# Supplementary material for: Genotyping of Soybean Cultivars With Medium-Density Array Reveals the Population Structure and QTNs Underlying Maturity and Seed Traits
Source: Front Plant Sci. 2018 May 9;9:610. doi: 10.3389/fpls.2018.00610 (PMC5954420; doi:10.3389/fpls.2018.00610)
Supplement: Table S1 — Geographic origins of soybean cultivars or accession used in this study. [file Table_1.XLSX]

## Sheet: Sheet1
Table S1. Geographic origins of soybean cultivars or accession used in this study
Name used in this study	Name of cultivar(accession)	Origin
S22	Wandou 28	Anhui Province, China
S17	Youbian 30	Beijing, China
S18	Youbian 4	Beijing, China
S19	Zhongdou 19	Beijing, China
S61	Zhonghuang 42	Beijing, China
S144	Youhuangdou	Ganshu Province, China
1203-05	1203-05	Heilongjiang Province, China
S54	Beidou 21	Heilongjiang Province, China
Beidou43	Beidou43	Heilongjiang Province, China
S55	Dongda 1	Heilongjiang Province, China
S56	Dongda 2	Heilongjiang Province, China
Dongnong43c	Dongnong43c	Heilongjiang Province, China
Dongnong50	Dongnong50	Heilongjiang Province, China
Dongsheng1	Dongsheng1	Heilongjiang Province, China
S50	Fengshou 24	Heilongjiang Province, China
S51	Fengshou 25	Heilongjiang Province, China
S52	Fengshou 27	Heilongjiang Province, China
6055	Hai6055	Heilongjiang Province, China
S38	Hefeng 50	Heilongjiang Province, China
S39	Hefeng 51	Heilongjiang Province, China
S40	Hefeng 55	Heilongjiang Province, China
S46	Heihe 25	Heilongjiang Province, China
S47	Heihe 36	Heilongjiang Province, China
S48	Heihe 45	Heilongjiang Province, China
S49	Heihe 48	Heilongjiang Province, China
Heihe13	Heihe13	Heilongjiang Province, China
Mutant	Heihe13 Mutant	Heilongjiang Province, China
S24	Heinong 44	Heilongjiang Province, China
S25	Heinong 46	Heilongjiang Province, China
S26	Heinong 48	Heilongjiang Province, China
S27	Heinong 51	Heilongjiang Province, China
S28	Heinong 53	Heilongjiang Province, China
S29	Heinong 54	Heilongjiang Province, China
S30	Heinong 58	Heilongjiang Province, China
S31	Heinong 59	Heilongjiang Province, China
S32	Heinong 64	Heilongjiang Province, China
S161	Hejiao06-125	Heilongjiang Province, China
S214	Huinong 10	Heilongjiang Province, China
S35	Kenfeng 16	Heilongjiang Province, China
S34	Kenfeng 7	Heilongjiang Province, China
S212	Kenfeng18	Heilongjiang Province, China
S37	Kengfeng	Heilongjiang Province, China
S36	Kengfeng 17	Heilongjiang Province, China
Kengfeng11	Kengfeng11	Heilongjiang Province, China
S53	Kexin 1	Heilongjiang Province, China
S182	Longxuan 1	Heilongjiang Province, China
S183	Lǜrouheipidou	Heilongjiang Province, China
S33	Mufeng 7	Heilongjiang Province, China
S130	Qinganheidou	Heilongjiang Province, China
S128	Qingdou	Heilongjiang Province, China
S57	Shanning 14	Heilongjiang Province, China
S263	Shuinong 10	Heilongjiang Province, China
S213	Shuinong14	Heilongjiang Province, China
S132	Silijia	Heilongjiang Province, China
S41	Suinong 22	Heilongjiang Province, China
S42	Suinong 27	Heilongjiang Province, China
S43	Suinong 29	Heilongjiang Province, China
S44	Suinong 30	Heilongjiang Province, China
S45	Suinong 31	Heilongjiang Province, China
S143	Yapoche	Heilongjiang Province, China
S151	Zihua4	Heilongjiang Province, China
S21	Yudou 22	Henan Province, China
S23	Zhoudou 12	Henan Province, China
S20	Zhonghuang 13	Hubei Province, China
S102	Chi 382	Inner Mongolia, China
S78	6-77	Jiangsu Province, China
S72	73（1，3）	Jiangsu Province, China
S73	Danyanghuangdou	Jiangsu Province, China
S14	Donghai Pingdinghuang	Jiangsu Province, China
S11	Guandou 1	Jiangsu Province, China
S80	Haimenchūsibai	Jiangsu Province, China
S82	Haimendengxifeng	Jiangsu Province, China
S5	Huaidou 11	Jiangsu Province, China
S1	Huaidou 4	Jiangsu Province, China
S2	Huaidou 6	Jiangsu Province, China
S3	Huaidou 8	Jiangsu Province, China
S4	Huaidou 9	Jiangsu Province, China
Hui12-13	Hui12-13	Jiangsu Province, China
S174	Iwaikuro	Jiangsu Province, China
S69	Jiangyinhuangdou	Jiangsu Province, China
S70	Jintannidou3	Jiangsu Province, China
S75	Liyangmaojiajia	Jiangsu Province, China
S13	Pixian Ruantiaozhi	Jiangsu Province, China
S81	Rudongwanlǜhuang	Jiangsu Province, China
S68	Rugaoguihuahuang	Jiangsu Province, China
S77	Rugaosizhaoxiang	Jiangsu Province, China
S15	Shuyang Xiaonizha	Jiangsu Province, China
S12	Sidou 11	Jiangsu Province, China
S74	Taicangchichehuang	Jiangsu Province, China
S76	Tongshandazili	Jiangsu Province, China
S8	Xudao_9	Jiangsu Province, China
S7	Xudou 135	Jiangsu Province, China
S9	Xudou 14	Jiangsu Province, China
S10	Xudou 15	Jiangsu Province, China
S6	Xudou 3	Jiangsu Province, China
S65	Yangzhousanhuang	Jiangsu Province, China
S79	Yixingqinghuangdou	Jiangsu Province, China
S71	Zhenjianghuangdou	Jiangsu Province, China
S99	Baodigao	Jilin Province, China
S154	BSR120	Jilin Province, China
S100	Chamoshidou	Jilin Province, China
S101	Chasedou	Jilin Province, China
S105	Fengdihuang	Jilin Province, China
S107	Heimoshidou	Jilin Province, China
S106	Helongyoutai	Jilin Province, China
S108	Huangbaozhū	Jilin Province, China
S109	Huangdali	Jilin Province, China
S110	Jilin 20	Jilin Province, China
S111	Jilin 30	Jilin Province, China
S62	Jilin 35	Jilin Province, China
S112	Jilincailihua	Jilin Province, China
S113	Jiyu 47	Jilin Province, China
S114	Jiyu 58	Jilin Province, China
S115	Jiyu 59	Jilin Province, China
S116	Jiyu 63	Jilin Province, China
S117	Jiyu 64	Jilin Province, China
S118	Jiyu 72	Jilin Province, China
S119	Jiyu 84（A）	Jilin Province, China
S121	Jiyu 87	Jilin Province, China
S122	Jiyu 89	Jilin Province, China
S123	Jiyu 90	Jilin Province, China
S127	Panshidou	Jilin Province, China
S136	Tonghuapingdingxiang	Jilin Province, China
S137	Tongnong13	Jilin Province, China
S139	Xiaohuangdou	Jilin Province, China
S140	Xiaojinhuang	Jilin Province, China
S141	Xiaolimoshidou	Jilin Province, China
S145	Zhangnong 13	Jilin Province, China
S146	Zhangnong 14	Jilin Province, China
S152	Zhangnong 16	Jilin Province, China
S147	Zhangnong18	Jilin Province, China
S148	Zhangnong20	Jilin Province, China
S149	Zhangnong4	Jilin Province, China
S153	Zhangnong50	Jilin Province, China
S150	Zhonghuang39	Jilin Province, China
S164	Qinghuangdou	Landrace, China
S104	Fangzhengmoshidou	Landrace, Northern China
S192	Jinyuan 1	Landrace, Northern China
S201	Landrace_XZJ1	Landrace, Northern China
S103	Daheiqi	Liaoning Province, China
S124	Jindou3 3	Liaoning Province, China
S125	Jinzhou 4-1	Liaoning Province, China
S126	Liaodou 3	Liaoning Province, China
S129	Qingrenheidou	Liaoning Province, China
S133	Tianedan	Liaoning Province, China
S134	Tiejiasilidou	Liaoning Province, China
S135	Tiejiazi	Liaoning Province, China
S138	Wubaojin	Liaoning Province, China
S60	Gaofeng 1	Shandong Province, China
S58	Handou 5	Shandong Province, China
S64	Hedou 12	Shandong Province, China
S63	Qihuang 32	Shandong Province, China
S59	Shanning 15	Shandong Province, China
Yanhuang3	Yanhuang3	Shandong Province, China
S16	Yuejin 4	Shandong Province, China
S66	Jiadingshanghaidou	Shanghai, China
S252	Fiskeby_2	Sweeden
S165	Fiskeby	Sweeden
S221	Harosoy (e1) (L58-266, e1e2E3E4e5, PI547676)	USA, Northern America
S84	052-903	USA, Northern America
S85	073-16	USA, Northern America
S86	073-9	USA, Northern America
S87	101S 1346	USA, Northern America
S88	12003-2233B	USA, Northern America
S89	12155-2233B	USA, Northern America
S90	203 S1492	USA, Northern America
S83	2530——5621	USA, Northern America
S96	30762 ASGROW A 1939	USA, Northern America
S92	A66-1	USA, Northern America
S93	A66-2	USA, Northern America
S94	AGRIPRO	USA, Northern America
S95	Amsoy	USA, Northern America
S170	Bay	USA, Northern America
337	Harosoy(337,e1)	USA, Northern America
S156	Jiyu 101	USA, Northern America
S219	L71L-3015	USA, Northern America
S175	lexiton	USA, Northern America
S98	OACSOYA200	USA, Northern America
Heijiang1	Heijiang1	Xinjiang Uyghur Autonomous Region, China
S131	Shidadou1	Xinjiang Uyghur Autonomous Region, China
S142	Xindadou1	Xinjiang Uyghur Autonomous Region, China
G9	Harosoy63 (e1E3E4E7)	Northern America
G8	Maple Presto(Maple Presto e1 e2 e3 e4 e7 e8)	Northern America
G1	OT00-3(Maple Presto-TE1(C)Dt)	Northern America
G7	OT00-5(Maple Presto-TE1(Ka)Dt)	Northern America
G2	OT00-7(Maple Presto-TE1(Ki)Dt)	Northern America
G3	OT02-18(Harosoy VE, e1e7e8)	Northern America
G4	OT89-5(Harosoy e3e4)	Northern America
G5	OT93-28(Harosoy E1e3e4E7)	Northern America
G6	OT94-47(Harosoy e1e3e4e7)	Northern America
S91	827-4-23-46	Canada, Northern America
S97	BC-14-1-3	Canada, Northern America
S166	130E	Japan
S203	Bunjyakutsamame	Japan
S184	FT3 MutE027H09-02	Japan
S211	Fukuyutaka	Japan
S177	Gedenshirazu	Japan
S260	Gedenshirazu2	Japan
S207	Gunma-SH1801	Japan
S216	Hoirei	Japan
S194	Igoshirohana	Japan
S202	Iwaheme	Japan
S180	Iwahime	Japan
S210	Iwaiku	Japan
S267	Iyodaizu	Japan
S178	Jin	Japan
S191	Kaitokurozikin	Japan
S171	Kariyutaka	Japan
S163	Koitozairai	Japan
Longye01-289	Longye01-289	Japan
S158	Misuzudaizu	Japan
S160	Moshidougong 503	Japan
S179	Nattoshoryu	Japan
S257	Noringnigo2	Japan
S209	Norinnigo	Japan
S265	Oisuzu	Japan
S172	Sakamotowase	Japan
S256	Satiyutaka	Japan
S176	Shinmejiro	Japan
S198	Suzumaru	Japan
S255	Takihime	Japan
S261	Tanbakuroitsubudaizu	Japan
S204	Tanishidaizu	Japan
S205	Tengamine	Japan
S217	Tokei758	Japan
S162	Toshidai7910	Japan
S199	Toshidaizu	Japan
S197	Toyomusume	Japan
S173	Toyosuzu	Japan
S215	Tsurunokodaizu	Japan
S200	Waseigane	Japan
S196	Yakuwadaizu	Japan
S195	Yoshiheme	Japan
S159	Yukihomare	Japan
S262	Yukihomare_2	Japan
