# Supplementary material for: Genotyping of Soybean Cultivars With Medium-Density Array Reveals the Population Structure and QTNs Underlying Maturity and Seed Traits
Source: Front Plant Sci. 2018 May 9;9:610. doi: 10.3389/fpls.2018.00610 (PMC5954420; doi:10.3389/fpls.2018.00610)
Supplement: Table S2 — The correlation coefficients between R1 (first flower), R7 (beginning of maturity) and R8 (Fully Maturity) of soybean cultivars grown at different locations in 2011 or 2012. [file Table_2.xlsx]

## Sheet: Sheet1
Table S2. The correlation coefficients between R1 (first flower), R7 (beginning of maturity) and R8 (Fully Maturity) of soybean cultivars grown at different locations in 2011 or 2012
	R1_HRB_11	R1_HRB_12	R1_MDJ_11	R1_MDJ_12	R1_GZL_11	R1_GZL_12	R1_JN_11	R1_JN_12	R1_HA_11	R1_HA_12	R1_NJ_11	R1_NJ_12	R7_MDJ_11	R8_MDJ_11	R7_MDJ_12	R8_MDJ_12	R7_GZL_12	R8_GZL_12	R7_GZL_11	R8_GZL_11	R7_JN_11	R8_JN_11	R7_HA_11	R8_HA_11	R7_HA_12	R7_NJ_11	R7_NJ_12
R1_HRB_11		0.928**	0.768**	0.744**	0.878**	0.797**	0.753**	0.769**	0.870**	0.873**	0.648**	0.616**	0.489**	0.521**	0.629**	0.561**	0.678**	0.657**	0.653**	0.608**	0.677**	0.484**	0.797**	0.547**	0.635**	0.459**	0.544**
R1_HRB_12	0.928**		0.808**	0.793**	0.914**	0.780**	0.791**	0.882**	0.911**	0.913**	0.665**	0.625**	0.432**	0.480**	0.578**	0.506**	0.655**	0.638**	0.646**	0.543**	0.696**	0.466**	0.840**	0.616**	0.711**	0.507**	0.581**
R1_MDJ_11	0.768**	0.808**		0.888**	0.789**	0.685**	0.762**	0.795**	0.830**	0.827**	0.735**	0.697**	0.631**	0.583**	0.603**	0.507**	0.597**	0.573**	0.574**	0.454**	0.605**	0.424**	0.767**	0.680**	0.744**	0.567**	0.614**
R1_MDJ_12	0.744**	0.793**	0.888**		0.825**	0.665**	0.830**	0.871**	0.863**	0.858**	0.789**	0.758**	0.561**	0.533**	0.765**	0.760**	0.608**	0.580**	0.703**	0.693**	0.686**	0.505**	0.783**	0.731**	0.788**	0.621**	0.656**
R1_GZL_11	0.878**	0.914**	0.789**	0.825**		0.795**	0.797**	0.847**	0.885**	0.884**	0.699**	0.695**	0.398**	0.474**	0.590**	0.443**	0.658**	0.646**	0.793**	0.756**	0.681**	0.453**	0.772**	0.628**	0.757**	0.590**	0.656**
R1_GZL_12	0.797**	0.780**	0.685**	0.665**	0.795**		0.592**	0.578**	0.708**	0.723**	0.530**	0.482**	0.431**	0.463**	0.540**	0.496**	0.831**	0.811**	0.711**	0.565**	0.686**	0.512**	0.736**	0.429**	0.537**	0.281**	0.344**
R1_JN_11	0.753**	0.791**	0.762**	0.830**	0.797**	0.592**		0.877**	0.886**	0.890**	0.751**	0.703**	0.280**	0.299**	0.339**	0.247*	0.477**	0.448**	0.396**	0.332**	0.602**	0.436**	0.708**	0.715**	0.803**	0.686**	0.701**
R1_JN_12	0.769**	0.882**	0.795**	0.871**	0.847**	0.578**	0.877**		0.897**	0.896**	0.698**	0.698**	0.275**	0.311**	0.418**	0.335**	0.459**	0.444**	0.345**	0.254*	0.624**	0.355**	0.820**	0.675**	0.807**	0.643**	0.704**
R1_HA_11	0.870**	0.911**	0.830**	0.863**	0.885**	0.708**	0.886**	0.897**		0.978**	0.796**	0.768**	0.441**	0.425**	0.562**	0.480**	0.611**	0.595**	0.592**	0.556**	0.694**	0.457**	0.877**	0.770**	0.867**	0.726**	0.763**
R1_HA_12	0.873**	0.913**	0.827**	0.858**	0.884**	0.723**	0.890**	0.896**	0.978**		0.791**	0.768**	0.466**	0.451**	0.579**	0.495**	0.631**	0.603**	0.666**	0.657**	0.735**	0.498**	0.878**	0.765**	0.865**	0.698**	0.736**
R1_NJ_11	0.648**	0.665**	0.735**	0.789**	0.699**	0.530**	0.751**	0.698**	0.796**	0.791**		0.935**	0.509**	0.456**	0.609**	0.581**	0.556**	0.500**	0.705**	0.677**	0.594**	0.431**	0.782**	0.660**	0.729**	0.610**	0.641**
R1_NJ_12	0.616**	0.625**	0.697**	0.758**	0.695**	0.482**	0.703**	0.698**	0.768**	0.768**	0.935**		0.433**	0.362**	0.513**	0.523**	0.481**	0.464**	0.582**	0.578**	0.585**	0.398**	0.778**	0.633**	0.732**	0.567**	0.631**
R7_MDJ_11	0.489**	0.432**	0.631**	0.561**	0.398**	0.431**	0.280**	0.275**	0.441**	0.466**	0.509**	0.433**		0.790**	0.556**	0.521**	0.460**	0.380**	0.511**	0.474**	0.525**	0.487**	0.605**	0.179008	0.140913	0.172054	0.162639
R8_MDJ_11	0.521**	0.480**	0.583**	0.533**	0.474**	0.463**	0.299**	0.311**	0.425**	0.451**	0.456**	0.362**	0.790**		0.547**	0.517**	0.477**	0.398**	0.554**	0.476**	0.505**	0.397**	0.622**	0.197289	0.0998945	0.212*	0.154493
R7_MDJ_12	0.629**	0.578**	0.603**	0.765**	0.590**	0.540**	0.339**	0.418**	0.562**	0.579**	0.609**	0.513**	0.556**	0.547**		0.866**	0.549**	0.493**	0.733**	0.764**	0.612**	0.545**	0.659**	0.249**	0.354**	0.287**	0.265**
R8_MDJ_12	0.561**	0.506**	0.507**	0.760**	0.443**	0.496**	0.247*	0.335**	0.480**	0.495**	0.581**	0.523**	0.521**	0.517**	0.866**		0.507**	0.436**	0.771**	0.770**	0.665**	0.592**	0.686**	0.383**	0.327**	0.263**	0.279**
R7_GZL_12	0.678**	0.655**	0.597**	0.608**	0.658**	0.831**	0.477**	0.459**	0.611**	0.631**	0.556**	0.481**	0.460**	0.477**	0.549**	0.507**		0.963**	0.670**	0.551**	0.665**	0.554**	0.629**	0.351**	0.490**	0.173*	0.227**
R8_GZL_12	0.657**	0.638**	0.573**	0.580**	0.646**	0.811**	0.448**	0.444**	0.595**	0.603**	0.500**	0.464**	0.380**	0.398**	0.493**	0.436**	0.963**		0.580**	0.428**	0.610**	0.452**	0.590**	0.310**	0.480**	0.130418	0.201*
R7_GZL_11	0.653**	0.646**	0.574**	0.703**	0.793**	0.711**	0.396**	0.345**	0.592**	0.666**	0.705**	0.582**	0.511**	0.554**	0.733**	0.771**	0.670**	0.580**		0.989**	0.717**	0.513**	0.654**	0.318**	0.322**	0.282**	0.249**
R8_GZL_11	0.608**	0.543**	0.454**	0.693**	0.756**	0.565**	0.332**	0.254*	0.556**	0.657**	0.677**	0.578**	0.474**	0.476**	0.764**	0.770**	0.551**	0.428**	0.989**		0.733**	0.601**	0.776**	0.389**	0.252*	0.335**	0.281**
R7_JN_11	0.677**	0.696**	0.605**	0.686**	0.681**	0.686**	0.602**	0.624**	0.694**	0.735**	0.594**	0.585**	0.525**	0.505**	0.612**	0.665**	0.665**	0.610**	0.717**	0.733**		0.843**	0.787**	0.457**	0.506**	0.370**	0.431**
R8_JN_11	0.484**	0.466**	0.424**	0.505**	0.453**	0.512**	0.436**	0.355**	0.457**	0.498**	0.431**	0.398**	0.487**	0.397**	0.545**	0.592**	0.554**	0.452**	0.513**	0.601**	0.843**		0.656**	0.354**	0.171999	0.246**	0.277**
R7_HA_11	0.797**	0.840**	0.767**	0.783**	0.772**	0.736**	0.708**	0.820**	0.877**	0.878**	0.782**	0.778**	0.605**	0.622**	0.659**	0.686**	0.629**	0.590**	0.654**	0.776**	0.787**	0.656**		0.902**	0.750**	0.613**	0.675**
R8_HA_11	0.547**	0.616**	0.680**	0.731**	0.628**	0.429**	0.715**	0.675**	0.770**	0.765**	0.660**	0.633**	0.179008	0.197289	0.249**	0.383**	0.351**	0.310**	0.318**	0.389**	0.457**	0.354**	0.902**		0.735**	0.669**	0.691**
R7_HA_12	0.635**	0.711**	0.744**	0.788**	0.757**	0.537**	0.803**	0.807**	0.867**	0.865**	0.729**	0.732**	0.140913	0.0998945	0.354**	0.327**	0.490**	0.480**	0.322**	0.252*	0.506**	0.171999	0.750**	0.735**		0.660**	0.716**
R7_NJ_11	0.459**	0.507**	0.567**	0.621**	0.590**	0.281**	0.686**	0.643**	0.726**	0.698**	0.610**	0.567**	0.172054	0.212*	0.287**	0.263**	0.173*	0.130418	0.282**	0.335**	0.370**	0.246**	0.613**	0.669**	0.660**		0.940**
R7_NJ_12	0.544**	0.581**	0.614**	0.656**	0.656**	0.344**	0.701**	0.704**	0.763**	0.736**	0.641**	0.631**	0.162639	0.154493	0.265**	0.279**	0.227**	0.201*	0.249**	0.281**	0.431**	0.277**	0.675**	0.691**	0.716**	0.940**
Note: Name in the first column or the first row is composed of triat,location, and year. For location, HRB,Harbin; MDJ, Mudanjiang;JN, Jinan; HA, Huaian; NJ, Najing. For years, 11, 2011; 12, 2012. For protein or oil contents, R1, from emergence to first flower;R7, from emergence to begining of maturity; R8, from emergence to fully maturity
