# Supplementary material for: Genotyping of Soybean Cultivars With Medium-Density Array Reveals the Population Structure and QTNs Underlying Maturity and Seed Traits
Source: Front Plant Sci. 2018 May 9;9:610. doi: 10.3389/fpls.2018.00610 (PMC5954420; doi:10.3389/fpls.2018.00610)
Supplement: Table S3 — QTNs for flowering time (R1) and maturity (R7 or R8) were detected using FarmCPU. [file Table_3.xlsx]

## Sheet: Sheet1
Table S3 . QTNs for flowering time (R1) and maturity (R7 or R8) were detected using FarmCPU
Trait_Location_Year	QTN	Chr	LG	Postion	P value	effect	Envionments#
R7_NJ_2011	Gm03_1077329_C_T-1_T_R_2179334109	3	N	1094352	4.08371e-05	-3.05372	3
R7_NJ_2012	Gm03_1077329_C_T-1_T_R_2179334109	3	N	1094352	0.0057365	-1.49799	3
R8_GZL_2011	Gm03_1077329_C_T-1_T_R_2179334109	3	N	1094352	0.00638439	-2.60168	3
R1_HRB_2012	Gm04_6064896_G_A-1_B_R_2179334767	4	C1	6130517	3.54286e-05	5.83733	3
R1_HA_2011	Gm04_6064896_G_A-1_B_R_2179334767	4	C1	6130517	0.00357286	1.57497	3
R1_HA_2012	Gm04_6064896_G_A-1_B_R_2179334767	4	C1	6130517	0.00947481	1.42124	3
R8_HA_2011	Gm04_28121297_A_G-1_B_R_2179334941	4	C1	36583411	1.88977e-07	-3.51417	3
R7_HA_2011	Gm04_28121297_A_G-1_B_R_2179334941	4	C1	36583411	7.54e-07	-3.07032	3
R7_HA_2012	Gm04_28121297_A_G-1_B_R_2179334941	4	C1	36583411	0.00532669	-1.38573	3
R7_JN_2011	Gm04_36357346_T_C-1_B_F_2179334956	4	C1	39484122	0.000126242	-3.7048	3
R8_HA_2011	Gm04_36357346_T_C-1_B_F_2179334956	4	C1	39484122	0.00546364	2.79331	3
R8_MDJ_2012	Gm04_36357346_T_C-1_B_F_2179334956	4	C1	39484122	0.00710071	2.27644	3
R7_NJ_2011	Gm06_10891060_T_C-1_B_F_2179335984	6	C2	10919417	1.3899e-06	4.21572	7
R7_NJ_2012	Gm06_10891060_T_C-1_B_F_2179335984	6	C2	10919417	0.000100322	2.99399	7
R1_HA_2011	Gm06_10891060_T_C-1_B_F_2179335984	6	C2	10919417	0.000685411	0.998164	7
R7_HA_2012	Gm06_10891060_T_C-1_B_F_2179335984	6	C2	10919417	0.00166	1.31279	7
R1_GZL_2011	Gm06_10891060_T_C-1_B_F_2179335984	6	C2	10919417	0.00178531	2.75219	7
R8_HA_2011	Gm06_10891060_T_C-1_B_F_2179335984	6	C2	10919417	0.00195887	2.06047	7
R1_MDJ_2011	Gm06_10891060_T_C-1_B_F_2179335984	6	C2	10919417	0.00286006	2.92404	7
R1_GZL_2011	Gm07_4870546_G_A-0_T_F_2177930400	7	M	4918268	7.30493e-08	-10.4761	3
R1_HA_2011	Gm07_4870546_G_A-0_T_F_2177930400	7	M	4918268	1.36e-06	-3.39368	3
R1_JN_2012	Gm07_4870546_G_A-0_T_F_2177930400	7	M	4918268	5.18e-06	-4.10749	3
R1_HA_2012	Gm07_4880524_T_C-0_B_F_2177930404	7	M	4928246	2.05e-08	3.54675	3
R1_HRB_2011	Gm07_4880524_T_C-0_B_F_2177930404	7	M	4928246	3.12e-06	10.1791	3
R1_HRB_2012	Gm07_4880524_T_C-0_B_F_2177930404	7	M	4928246	1.00597e-05	10.9473	3
R1_HA_2012	Gm07_8212204_A_G-1_T_F_2179336620	7	M	8251563	0.000436662	2.089	4
R1_JN_2011	Gm07_8212204_A_G-1_T_F_2179336620	7	M	8251563	0.00340794	4.29149	4
R1_MDJ_2012	Gm07_8212204_A_G-1_T_F_2179336620	7	M	8251563	0.00344197	4.85764	4
R1_HRB_2012	Gm07_8212204_A_G-1_T_F_2179336620	7	M	8251563	0.00534275	4.79474	4
R1_NJ_2011	Gm08_18101486_A_G-1_T_F_2179337436	8	A2	18036672	0.000183169	1.65316	4
R1_HRB_2012	Gm08_18101486_A_G-1_T_F_2179337436	8	A2	18036672	0.00235889	2.46213	4
R7_GZL_2012	Gm08_18101486_A_G-1_T_F_2179337436	8	A2	18036672	0.00356726	2.22234	4
R8_GZL_2012	Gm08_18101486_A_G-1_T_F_2179337436	8	A2	18036672	0.00955766	1.91803	4
R1_HRB_2012	Gm09_46243163_T_C-1_B_F_2179338296	9	K	49446558	3.39405e-06	-3.58184	4
R1_NJ_2012	Gm09_46243163_T_C-1_B_F_2179338296	9	K	49446558	0.000931354	-1.47199	4
R1_NJ_2011	Gm09_46243163_T_C-1_B_F_2179338296	9	K	49446558	0.00122214	-1.21607	4
R1_MDJ_2011	Gm09_46243163_T_C-1_B_F_2179338296	9	K	49446558	0.00193771	-2.02698	4
R1_HA_2011	Gm10_44476584_A_G-0_B_R_2177931789	10	O	45054578	1.1e-08	4.88479	4
R1_MDJ_2012	Gm10_44476584_A_G-0_B_R_2177931789	10	O	45054578	6.2e-07	13.1129	4
R1_JN_2011	Gm10_44476584_A_G-0_B_R_2177931789	10	O	45054578	7.12e-07	8.91823	4
R1_HA_2012	Gm10_44476584_A_G-0_B_R_2177931789	10	O	45054578	2.89e-05	2.69132	4
R8_HA_2011	Gm11_10721006_A_G-1_T_F_2179339194	11	B1	10752436	8.15959e-10	5.33517	7
R1_MDJ_2011	Gm11_10721006_A_G-1_T_F_2179339194	11	B1	10752436	5.49e-09	6.59123	7
R1_JN_2011	Gm11_10721006_A_G-1_T_F_2179339194	11	B1	10752436	4.06e-07	5.16337	7
R1_NJ_2011	Gm11_10721006_A_G-1_T_F_2179339194	11	B1	10752436	1.78081e-05	2.03438	7
R7_NJ_2012	Gm11_10721006_A_G-1_T_F_2179339194	11	B1	10752436	5.18415e-05	3.08809	7
R1_HA_2011	Gm11_10721006_A_G-1_T_F_2179339194	11	B1	10752436	0.000930739	1.04478	7
R1_NJ_2012	Gm11_10721006_A_G-1_T_F_2179339194	11	B1	10752436	0.00107793	2.36087	7
R1_HA_2012	Gm11_32839864_A_C-1_T_F_2179339370	11	B1	28002694	2.49e-07	1.95507	4
R1_HA_2011	Gm11_32839864_A_C-1_T_F_2179339370	11	B1	28002694	0.000128093	1.41132	4
R1_HRB_2011	Gm11_32839864_A_C-1_T_F_2179339370	11	B1	28002694	0.00341106	2.8594	4
R1_HRB_2012	Gm11_32839864_A_C-1_T_F_2179339370	11	B1	28002694	0.00726467	3.45841	4
R1_HRB_2012	Gm12_37315664_A_G-1_T_F_2179339946	12	H	37271658	2.85162e-10	8.82151	8
R1_JN_2012	Gm12_37315664_A_G-1_T_F_2179339946	12	H	37271658	7.3e-08	3.25953	8
R1_GZL_2011	Gm12_37315664_A_G-1_T_F_2179339946	12	H	37271658	7.62828e-06	4.79589	8
R1_HA_2011	Gm12_37315664_A_G-1_T_F_2179339946	12	H	37271658	3.08e-05	1.53295	8
R1_HA_2012	Gm12_37315664_A_G-1_T_F_2179339946	12	H	37271658	3.36e-05	1.50804	8
R1_MDJ_2012	Gm12_37315664_A_G-1_T_F_2179339946	12	H	37271658	9.63e-05	-3.5235	8
R1_MDJ_2011	Gm12_37315664_A_G-1_T_F_2179339946	12	H	37271658	0.0028081	3.14348	8
R1_HRB_2011	Gm12_37315664_A_G-1_T_F_2179339946	12	H	37271658	0.00481899	3.10133	8
R8_JN_2011	Gm14_5655487_G_A-1_B_R_2179340929	14	B2	5766604	4.95e-05	7.71994	3
R7_JN_2011	Gm14_5655487_G_A-1_B_R_2179340929	14	B2	5766604	0.00128689	4.69687	3
R7_GZL_2012	Gm14_5655487_G_A-1_B_R_2179340929	14	B2	5766604	0.00130521	4.14546	3
R1_JN_2012	Gm14_44977165_C_T-1_B_F_2179341218	14	B2	44255110	5.97e-07	-3.1685	4
R1_GZL_2011	Gm14_44977165_C_T-1_B_F_2179341218	14	B2	44255110	2.8931e-05	-4.7204	4
R1_HRB_2012	Gm14_44977165_C_T-1_B_F_2179341218	14	B2	44255110	3.05038e-05	-4.85174	4
R1_MDJ_2012	Gm14_44977165_C_T-1_B_F_2179341218	14	B2	44255110	0.00113096	-3.68414	4
R1_MDJ_2012	Gm15_1349135_T_C-1_B_F_2179341354	15	E	1348441	1.6e-10	-7.76153	7
R1_JN_2011	Gm15_1349135_T_C-1_B_F_2179341354	15	E	1348441	1.22e-06	-5.53065	7
R8_HA_2011	Gm15_1349135_T_C-1_B_F_2179341354	15	E	1348441	1.76083e-06	-5.99925	7
R1_NJ_2011	Gm15_1349135_T_C-1_B_F_2179341354	15	E	1348441	5.64755e-05	-2.42516	7
R1_HA_2011	Gm15_1349135_T_C-1_B_F_2179341354	15	E	1348441	0.000504381	-1.81868	7
R1_NJ_2012	Gm15_1349135_T_C-1_B_F_2179341354	15	E	1348441	0.00118799	-2.38722	7
R7_MDJ_2012	Gm15_1349135_T_C-1_B_F_2179341354	15	E	1348441	0.00679885	-3.09108	7
R1_HA_2012	Gm16_2619084_C_T-1_B_F_2179341996	16	J	2643365	4.54e-05	-1.24451	4
R1_HA_2011	Gm16_2619084_C_T-1_B_F_2179341996	16	J	2643365	0.00341327	-1.08701	4
R1_JN_2011	Gm16_2619084_C_T-1_B_F_2179341996	16	J	2643365	0.00343458	-2.42516	4
R1_NJ_2012	Gm16_2619084_C_T-1_B_F_2179341996	16	J	2643365	0.0088762	-1.57244	4
R7_MDJ_2012	Gm16_3598173_C_T-1_B_F_2179342018	16	J	3623089	0.000135935	4.35312	5
R7_GZL_2011	Gm16_3598173_C_T-1_B_F_2179342018	16	J	3623089	0.000183498	3.92283	5
R8_MDJ_2012	Gm16_3598173_C_T-1_B_F_2179342018	16	J	3623089	0.004022	2.72512	5
R1_HRB_2011	Gm16_3598173_C_T-1_B_F_2179342018	16	J	3623089	0.00831843	2.99045	5
R1_JN_2012	Gm16_3598173_C_T-1_B_F_2179342018	16	J	3623089	0.00879105	1.44305	5
R7_NJ_2011	Gm17_5690186_C_T-1_B_F_2179342546	17	D2	5422636	0.000294141	-3.00888	4
R7_NJ_2012	Gm17_5690186_C_T-1_B_F_2179342546	17	D2	5422636	0.000474827	-2.60984	4
R1_NJ_2011	Gm17_5690186_C_T-1_B_F_2179342546	17	D2	5422636	0.00588507	-1.40317	4
R1_MDJ_2012	Gm17_5690186_C_T-1_B_F_2179342546	17	D2	5422636	0.00990481	-1.74544	4
R1_NJ_2011	Gm18_1883421_C_A-0_B_R_2177933189	18	G	1883973	8.83789e-08	-6.77678	3
R1_HA_2011	Gm18_1883421_C_A-0_B_R_2177933189	18	G	1883973	3.08e-05	-3.25876	3
R1_NJ_2012	Gm18_1883421_C_A-0_B_R_2177933189	18	G	1883973	3.4447e-05	-4.88509	3
R1_HRB_2012	Gm18_3715229_A_G-1_B_R_2179343049	18	G	3737376	0.000356607	2.6573	4
R1_GZL_2011	Gm18_3715229_A_G-1_B_R_2179343049	18	G	3737376	0.00171575	2.54076	4
R1_MDJ_2011	Gm18_3715229_A_G-1_B_R_2179343049	18	G	3737376	0.00522078	2.28012	4
R1_MDJ_2012	Gm18_3715229_A_G-1_B_R_2179343049	18	G	3737376	0.00678572	2.21963	4
R7_GZL_2012	Gm18_34401760_G_A-1_T_F_2179343324	18	G	24606904	5.42e-05	3.50331	7
R1_MDJ_2012	Gm18_34401760_G_A-1_T_F_2179343324	18	G	24606904	0.000124131	4.26562	7
R7_NJ_2012	Gm18_34401760_G_A-1_T_F_2179343324	18	G	24606904	0.000469321	2.4551	7
R1_GZL_2011	Gm18_34401760_G_A-1_T_F_2179343324	18	G	24606904	0.00228042	2.57859	7
R1_HRB_2012	Gm18_34401760_G_A-1_T_F_2179343324	18	G	24606904	0.00322672	2.74705	7
R1_HA_2011	Gm18_34401760_G_A-1_T_F_2179343324	18	G	24606904	0.00659677	0.891605	7
R1_HA_2012	Gm18_34401760_G_A-1_T_F_2179343324	18	G	24606904	0.00844839	0.609293	7
R1_JN_2011	Gm18_50206645_C_A-1_B_R_2179343437	18	G	45935966	0.000843569	-3.96815	3
R1_HA_2011	Gm18_50206645_C_A-1_B_R_2179343437	18	G	45935966	0.0027533	-1.37949	3
R1_HRB_2012	Gm18_50206645_C_A-1_B_R_2179343437	18	G	45935966	0.00744551	-3.92047	3
R1_GZL_2011	Gm19_35555581_G_T-1_B_F_2179343974	19	L	35744249	5.16004e-08	-5.48118	4
R1_JN_2011	Gm19_35555581_G_T-1_B_F_2179343974	19	L	35744249	1.07e-06	-4.80092	4
R1_HRB_2012	Gm19_35555581_G_T-1_B_F_2179343974	19	L	35744249	1.2365e-05	-5.01073	4
R1_HA_2012	Gm19_35555581_G_T-1_B_F_2179343974	19	L	35744249	2.58e-05	-1.33083	4
R1_HRB_2011	Gm19_44636089_T_C-1_B_F_2179344202	19	L	44839670	2.51e-07	4.41882	5
R7_HA_2012	Gm19_44636089_T_C-1_B_F_2179344202	19	L	44839670	1.79775e-05	1.87291	5
R1_HA_2012	Gm19_44636089_T_C-1_B_F_2179344202	19	L	44839670	0.00147134	1.08819	5
R8_MDJ_2012	Gm19_44636089_T_C-1_B_F_2179344202	19	L	44839670	0.00178911	2.59472	5
R1_HA_2011	Gm19_44636089_T_C-1_B_F_2179344202	19	L	44839670	0.00911864	0.896353	5
R8_GZL_2011	Gm19_46516194_T_G-1_T_R_2179344247	19	L	46634511	1.70887e-09	-5.86858	12
R1_GZL_2012	Gm19_46516194_T_G-1_T_R_2179344247	19	L	46634511	4.55e-08	-4.34133	12
R7_JN_2011	Gm19_46516194_T_G-1_T_R_2179344247	19	L	46634511	3.76e-07	-4.42845	12
R1_HRB_2011	Gm19_46516194_T_G-1_T_R_2179344247	19	L	46634511	5.17e-07	-4.34345	12
R7_GZL_2011	Gm19_46516194_T_G-1_T_R_2179344247	19	L	46634511	3.36e-06	-4.87348	12
R8_MDJ_2012	Gm19_46516194_T_G-1_T_R_2179344247	19	L	46634511	0.000583021	-2.24411	12
R8_GZL_2012	Gm19_46516194_T_G-1_T_R_2179344247	19	L	46634511	0.000898798	-2.31802	12
R1_GZL_2011	Gm19_46516194_T_G-1_T_R_2179344247	19	L	46634511	0.000912243	-1.79362	12
R1_MDJ_2012	Gm19_46516194_T_G-1_T_R_2179344247	19	L	46634511	0.00248631	-1.99173	12
R7_MDJ_2011	Gm19_46516194_T_G-1_T_R_2179344247	19	L	46634511	0.00941446	-2.67737	12
R7_MDJ_2012	Gm19_46516194_T_G-1_T_R_2179344247	19	L	46634511	0.00986861	-1.75858	12
R7_GZL_2012	Gm19_46516194_T_G-1_T_R_2179344247	19	L	46634511	0.00993076	-1.90017	12
R1_HA_2012	Gm19_46611973_C_T-1_B_F_2179344248	19	L	46730237	1.58e-06	1.25608	5
R7_HA_2011	Gm19_46611973_C_T-1_B_F_2179344248	19	L	46730237	9.27e-06	2.53178	5
R1_HA_2011	Gm19_46611973_C_T-1_B_F_2179344248	19	L	46730237	4.55e-05	1.09409	5
R1_GZL_2011	Gm19_46611973_C_T-1_B_F_2179344248	19	L	46730237	0.00562362	-6.26774	5
R7_MDJ_2011	Gm19_46611973_C_T-1_B_F_2179344248	19	L	46730237	0.00819354	2.71238	5
R7_GZL_2012	Gm20_34881595_C_T-1_B_F_2179344630	20	I	36021032	0.000137975	2.49554	3
R8_GZL_2012	Gm20_34881595_C_T-1_B_F_2179344630	20	I	36021032	0.000229842	2.34867	3
R8_JN_2011	Gm20_34881595_C_T-1_B_F_2179344630	20	I	36021032	0.00101391	2.60603	3
Note: For location, HRB,Harbin; MDJ, Mudanjiang;JN, Jinan; HA, Huaian; NJ, Najing. Envionments, number of envionments in which QTN was detected for R1 or R7/R8.
