# Supplementary material for: Genotyping of Soybean Cultivars With Medium-Density Array Reveals the Population Structure and QTNs Underlying Maturity and Seed Traits
Source: Front Plant Sci. 2018 May 9;9:610. doi: 10.3389/fpls.2018.00610 (PMC5954420; doi:10.3389/fpls.2018.00610)
Supplement: Table S4 — QTNs for protein and oil contents were detected using FarmCPU. [file Table_4.XLSX]

## Sheet: Sheet1
Table S4. QTNs for protein and lil contents were detected using FarmCPU
Trait_Location_Year	QTN	Chr	LG	Postion	P value	effect	Envionments#
OL_JN_2011	Gm01_8822487_T_C-1_B_F_2179333054	1	D1a	8869097	0.000353802	-0.587258	4
OL_JN_2012	Gm01_8822487_T_C-1_B_F_2179333054	1	D1a	8869097	0.000198523	-0.524416	4
OL_MDJ_2011	Gm01_8822487_T_C-1_B_F_2179333054	1	D1a	8869097	9.5e-05	-0.758269	4
PR_JN_2012	Gm01_8822487_T_C-1_B_F_2179333054	1	D1a	8869097	0.00955044	1.11117	4
OL_JN_2011	Gm05_37071607_G_A-1_T_F_2179335622	5	A1	37361373	0.000361823	0.432648	3
OL_NJ_2011	Gm05_37071607_G_A-1_T_F_2179335622	5	A1	37361373	0.000729238	0.343343	3
PR_JN_2011	Gm05_37071607_G_A-1_T_F_2179335622	5	A1	37361373	0.00641244	-0.500898	3
PR_HA_2011	Gm05_37696986_T_C-1_B_F_2179335642	5	A1	37987063	0.00223886	0.654635	3
PR_MDJ_2012	Gm05_37696986_T_C-1_B_F_2179335642	5	A1	37987063	0.000959105	0.630118	3
PR_NJ_2011	Gm05_37696986_T_C-1_B_F_2179335642	5	A1	37987063	0.00417203	0.579959	3
OL_JN_2011	Gm07_8212204_A_G-1_T_F_2179336620	7	M	8251563	0.000137316	-0.719229	3
OL_JN_2012	Gm07_8212204_A_G-1_T_F_2179336620	7	M	8251563	2.58e-07	-1.23433	3
OL_NJ_2011	Gm07_8212204_A_G-1_T_F_2179336620	7	M	8251563	0.000317979	-0.673156	3
OL_MDJ_2011	Gm08_3817334_C_T-1_B_F_2179337088	8	A2	3823489	0.00085908	0.450283	3
OL_MDJ_2012	Gm08_3817334_C_T-1_B_F_2179337088	8	A2	3823489	0.000104572	0.458818	3
OL_NJ_2011	Gm08_3817334_C_T-1_B_F_2179337088	8	A2	3823489	0.000475581	0.350939	3
OL_HA_2012	Gm08_8583055_C_T-0_B_F_2177931726	8	A2	8613057	0.00150629	-0.880829	6
OL_JN_2011	Gm08_8583055_C_T-0_B_F_2177931726	8	A2	8613057	1.87e-07	-1.30769	6
OL_JN_2012	Gm08_8583055_C_T-0_B_F_2177931726	8	A2	8613057	3.59e-06	-1.22957	6
OL_MDJ_2011	Gm08_8583055_C_T-0_B_F_2177931726	8	A2	8613057	0.000213602	-1.30553	6
OL_MDJ_2012	Gm08_8583055_C_T-0_B_F_2177931726	8	A2	8613057	0.00536815	-0.702535	6
PR_JN_2011	Gm08_8583055_C_T-0_B_F_2177931726	8	A2	8613057	1.79469e-08	2.50647	6
OL_HA_2012	Gm11_10721006_A_G-1_T_F_2179339194	11	B1	10752436	0.00383509	-0.490107	3
OL_HRB_2012	Gm11_10721006_A_G-1_T_F_2179339194	11	B1	10752436	1.23e-08	-1.22233	3
OL_JN_2011	Gm11_10721006_A_G-1_T_F_2179339194	11	B1	10752436	0.00174824	-0.614154	3
OL_HRB_2011	Gm13_7989576_A_G-0_B_R_2177932221	13	F	13865497	0.000161544	-0.71891	3
OL_HRB_2012	Gm13_7989576_A_G-0_B_R_2177932221	13	F	13865497	1.04e-06	-0.927947	3
PR_HRB_2012	Gm13_7989576_A_G-0_B_R_2177932221	13	F	13865497	0.000190397	1.287	3
OL_MDJ_2012	Gm16_4554967_T_C-0_T_R_2177932577	16	J	4582681	4.2917e-08	-1.13861	4
OL_NJ_2011	Gm16_4554967_T_C-0_T_R_2177932577	16	J	4582681	0.00360647	-0.368209	4
PR_JN_2012	Gm16_4554967_T_C-0_T_R_2177932577	16	J	4582681	0.0091011	1.11762	4
PR_MDJ_2012	Gm16_4554967_T_C-0_T_R_2177932577	16	J	4582681	1.21555e-07	1.51517	4
OL_JN_2011	Gm17_12210561_A_G-1_B_R_2179342675	17	D2	11939572	0.000909688	-0.504926	3
PR_HRB_2011	Gm17_12210561_A_G-1_B_R_2179342675	17	D2	11939572	0.00178157	0.732567	3
PR_MDJ_2011	Gm17_12210561_A_G-1_B_R_2179342675	17	D2	11939572	0.00406975	1.54643	3
OL_HA_2011	Gm18_3715229_A_G-1_B_R_2179343049	18	G	3737376	0.00138916	-0.3216	3
OL_JN_2011	Gm18_3715229_A_G-1_B_R_2179343049	18	G	3737376	0.00907666	-0.307429	3
PR_HA_2012	Gm18_3715229_A_G-1_B_R_2179343049	18	G	3737376	0.00218486	0.477983	3
OL_HA_2011	Gm18_47433491_G_A-1_T_F_2179343378	18	G	43143230	0.00212362	-0.340919	5
OL_HA_2012	Gm18_47433491_G_A-1_T_F_2179343378	18	G	43143230	2.44e-06	-0.65748	5
OL_MDJ_2012	Gm18_47433491_G_A-1_T_F_2179343378	18	G	43143230	0.000262	-0.456665	5
OL_NJ_2011	Gm18_47433491_G_A-1_T_F_2179343378	18	G	43143230	0.000393839	-0.332374	5
PR_HA_2012	Gm18_47433491_G_A-1_T_F_2179343378	18	G	43143230	2.38e-07	1.00497	5
OL_HA_2011	Gm19_772538_C_T-1_T_R_2179343731	19	L	809351	0.000145763	0.553642	4
OL_HA_2012	Gm19_772538_C_T-1_T_R_2179343731	19	L	809351	0.000390303	0.545878	4
OL_HRB_2011	Gm19_772538_C_T-1_T_R_2179343731	19	L	809351	0.00501775	0.409427	4
PR_JN_2012	Gm19_772538_C_T-1_T_R_2179343731	19	L	809351	0.0045818	-0.930371	4
OL_HA_2012	Gm20_2372509_T_C-1_T_R_2179344425	20	I	2366428	0.000977374	-0.452027	3
PR_HA_2012	Gm20_2372509_T_C-1_T_R_2179344425	20	I	2366428	0.00386939	0.458739	3
PR_NJ_2011	Gm20_2372509_T_C-1_T_R_2179344425	20	I	2366428	0.00549857	0.404643	3
OL_JN_2012	Gm20_7927513_A_G-1_T_F_2179344472	20	I	20469935	0.0070441	-0.452302	5
OL_MDJ_2011	Gm20_7927513_A_G-1_T_F_2179344472	20	I	20469935	0.00400653	-0.481706	5
OL_MDJ_2012	Gm20_7927513_A_G-1_T_F_2179344472	20	I	20469935	0.00198011	-0.505918	5
PR_JN_2011	Gm20_7927513_A_G-1_T_F_2179344472	20	I	20469935	1.7006e-05	0.824522	5
PR_MDJ_2012	Gm20_7927513_A_G-1_T_F_2179344472	20	I	20469935	0.000233284	0.698399	5
OL_HRB_2011	Gm20_38151772_C_T-1_T_R_2179344711	20	I	39264676	0.000904197	-0.497981	3
OL_JN_2011	Gm20_38151772_C_T-1_T_R_2179344711	20	I	39264676	0.00540523	-0.361098	3
OL_MDJ_2011	Gm20_38151772_C_T-1_T_R_2179344711	20	I	39264676	3.18e-06	-0.7415	3
Note: For trat, PR, Protein content; OL, oil content. For location, HRB,Harbin; MDJ, Mudanjiang;JN, Jining; HA, Huaian; NJ, Najing. Envionments, number of envionments in which QTN was detected for Protein or oil
