# Supplementary material for: Genotyping of Soybean Cultivars With Medium-Density Array Reveals the Population Structure and QTNs Underlying Maturity and Seed Traits
Source: Front Plant Sci. 2018 May 9;9:610. doi: 10.3389/fpls.2018.00610 (PMC5954420; doi:10.3389/fpls.2018.00610)
Supplement: Data Sheet 1 — Raw data and probe information of SoySNP8k iSelect BeadChip, which can be download at.ftp://159.226.208.134/public/SNP_data.zip. [file Data_Sheet_1.ZIP]

Archive with 5 entries (5 files):
- 4471_Polymorphic_Clean_data.txt
- 4471_Polymorphic_SNP_Position.txt
- Description for Zip files.docx
- Probe_information.xlsx
- SNP_Raw_Data.txt
