# Supplementary material for: Genotyping of Soybean Cultivars With Medium-Density Array Reveals the Population Structure and QTNs Underlying Maturity and Seed Traits
Source: Front Plant Sci. 2018 May 9;9:610. doi: 10.3389/fpls.2018.00610 (PMC5954420; doi:10.3389/fpls.2018.00610)
Supplement: Data Sheet 1 — Raw data and probe information of SoySNP8k iSelect BeadChip, which can be download at.ftp://159.226.208.134/public/SNP_data.zip. [file Data_Sheet_1.ZIP › 4471_Polymorphic_Clean_data.txt]

rs	alleles	chr	pos	strand	assembly	center	protLSID	assayLSID	panel	QCcode	G1	G2	G3	G4	G5	G6	G7	G8	G9	S08	S102	S103	S109	S110	S112	S113	S115	S121	S126	S13	S130	S131	S132	S135	S145	S146	S15	S150	S152	S160	S162	S163	S165	S171	S172	S175	S179	S182	S192
Gm01_402061_A_C-1_B_R_2179332907	T/G	1	401948	NC	NC	NC	NC	NC	NC	NC	CC	CC	CC	CC	CC	CC	CC	CC	CC	AA	CC	CC	AA	AA	CC	AA	CC	AA	CC	CC	CC	AA	AA	AA	CC	CC	CC	CC	CC	CC	CC	CC	CC	AA	CC	CC	AA	AA	AA
Gm01_565991_A_C-1_T_F_2179332910	A/C	1	566214	NC	NC	NC	NC	NC	NC	NC	CC	CC	AA	AA	AA	AA	AA	CC	AA	AA	CC	AA	AA	AA	CC	AA	CC	AA	AA	CC	CC	AA	AA	AA	AA	AA	CC	AA	AA	CC	CC	CC	CC	AA	CC	CC	AA	AA	AA
Gm01_688663_A_G-1_B_R_2179332913	T/C	1	688929	NC	NC	NC	NC	NC	NC	NC	AA	AA	AA	AA	AA	AA	AA	AA	AA	AA	GG	AA	AA	AA	AA	AA	GG	AA	AA	GG	GG	AA	AA	AA	AA	AA	GG	AA	AA	GG	AA	GG	AA	AA	AA	AA	AA	AA	AA
Gm01_901691_C_T-1_B_F_2179332916	T/C	1	901964	NC	NC	NC	NC	NC	NC	NC	GG	GG	GG	GG	GG	GG	GG	GG	GG	GG	AA	AA	GG	GG	AA	GG	AA	GG	GG	GG	AA	GG	GG	GG	GG	GG	AA	GG	GG	AA	GG	GG	GG	GG	GG	AA	GG	GG	GG
Gm01_963847_T_C-1_T_R_2179332919	A/G	1	964171	NC	NC	NC	NC	NC	NC	NC	GG	GG	AA	AA	AA	AA	AA	GG	AA	AA	GG	AA	AA	AA	GG	AA	GG	AA	AA	GG	GG	AA	AA	AA	AA	AA	GG	AA	AA	GG	GG	GG	GG	AA	AA	GG	AA	AA	AA
Gm01_1013695_A_G-1_T_F_2179332920	A/G	1	1013968	NC	NC	NC	NC	NC	NC	NC	GG	GG	GG	GG	GG	AG	GG	GG	GG	AA	AA	AA	GG	AA	AA	AA	AA	AA	GG	GG	AA	AA	GG	AA	GG	GG	GG	AA	AA	GG	GG	GG	GG	AA	AA	AA	GG	AA	AA
Gm01_1059407_T_C-1_T_R_2179332923	A/G	1	1059732	NC	NC	NC	NC	NC	NC	NC	AA	AA	GG	GG	GG	AG	GG	AA	GG	AA	GG	AA	GG	AA	AA	AA	GG	AA	GG	AA	AA	AA	AA	AA	GG	GG	AA	AA	AA	GG	AA	AA	AA	AA	AA	AA	GG	AA	AA
Gm01_1279146_C_T-1_B_F_2179332924	T/C	1	1273888	NC	NC	NC	NC	NC	NC	NC	AA	AA	GG	GG	GG	GG	GG	AA	GG	GG	AA	GG	GG	GG	AA	GG	AA	GG	GG	AA	AA	GG	AA	GG	GG	GG	GG	AA	GG	AA	AA	AA	AA	GG	GG	AA	GG	GG	GG
Gm01_1314111_A_C-0_T_F_2177929974	A/C	1	1308853	NC	NC	NC	NC	NC	NC	NC	AA	AA	AA	AA	AA	AA	AA	AA	AA	AA	CC	AA	AA	AA	CC	AA	CC	AA	AA	AA	CC	AA	AA	AA	AA	AA	AA	AA	AA	CC	AA	AA	AA	AA	AA	CC	AA	AA	AA
Gm01_1315010_A_G-0_T_F_2177929976	A/G	1	1309752	NC	NC	NC	NC	NC	NC	NC	AA	AA	AA	AA	AA	AA	AA	AA	AA	AA	GG	AA	AA	AA	GG	AA	GG	AA	AA	AA	GG	AA	AA	AA	AA	AA	AA	AA	AA	GG	AA	AA	AA	AA	AA	GG	AA	AA	AA
Gm01_1344976_A_G-1_B_R_2179332927	T/C	1	1339769	NC	NC	NC	NC	NC	NC	NC	AA	AA	AA	AA	AA	AA	AA	AA	AA	AA	GG	AA	AA	AA	GG	AA	GG	AA	AA	AA	GG	AA	AA	AA	AA	AA	GG	AA	AA	GG	AA	AA	AA	GG	GG	GG	AA	AA	AA
Gm01_1349592_A_G-0_B_R_2177929985	T/C	1	1344385	NC	NC	NC	NC	NC	NC	NC	GG	GG	GG	GG	GG	GG	GG	GG	GG	AA	AA	AA	GG	AA	AA	AA	AA	AA	GG	AA	AA	AA	AA	AA	GG	GG	AA	GG	AA	AA	GG	AA	GG	AA	AA	AA	GG	AA	AA
Gm01_1355473_C_T-0_B_F_2177929986	T/C	1	1350217	NC	NC	NC	NC	NC	NC	NC	AA	AA	AA	AA	AA	--	AA	AA	AA	GG	AA	GG	AA	GG	AA	GG	AA	GG	AA	AA	AA	GG	AA	GG	AA	AA	AA	AA	GG	AA	AA	AA	AA	AA	AA	AA	AA	GG	GG
Gm01_1428598_T_G-1_T_R_2179332929	A/C	1	1423781	NC	NC	NC	NC	NC	NC	NC	AC	AC	AA	AA	AA	AA	AA	AC	AA	AA	AA	AA	AA	AA	AA	AA	AA	AA	AA	AA	AA	AA	AA	AA	AA	AA	AA	AA	AA	AA	AC	AA	AC	AC	AC	AA	AA	AA	AA
Gm01_1502816_G_A-1_T_F_2179332930	A/G	1	1498797	NC	NC	NC	NC	NC	NC	NC	GG	GG	GG	GG	GG	AG	GG	GG	GG	GG	AA	GG	GG	GG	AA	GG	AA	GG	GG	AA	AA	GG	GG	GG	GG	GG	AA	AA	GG	AA	GG	AA	GG	AA	GG	AA	GG	GG	GG
Gm01_1584120_T_G-1_B_F_2179332932	T/G	1	1580101	NC	NC	NC	NC	NC	NC	NC	AA	AA	AA	AA	AA	AC	AA	AA	AA	AA	CC	AA	AA	AA	AA	AA	CC	AA	AA	AA	AA	AA	AA	AA	AA	AA	AA	AA	AA	AA	AA	AA	AA	AA	AA	AA	AA	AA	AA
Gm01_1653315_T_C-1_B_F_2179332934	T/C	1	1653574	NC	NC	NC	NC	NC	NC	NC	GG	GG	GG	GG	GG	GG	GG	GG	GG	AA	GG	AA	GG	AA	GG	AA	GG	AA	GG	GG	GG	AA	GG	AA	GG	GG	GG	GG	AA	AA	GG	GG	GG	GG	GG	GG	GG	AA	AA
Gm01_1795962_A_G-1_B_R_2179332941	T/C	1	1796981	NC	NC	NC	NC	NC	NC	NC	AA	AA	AA	AA	AA	AA	AA	AA	AA	AA	AA	AA	AA	AA	AA	AA	AA	AA	AA	GG	AA	AA	AA	AA	AA	AA	GG	AA	AA	AA	AA	GG	AA	AA	AA	AA	AA	AA	AA
Gm01_2188771_C_T-1_T_R_2179332951	A/G	1	2194396	NC	NC	NC	NC	NC	NC	NC	AA	AA	GG	GG	GG	AG	GG	AA	GG	GG	GG	GG	AA	GG	GG	GG	GG	GG	GG	AA	AA	GG	GG	GG	GG	GG	GG	AA	GG	AA	AA	AA	AA	GG	GG	AA	AA	GG	GG
Gm01_2585749_A_C-1_T_F_2179332956	A/C	1	2601738	NC	NC	NC	NC	NC	NC	NC	CC	CC	AA	AA	AA	AA	AA	CC	AA	AA	AA	AA	CC	AA	CC	CC	AA	AA	AA	AA	CC	AA	AA	AA	AA	AA	AA	AA	AA	CC	CC	AA	CC	CC	CC	CC	CC	AA	AA
Gm01_2813785_C_T-1_B_F_2179332960	T/C	1	2829725	NC	NC	NC	NC	NC	NC	NC	GG	GG	GG	GG	GG	GG	GG	GG	GG	GG	GG	AA	GG	AA	GG	AA	AA	AA	GG	GG	AA	GG	GG	GG	GG	GG	GG	GG	GG	AA	GG	GG	GG	GG	AA	AA	AA	GG	GG
Gm01_3016694_A_G-1_B_R_2179332965	T/C	1	3033151	NC	NC	NC	NC	NC	NC	NC	AA	AA	AA	AA	AA	AG	AA	AA	AA	AA	AA	GG	AA	GG	AA	GG	GG	GG	AA	GG	GG	AA	AA	AA	AA	AA	AA	AA	AA	AA	GG	GG	GG	GG	GG	GG	GG	AA	AA
Gm01_3063603_T_G-1_B_F_2179332966	T/G	1	3080009	NC	NC	NC	NC	NC	NC	NC	AC	AC	AC	AC	AC	AC	AC	AC	AC	AC	AC	CC	AC	CC	AC	CC	CC	CC	AC	CC	CC	AC	AC	AC	AC	AC	AC	CC	AC	CC	CC	CC	CC	CC	CC	CC	CC	AC	AC
Gm01_3221969_C_A-1_T_F_2179332970	A/C	1	3237177	NC	NC	NC	NC	NC	NC	NC	CC	CC	CC	CC	CC	CC	CC	CC	CC	CC	CC	CC	CC	CC	CC	CC	CC	CC	CC	CC	AA	CC	CC	CC	CC	CC	CC	CC	CC	CC	CC	CC	CC	CC	CC	CC	CC	CC	CC
Gm01_3327321_A_C-1_T_F_2179332974	A/C	1	3342533	NC	NC	NC	NC	NC	NC	NC	AA	AA	CC	CC	CC	CC	CC	CC	CC	AA	AA	AA	AA	AA	AA	AA	CC	AA	CC	CC	AA	CC	CC	CC	AA	AA	AA	AA	AA	AA	CC	CC	CC	CC	CC	CC	AA	AA	AA
Gm01_3372977_A_C-1_B_R_2179332977	T/G	1	3387676	NC	NC	NC	NC	NC	NC	NC	AA	AA	CC	CC	CC	CC	CC	CC	CC	AA	AA	AA	AA	AA	AA	AA	CC	AA	CC	CC	AA	CC	CC	CC	AA	AA	AA	AA	AA	CC	CC	CC	CC	CC	CC	CC	CC	AA	AA
Gm01_3458582_T_C-1_B_F_2179332978	T/C	1	3458874	NC	NC	NC	NC	NC	NC	NC	AA	AA	GG	GG	GG	AG	GG	AA	GG	AA	AA	AA	AA	AA	AA	AA	AA	AA	GG	GG	GG	GG	GG	GG	AA	AA	AA	GG	AA	GG	AA	GG	AA	GG	GG	GG	GG	AA	AA
Gm01_3905200_A_G-1_B_R_2179332995	T/C	1	3926382	NC	NC	NC	NC	NC	NC	NC	AA	AA	AA	AA	AA	AA	AA	AA	AA	AA	AA	AA	AA	AA	AA	AA	AA	AA	AA	GG	GG	AA	AA	AA	AA	AA	AA	AA	AA	GG	GG	GG	GG	GG	GG	GG	AA	AA	AA
Gm01_4002275_A_G-1_B_R_2179332997	T/C	1	4023467	NC	NC	NC	NC	NC	NC	NC	GG	GG	AA	AA	AA	AG	AA	GG	AA	AA	AA	GG	GG	GG	AA	GG	GG	AA	AA	GG	GG	AA	GG	AA	AA	AA	GG	AA	AA	GG	GG	AA	GG	GG	GG	AA	GG	GG	AA
Gm01_5716473_G_A-1_B_R_2179333035	T/C	1	5729849	NC	NC	NC	NC	NC	NC	NC	AA	AA	GG	GG	GG	AG	GG	GG	AA	GG	AA	GG	AA	GG	GG	GG	GG	GG	AA	AA	AA	GG	GG	GG	AA	AA	AA	GG	GG	AA	GG	GG	GG	GG	AA	AA	AA	GG	AA
Gm01_6754321_G_A-1_T_F_2179333038	A/G	1	6767578	NC	NC	NC	NC	NC	NC	NC	GG	GG	GG	GG	GG	GG	GG	GG	GG	GG	GG	GG	GG	GG	AA	GG	GG	GG	GG	AA	AA	GG	GG	GG	GG	GG	AA	GG	GG	AA	GG	GG	GG	GG	GG	GG	GG	GG	GG
Gm01_6907127_T_G-1_T_R_2179333043	A/C	1	6917114	NC	NC	NC	NC	NC	NC	NC	AA	AA	AA	AA	AA	AA	AA	AA	AA	AA	AA	AA	AA	AA	AA	AA	AA	AA	AA	CC	CC	AA	AA	AA	AA	AA	CC	AA	AA	AA	AA	AA	AA	AA	CC	AA	CC	AA	AA
Gm01_7052156_A_G-1_B_R_2179333045	T/C	1	7071142	NC	NC	NC	NC	NC	NC	NC	AA	AA	AA	AA	AA	AA	AA	AA	AA	AA	AA	AA	AA	AA	GG	AA	AA	AA	AA	GG	GG	AA	AA	AA	AA	AA	GG	AA	AA	GG	AA	AA	AA	AA	GG	AA	GG	AA	AA
Gm01_7659177_T_C-1_T_R_2179333051	A/G	1	7687359	NC	NC	NC	NC	NC	NC	NC	AA	AA	AA	AA	AA	AA	AA	AA	AA	AA	AA	AA	AA	AA	AA	AA	AA	AA	AA	GG	GG	AA	AA	AA	AA	AA	GG	AA	AA	AA	AA	AA	AA	AA	AA	AA	GG	AA	AA
Gm01_8484147_T_C-1_T_R_2179333053	A/G	1	8533450	NC	NC	NC	NC	NC	NC	NC	GG	GG	AA	AA	AA	AA	AA	AA	GG	AA	GG	AA	AA	GG	AA	AA	GG	GG	GG	AA	AA	GG	AA	GG	GG	GG	AA	GG	GG	AA	GG	GG	GG	AA	AA	GG	AA	GG	GG
Gm01_8822487_T_C-1_B_F_2179333054	T/C	1	8869097	NC	NC	NC	NC	NC	NC	NC	AA	AA	AA	AA	AA	AA	AA	AA	AA	AA	AA	AA	GG	AA	GG	AA	AA	AA	AA	GG	GG	AA	AA	AA	AA	AA	GG	AA	AA	GG	AA	AA	AA	AA	AA	AA	AA	AA	AA
Gm01_8845965_T_C-1_T_R_2179333057	A/G	1	8892626	NC	NC	NC	NC	NC	NC	NC	AA	AA	AA	AA	AA	AA	AA	AA	AA	AA	AA	AA	AA	AA	AA	AA	AA	AA	AA	GG	GG	AA	AA	AA	AA	AA	GG	AA	AA	AA	AA	AA	AA	AA	AA	AA	AA	AA	AA
Gm01_9014216_T_G-1_T_R_2179333059	A/C	1	9062536	NC	NC	NC	NC	NC	NC	NC	AA	AA	AA	AA	AA	AA	AA	AA	AA	AA	AA	AA	AA	AA	AA	AA	AA	AA	AA	CC	CC	AA	AA	AA	AA	AA	CC	AA	AA	AA	AA	AA	AA	AA	AA	AA	AA	AA	AA
Gm01_9967172_G_A-1_B_R_2179333065	T/C	1	10015846	NC	NC	NC	NC	NC	NC	NC	GG	GG	GG	GG	GG	GG	GG	GG	GG	GG	GG	GG	GG	GG	GG	GG	GG	GG	GG	AA	AA	GG	GG	GG	GG	GG	AA	GG	GG	GG	GG	GG	GG	GG	GG	GG	GG	GG	GG
Gm01_10768239_C_T-1_B_F_2179333066	T/C	1	10813073	NC	NC	NC	NC	NC	NC	NC	GG	GG	GG	GG	GG	GG	GG	GG	GG	GG	GG	GG	GG	GG	GG	GG	GG	GG	GG	AA	AA	GG	GG	GG	GG	GG	GG	GG	GG	GG	GG	GG	GG	GG	GG	GG	GG	GG	GG
Gm01_11835461_T_C-1_B_F_2179333068	T/C	1	11872042	NC	NC	NC	NC	NC	NC	NC	GG	GG	AA	AA	AA	AA	AA	AA	GG	AA	GG	AA	GG	GG	AA	AA	AA	AA	GG	AA	AA	GG	AA	GG	GG	GG	AA	AA	GG	AA	AA	AA	AA	AA	AA	AA	AA	GG	GG
Gm01_11904297_T_C-1_B_F_2179333070	T/C	1	11941447	NC	NC	NC	NC	NC	NC	NC	AA	AA	AA	AA	AA	AA	AA	AA	AA	AA	AA	AA	AA	AA	AA	AA	AA	AA	AA	AA	AA	AA	AA	AA	AA	AA	AA	AA	AA	AA	AA	AA	AA	AA	AA	AA	AA	AA	AA
Gm01_17053851_C_T-1_T_R_2179333085	A/G	1	14460854	NC	NC	NC	NC	NC	NC	NC	GG	GG	GG	GG	GG	GG	GG	GG	GG	GG	GG	GG	GG	GG	GG	GG	GG	GG	GG	GG	GG	GG	GG	GG	GG	GG	GG	GG	GG	GG	GG	GG	GG	GG	GG	GG	GG	GG	GG
Gm01_18915610_T_C-1_T_R_2179333087	A/G	1	17436502	NC	NC	NC	NC	NC	NC	NC	GG	GG	GG	GG	GG	GG	GG	GG	GG	AA	GG	GG	GG	GG	GG	GG	GG	GG	GG	GG	GG	GG	GG	GG	GG	GG	GG	AA	GG	GG	GG	GG	GG	AA	GG	GG	GG	GG	GG
Gm01_20542501_C_T-1_B_F_2179333090	T/C	1	19044354	NC	NC	NC	NC	NC	NC	NC	AA	AA	GG	GG	GG	GG	GG	GG	AA	GG	AA	GG	AA	AA	GG	GG	GG	GG	AA	GG	GG	AA	GG	AA	AA	AA	GG	GG	AA	GG	GG	GG	GG	GG	GG	GG	GG	AA	AA
Gm01_27463902_G_T-1_B_F_2179333100	T/G	1	25928570	NC	NC	NC	NC	NC	NC	NC	AA	AA	CC	CC	CC	CC	CC	CC	AA	CC	AA	CC	CC	AA	CC	CC	CC	CC	AA	CC	CC	AA	CC	AA	AA	AA	CC	CC	AA	CC	CC	CC	CC	CC	CC	CC	CC	AA	AA
Gm01_28759367_G_A-1_B_R_2179333105	T/C	1	27230491	NC	NC	NC	NC	NC	NC	NC	AA	AA	GG	GG	GG	GG	GG	GG	AA	GG	AA	GG	GG	AA	AA	GG	AA	GG	AA	GG	GG	AA	GG	AA	AA	AA	AA	GG	GG	GG	AA	AA	AA	GG	AA	GG	AA	AA	AA
Gm01_28848622_A_G-1_T_F_2179333106	A/G	1	27319693	NC	NC	NC	NC	NC	NC	NC	GG	GG	AA	AA	AA	AA	AA	AA	GG	AA	GG	AA	AA	GG	GG	AA	GG	AA	GG	GG	GG	GG	AA	GG	GG	GG	GG	AA	AA	AA	GG	GG	GG	AA	GG	AA	GG	GG	GG
Gm01_29091115_A_G-1_T_F_2179333108	A/G	1	27562588	NC	NC	NC	NC	NC	NC	NC	GG	GG	AG	AG	AG	AG	AG	AG	GG	AG	GG	AG	AG	GG	GG	AG	GG	AG	GG	GG	GG	GG	AG	GG	GG	GG	AG	AG	AG	AG	GG	GG	GG	AG	AG	AG	GG	GG	GG
Gm01_29169958_A_G-1_B_R_2179333111	T/C	1	27641518	NC	NC	NC	NC	NC	NC	NC	GG	GG	AA	AA	AA	AA	AA	AA	GG	AA	GG	AA	AA	GG	GG	AA	GG	AA	GG	GG	GG	GG	AA	GG	GG	GG	AA	AA	AA	AA	GG	GG	GG	AA	AA	AA	GG	GG	GG
Gm01_30080907_T_C-1_B_F_2179333114	T/C	1	28567690	NC	NC	NC	NC	NC	NC	NC	GG	GG	AA	AA	AA	AA	AA	AA	GG	AA	GG	AA	AA	GG	GG	AA	GG	AA	GG	GG	GG	GG	AA	GG	GG	GG	AA	AA	AA	AA	GG	GG	GG	AA	AA	AA	GG	GG	GG
Gm01_14097047_T_C-1_T_R_2179333075	A/G	1	29270141	NC	NC	NC	NC	NC	NC	NC	GG	GG	AA	AA	AA	AA	AA	AA	GG	AA	GG	AA	AA	GG	GG	AA	GG	AA	GG	GG	GG	GG	AA	GG	GG	GG	AA	AA	AA	AA	GG	GG	GG	AA	AA	AA	GG	GG	GG
Gm01_14818197_C_T-1_B_F_2179333076	T/C	1	30442303	NC	NC	NC	NC	NC	NC	NC	AA	AA	GG	GG	GG	GG	GG	GG	AA	GG	AA	GG	GG	AA	AA	GG	GG	GG	AA	GG	GG	AA	GG	AA	AA	AA	GG	GG	GG	GG	GG	GG	GG	GG	GG	GG	GG	AA	AA
Gm01_14910545_C_A-1_B_R_2179333079	T/G	1	30530068	NC	NC	NC	NC	NC	NC	NC	AC	AC	CC	CC	CC	CC	CC	CC	AC	CC	AC	CC	CC	AC	AC	CC	AC	CC	AC	CC	AC	AC	CC	AC	AC	AC	CC	CC	CC	CC	AC	AC	AC	CC	CC	CC	AC	AC	AC
Gm01_15851740_A_C-1_T_F_2179333080	A/C	1	31278458	NC	NC	NC	NC	NC	NC	NC	CC	CC	AA	AA	AA	AA	AA	AA	CC	AA	CC	AA	AA	CC	CC	AA	CC	AA	CC	CC	CC	CC	AA	CC	CC	CC	AA	AA	AA	AA	CC	CC	CC	AA	AA	AA	CC	CC	CC
Gm01_16388569_G_A-1_B_R_2179333083	T/C	1	31804569	NC	NC	NC	NC	NC	NC	NC	AA	AA	GG	GG	GG	GG	GG	GG	AA	GG	AA	GG	GG	AA	AA	GG	AA	GG	AA	AG	AA	AA	GG	AA	AA	AA	GG	GG	GG	GG	AA	AA	AA	GG	GG	GG	AA	AA	AA
Gm01_31506268_T_C-1_T_R_2179333117	A/G	1	32803108	NC	NC	NC	NC	NC	NC	NC	GG	GG	AA	AA	AA	AA	AA	AA	GG	AA	GG	AA	GG	GG	GG	AA	GG	AA	GG	GG	GG	GG	AA	GG	GG	GG	GG	AA	AA	AA	GG	GG	GG	AA	AA	AA	GG	GG	GG
Gm01_32070134_C_T-1_T_R_2179333121	A/G	1	33366543	NC	NC	NC	NC	NC	NC	NC	GG	GG	GG	GG	GG	GG	GG	GG	GG	GG	GG	GG	GG	GG	GG	GG	GG	GG	GG	GG	AA	GG	GG	GG	GG	GG	GG	GG	GG	AA	GG	GG	GG	GG	GG	GG	GG	GG	GG
Gm01_32144754_T_C-1_T_R_2179333123	A/G	1	33441422	NC	NC	NC	NC	NC	NC	NC	GG	AA	AA	AA	AA	AA	AA	AA	AA	AA	AA	AA	AA	AA	AA	AA	AA	AA	AA	GG	GG	AA	AA	AA	AA	AA	GG	AA	AA	GG	AA	AA	AA	AA	AA	AA	AA	AA	AA
Gm01_32259879_A_G-1_T_F_2179333124	A/G	1	33557955	NC	NC	NC	NC	NC	NC	NC	AA	AA	AA	AA	AA	AA	AA	AA	AA	AA	AA	AA	AA	AA	AA	AA	AA	AA	AA	GG	GG	AA	AA	AA	AA	AA	GG	AA	AA	GG	AA	AA	AA	AA	AA	AA	AA	AA	AA
Gm01_32354171_C_A-1_T_F_2179333126	A/C	1	33652247	NC	NC	NC	NC	NC	NC	NC	AC	CC	CC	CC	CC	CC	CC	CC	CC	CC	CC	CC	CC	CC	CC	CC	CC	CC	CC	AC	--	CC	CC	CC	CC	CC	AC	CC	CC	AC	CC	CC	CC	CC	CC	CC	CC	CC	CC
Gm01_32493455_G_A-1_T_F_2179333128	A/G	1	33791529	NC	NC	NC	NC	NC	NC	NC	GG	GG	GG	GG	GG	GG	GG	GG	GG	GG	GG	GG	GG	GG	GG	GG	GG	GG	GG	GG	AA	GG	GG	GG	GG	GG	GG	GG	GG	AA	GG	GG	GG	GG	GG	GG	GG	GG	GG
Gm01_32899706_A_G-1_B_R_2179333131	T/C	1	34197527	NC	NC	NC	NC	NC	NC	NC	GG	AA	AA	AA	AA	AA	AA	AA	AA	AA	AA	AA	AA	AA	AA	AA	AA	AA	AA	GG	GG	AA	AA	AA	AA	AA	GG	AA	AA	GG	AA	AA	AA	AA	GG	AA	AA	AA	AA
Gm01_33891376_A_G-1_T_F_2179333132	A/G	1	35249035	NC	NC	NC	NC	NC	NC	NC	GG	AA	AA	AA	AA	AA	AA	AG	AA	AG	AA	AG	AA	AA	AA	AA	AA	AA	AA	--	--	AA	AA	AA	AA	AA	GG	--	AA	--	AG	AA	AG	AA	GG	AA	AG	AA	AA
Gm01_34560330_T_C-1_B_F_2179333134	T/C	1	35932851	NC	NC	NC	NC	NC	NC	NC	GG	AA	GG	GG	GG	GG	GG	GG	AA	AA	AA	GG	AA	AA	AA	GG	GG	GG	AA	AA	GG	AA	GG	AA	AA	AA	GG	GG	GG	GG	GG	GG	GG	GG	GG	GG	GG	GG	AA
Gm01_34668255_T_C-1_B_F_2179333136	T/C	1	36041518	NC	NC	NC	NC	NC	NC	NC	AA	GG	GG	GG	GG	GG	GG	GG	GG	AA	GG	GG	GG	GG	GG	GG	GG	GG	GG	AA	GG	GG	GG	GG	GG	GG	GG	GG	GG	GG	GG	GG	GG	GG	GG	GG	AA	GG	GG
Gm01_35151660_A_C-1_B_R_2179333141	T/G	1	36523569	NC	NC	NC	NC	NC	NC	NC	AA	CC	CC	CC	CC	CC	CC	CC	CC	AA	CC	CC	CC	CC	CC	CC	CC	CC	CC	CC	CC	CC	CC	CC	CC	CC	CC	CC	CC	CC	CC	CC	CC	CC	CC	CC	CC	CC	CC
Gm01_35448254_C_T-1_T_R_2179333143	A/G	1	36823437	NC	NC	NC	NC	NC	NC	NC	GG	AA	AA	AA	AA	AA	AA	AA	AA	GG	AA	AA	AA	AA	AA	AA	AA	AA	AA	GG	AA	AA	AA	AA	AA	AA	GG	AA	AA	AA	AA	AA	AA	AA	AA	AA	GG	AA	AA
Gm01_35496161_T_C-1_B_F_2179333144	T/C	1	36871293	NC	NC	NC	NC	NC	NC	NC	AA	GG	GG	GG	GG	GG	GG	GG	GG	AA	GG	GG	GG	GG	GG	GG	GG	GG	GG	GG	GG	GG	GG	GG	GG	GG	GG	GG	GG	GG	GG	GG	GG	GG	GG	GG	GG	GG	GG
Gm01_35587217_G_T-1_T_R_2179333147	A/C	1	36962696	NC	NC	NC	NC	NC	NC	NC	CC	AA	AA	AA	AA	AA	AA	AA	AA	CC	AA	AA	AA	AA	AA	AA	AA	AA	AA	CC	AA	AA	AA	AA	AA	AA	CC	AA	AA	AA	AA	AA	AA	AA	CC	AA	CC	AA	AA
Gm01_35840821_A_G-1_T_F_2179333148	A/G	1	37206640	NC	NC	NC	NC	NC	NC	NC	AA	GG	GG	GG	GG	GG	GG	GG	GG	AA	GG	GG	GG	GG	GG	GG	GG	GG	GG	AA	GG	GG	GG	GG	GG	GG	GG	GG	GG	GG	GG	GG	GG	GG	AA	GG	GG	GG	GG
Gm01_36393636_C_T-1_B_F_2179333150	T/C	1	37759396	NC	NC	NC	NC	NC	NC	NC	GG	AA	AA	AA	AA	AA	AA	AA	AA	GG	AA	AA	AA	AA	AA	AA	AA	AA	AA	GG	AA	AA	AA	AA	AA	AA	GG	AA	AA	AA	AA	AA	AA	AA	GG	AA	GG	AA	AA
Gm01_36723932_G_A-1_T_F_2179333152	A/G	1	38090443	NC	NC	NC	NC	NC	NC	NC	GG	AA	AA	AA	AA	AA	AA	AA	AA	GG	AA	AA	AA	AA	AA	AA	AA	AA	AA	GG	AA	AA	AA	AA	AA	AA	AA	AA	AA	AA	AA	AA	AA	AA	AA	AA	AA	AA	AA
Gm01_38661096_A_G-1_B_R_2179333159	T/C	1	40040372	NC	NC	NC	NC	NC	NC	NC	AA	GG	GG	GG	GG	AG	GG	GG	GG	AA	GG	GG	GG	GG	GG	GG	GG	GG	GG	AA	GG	GG	GG	GG	GG	GG	GG	GG	AA	GG	GG	GG	GG	GG	AA	GG	AA	GG	GG
Gm01_39561856_T_C-1_B_F_2179333160	T/C	1	40936627	NC	NC	NC	NC	NC	NC	NC	AA	AA	GG	GG	GG	--	GG	GG	AA	AA	AA	GG	GG	GG	AA	GG	GG	GG	AA	AA	GG	GG	GG	GG	AA	AA	GG	GG	AA	GG	GG	GG	GG	GG	AA	AA	GG	GG	AA
Gm01_39724988_A_G-1_T_F_2179333162	A/G	1	41099447	NC	NC	NC	NC	NC	NC	NC	GG	GG	AA	AA	AA	AG	AA	AA	GG	AA	GG	AA	AA	AA	GG	AA	AA	AA	GG	GG	AA	AA	AA	AA	GG	GG	AA	AA	AA	AA	AA	AA	AA	AA	AA	GG	AA	AA	GG
Gm01_40195425_G_T-1_B_F_2179333168	T/G	1	41586694	NC	NC	NC	NC	NC	NC	NC	AA	AA	CC	CC	CC	AC	CC	CC	AA	CC	AA	CC	CC	CC	AA	CC	CC	CC	AA	AA	CC	CC	CC	CC	AA	AA	CC	CC	CC	CC	CC	CC	CC	CC	CC	AA	CC	CC	AA
Gm01_41403051_C_T-1_B_F_2179333174	T/C	1	42255264	NC	NC	NC	NC	NC	NC	NC	AA	AA	GG	GG	GG	--	GG	GG	AA	GG	AA	GG	GG	GG	AA	GG	GG	GG	AA	AA	GG	GG	GG	GG	AA	AA	GG	GG	GG	GG	GG	GG	GG	GG	GG	AA	GG	GG	AA
Gm01_41493471_T_C-1_T_R_2179333177	A/G	1	42337769	NC	NC	NC	NC	NC	NC	NC	GG	GG	GG	GG	GG	GG	GG	GG	GG	AA	GG	GG	GG	GG	GG	GG	GG	GG	GG	GG	GG	GG	GG	GG	GG	GG	GG	GG	AA	GG	GG	GG	GG	GG	AA	GG	GG	GG	GG
Gm01_41604325_A_G-1_T_F_2179333178	A/G	1	42448579	NC	NC	NC	NC	NC	NC	NC	--	AG	GG	GG	GG	--	GG	GG	AG	AG	--	GG	GG	GG	AG	GG	GG	GG	AG	--	GG	GG	GG	GG	AG	AG	GG	GG	AG	GG	GG	GG	GG	GG	GG	AG	GG	GG	--
Gm01_43106876_A_G-1_B_R_2179333191	T/C	1	43971871	NC	NC	NC	NC	NC	NC	NC	GG	GG	GG	GG	GG	GG	GG	AA	GG	AA	GG	AA	GG	GG	GG	AA	GG	GG	GG	GG	AA	GG	AA	GG	GG	GG	AA	AA	AA	AA	AA	AA	AA	AA	AA	GG	AA	AA	GG
Gm01_43254220_T_C-1_B_F_2179333192	T/C	1	44117547	NC	NC	NC	NC	NC	NC	NC	AA	GG	GG	GG	GG	GG	GG	AA	GG	AA	GG	AA	AA	AA	GG	AA	GG	AA	GG	GG	AA	AA	AA	AA	GG	GG	GG	AA	AA	AA	AA	AA	AA	AA	GG	GG	GG	AA	GG
Gm01_43413943_T_C-1_T_R_2179333195	A/G	1	44276508	NC	NC	NC	NC	NC	NC	NC	AA	GG	GG	GG	GG	GG	GG	AA	GG	AA	GG	AA	AA	AA	GG	AA	GG	AA	GG	GG	GG	AA	AA	AA	GG	GG	GG	AA	AA	AA	GG	AA	GG	GG	AA	GG	GG	AA	GG
Gm01_44304195_T_C-1_T_R_2179333201	A/G	1	45169763	NC	NC	NC	NC	NC	NC	NC	AA	GG	GG	GG	GG	GG	GG	AA	GG	AA	GG	AA	AA	AA	GG	AA	GG	AA	GG	GG	AA	AA	AA	AA	GG	GG	AA	AA	AA	AA	AA	AA	AA	GG	AA	GG	AA	AA	GG
Gm01_44790492_G_A-1_T_F_2179333206	A/G	1	45661372	NC	NC	NC	NC	NC	NC	NC	GG	AA	AA	AA	AA	AA	AA	GG	AA	GG	AA	AA	AA	AA	AA	AA	AA	AA	AA	AA	AA	AA	AA	AA	AA	AA	AA	AA	AA	AA	AA	AA	AA	AA	GG	AA	GG	AA	AA
Gm01_44883585_C_T-1_T_R_2179333209	A/G	1	45754506	NC	NC	NC	NC	NC	NC	NC	GG	GG	GG	GG	GG	GG	GG	GG	GG	GG	GG	GG	GG	GG	GG	GG	GG	GG	GG	GG	GG	GG	GG	GG	GG	GG	GG	GG	GG	GG	GG	GG	GG	GG	GG	GG	GG	GG	GG
Gm01_45064727_A_G-1_B_R_2179333211	T/C	1	45935679	NC	NC	NC	NC	NC	NC	NC	AA	AA	AA	AA	AA	AA	AA	GG	AA	AA	AA	AA	AA	AA	AA	AA	AA	AA	AA	AA	AA	AA	AA	AA	AA	AA	AA	AA	AA	AA	AA	AA	AA	AA	GG	AA	AA	AA	AA
Gm01_46833359_C_T-1_T_R_2179333227	A/G	1	47709431	NC	NC	NC	NC	NC	NC	NC	GG	GG	GG	GG	GG	GG	GG	GG	GG	GG	GG	GG	GG	GG	GG	GG	GG	GG	GG	GG	GG	GG	GG	GG	GG	GG	GG	GG	GG	GG	GG	GG	GG	GG	GG	GG	GG	GG	GG
Gm01_47505074_T_C-1_T_R_2179333239	A/G	1	48379497	NC	NC	NC	NC	NC	NC	NC	AA	AA	AA	AA	AA	AA	AA	AA	AA	AA	AA	AA	GG	GG	AA	AA	AA	AA	AA	GG	AA	AG	AA	AA	AA	AA	AA	GG	GG	AA	AA	GG	AA	AA	GG	AA	AA	AA	AA
Gm01_47807975_G_A-1_T_F_2179333246	A/G	1	48682498	NC	NC	NC	NC	NC	NC	NC	GG	GG	GG	GG	GG	GG	GG	AA	GG	GG	GG	GG	GG	GG	GG	GG	GG	GG	GG	AA	AA	GG	GG	GG	GG	GG	AA	GG	GG	GG	GG	GG	GG	AA	GG	GG	GG	GG	GG
Gm01_48740400_G_A-1_B_R_2179333275	T/C	1	49620798	NC	NC	NC	NC	NC	NC	NC	GG	GG	GG	GG	GG	--	GG	AA	GG	GG	AA	GG	AA	AA	AA	AA	GG	AA	AA	AA	AA	GG	GG	GG	AA	AA	GG	GG	AA	AA	GG	AA	GG	GG	GG	AA	AA	AA	AA
Gm01_48860794_C_T-1_B_F_2179333276	T/C	1	49741142	NC	NC	NC	NC	NC	NC	NC	GG	GG	GG	GG	GG	--	GG	AA	GG	GG	AA	GG	AA	AA	AA	AA	GG	AA	AA	AA	AA	GG	GG	GG	AA	AA	GG	GG	AA	AA	GG	AA	GG	AA	GG	AA	AA	AA	AA
Gm01_49029066_T_G-1_B_F_2179333278	T/G	1	49910492	NC	NC	NC	NC	NC	NC	NC	AA	AA	AA	AA	AA	AA	AA	AA	AA	AA	CC	AA	CC	CC	CC	CC	AA	CC	CC	CC	CC	AA	AA	AA	CC	CC	AA	AA	CC	CC	AA	CC	AA	CC	AA	CC	CC	AA	CC
Gm01_49196746_A_G-1_T_F_2179333282	A/G	1	50078180	NC	NC	NC	NC	NC	NC	NC	AA	AA	AA	AA	AA	AA	AA	AA	AA	AA	AA	AA	GG	GG	GG	AA	AA	GG	GG	GG	--	AA	GG	AA	GG	GG	GG	GG	GG	GG	AA	GG	AA	GG	AA	--	AA	AA	GG
Gm01_49281276_T_G-1_T_R_2179333285	A/C	1	50164472	NC	NC	NC	NC	NC	NC	NC	AA	AA	AA	AA	AA	AA	AA	AA	AA	AA	AA	AA	AA	AA	CC	AA	AA	CC	CC	CC	CC	AA	CC	AA	AA	AA	CC	CC	AA	CC	AA	CC	AA	CC	AA	CC	CC	AA	CC
Gm01_49322760_C_A-1_B_R_2179333287	T/G	1	50206372	NC	NC	NC	NC	NC	NC	NC	CC	CC	CC	CC	CC	CC	CC	CC	CC	CC	CC	CC	CC	CC	AA	CC	CC	AA	AA	AA	AA	CC	AA	CC	CC	CC	AA	AA	CC	AA	CC	AA	CC	AA	CC	AA	AA	CC	AA
Gm01_49403702_A_G-1_T_F_2179333288	A/G	1	50287248	NC	NC	NC	NC	NC	NC	NC	AA	AA	AA	AA	AA	AA	AA	AA	AA	AA	AA	AA	AA	AA	GG	AA	AA	GG	GG	GG	GG	AA	GG	AA	AA	AA	GG	GG	AA	GG	AA	GG	AA	GG	AA	GG	GG	AA	GG
Gm01_49412063_T_G-1_B_F_2179333290	T/G	1	50295609	NC	NC	NC	NC	NC	NC	NC	AA	AA	AA	AA	AA	AA	AA	AA	AA	AA	AA	AA	AA	AA	CC	AA	AA	CC	CC	CC	CC	AA	CC	AA	AA	AA	CC	CC	AA	CC	AA	CC	AA	CC	AA	CC	CC	AA	CC
Gm01_49566893_G_T-1_T_R_2179333293	A/C	1	50451060	NC	NC	NC	NC	NC	NC	NC	CC	CC	CC	CC	CC	CC	CC	CC	CC	CC	CC	CC	CC	CC	AA	CC	CC	AA	AA	AA	AA	CC	AA	CC	CC	CC	AA	AA	CC	AA	CC	AA	CC	AA	CC	AA	AA	CC	AA
Gm01_49687691_C_T-1_B_F_2179333296	T/C	1	50572145	NC	NC	NC	NC	NC	NC	NC	GG	GG	GG	GG	GG	GG	GG	GG	GG	GG	AA	AA	AA	AA	AA	AA	AA	AA	AA	AA	AA	AA	AA	AA	AA	AA	GG	AA	AA	AA	AA	AA	AA	AA	GG	GG	AA	GG	AA
Gm01_49770288_T_C-1_B_F_2179333298	T/C	1	50654740	NC	NC	NC	NC	NC	NC	NC	AA	AA	AA	AA	AA	AA	AA	AA	AA	AA	GG	GG	GG	GG	GG	GG	AA	GG	GG	GG	GG	GG	GG	GG	GG	GG	AA	GG	GG	GG	GG	GG	GG	GG	AA	GG	GG	AA	GG
Gm01_49912586_C_A-1_T_F_2179333302	A/C	1	50797035	NC	NC	NC	NC	NC	NC	NC	AA	AA	CC	CC	CC	CC	CC	CC	CC	CC	CC	CC	CC	CC	CC	CC	CC	CC	CC	AA	CC	CC	CC	CC	CC	CC	CC	CC	CC	AA	CC	CC	AA	AA	CC	CC	AA	CC	CC
Gm01_49987647_C_T-1_T_R_2179333305	A/G	1	50871971	NC	NC	NC	NC	NC	NC	NC	AA	AA	AA	AA	AA	AA	AA	GG	AA	AA	GG	GG	AA	AA	GG	GG	AA	GG	GG	GG	AA	AA	GG	AA	GG	GG	GG	GG	AA	GG	GG	GG	GG	GG	AA	GG	GG	GG	GG
Gm01_50423856_A_C-1_B_R_2179333317	T/G	1	51309061	NC	NC	NC	NC	NC	NC	NC	AA	AA	AA	AA	AA	AA	AA	AA	AA	AA	AA	AA	AA	AA	AA	AA	AA	AA	AA	CC	AA	AA	AA	AA	AA	AA	AA	AA	AA	CC	AA	AA	AA	AA	AA	AA	AA	AA	AA
Gm01_50507289_A_G-1_B_R_2179333319	T/C	1	51392839	NC	NC	NC	NC	NC	NC	NC	AA	AA	GG	GG	GG	GG	GG	AA	GG	GG	GG	GG	GG	GG	GG	GG	GG	GG	GG	GG	GG	GG	GG	GG	GG	GG	GG	AA	GG	AA	GG	GG	GG	GG	GG	GG	AA	GG	GG
Gm01_50644671_A_C-1_B_R_2179333321	T/G	1	51530220	NC	NC	NC	NC	NC	NC	NC	AA	AA	CC	CC	CC	CC	CC	AA	CC	CC	AA	CC	CC	CC	CC	CC	AA	CC	CC	AA	AA	CC	CC	CC	CC	CC	AA	AA	CC	CC	CC	CC	CC	CC	AA	CC	AA	CC	CC
Gm01_50744456_A_C-1_T_F_2179333322	A/C	1	51629948	NC	NC	NC	NC	NC	NC	NC	AA	AA	CC	CC	CC	CC	CC	CC	CC	CC	AA	CC	CC	CC	CC	CC	AA	CC	CC	AA	AA	CC	AA	CC	CC	CC	AA	AA	CC	CC	CC	CC	CC	CC	AA	CC	AA	CC	CC
Gm01_50889550_T_C-1_T_R_2179333325	A/G	1	51774778	NC	NC	NC	NC	NC	NC	NC	AA	AA	GG	GG	GG	GG	GG	AA	GG	GG	AA	GG	GG	GG	GG	GG	AA	GG	GG	AA	AA	AA	AA	AA	GG	GG	AA	AA	GG	GG	GG	GG	GG	GG	AA	GG	AA	GG	GG
Gm01_51034693_A_C-1_B_R_2179333327	T/G	1	51921504	NC	NC	NC	NC	NC	NC	NC	AA	AA	CC	CC	CC	CC	CC	AA	CC	CC	CC	CC	CC	CC	CC	CC	AA	CC	CC	AA	AA	AA	AA	AA	CC	CC	CC	AA	CC	CC	CC	CC	CC	CC	AA	CC	AA	CC	CC
Gm01_51097931_C_A-1_T_F_2179333328	A/C	1	51984693	NC	NC	NC	NC	NC	NC	NC	CC	CC	CC	CC	CC	CC	CC	CC	CC	CC	CC	CC	CC	CC	CC	CC	CC	CC	CC	CC	CC	CC	CC	CC	CC	CC	CC	CC	CC	CC	CC	CC	CC	CC	CC	CC	CC	CC	CC
Gm01_51230562_C_A-1_B_R_2179333331	T/G	1	52117374	NC	NC	NC	NC	NC	NC	NC	CC	CC	CC	CC	CC	CC	CC	CC	CC	CC	CC	CC	CC	CC	CC	CC	CC	CC	CC	CC	CC	CC	CC	CC	CC	CC	CC	CC	CC	CC	CC	CC	CC	CC	CC	CC	CC	CC	CC
Gm01_51330200_C_A-1_B_R_2179333333	T/G	1	52217012	NC	NC	NC	NC	NC	NC	NC	CC	CC	AA	AA	AA	AA	AA	CC	AA	CC	AA	CC	CC	CC	AA	CC	CC	CC	AA	CC	CC	CC	CC	CC	AA	AA	AA	CC	AA	AA	CC	CC	CC	AA	CC	CC	CC	AA	AA
Gm01_51721249_T_C-1_B_F_2179333342	T/C	1	52608542	NC	NC	NC	NC	NC	NC	NC	AG	AG	GG	GG	GG	GG	GG	GG	GG	AG	GG	GG	AG	GG	GG	GG	GG	GG	GG	GG	--	GG	GG	GG	GG	GG	GG	AG	GG	GG	GG	GG	AG	AG	GG	AG	AG	GG	GG
Gm01_51764870_C_T-1_B_F_2179333344	T/C	1	52652104	NC	NC	NC	NC	NC	NC	NC	AG	AG	AA	AA	AA	AA	AA	AA	AA	AG	AA	AA	AG	AA	AA	AA	AA	AA	AA	AA	AG	AA	AA	AA	AA	AA	AA	AG	AA	AA	AA	AA	AG	AG	AA	AG	AG	AA	AA
Gm01_52253980_C_T-1_B_F_2179333356	T/C	1	53141058	NC	NC	NC	NC	NC	NC	NC	GG	GG	AA	AA	AA	--	AA	GG	AA	GG	AA	GG	GG	GG	AA	GG	GG	GG	GG	GG	GG	GG	AA	GG	GG	GG	GG	GG	GG	AA	GG	GG	GG	GG	AA	AA	GG	GG	GG
Gm01_53242363_T_G-1_T_R_2179333369	A/C	1	54127048	NC	NC	NC	NC	NC	NC	NC	AA	AA	AA	AA	AA	AA	AA	AA	AA	AA	AA	AA	CC	CC	CC	CC	CC	CC	CC	CC	AA	CC	AA	CC	CC	CC	CC	AA	CC	AA	CC	AA	AA	AA	AA	CC	AA	CC	CC
Gm01_53278791_G_T-1_B_F_2179333370	T/G	1	54163425	NC	NC	NC	NC	NC	NC	NC	CC	CC	CC	CC	CC	CC	CC	CC	CC	CC	CC	CC	AA	AA	AA	AA	AA	AA	AA	AA	CC	AA	CC	AA	AA	AA	AA	CC	AA	CC	AA	CC	CC	CC	CC	AA	CC	AA	AA
Gm01_53365928_A_G-1_B_R_2179333373	T/C	1	54250625	NC	NC	NC	NC	NC	NC	NC	AA	AA	AA	AA	AA	AA	AA	AA	AA	AA	AA	AA	AA	AA	GG	AA	AA	AA	AA	AA	AA	AA	AA	AA	AA	AA	AA	AA	AA	AA	GG	AA	AA	AA	AA	GG	AA	AA	AA
Gm01_54025362_C_T-1_T_R_2179333383	A/G	1	54933886	NC	NC	NC	NC	NC	NC	NC	GG	GG	AG	AG	AG	AG	AG	AG	AG	GG	AG	AG	GG	GG	GG	GG	GG	GG	AG	AG	GG	GG	AG	GG	AG	AG	GG	AG	AG	AG	GG	AG	GG	GG	AG	GG	AG	GG	GG
Gm01_54123492_T_C-1_T_R_2179333385	A/G	1	55032016	NC	NC	NC	NC	NC	NC	NC	AA	AA	GG	GG	GG	GG	GG	GG	GG	AA	GG	GG	AA	AA	GG	GG	AA	AA	GG	GG	AA	AA	GG	AA	GG	GG	AA	GG	GG	GG	GG	GG	AA	AA	GG	GG	GG	AA	AA
Gm01_54521885_T_C-1_B_F_2179333396	T/C	1	55438177	NC	NC	NC	NC	NC	NC	NC	AA	AA	GG	GG	GG	GG	GG	GG	GG	AA	GG	GG	AA	AA	GG	GG	AA	AA	GG	GG	AA	AA	GG	AA	GG	GG	AA	GG	GG	GG	GG	AA	AA	AA	GG	GG	GG	AA	AA
Gm01_54752856_A_C-1_B_R_2179333403	T/G	1	55669195	NC	NC	NC	NC	NC	NC	NC	CC	CC	CC	CC	CC	CC	CC	CC	CC	AA	CC	CC	AA	AA	CC	CC	AA	AA	CC	CC	AA	AA	CC	AA	CC	CC	CC	CC	CC	AA	CC	CC	CC	AA	CC	CC	CC	AA	AA
Gm01_54962372_G_A-1_B_R_2179333411	T/C	1	55879126	NC	NC	NC	NC	NC	NC	NC	AA	AA	GG	GG	GG	GG	GG	GG	GG	GG	GG	GG	GG	GG	AA	GG	GG	GG	GG	AA	GG	GG	GG	GG	GG	GG	GG	GG	GG	GG	AA	AA	AA	GG	AA	GG	GG	GG	GG
Gm01_55060537_G_T-1_B_F_2179333412	T/G	1	55976135	NC	NC	NC	NC	NC	NC	NC	AA	AA	CC	CC	CC	CC	CC	CC	CC	CC	CC	CC	CC	CC	AA	CC	CC	CC	CC	AA	CC	CC	CC	CC	CC	CC	CC	CC	CC	CC	AA	AA	AA	CC	AA	CC	CC	CC	CC
Gm02_51238_A_G-1_T_F_2179333426	A/G	2	51210	NC	NC	NC	NC	NC	NC	NC	AA	AA	AA	AA	AA	AA	AA	AA	AA	AA	AA	AA	AA	GG	GG	GG	AA	GG	AA	AA	GG	GG	AA	GG	GG	GG	GG	--	GG	AA	AA	GG	AA	GG	AA	GG	AA	AA	AA
Gm02_207506_A_G-1_B_R_2179333429	T/C	2	207529	NC	NC	NC	NC	NC	NC	NC	AA	AA	AA	AA	AA	AA	AA	AA	AA	AA	AA	AA	AA	AA	GG	AA	AA	AA	AA	AA	GG	AA	AA	AA	AA	AA	AA	AA	AA	AA	AA	GG	AA	AA	AA	GG	AA	AA	AA
Gm02_398525_C_A-1_T_F_2179333432	A/C	2	398497	NC	NC	NC	NC	NC	NC	NC	CC	CC	CC	CC	CC	CC	CC	CC	CC	CC	AA	CC	CC	AA	CC	AA	AA	AA	CC	AA	CC	AA	AA	AA	AA	AA	CC	AA	AA	AA	CC	CC	CC	CC	CC	CC	CC	CC	CC
Gm02_971923_C_A-1_B_R_2179333449	T/G	2	971944	NC	NC	NC	NC	NC	NC	NC	AA	AA	CC	CC	CC	CC	CC	CC	CC	CC	CC	CC	AA	CC	AA	AA	CC	CC	AA	CC	AA	CC	CC	CC	CC	CC	CC	AC	CC	AA	CC	AA	AA	CC	CC	AA	CC	AA	CC
Gm02_1272204_C_T-1_B_F_2179333452	T/C	2	1272150	NC	NC	NC	NC	NC	NC	NC	GG	GG	GG	GG	GG	GG	GG	GG	GG	GG	GG	GG	GG	GG	GG	GG	GG	GG	GG	GG	AA	GG	GG	GG	GG	GG	GG	--	GG	GG	GG	GG	GG	GG	GG	GG	GG	GG	GG
Gm02_1398489_G_A-1_T_F_2179333454	A/G	2	1412844	NC	NC	NC	NC	NC	NC	NC	GG	GG	GG	GG	GG	GG	GG	GG	GG	GG	GG	GG	GG	GG	GG	GG	GG	GG	GG	GG	AG	GG	GG	GG	GG	GG	GG	--	GG	AG	GG	GG	GG	GG	GG	GG	GG	GG	GG
Gm02_1517184_T_G-1_T_R_2179333459	A/C	2	1541044	NC	NC	NC	NC	NC	NC	NC	CC	CC	CC	CC	CC	CC	CC	CC	CC	AC	AC	AC	AC	AC	AC	AC	AC	AC	AC	AC	CC	AC	AC	AC	AC	AC	AC	AC	AC	AC	CC	AC	CC	CC	CC	CC	CC	AC	AC
Gm02_1574622_A_C-1_T_F_2179333460	A/C	2	1598525	NC	NC	NC	NC	NC	NC	NC	CC	CC	CC	CC	CC	--	CC	AA	CC	AA	AA	AA	AA	AA	CC	AA	AA	AA	AA	AA	CC	AA	AA	AA	AA	AA	AA	AA	AA	AA	AA	AA	AA	AA	AA	AA	AA	AA	AA
Gm02_1782296_G_A-1_T_F_2179333462	A/G	2	1806049	NC	NC	NC	NC	NC	NC	NC	AA	AA	AA	AA	AA	AA	AA	GG	AA	GG	GG	GG	GG	GG	GG	GG	GG	GG	GG	GG	AA	GG	GG	GG	GG	GG	GG	GG	GG	GG	GG	GG	AA	GG	AA	GG	GG	AA	GG
Gm02_1830094_T_C-1_T_R_2179333465	A/G	2	1853625	NC	NC	NC	NC	NC	NC	NC	GG	GG	GG	GG	GG	GG	GG	AA	GG	AA	AA	AA	AA	AA	GG	AA	AA	AA	AA	AA	GG	AA	AA	AA	AA	AA	GG	--	AA	AA	GG	AA	GG	AA	GG	GG	AA	GG	AA
Gm02_1878469_A_G-1_B_R_2179333467	T/C	2	1901990	NC	NC	NC	NC	NC	NC	NC	GG	GG	GG	GG	GG	GG	GG	AA	GG	AA	AA	AA	AA	AA	GG	AA	AA	AA	AA	AA	GG	AA	AA	AA	AA	AA	GG	AG	AA	AA	GG	AA	GG	AA	GG	GG	AA	GG	AA
Gm02_2061467_T_C-1_B_F_2179333470	T/C	2	2092156	NC	NC	NC	NC	NC	NC	NC	AA	AA	AA	AA	AA	AA	AA	AA	AA	AA	AA	AA	AA	AA	GG	AA	AA	AA	AA	AA	AA	AA	AA	AA	AA	AA	GG	AA	AA	AA	AA	AA	AA	AA	AA	AA	AA	AA	AA
Gm02_2320070_C_A-1_T_F_2179333476	A/C	2	2350754	NC	NC	NC	NC	NC	NC	NC	CC	CC	CC	CC	CC	CC	CC	CC	CC	CC	CC	CC	AA	AA	AA	AA	CC	AA	CC	CC	AA	AA	CC	AA	AA	AA	CC	--	AA	AA	CC	CC	CC	AA	CC	CC	CC	CC	CC
Gm02_2391001_T_C-1_B_F_2179333478	T/C	2	2421698	NC	NC	NC	NC	NC	NC	NC	AA	AA	AA	AA	AA	AA	AA	AA	AA	AA	AA	AA	AA	AA	GG	AA	AA	AA	AA	AA	AA	AA	AA	AA	AA	AA	GG	AG	AA	GG	AA	AA	AA	AA	AA	AA	AA	AA	AA
Gm02_2629337_A_G-1_T_F_2179333482	A/G	2	2676746	NC	NC	NC	NC	NC	NC	NC	AA	AA	AA	AA	AA	AA	AA	AA	AA	AA	AA	AA	AA	AA	--	AA	AA	AA	AA	AA	AA	AA	AA	AA	AA	AA	--	AG	AA	AA	AA	AA	AA	AA	AA	AA	AA	AA	AA
Gm02_2834472_T_C-1_B_F_2179333486	T/C	2	2881903	NC	NC	NC	NC	NC	NC	NC	AA	AA	AA	AA	AA	AA	AA	AA	AA	AA	AA	AA	AA	AA	GG	AA	AA	AA	AA	AA	AA	AA	AA	AA	AA	AA	GG	--	AA	GG	AA	AA	AA	AA	AA	AA	AA	AA	AA
Gm02_2885598_C_A-1_T_F_2179333488	A/C	2	2933029	NC	NC	NC	NC	NC	NC	NC	AA	AA	AA	AA	AA	AA	AA	AA	AA	CC	CC	CC	AA	CC	CC	AA	AA	AA	AA	CC	AA	AA	AA	AA	CC	CC	AA	AA	AA	CC	AA	CC	AA	AA	AA	AA	CC	CC	CC
Gm02_2920341_C_T-1_B_F_2179333490	T/C	2	2967772	NC	NC	NC	NC	NC	NC	NC	AA	AA	AA	AA	AA	AA	AA	AA	AA	GG	GG	GG	AA	GG	GG	AA	AA	AA	AA	GG	AA	AA	AA	AA	GG	GG	GG	AG	AA	GG	AA	GG	AA	AA	AA	AA	GG	GG	GG
Gm02_3364524_C_T-1_T_R_2179333499	A/G	2	3415460	NC	NC	NC	NC	NC	NC	NC	AA	AA	AA	AA	AA	AA	AA	AA	AA	GG	AA	AA	AA	GG	AA	AA	AA	AA	AA	GG	AA	AA	AA	AA	GG	GG	AA	AA	AA	AA	AA	GG	AA	AA	AA	AA	GG	AA	GG
Gm02_3559002_A_C-0_T_F_2177930016	A/C	2	3610796	NC	NC	NC	NC	NC	NC	NC	CC	CC	CC	CC	CC	CC	CC	CC	CC	AA	CC	CC	CC	AA	--	CC	CC	CC	CC	AA	CC	CC	CC	CC	AA	AA	CC	CC	CC	CC	CC	AA	AA	AA	AA	AA	AA	CC	AA
Gm02_3579235_A_G-2_B_R_2111704831	T/C	2	3631080	NC	NC	NC	NC	NC	NC	NC	GG	GG	GG	GG	GG	GG	GG	GG	GG	AA	GG	GG	GG	AA	GG	GG	GG	GG	GG	AA	GG	GG	GG	GG	AA	AA	GG	GG	GG	GG	GG	AA	AA	AA	AA	AA	AA	GG	AA
Gm02_3594255_T_G-1_B_F_2179333502	T/G	2	3646049	NC	NC	NC	NC	NC	NC	NC	CC	CC	CC	CC	CC	CC	CC	CC	CC	AA	CC	CC	CC	AA	CC	CC	CC	CC	CC	AA	CC	CC	CC	CC	AA	AA	CC	--	CC	CC	CC	AA	CC	AA	CC	AA	CC	CC	AA
Gm02_3602376_C_A-0_T_F_2177930028	A/C	2	3654170	NC	NC	NC	NC	NC	NC	NC	AA	AA	AA	AA	AA	--	AA	AA	AA	CC	--	--	AA	CC	AA	AA	AA	--	--	CC	AA	AA	AA	--	CC	CC	AA	--	AA	--	--	CC	AA	CC	AA	CC	AA	AA	CC
Gm02_3614847_C_T-0_T_R_2177930031	A/G	2	3666692	NC	NC	NC	NC	NC	NC	NC	GG	GG	GG	GG	GG	AG	GG	AA	GG	GG	GG	GG	GG	GG	GG	GG	GG	AA	AA	GG	AA	GG	GG	GG	GG	GG	AA	AA	GG	AA	AA	GG	AA	GG	AA	GG	AA	GG	GG
Gm02_3623135_G_A-0_T_F_2177930032	A/G	2	3674929	NC	NC	NC	NC	NC	NC	NC	AA	AA	AA	AA	AA	--	AA	GG	AA	GG	AA	AA	AA	GG	GG	AA	AA	GG	--	GG	GG	AA	AA	AA	GG	GG	GG	AG	AA	GG	AA	GG	AA	GG	AA	GG	AA	AA	GG
Gm02_3644248_T_C-1_T_R_2179333505	A/G	2	3696093	NC	NC	NC	NC	NC	NC	NC	GG	GG	GG	GG	GG	GG	GG	GG	GG	AA	GG	GG	GG	AA	GG	GG	GG	GG	GG	AA	GG	GG	GG	GG	AA	AA	GG	GG	GG	GG	GG	AA	GG	AA	GG	AA	GG	GG	AA
Gm02_3835570_T_C-1_T_R_2179333509	A/G	2	3887486	NC	NC	NC	NC	NC	NC	NC	GG	GG	GG	GG	GG	GG	GG	GG	GG	AA	GG	GG	GG	AA	GG	GG	GG	GG	GG	GG	GG	GG	GG	GG	AA	AA	GG	GG	GG	GG	AA	GG	AA	AA	AA	AA	AA	GG	AA
Gm02_3860736_G_A-1_T_F_2179333510	A/G	2	3912519	NC	NC	NC	NC	NC	NC	NC	GG	GG	GG	GG	GG	GG	GG	GG	GG	GG	AA	AA	AA	AA	GG	AA	AA	GG	GG	GG	GG	GG	GG	GG	AA	AA	GG	--	AA	AA	AA	GG	AA	AA	AA	AA	AA	AA	AA
Gm02_3906107_A_G-1_B_R_2179333513	T/C	2	3957890	NC	NC	NC	NC	NC	NC	NC	AA	AA	AA	AA	AA	AA	AA	AA	AA	AA	GG	GG	GG	GG	AA	GG	GG	AA	AA	AA	AA	AA	AA	AA	GG	GG	AA	--	GG	GG	GG	AA	GG	GG	GG	GG	GG	GG	GG
Gm02_4019916_A_G-1_B_R_2179333517	T/C	2	4071699	NC	NC	NC	NC	NC	NC	NC	AA	AA	AA	AA	AA	AG	AA	GG	AA	AA	GG	GG	GG	GG	AA	GG	GG	GG	GG	GG	GG	GG	AA	GG	GG	GG	GG	GG	AA	AA	GG	GG	GG	GG	GG	GG	GG	GG	AA
Gm02_4283009_G_A-1_B_R_2179333525	T/C	2	4334794	NC	NC	NC	NC	NC	NC	NC	GG	GG	GG	GG	GG	AG	GG	AA	GG	GG	AA	AA	AA	GG	GG	AA	AA	AA	GG	GG	AA	GG	GG	GG	GG	GG	GG	AA	GG	GG	GG	GG	GG	GG	GG	GG	GG	AA	GG
Gm02_4439399_T_C-1_T_R_2179333531	A/G	2	4491182	NC	NC	NC	NC	NC	NC	NC	AA	AA	AA	AA	AA	AG	AA	GG	AA	AA	GG	GG	GG	AA	AA	GG	GG	GG	GG	AA	GG	GG	AA	GG	AA	AA	AA	GG	AA	GG	AA	AA	AA	AA	AA	AA	AA	AA	AA
Gm02_4618881_T_C-1_B_F_2179333534	T/C	2	4670614	NC	NC	NC	NC	NC	NC	NC	GG	GG	GG	GG	GG	--	GG	GG	GG	AA	AA	AA	AA	GG	GG	AA	AA	AA	GG	AA	AA	GG	GG	GG	GG	GG	AA	AA	GG	AA	GG	AA	GG	AA	GG	GG	GG	GG	AA
Gm02_4688093_C_A-1_B_R_2179333537	T/G	2	4739877	NC	NC	NC	NC	NC	NC	NC	AA	AA	AA	AA	AA	AA	AA	CC	AA	CC	CC	CC	CC	AA	AA	CC	CC	AA	CC	AA	AA	CC	AA	CC	AA	AA	AA	AA	AA	AA	AA	AA	AA	AA	AA	AA	CC	AA	AA
Gm02_4785649_G_T-1_B_F_2179333538	T/G	2	4845706	NC	NC	NC	NC	NC	NC	NC	AA	AA	AA	AA	AA	AA	AA	AA	AA	CC	AA	AA	AA	AA	AA	AA	AA	AA	AA	AA	AA	AA	AA	AA	AA	AA	CC	AA	AA	AA	AA	AA	AA	AA	AA	AA	AA	AA	CC
Gm02_4909353_C_T-1_B_F_2179333542	T/C	2	4969415	NC	NC	NC	NC	NC	NC	NC	AA	AA	AA	AA	AA	--	AA	GG	AA	GG	GG	GG	GG	AA	AA	GG	GG	GG	GG	GG	GG	GG	AA	GG	AA	AA	AA	GG	AA	GG	AA	GG	AA	GG	AA	AA	GG	AA	AA
Gm02_5107836_C_A-1_B_R_2179333547	T/G	2	5167956	NC	NC	NC	NC	NC	NC	NC	AA	AA	AA	AA	AA	--	AA	AA	AA	CC	AA	AA	AA	AA	AA	AA	AA	CC	AA	AA	CC	AA	AA	AA	AA	AA	AA	AA	AA	CC	AA	AA	AA	CC	AA	AA	AA	AA	AA
Gm02_5853742_A_C-1_B_R_2179333565	T/G	2	5912993	NC	NC	NC	NC	NC	NC	NC	AA	AA	AA	AA	AA	--	AA	CC	AA	AA	AA	AA	AA	CC	CC	AA	AA	AA	CC	AA	AA	CC	AA	CC	CC	CC	AA	AA	CC	CC	AA	AA	CC	AA	CC	AA	AA	CC	CC
Gm02_6340233_C_A-1_T_F_2179333576	A/C	2	6416523	NC	NC	NC	NC	NC	NC	NC	CC	CC	CC	CC	CC	--	CC	CC	CC	CC	CC	CC	AA	AA	AA	CC	CC	CC	CC	CC	AA	CC	AA	CC	AA	AA	CC	AC	CC	AA	CC	CC	CC	AA	AA	CC	AA	CC	CC
Gm02_6418567_A_G-1_T_F_2179333578	A/G	2	6494857	NC	NC	NC	NC	NC	NC	NC	AA	AA	AA	AA	AA	--	AA	GG	AA	AA	AA	AA	GG	AA	AA	GG	AA	GG	GG	GG	GG	GG	GG	GG	AA	AA	GG	AG	GG	GG	AA	GG	GG	GG	AA	GG	GG	AA	GG
Gm02_6503793_A_G-1_T_F_2179333580	A/G	2	6580083	NC	NC	NC	NC	NC	NC	NC	GG	GG	GG	GG	GG	AG	GG	GG	GG	AA	GG	GG	AA	GG	GG	GG	GG	GG	GG	GG	AA	GG	AA	GG	GG	GG	GG	AG	GG	AA	GG	GG	GG	AA	GG	GG	GG	GG	GG
Gm02_6596937_T_G-1_B_F_2179333582	T/G	2	6673335	NC	NC	NC	NC	NC	NC	NC	AA	AA	AA	AA	AA	AC	AA	AA	AA	AA	AA	AA	AA	AA	AA	AA	AA	AA	AA	AA	AA	AA	AA	AA	AA	AA	AA	AA	AA	CC	AA	AA	AA	AA	AA	AA	AA	AA	AA
Gm02_6821311_A_C-1_B_R_2179333589	T/G	2	6899028	NC	NC	NC	NC	NC	NC	NC	AA	AA	AA	AA	AA	--	AA	CC	AA	AA	AA	AA	CC	CC	CC	CC	AA	CC	AA	CC	CC	AA	CC	AA	CC	CC	CC	CC	AA	CC	CC	AA	CC	CC	AA	CC	CC	AA	CC
Gm02_6889619_C_T-1_T_R_2179333591	A/G	2	6968008	NC	NC	NC	NC	NC	NC	NC	GG	GG	GG	GG	GG	--	GG	GG	GG	GG	GG	GG	AG	GG	GG	GG	GG	GG	GG	GG	AG	GG	AG	GG	GG	GG	GG	AG	GG	AG	GG	GG	GG	AG	GG	GG	GG	GG	GG
Gm02_7333018_A_G-1_B_R_2179333603	T/C	2	7420506	NC	NC	NC	NC	NC	NC	NC	AA	AA	AA	AA	AA	AA	AA	GG	AA	AA	AA	AA	GG	AA	AA	AA	AA	AA	AA	GG	GG	AA	AA	AA	AA	AA	GG	AG	AA	AA	AA	AA	GG	GG	AA	AA	AA	AA	AA
Gm02_7790424_A_G-1_B_R_2179333615	T/C	2	7879695	NC	NC	NC	NC	NC	NC	NC	GG	GG	GG	GG	GG	GG	GG	AA	GG	AA	GG	AA	AA	AA	AA	AA	GG	AA	GG	AA	AA	GG	GG	GG	AA	AA	AA	AA	GG	GG	AA	GG	AA	GG	AA	AA	AA	AA	AA
Gm02_7987834_A_G-1_T_F_2179333616	A/G	2	8077346	NC	NC	NC	NC	NC	NC	NC	AA	AA	AA	AA	AA	--	AA	GG	AA	AA	AA	GG	GG	AA	GG	AA	AA	AA	AA	GG	GG	AA	AA	AA	AA	AA	GG	--	GG	AA	GG	AA	GG	GG	GG	GG	GG	GG	GG
Gm02_8081081_T_C-1_B_F_2179333618	T/C	2	8170513	NC	NC	NC	NC	NC	NC	NC	GG	GG	GG	GG	GG	GG	GG	GG	GG	AA	GG	GG	GG	AA	GG	AA	GG	AA	GG	GG	GG	AA	GG	AA	AA	AA	GG	AA	GG	GG	AA	AA	GG	GG	GG	GG	AA	GG	GG
Gm02_8132109_G_A-1_T_F_2179333620	A/G	2	8221539	NC	NC	NC	NC	NC	NC	NC	AA	AA	AA	AA	AA	AG	AA	GG	AA	GG	AA	GG	GG	GG	GG	GG	AA	GG	AA	GG	GG	GG	AA	GG	GG	GG	GG	AG	GG	GG	AA	GG	GG	GG	AA	GG	AA	GG	GG
Gm02_8170643_T_C-1_B_F_2179333622	T/C	2	8259882	NC	NC	NC	NC	NC	NC	NC	GG	GG	GG	GG	GG	GG	GG	AA	GG	AA	GG	AA	AA	AA	AA	AA	GG	AA	GG	AA	AA	AA	GG	AA	AA	AA	AA	--	AA	AA	GG	AA	AA	AA	GG	AA	GG	AA	AA
Gm02_8273157_G_A-1_B_R_2179333625	T/C	2	8362459	NC	NC	NC	NC	NC	NC	NC	AA	AA	AA	AA	AA	AA	AA	AA	AA	GG	AA	AA	AA	GG	AA	GG	AA	GG	AA	AA	AA	GG	AA	GG	GG	GG	AA	--	AA	GG	AA	GG	AA	AA	GG	AA	AA	AA	AA
Gm02_8341731_C_T-1_B_F_2179333626	T/C	2	8430982	NC	NC	NC	NC	NC	NC	NC	AA	AA	AA	AA	AA	AA	AA	AA	AA	GG	AA	AA	AA	GG	AA	GG	AA	GG	AA	AA	AA	GG	AA	GG	GG	GG	AA	--	AA	GG	AA	GG	AA	AA	GG	AA	AA	AA	AA
Gm02_8398517_G_A-1_T_F_2179333628	A/G	2	8487768	NC	NC	NC	NC	NC	NC	NC	GG	GG	GG	GG	GG	GG	GG	GG	GG	GG	GG	GG	GG	GG	GG	GG	GG	GG	GG	GG	GG	GG	GG	GG	GG	GG	GG	GG	GG	AG	GG	AG	GG	GG	GG	GG	GG	GG	GG
Gm02_8455103_A_G-1_T_F_2179333630	A/G	2	8544354	NC	NC	NC	NC	NC	NC	NC	AA	AA	AA	AA	AA	--	AA	GG	AA	AA	AA	GG	AA	AA	GG	AA	AA	AA	AA	GG	GG	AA	AA	AA	AA	AA	GG	AA	GG	AA	AA	AA	GG	GG	AA	GG	AA	GG	GG
Gm02_8521511_C_A-1_T_F_2179333632	A/C	2	8610762	NC	NC	NC	NC	NC	NC	NC	CC	CC	CC	CC	CC	--	CC	AA	CC	CC	CC	AA	CC	CC	AA	CC	CC	CC	CC	AA	AA	CC	CC	CC	CC	CC	AA	CC	AA	CC	CC	AA	AA	AA	CC	AA	CC	AA	AA
Gm02_8641830_T_C-1_T_R_2179333635	A/G	2	8731132	NC	NC	NC	NC	NC	NC	NC	GG	GG	GG	GG	GG	AG	GG	AA	GG	AA	GG	AA	AA	AA	AA	AA	GG	AA	GG	AA	AA	AA	GG	AA	AA	AA	AA	AA	AA	--	AA	AA	AA	AA	AA	AA	GG	AA	AA
Gm02_8730196_G_A-1_B_R_2179333637	T/C	2	8819519	NC	NC	NC	NC	NC	NC	NC	GG	GG	GG	GG	GG	--	GG	AA	GG	GG	GG	AA	GG	GG	AA	GG	GG	GG	GG	AA	AA	GG	GG	GG	GG	GG	AA	GG	AA	AA	GG	GG	AA	AA	GG	AA	GG	AA	AA
Gm02_9025221_T_C-1_T_R_2179333641	A/G	2	9113150	NC	NC	NC	NC	NC	NC	NC	GG	GG	GG	GG	GG	GG	GG	GG	GG	AA	GG	GG	AA	AA	GG	AA	GG	AA	GG	GG	GG	AA	GG	AA	AA	AA	GG	GG	GG	GG	GG	AA	GG	GG	AA	GG	GG	GG	GG
Gm02_9039246_T_C-1_T_R_2179333643	A/G	2	9127175	NC	NC	NC	NC	NC	NC	NC	GG	GG	GG	GG	GG	GG	GG	AA	GG	AA	GG	AA	AA	AA	AA	AA	GG	AA	GG	AA	AA	AA	GG	AA	AA	AA	AA	--	AA	AA	GG	AA	AA	GG	AA	AA	GG	AA	AA
Gm02_9177001_G_A-1_B_R_2179333645	T/C	2	9264930	NC	NC	NC	NC	NC	NC	NC	AA	AA	AA	AA	AA	AA	AA	AA	AA	GG	AA	AA	GG	GG	AA	GG	AA	GG	AA	AA	AA	GG	AA	GG	GG	GG	AA	AA	AA	AA	AA	GG	AA	AA	GG	AA	AA	AA	AA
Gm02_9795247_C_T-1_T_R_2179333661	A/G	2	9894093	NC	NC	NC	NC	NC	NC	NC	GG	GG	GG	GG	GG	AG	GG	AA	GG	GG	GG	AA	GG	GG	AA	GG	GG	GG	GG	AA	AA	GG	GG	GG	GG	GG	AA	AA	GG	AA	AA	GG	AA	AA	GG	AA	GG	AA	AA
Gm02_9873369_T_C-1_T_R_2179333663	A/G	2	9972264	NC	NC	NC	NC	NC	NC	NC	AA	AA	AA	AA	AA	--	AA	GG	AA	AA	AA	GG	AA	AA	GG	AA	AA	AA	AA	GG	GG	AA	AA	AA	AA	AA	GG	AG	AA	GG	AA	AA	GG	GG	AA	GG	AA	GG	GG
Gm02_9990067_T_C-1_T_R_2179333667	A/G	2	10069371	NC	NC	NC	NC	NC	NC	NC	AA	AA	AA	AA	AA	AG	AA	GG	AA	AA	AA	GG	AA	AA	GG	AA	AA	AA	AA	GG	GG	GG	AA	GG	AA	AA	GG	AA	AA	GG	AA	GG	GG	AA	AA	GG	GG	AA	GG
Gm02_10074856_T_C-1_T_R_2179333669	A/G	2	10154158	NC	NC	NC	NC	NC	NC	NC	AA	AA	AA	AA	AA	AA	AA	AA	AA	AA	AA	GG	AA	AA	GG	AA	AA	AA	AA	GG	GG	GG	AA	GG	AA	AA	GG	AA	AA	GG	GG	GG	AA	AA	AA	GG	GG	AA	AA
Gm02_10140292_A_G-1_B_R_2179333671	T/C	2	10219591	NC	NC	NC	NC	NC	NC	NC	AA	AA	AA	AA	AA	AG	AA	GG	AA	AA	AA	GG	AA	AA	GG	AA	AA	AA	AA	GG	GG	AA	AA	AA	AA	AA	GG	AG	AA	GG	GG	GG	GG	AA	AA	GG	AA	AA	GG
Gm02_10200610_C_T-1_B_F_2179333672	T/C	2	10279858	NC	NC	NC	NC	NC	NC	NC	GG	GG	GG	GG	GG	GG	GG	AA	GG	GG	GG	AA	GG	GG	AA	GG	GG	GG	GG	GG	GG	AA	GG	AA	GG	GG	GG	GG	GG	AA	AA	AA	AA	AA	GG	AA	AA	GG	AA
Gm02_10302121_G_A-1_B_R_2179333677	T/C	2	10381420	NC	NC	NC	NC	NC	NC	NC	GG	GG	GG	GG	GG	GG	GG	GG	GG	GG	GG	AA	GG	GG	AA	GG	GG	GG	GG	GG	AA	GG	GG	GG	GG	GG	GG	--	GG	AA	GG	GG	GG	GG	GG	GG	GG	GG	GG
Gm02_11494870_T_C-1_B_F_2179333700	T/C	2	11831562	NC	NC	NC	NC	NC	NC	NC	GG	GG	GG	GG	GG	--	GG	GG	GG	GG	GG	GG	AA	AA	GG	AA	GG	AA	GG	GG	GG	AA	GG	AA	AA	AA	GG	AA	GG	AA	GG	GG	GG	GG	GG	GG	GG	GG	GG
Gm02_11540598_C_T-1_B_F_2179333702	T/C	2	11877236	NC	NC	NC	NC	NC	NC	NC	AA	AA	AA	AA	AA	AG	AA	AA	AA	GG	AA	AA	GG	GG	AA	GG	AA	GG	AA	GG	GG	GG	AA	GG	GG	GG	GG	GG	AA	GG	AA	GG	AA	AA	AA	GG	AA	AA	GG
Gm02_11628896_T_C-1_B_F_2179333704	T/C	2	11965364	NC	NC	NC	NC	NC	NC	NC	GG	GG	GG	GG	GG	GG	GG	GG	GG	AA	GG	GG	AA	AA	GG	AA	GG	AA	GG	AA	AA	AA	GG	AA	AA	AA	AA	AA	GG	AA	GG	GG	GG	GG	GG	GG	GG	GG	AA
Gm02_11638087_T_C-1_T_R_2179333707	A/G	2	11974605	NC	NC	NC	NC	NC	NC	NC	AA	AA	AA	AA	AA	AA	AA	AA	AA	AA	AA	AA	AA	AA	AA	AA	AA	AA	AA	GG	GG	AA	AA	AA	AA	AA	GG	--	AA	GG	AA	AA	AA	AA	AA	AA	AA	AA	AA
Gm02_11870846_C_T-1_B_F_2179333708	T/C	2	12206492	NC	NC	NC	NC	NC	NC	NC	GG	GG	GG	GG	GG	GG	GG	GG	GG	GG	GG	GG	GG	GG	GG	GG	GG	GG	GG	AA	AA	GG	GG	GG	GG	GG	AA	AG	GG	AA	GG	AA	GG	GG	GG	GG	GG	GG	GG
Gm02_12303360_T_G-1_T_R_2179333719	A/C	2	12640927	NC	NC	NC	NC	NC	NC	NC	CC	CC	CC	CC	CC	CC	CC	CC	CC	CC	CC	CC	AA	AA	CC	CC	CC	AA	CC	CC	CC	AA	CC	AA	AA	AA	CC	--	CC	CC	CC	CC	CC	CC	CC	CC	CC	CC	CC
Gm02_12682738_A_G-1_B_R_2179333721	T/C	2	13042665	NC	NC	NC	NC	NC	NC	NC	AA	AA	AA	AA	AA	AA	AA	AA	AA	AA	AA	AA	AA	AA	AA	AA	AA	AA	AA	GG	GG	AA	AA	AA	AA	AA	AA	AA	AA	GG	AA	AA	AA	AA	AA	AA	AA	AA	AA
Gm02_13663384_C_T-1_T_R_2179333731	A/G	2	13859955	NC	NC	NC	NC	NC	NC	NC	GG	GG	GG	GG	GG	GG	GG	GG	GG	GG	GG	GG	GG	GG	GG	GG	GG	GG	GG	AA	AA	GG	GG	GG	GG	GG	AA	GG	GG	AA	GG	GG	GG	GG	GG	GG	GG	GG	GG
Gm02_13737468_A_C-1_B_R_2179333733	T/G	2	13934396	NC	NC	NC	NC	NC	NC	NC	CC	CC	CC	CC	CC	CC	CC	AA	CC	CC	CC	AA	CC	CC	CC	AA	CC	AA	CC	CC	CC	AA	CC	AA	AA	AA	CC	AC	CC	CC	AA	AA	AA	CC	AA	CC	CC	CC	CC
Gm02_13963693_C_A-1_B_R_2179333735	T/G	2	14161583	NC	NC	NC	NC	NC	NC	NC	CC	CC	CC	CC	CC	CC	CC	AA	CC	CC	AA	AA	AA	CC	AA	AA	CC	AA	CC	AA	AA	CC	CC	CC	AA	AA	AA	CC	CC	AA	CC	AA	AA	CC	AA	CC	AA	AA	CC
Gm02_14022512_C_T-1_T_R_2179333737	A/G	2	14220403	NC	NC	NC	NC	NC	NC	NC	GG	GG	GG	GG	GG	GG	GG	AA	GG	GG	AA	AA	AA	GG	AA	GG	GG	GG	GG	AA	AA	GG	GG	GG	GG	GG	AA	GG	GG	AA	GG	AA	AA	GG	AA	GG	AA	AA	GG
Gm02_14127417_A_G-1_T_F_2179333738	A/G	2	14330801	NC	NC	NC	NC	NC	NC	NC	AA	AA	AA	AA	AA	AA	AA	GG	AA	AA	GG	GG	GG	GG	AA	AA	AA	AA	AA	AA	GG	GG	AA	GG	AA	AA	GG	--	AA	AA	AA	AA	GG	GG	AA	GG	GG	AA	GG
Gm02_14215487_T_G-1_B_F_2179333740	T/G	2	14419182	NC	NC	NC	NC	NC	NC	NC	AA	AA	AA	AA	AA	AA	AA	CC	AA	AA	CC	CC	CC	CC	AA	AA	AA	AA	AA	CC	CC	CC	AA	CC	AA	AA	CC	AC	AA	CC	AA	AA	CC	CC	AA	CC	CC	AA	CC
Gm02_14266842_G_A-1_T_F_2179333742	A/G	2	14470537	NC	NC	NC	NC	NC	NC	NC	GG	GG	GG	GG	GG	GG	GG	AA	GG	GG	AA	AA	AA	GG	AA	GG	GG	GG	GG	AA	GG	GG	GG	GG	GG	GG	AA	GG	GG	AA	GG	GG	AA	GG	GG	GG	AA	GG	GG
Gm02_14345423_T_G-1_B_F_2179333744	T/G	2	14549118	NC	NC	NC	NC	NC	NC	NC	AA	AA	AA	AA	AA	AA	AA	AA	AA	AA	AA	AA	AA	CC	AA	AA	AA	AA	AA	AA	AA	CC	AA	CC	AA	AA	AA	AC	AA	AA	CC	AA	AA	CC	AA	CC	AA	AA	CC
Gm02_14357211_T_C-1_B_F_2179333746	T/C	2	14560906	NC	NC	NC	NC	NC	NC	NC	AA	AA	AA	AA	AA	AA	AA	GG	AA	AA	GG	GG	GG	AA	--	GG	AA	GG	AA	GG	GG	AA	AA	AA	GG	GG	GG	AA	AA	--	AA	AA	GG	AA	AA	AA	--	AA	AA
Gm02_14894202_A_C-1_B_R_2179333757	T/G	2	15097397	NC	NC	NC	NC	NC	NC	NC	AA	AA	AA	AA	AA	AA	AA	AA	AA	AA	AA	AA	AA	AA	CC	AA	AA	AA	AA	CC	CC	AA	AA	AA	AA	AA	AA	AA	AA	CC	AA	CC	AA	AA	AA	AA	AA	AA	AA
Gm02_15067760_G_A-1_B_R_2179333759	T/C	2	15271250	NC	NC	NC	NC	NC	NC	NC	AA	AA	AA	AA	AA	AA	AA	AA	AA	GG	AA	AA	GG	AA	AA	AA	AA	AA	AA	GG	GG	AA	AA	AA	AA	AA	GG	--	AA	AA	AA	GG	AA	GG	AA	GG	GG	AA	GG
Gm02_15213831_T_G-1_B_F_2179333760	T/G	2	15417174	NC	NC	NC	NC	NC	NC	NC	AA	AA	AA	AA	AA	AA	AA	AA	AA	AA	AA	AA	AA	AA	CC	AA	AA	AA	AA	AA	AA	AA	AA	AA	AA	AA	CC	AC	AA	CC	AA	AA	AA	AA	AA	CC	CC	AA	AA
Gm02_15290331_G_A-1_T_F_2179333762	A/G	2	15493674	NC	NC	NC	NC	NC	NC	NC	GG	GG	GG	GG	GG	--	GG	GG	GG	GG	GG	GG	GG	GG	AA	GG	GG	GG	GG	AA	GG	GG	GG	GG	GG	GG	AA	AG	GG	AA	GG	GG	GG	GG	GG	AA	AA	GG	GG
Gm02_15426845_A_C-1_B_R_2179333765	T/G	2	15630253	NC	NC	NC	NC	NC	NC	NC	CC	CC	CC	CC	CC	CC	CC	CC	CC	AA	CC	CC	AA	CC	CC	CC	CC	CC	CC	AA	AA	CC	CC	CC	CC	CC	AA	CC	CC	AA	CC	CC	CC	AA	AA	AA	AA	CC	AA
Gm02_16980821_T_C-1_B_F_2179333768	T/C	2	17264723	NC	NC	NC	NC	NC	NC	NC	AA	AA	AA	AA	AA	AG	AA	GG	AA	AA	AA	AA	AA	AA	AA	AA	AA	AA	AA	AA	AA	AA	AA	AA	AA	AA	AA	AA	AA	GG	GG	AA	GG	AA	AA	AA	AA	AA	AA
Gm02_18273334_A_G-1_B_R_2179333771	T/C	2	18559518	NC	NC	NC	NC	NC	NC	NC	GG	GG	GG	GG	GG	GG	GG	GG	GG	AG	AG	AG	AG	AG	GG	AG	GG	AG	GG	GG	GG	AG	GG	AG	AG	AG	GG	GG	GG	GG	GG	GG	GG	AG	GG	GG	GG	AG	GG
Gm02_18626206_C_T-1_B_F_2179333772	T/C	2	18913699	NC	NC	NC	NC	NC	NC	NC	GG	GG	GG	GG	GG	GG	GG	GG	GG	GG	GG	GG	GG	GG	GG	GG	GG	GG	GG	GG	AG	GG	GG	GG	GG	GG	GG	GG	GG	GG	GG	GG	GG	GG	GG	GG	GG	GG	AG
Gm02_19218365_T_C-1_B_F_2179333774	T/C	2	19505140	NC	NC	NC	NC	NC	NC	NC	GG	GG	GG	GG	GG	GG	GG	GG	GG	AA	AA	AA	AA	AA	GG	AA	GG	AA	GG	GG	AA	AA	GG	AA	AA	AA	GG	AA	GG	GG	GG	GG	GG	AA	GG	GG	GG	AA	AA
Gm02_25466460_A_G-1_T_F_2179333788	A/G	2	23740623	NC	NC	NC	NC	NC	NC	NC	AA	AA	AA	AA	AA	--	AA	GG	AA	AA	AA	AA	AA	AA	GG	AA	AA	AA	AA	AA	AA	AA	AA	AA	AA	AA	AA	AA	AA	GG	GG	AA	GG	AA	AA	AA	AA	AA	AA
Gm02_29528097_T_C-1_T_R_2179333805	A/G	2	24269378	NC	NC	NC	NC	NC	NC	NC	GG	GG	GG	GG	GG	GG	GG	GG	GG	AA	AA	AA	AA	AA	GG	AA	GG	AA	GG	GG	AA	AA	GG	AA	AA	AA	GG	AA	GG	GG	GG	GG	GG	AA	GG	GG	GG	AA	AA
Gm02_28331531_C_A-1_T_F_2179333802	A/C	2	25456082	NC	NC	NC	NC	NC	NC	NC	AA	AA	AA	AA	AA	--	AA	CC	AA	CC	CC	CC	CC	CC	CC	CC	AA	CC	AA	AA	CC	CC	AA	CC	CC	CC	AA	CC	AA	CC	CC	AA	CC	CC	AA	AA	AA	CC	CC
Gm02_27824060_T_G-1_B_F_2179333798	T/G	2	25968853	NC	NC	NC	NC	NC	NC	NC	CC	CC	CC	CC	CC	CC	CC	CC	CC	AA	AA	AA	AA	AA	CC	AA	CC	AA	CC	CC	AA	AA	CC	AA	AA	AA	CC	AA	CC	--	CC	CC	CC	AA	CC	CC	CC	AA	AA
Gm02_30250662_T_C-1_B_F_2179333808	T/C	2	27085991	NC	NC	NC	NC	NC	NC	NC	AA	AA	AA	AA	AA	AA	AA	AA	AA	AA	AA	AA	AA	AA	AA	AA	AA	AA	AA	AA	GG	AA	AA	AA	AA	AA	AA	GG	AA	AA	AA	AA	AA	AA	AA	AA	AA	AA	GG
Gm02_30439101_A_G-1_B_R_2179333811	T/C	2	27274757	NC	NC	NC	NC	NC	NC	NC	GG	GG	GG	GG	GG	GG	GG	GG	GG	AA	AA	AA	AA	AA	GG	AA	GG	AA	GG	GG	GG	AA	GG	AA	AA	AA	GG	GG	GG	GG	GG	GG	GG	AA	GG	GG	GG	AA	GG
Gm02_30996860_A_G-1_T_F_2179333814	A/G	2	27821992	NC	NC	NC	NC	NC	NC	NC	GG	GG	GG	GG	GG	GG	GG	GG	GG	AA	AA	AA	AA	AA	GG	AA	GG	AA	GG	AA	AA	AA	GG	AA	AA	AA	AA	AA	GG	GG	GG	AA	GG	AA	AA	GG	AA	AA	AA
Gm02_31905028_C_A-1_T_F_2179333816	A/C	2	28726109	NC	NC	NC	NC	NC	NC	NC	CC	CC	CC	CC	CC	CC	CC	CC	CC	CC	CC	CC	CC	CC	CC	CC	CC	CC	CC	CC	AA	CC	CC	CC	CC	CC	CC	AA	CC	CC	AA	CC	CC	CC	CC	CC	CC	CC	AA
Gm02_33117418_G_T-1_T_R_2179333831	A/C	2	30015963	NC	NC	NC	NC	NC	NC	NC	AA	AA	AA	AA	AA	AA	AA	AA	AA	CC	CC	CC	CC	CC	AA	CC	AA	CC	AA	CC	CC	CC	AA	CC	CC	CC	CC	CC	AA	--	CC	CC	AA	CC	CC	AA	CC	CC	CC
Gm02_38843686_T_C-1_T_R_2179333851	A/G	2	35774121	NC	NC	NC	NC	NC	NC	NC	AA	AA	AA	AA	AA	AA	AA	AA	AA	AA	AA	AA	AA	AA	GG	AA	AA	AA	AA	AA	GG	AA	AA	AA	AA	AA	AA	GG	AA	GG	GG	AA	AA	AA	AA	AA	AA	AA	GG
Gm02_39299266_A_G-1_T_F_2179333852	A/G	2	36219128	NC	NC	NC	NC	NC	NC	NC	AA	AA	AA	AA	AA	AA	AA	AA	AA	AA	AA	AA	AA	AA	GG	AA	AA	AA	AA	AA	GG	AA	AA	AA	AA	AA	AA	GG	AA	GG	GG	AA	AA	AA	AA	AA	AA	AA	GG
Gm02_39722733_G_T-1_T_R_2179333857	A/C	2	36643066	NC	NC	NC	NC	NC	NC	NC	CC	CC	CC	CC	CC	AC	CC	AA	CC	CC	CC	CC	CC	CC	CC	CC	CC	CC	CC	AA	CC	CC	CC	CC	CC	CC	CC	CC	CC	AA	CC	CC	AA	CC	CC	AA	CC	CC	CC
Gm02_39931059_T_C-1_B_F_2179333858	T/C	2	36851898	NC	NC	NC	NC	NC	NC	NC	AA	AA	AA	AA	AA	AG	AA	GG	AA	AA	AA	AA	AA	AA	AA	AA	AA	AA	AA	GG	GG	AA	AA	AA	AA	AA	AA	GG	AA	AA	GG	AA	GG	AA	AA	GG	AA	AA	GG
Gm02_40019470_G_A-1_T_F_2179333860	A/G	2	36940295	NC	NC	NC	NC	NC	NC	NC	GG	GG	GG	GG	GG	GG	GG	GG	GG	GG	GG	GG	GG	GG	GG	GG	GG	GG	GG	GG	AA	GG	GG	GG	GG	GG	GG	AA	GG	GG	AA	GG	GG	GG	GG	GG	GG	GG	AA
Gm02_42404873_T_C-1_T_R_2179333893	A/G	2	39333149	NC	NC	NC	NC	NC	NC	NC	AA	AA	AA	AA	AA	--	AA	AA	AA	AA	AA	AA	AA	AA	--	AA	AA	AA	AA	AG	AG	AA	--	AA	AA	AA	--	--	AA	--	AA	--	AA	AA	AA	AA	--	AA	--
Gm02_42788887_A_G-1_B_R_2179333899	T/C	2	39712348	NC	NC	NC	NC	NC	NC	NC	GG	GG	GG	GG	GG	GG	GG	GG	GG	AA	AA	GG	AA	AA	GG	AA	AA	AA	GG	GG	GG	AA	GG	AA	GG	GG	GG	AG	GG	GG	AA	GG	AA	GG	AA	GG	AA	AA	GG
Gm02_42844384_T_C-1_T_R_2179333901	A/G	2	39767752	NC	NC	NC	NC	NC	NC	NC	GG	GG	GG	GG	GG	GG	GG	GG	GG	AA	AA	GG	AA	AA	GG	GG	AA	AA	GG	GG	GG	AA	GG	AA	GG	GG	GG	AG	GG	GG	AA	GG	GG	GG	AA	GG	GG	AA	GG
Gm02_42928916_T_C-1_B_F_2179333902	T/C	2	39852670	NC	NC	NC	NC	NC	NC	NC	AA	AA	AA	AA	AA	--	AA	GG	AA	AA	GG	AA	AA	GG	GG	AA	AA	GG	AA	GG	GG	GG	GG	GG	GG	GG	GG	AG	AA	GG	AA	GG	AA	AA	GG	AA	GG	AA	GG
Gm02_43641969_C_A-1_T_F_2179333908	A/C	2	40565480	NC	NC	NC	NC	NC	NC	NC	AA	AA	AA	AA	AA	AA	AA	AA	AA	CC	AA	AA	AA	CC	CC	AA	AA	CC	AA	CC	CC	CC	AA	CC	CC	CC	CC	AA	AA	CC	AA	AA	AA	AA	AA	AA	AA	AA	AA
Gm02_43725963_A_G-1_T_F_2179333910	A/G	2	40649830	NC	NC	NC	NC	NC	NC	NC	GG	GG	GG	GG	GG	GG	GG	GG	GG	AA	GG	GG	GG	AA	AA	GG	GG	AA	GG	AA	AA	AA	GG	AA	AA	AA	AA	AG	GG	AA	AA	GG	GG	GG	AA	GG	GG	GG	GG
Gm02_43777700_A_G-1_T_F_2179333912	A/G	2	40701567	NC	NC	NC	NC	NC	NC	NC	AA	AA	AA	AA	AA	AG	AA	AA	AA	AA	GG	GG	GG	AA	AA	GG	GG	AA	AA	AA	AA	AA	GG	AA	AA	AA	AA	GG	AA	AA	GG	AA	AA	GG	GG	AA	AA	GG	GG
Gm02_44033150_T_C-1_T_R_2179333919	A/G	2	40956621	NC	NC	NC	NC	NC	NC	NC	AA	AA	AA	AA	AA	AA	AA	AA	AA	AA	GG	GG	GG	AA	GG	GG	GG	AA	AA	AA	GG	AA	GG	AA	AA	AA	GG	AG	AA	GG	AA	AA	AA	GG	GG	AA	AA	GG	GG
Gm02_44114374_C_A-1_T_F_2179333920	A/C	2	41037793	NC	NC	NC	NC	NC	NC	NC	AA	AA	AA	AA	AA	AA	AA	AA	AA	CC	AA	AA	AA	AA	AA	AA	AA	AA	AA	AA	AA	AA	AA	AA	AA	AA	AA	AA	AA	AA	AA	AA	AA	AA	AA	AA	AA	AA	AA
Gm02_44354376_T_C-1_B_F_2179333928	T/C	2	41277826	NC	NC	NC	NC	NC	NC	NC	GG	GG	GG	GG	GG	GG	GG	AG	GG	AG	AG	AG	AG	AG	GG	AG	AG	AG	GG	AG	GG	AG	AG	AG	AG	AG	AG	AG	GG	GG	GG	GG	AG	AG	AG	AG	AG	AG	AG
Gm02_44401175_C_T-1_T_R_2179333931	A/G	2	41324676	NC	NC	NC	NC	NC	NC	NC	AA	AA	AA	AA	AA	--	AA	GG	AA	GG	AA	AA	AA	AA	AA	AA	AA	AA	AA	GG	GG	AA	AA	AA	AA	AA	AA	GG	AA	GG	GG	GG	GG	GG	AA	GG	AA	AA	GG
Gm02_44461839_G_A-1_T_F_2179333932	A/G	2	41384108	NC	NC	NC	NC	NC	NC	NC	GG	GG	GG	GG	GG	GG	GG	GG	GG	GG	AA	AA	GG	AA	GG	AA	AA	AA	GG	GG	GG	AA	AA	AA	AA	AA	AA	GG	GG	GG	GG	AA	GG	GG	AA	GG	AA	AA	GG
Gm02_44510528_T_C-1_T_R_2179333935	A/G	2	41432864	NC	NC	NC	NC	NC	NC	NC	GG	GG	GG	GG	GG	--	GG	AA	GG	AA	GG	GG	AA	GG	AA	GG	GG	GG	GG	GG	AA	GG	GG	GG	GG	GG	GG	AA	GG	AA	AA	AA	AA	AA	GG	AA	GG	GG	AA
Gm02_44574256_A_G-1_B_R_2179333937	T/C	2	41497727	NC	NC	NC	NC	NC	NC	NC	AA	AA	AA	AA	AA	AA	AA	AA	AA	AA	AA	AA	AA	AA	GG	AA	AA	AA	AA	AA	GG	AA	AA	AA	AA	AA	AA	AA	AA	GG	AA	AA	AA	AA	AA	AA	AA	AA	AA
Gm02_44620331_A_G-1_T_F_2179333938	A/G	2	41544148	NC	NC	NC	NC	NC	NC	NC	AA	AA	AA	AA	AA	AA	AA	AA	AA	AA	AA	AA	AA	AA	GG	AA	AA	AA	AA	AA	AA	AA	AA	AA	AA	AA	AA	AG	AA	GG	GG	GG	AA	AA	AA	AA	AA	AA	AA
Gm02_45051600_A_G-1_T_F_2179333946	A/G	2	41975524	NC	NC	NC	NC	NC	NC	NC	AA	AA	AA	AA	AA	--	AA	AA	AA	AA	AA	AA	AA	AA	GG	AA	AA	AA	AA	GG	GG	AA	AA	AA	AA	AA	AA	--	AA	GG	AA	GG	AA	AA	GG	AA	AA	AA	AA
Gm02_45088385_T_C-1_B_F_2179333948	T/C	2	42012496	NC	NC	NC	NC	NC	NC	NC	AA	AA	AA	AA	AA	AA	AA	AA	AA	AA	AA	AA	AA	AA	GG	AA	AA	AA	AA	AA	AA	AA	AA	AA	AA	AA	AA	AA	AA	GG	AA	AA	AA	AA	GG	AA	AA	AA	AA
Gm02_45162941_A_G-1_B_R_2179333951	T/C	2	42088070	NC	NC	NC	NC	NC	NC	NC	AA	AA	AA	AA	AA	AA	AA	AA	AA	AA	AA	AA	AA	AA	GG	AA	AA	AA	AA	AA	AA	AA	AA	AA	AA	AA	AA	AA	AA	GG	AA	AA	AA	AA	AA	AA	AA	AA	AA
Gm02_45183828_C_T-1_T_R_2179333953	A/G	2	42108959	NC	NC	NC	NC	NC	NC	NC	AA	AA	AA	AA	AA	--	AA	AA	AA	AA	AA	AA	GG	AA	GG	AA	AA	AA	AA	GG	GG	AA	AA	AA	AA	AA	AA	AG	AA	GG	AA	AA	AA	GG	AA	AA	AA	AA	GG
Gm02_45289939_A_G-1_T_F_2179333954	A/G	2	42215015	NC	NC	NC	NC	NC	NC	NC	GG	GG	GG	GG	GG	--	GG	GG	GG	GG	GG	GG	AA	GG	GG	GG	GG	GG	GG	AA	AA	GG	GG	GG	GG	GG	GG	AG	GG	AA	GG	GG	GG	AA	AA	GG	GG	GG	AA
Gm02_45366539_A_G-1_B_R_2179333957	T/C	2	42291684	NC	NC	NC	NC	NC	NC	NC	GG	GG	GG	GG	GG	--	GG	GG	GG	GG	GG	GG	AA	GG	AA	GG	GG	GG	GG	AA	AA	GG	GG	GG	GG	GG	GG	AG	GG	AA	GG	GG	GG	AA	AA	GG	GG	GG	AA
Gm02_45445720_T_C-1_B_F_2179333958	T/C	2	42370838	NC	NC	NC	NC	NC	NC	NC	GG	GG	GG	GG	GG	--	GG	GG	GG	GG	GG	GG	GG	GG	AA	GG	GG	GG	GG	AA	AA	GG	GG	GG	GG	GG	GG	AG	GG	AA	GG	GG	GG	AA	GG	GG	GG	GG	AA
Gm02_45533271_C_A-1_B_R_2179333961	T/G	2	42458638	NC	NC	NC	NC	NC	NC	NC	AA	AA	AA	AA	AA	AC	AA	AA	AA	AA	CC	AA	AA	AA	CC	AA	AA	AA	AA	CC	CC	AA	AA	AA	AA	AA	AA	AC	AA	CC	AA	CC	AA	CC	AA	AA	AA	AA	CC
Gm02_45602331_C_T-1_T_R_2179333965	A/G	2	42527528	NC	NC	NC	NC	NC	NC	NC	AA	AA	AA	AA	AA	--	AA	AA	AA	AA	GG	AA	AA	AA	GG	AA	AA	GG	AA	GG	GG	AA	AA	AA	AA	AA	AA	GG	AA	GG	GG	GG	AA	GG	AA	AA	AA	AA	GG
Gm02_45805567_A_G-1_T_F_2179333966	A/G	2	42730683	NC	NC	NC	NC	NC	NC	NC	GG	GG	GG	GG	GG	--	GG	AA	GG	GG	AA	GG	GG	GG	GG	GG	GG	AA	GG	AA	AA	GG	GG	GG	GG	GG	GG	AA	GG	AA	AA	AA	AA	AA	GG	GG	GG	GG	AA
Gm02_45940601_T_C-1_B_F_2179333968	T/C	2	42865717	NC	NC	NC	NC	NC	NC	NC	GG	GG	GG	GG	GG	GG	GG	GG	GG	GG	AA	GG	GG	GG	AA	GG	GG	AA	GG	AA	AA	GG	GG	GG	GG	GG	GG	AA	GG	GG	GG	GG	GG	AA	GG	GG	GG	GG	AA
Gm02_46023727_T_C-1_B_F_2179333970	T/C	2	42948838	NC	NC	NC	NC	NC	NC	NC	GG	GG	GG	GG	GG	GG	GG	GG	GG	GG	AA	GG	GG	GG	GG	GG	GG	AA	GG	AA	AA	GG	GG	GG	GG	GG	AA	AA	GG	GG	GG	GG	GG	AA	GG	GG	GG	GG	AA
Gm02_46060359_C_A-1_T_F_2179333972	A/C	2	42985469	NC	NC	NC	NC	NC	NC	NC	AA	AA	AA	AA	AA	AA	AA	AA	AA	AA	CC	AA	AA	AA	AA	AA	AA	AA	AA	CC	CC	AA	AA	AA	AA	AA	CC	CC	AA	CC	AA	AA	AA	CC	AA	AA	AA	AA	CC
Gm02_46187810_C_T-1_B_F_2179333974	T/C	2	43112919	NC	NC	NC	NC	NC	NC	NC	GG	GG	GG	GG	GG	GG	GG	GG	GG	GG	AG	GG	GG	GG	GG	GG	GG	GG	GG	GG	GG	GG	GG	GG	GG	GG	GG	AG	GG	GG	GG	AG	GG	AG	GG	GG	GG	GG	AG
Gm02_46288368_G_A-1_B_R_2179333979	T/C	2	43213531	NC	NC	NC	NC	NC	NC	NC	AA	AA	AA	AA	AA	AA	AA	AA	AA	AA	GG	AA	AA	AA	AA	AA	AA	AA	AA	GG	GG	AA	AA	AA	AA	AA	AA	AG	AA	GG	AA	AA	AA	GG	AA	AA	AA	AA	GG
Gm02_46504621_T_C-1_B_F_2179333980	T/C	2	43429733	NC	NC	NC	NC	NC	NC	NC	GG	GG	GG	GG	GG	GG	GG	AA	GG	GG	AA	GG	AA	AA	GG	GG	GG	GG	GG	AA	AA	AA	GG	AA	GG	GG	AA	AG	GG	GG	AA	AA	AA	AA	GG	GG	GG	GG	AA
Gm02_46555984_C_T-1_T_R_2179333983	A/G	2	43481163	NC	NC	NC	NC	NC	NC	NC	AA	AA	AA	AA	AA	AA	AA	GG	AA	AA	GG	AA	GG	GG	AA	AA	AA	AA	AA	GG	GG	GG	AA	GG	AA	AA	AA	AG	AA	GG	GG	GG	GG	GG	AA	AA	AA	AA	GG
Gm02_46630927_G_A-1_B_R_2179333985	T/C	2	43555971	NC	NC	NC	NC	NC	NC	NC	AA	AA	AA	AA	AA	AA	AA	AA	AA	AA	AA	AA	AA	AA	AA	AA	AA	AA	AA	AA	AA	AA	AA	AA	AA	AA	AA	AA	AA	AA	AA	AA	AA	AA	AA	AA	AA	AA	AA
Gm02_46778366_G_A-1_B_R_2179333987	T/C	2	43703525	NC	NC	NC	NC	NC	NC	NC	AA	AA	AA	AA	AA	AA	AA	AA	AA	AA	AA	AA	AA	AA	AA	AA	GG	AA	AA	GG	GG	AA	AA	AA	AA	AA	GG	GG	AA	GG	AA	AA	AA	AA	AA	GG	GG	AA	AA
Gm02_46855228_G_A-1_B_R_2179333989	T/C	2	43780400	NC	NC	NC	NC	NC	NC	NC	AA	AA	GG	GG	GG	--	GG	GG	GG	GG	AA	AA	GG	GG	GG	AA	GG	GG	GG	GG	GG	AA	GG	AA	GG	GG	GG	GG	GG	GG	GG	AA	GG	AA	AA	GG	GG	GG	AA
Gm02_47051470_C_T-1_T_R_2179333991	A/G	2	43963231	NC	NC	NC	NC	NC	NC	NC	GG	GG	GG	GG	GG	--	GG	GG	GG	GG	AA	AA	GG	GG	GG	AA	GG	GG	GG	GG	GG	AA	GG	AA	GG	GG	GG	AG	GG	AA	GG	GG	GG	GG	GG	GG	GG	GG	AA
Gm02_47064977_G_A-1_B_R_2179333993	T/C	2	43976738	NC	NC	NC	NC	NC	NC	NC	AA	AA	AA	AA	AA	AA	AA	AA	AA	AA	AA	AA	GG	GG	AA	AA	AA	AA	AA	AA	GG	AA	AA	AA	AA	AA	AA	AG	AA	GG	AA	AA	AA	AA	AA	AA	AA	AA	AA
Gm02_47268207_C_T-1_B_F_2179333996	T/C	2	44180355	NC	NC	NC	NC	NC	NC	NC	GG	GG	GG	GG	GG	--	GG	GG	GG	GG	AA	GG	AA	AA	GG	AA	GG	GG	GG	GG	GG	AA	GG	AA	GG	GG	GG	AG	GG	GG	GG	GG	GG	AA	AA	GG	GG	GG	AA
Gm02_47314350_T_C-1_B_F_2179333998	T/C	2	44226422	NC	NC	NC	NC	NC	NC	NC	GG	GG	GG	GG	GG	GG	GG	GG	GG	GG	GG	AA	GG	GG	GG	GG	GG	GG	GG	AA	AA	GG	GG	GG	GG	GG	AA	AG	GG	GG	GG	GG	GG	AA	GG	AA	GG	GG	GG
Gm02_47394316_A_G-1_T_F_2179334000	A/G	2	44306732	NC	NC	NC	NC	NC	NC	NC	GG	GG	GG	GG	GG	GG	GG	GG	GG	GG	AA	AA	GG	GG	GG	GG	GG	GG	GG	AA	AA	AA	GG	AA	GG	GG	AA	AG	GG	AA	GG	GG	GG	AA	GG	AA	GG	GG	AA
Gm02_47515175_G_A-1_B_R_2179334003	T/C	2	44427689	NC	NC	NC	NC	NC	NC	NC	AA	AA	AA	AA	AA	AA	AA	AA	AA	AA	AA	GG	AA	AA	AA	AA	AA	AA	AA	GG	GG	AA	AA	AA	AA	AA	GG	AG	AA	GG	AA	AA	GG	AA	AA	GG	AA	AA	AA
Gm02_47528737_C_T-1_T_R_2179334005	A/G	2	44441221	NC	NC	NC	NC	NC	NC	NC	AA	AA	AA	AA	AA	AA	AA	AA	AA	AA	AA	GG	AA	AA	AA	AA	AA	AA	AA	GG	GG	AA	AA	AA	AA	AA	GG	AG	AA	GG	AA	AA	GG	AA	AA	GG	AA	AA	AA
Gm02_47790307_C_T-1_B_F_2179334006	T/C	2	44702925	NC	NC	NC	NC	NC	NC	NC	AA	AA	AA	AA	AA	AG	AA	AA	AA	AA	AA	GG	GG	GG	AA	GG	AA	GG	AA	GG	AA	AA	AA	AA	AA	AA	GG	AA	GG	AA	AA	AA	GG	AA	GG	GG	AA	AA	AA
Gm02_47853972_T_C-1_T_R_2179334009	A/G	2	44766644	NC	NC	NC	NC	NC	NC	NC	AA	AA	AA	AA	AA	AA	AA	AA	AA	AA	AA	GG	GG	GG	AA	GG	AA	GG	AA	AA	AA	AA	AA	AA	AA	AA	GG	AA	GG	GG	AA	AA	AA	AA	GG	AA	AA	AA	AA
Gm02_47991459_G_A-1_B_R_2179334011	T/C	2	44912309	NC	NC	NC	NC	NC	NC	NC	AA	AA	GG	GG	GG	AG	GG	AA	GG	GG	AA	GG	AA	AA	AA	AA	GG	GG	GG	GG	GG	AA	GG	AA	GG	GG	GG	AG	AA	AA	AA	AA	GG	AA	AA	GG	GG	GG	AA
Gm02_48054859_C_T-1_T_R_2179334013	A/G	2	44975709	NC	NC	NC	NC	NC	NC	NC	GG	GG	GG	GG	GG	AG	GG	GG	GG	GG	AA	GG	GG	GG	GG	GG	GG	GG	GG	AA	GG	AA	GG	AA	GG	GG	GG	AG	GG	AA	GG	GG	GG	AA	GG	GG	GG	GG	AA
Gm02_48185680_G_A-1_T_F_2179334014	A/G	2	45106851	NC	NC	NC	NC	NC	NC	NC	AA	AA	GG	GG	GG	--	GG	AA	GG	GG	AA	GG	AA	AA	AA	AA	GG	GG	GG	AA	GG	AA	GG	AA	GG	GG	AA	AG	AA	AA	AA	AA	AA	AA	AA	AA	AA	GG	AA
Gm02_48248895_A_C-1_B_R_2179334017	T/G	2	45170117	NC	NC	NC	NC	NC	NC	NC	CC	CC	AA	AA	AA	AC	AA	CC	AA	AA	CC	AA	CC	CC	CC	CC	AA	AA	AA	CC	AA	AA	AA	AA	AA	AA	CC	AC	CC	CC	CC	CC	CC	CC	CC	CC	CC	AA	CC
Gm02_48382122_G_A-1_T_F_2179334018	A/G	2	45303293	NC	NC	NC	NC	NC	NC	NC	AA	AA	AA	AA	AA	AA	AA	AA	AA	GG	AA	AA	GG	GG	AA	GG	AA	AA	AA	GG	AA	AA	AA	AA	AA	AA	AA	AG	GG	AA	AA	AA	GG	AA	AA	GG	GG	AA	AA
Gm02_48583877_A_C-1_B_R_2179334021	T/G	2	45505148	NC	NC	NC	NC	NC	NC	NC	CC	CC	CC	CC	CC	AC	CC	CC	CC	AA	AA	AA	AA	AA	CC	AA	AA	AA	AA	CC	AA	CC	CC	CC	AA	AA	CC	AA	AA	AA	CC	AA	AA	AA	AA	AA	AA	CC	AA
Gm02_48594877_C_T-1_B_F_2179334022	T/C	2	45516097	NC	NC	NC	NC	NC	NC	NC	AA	AA	AA	AA	AA	--	AA	AA	AA	GG	GG	GG	GG	GG	AA	GG	GG	GG	GG	AA	GG	AA	AA	AA	GG	GG	AA	AG	GG	GG	AA	GG	GG	GG	GG	GG	GG	AA	GG
Gm02_48702118_T_G-1_T_R_2179334025	A/C	2	45623389	NC	NC	NC	NC	NC	NC	NC	CC	CC	CC	CC	CC	--	CC	CC	CC	AA	CC	AA	CC	CC	CC	CC	AA	CC	AA	CC	AA	CC	CC	CC	AA	AA	CC	AA	CC	AA	CC	AA	AA	AA	CC	CC	AA	CC	AA
Gm02_48821067_T_C-1_B_F_2179334026	T/C	2	45743122	NC	NC	NC	NC	NC	NC	NC	GG	GG	GG	GG	GG	GG	GG	GG	GG	AA	AA	GG	AA	AA	GG	AA	AA	AA	AA	GG	AA	GG	GG	GG	AA	AA	GG	GG	AA	AA	GG	AA	GG	GG	AA	AA	AA	GG	GG
Gm02_48874048_G_A-1_T_F_2179334028	A/G	2	45795754	NC	NC	NC	NC	NC	NC	NC	AA	AA	AA	AA	AA	AA	AA	AA	AA	GG	GG	AA	GG	GG	AA	GG	AA	GG	AA	AA	AA	AA	AA	AA	AA	AA	AA	AG	GG	GG	AA	AA	AA	AA	GG	GG	AA	AA	AA
Gm02_49069634_C_T-1_B_F_2179334032	T/C	2	45991952	NC	NC	NC	NC	NC	NC	NC	AA	AA	AA	AA	AA	AA	AA	AA	AA	GG	AA	AA	GG	GG	AA	GG	AA	GG	AA	AA	AA	AA	AA	AA	AA	AA	AA	AG	GG	--	GG	AA	AA	GG	AA	AA	AA	AA	AA
Gm02_49126947_T_C-1_T_R_2179334035	A/G	2	46049317	NC	NC	NC	NC	NC	NC	NC	GG	GG	GG	GG	GG	GG	GG	GG	GG	AA	AA	GG	AA	AA	GG	AA	GG	AA	GG	GG	GG	GG	GG	GG	GG	GG	GG	GG	AA	AA	AA	GG	GG	AA	GG	GG	GG	GG	GG
Gm02_49276771_G_A-1_B_R_2179334037	T/C	2	46199211	NC	NC	NC	NC	NC	NC	NC	GG	GG	AA	AA	AA	AA	AA	GG	AA	GG	AA	AA	AA	AA	AA	AA	AA	AA	AA	AA	AA	AA	AA	AA	AA	AA	AA	AG	AA	GG	AA	AA	AA	AA	AA	AA	AA	AA	AA
Gm02_49388210_T_G-1_T_R_2179334039	A/C	2	46310633	NC	NC	NC	NC	NC	NC	NC	CC	CC	AA	AA	AA	AC	AA	CC	AA	AA	CC	AA	CC	AA	AA	AA	AA	AA	AA	AA	AA	AA	AA	AA	AA	AA	CC	AC	AA	CC	AA	AA	CC	AA	AA	CC	AA	AA	AA
Gm02_49986718_G_A-1_B_R_2179334051	T/C	2	46907284	NC	NC	NC	NC	NC	NC	NC	AA	AA	GG	GG	GG	GG	GG	AA	GG	GG	GG	AA	GG	AA	AA	AA	GG	AA	GG	GG	GG	GG	GG	GG	GG	GG	GG	GG	AA	AA	AA	AA	GG	GG	AA	GG	AA	GG	GG
Gm02_50175034_G_A-1_B_R_2179334053	T/C	2	47095535	NC	NC	NC	NC	NC	NC	NC	AA	AA	AA	AA	AA	AA	AA	AA	AA	GG	AA	GG	--	GG	GG	GG	GG	GG	AA	AA	GG	AA	AA	AA	AA	AA	AA	AA	GG	AA	GG	GG	AA	GG	GG	AA	AA	GG	GG
Gm02_50242535_T_C-1_B_F_2179334054	T/C	2	47162985	NC	NC	NC	NC	NC	NC	NC	GG	GG	GG	GG	GG	GG	GG	GG	GG	AA	GG	GG	GG	GG	GG	GG	AA	GG	GG	GG	AA	GG	GG	GG	GG	GG	GG	GG	GG	AA	GG	GG	GG	AA	GG	GG	GG	AA	AA
Gm02_50304676_T_C-1_T_R_2179334057	A/G	2	47225177	NC	NC	NC	NC	NC	NC	NC	AA	AA	GG	GG	GG	AG	GG	AA	GG	AA	GG	AA	AA	AA	AA	AA	AA	AA	GG	GG	AA	GG	GG	GG	GG	GG	GG	AA	AA	AA	AA	AA	GG	AA	AA	GG	GG	AA	AA
Gm02_50358347_C_T-1_T_R_2179334059	A/G	2	47278848	NC	NC	NC	NC	NC	NC	NC	GG	GG	AA	AA	AA	--	AA	GG	AA	GG	AA	GG	GG	GG	GG	GG	GG	GG	AA	AA	AA	AA	AA	AA	AA	AA	AA	GG	GG	GG	GG	AA	AA	GG	GG	AA	AA	GG	GG
Gm02_51025014_A_C-1_B_R_2179334073	T/G	2	47945614	NC	NC	NC	NC	NC	NC	NC	CC	CC	AA	AA	AA	AC	AA	CC	AA	AA	CC	AA	AA	AA	AA	AA	AA	AA	AA	AA	--	CC	CC	CC	AA	AA	AA	--	AA	CC	AA	AA	--	AA	CC	--	AA	AA	AA
Gm02_51154756_C_T-1_T_R_2179334075	A/G	2	48075572	NC	NC	NC	NC	NC	NC	NC	GG	GG	AG	AG	AG	--	AG	GG	AG	GG	GG	GG	AG	AG	AG	AG	GG	AG	AG	AG	GG	GG	GG	GG	AG	AG	AG	--	AG	GG	AG	AG	GG	GG	GG	GG	AG	GG	GG
Gm02_51272051_C_A-1_B_R_2179334077	T/G	2	48192867	NC	NC	NC	NC	NC	NC	NC	AC	AC	AA	AA	AA	--	AA	AC	AA	AC	AA	AC	AA	AA	AA	AA	AC	AA	AA	AA	AC	AA	AA	AA	AA	AA	AA	AC	AA	AA	AA	AA	AA	AC	AC	AC	AA	AC	AC
Gm02_51411364_G_A-1_B_R_2179334079	T/C	2	48332178	NC	NC	NC	NC	NC	NC	NC	GG	GG	GG	GG	GG	GG	GG	GG	GG	GG	AA	GG	AA	AA	AA	AA	GG	GG	GG	AA	GG	AA	AA	AA	GG	GG	AA	--	AA	AA	AA	AA	AA	GG	GG	GG	AA	GG	GG
Gm02_51429037_T_C-1_T_R_2179334081	A/G	2	48349851	NC	NC	NC	NC	NC	NC	NC	AA	AA	AA	AA	AA	AA	AA	AA	AA	AA	GG	AA	GG	GG	GG	GG	AA	AA	AA	GG	AA	GG	GG	GG	AA	AA	GG	AG	GG	GG	GG	GG	GG	AA	AA	AA	GG	AA	AA
Gm03_18316_G_A-1_B_R_2179334083	T/C	3	19224	NC	NC	NC	NC	NC	NC	NC	GG	GG	GG	GG	GG	GG	GG	GG	GG	GG	GG	GG	GG	AA	AA	GG	GG	GG	GG	GG	AA	AA	GG	AA	AA	AA	GG	AG	AA	GG	GG	AA	AA	GG	GG	AA	GG	AA	GG
Gm03_206707_G_A-1_B_R_2179334087	T/C	3	205962	NC	NC	NC	NC	NC	NC	NC	GG	GG	GG	GG	GG	GG	GG	GG	GG	GG	GG	GG	AA	AA	AA	GG	GG	GG	GG	AA	AA	AA	GG	AA	AA	AA	GG	AG	AA	AA	AA	AA	AA	AA	AA	AA	AA	AA	GG
Gm03_241447_C_A-1_B_R_2179334089	T/G	3	239974	NC	NC	NC	NC	NC	NC	NC	CC	CC	CC	CC	CC	CC	CC	CC	CC	CC	CC	CC	AA	AA	AA	CC	CC	CC	CC	AA	AA	AA	CC	AA	AA	AA	CC	AC	AA	AA	AA	AA	AA	AA	AA	AA	AA	AA	CC
Gm03_345478_G_A-1_T_F_2179334090	A/G	3	344503	NC	NC	NC	NC	NC	NC	NC	AA	AA	AA	AA	AA	AG	AA	GG	AA	GG	AA	AA	AA	GG	GG	AA	AA	AA	GG	AA	GG	GG	AA	GG	GG	GG	GG	AG	GG	GG	AA	AA	GG	AA	AA	GG	AA	GG	GG
Gm03_426154_C_A-1_B_R_2179334093	T/G	3	425234	NC	NC	NC	NC	NC	NC	NC	AA	AA	AA	AA	AA	--	AA	CC	AA	CC	AA	AA	AA	CC	CC	AA	AA	AA	CC	CC	CC	CC	AA	CC	CC	CC	CC	AC	CC	CC	AA	AA	CC	AA	AA	CC	CC	CC	CC
Gm03_566774_G_A-1_B_R_2179334097	T/C	3	565854	NC	NC	NC	NC	NC	NC	NC	AA	AA	AA	AA	AA	AA	AA	AA	AA	GG	AA	AA	AA	AA	AA	AA	AA	AA	GG	GG	AA	AA	AA	AA	AA	AA	GG	AG	AA	AA	AA	AA	AA	AA	AA	AA	GG	AA	GG
Gm03_715393_G_A-1_B_R_2179334099	T/C	3	714473	NC	NC	NC	NC	NC	NC	NC	AA	AA	AA	AA	AA	AA	AA	GG	AA	GG	AA	AA	GG	GG	GG	AA	GG	AA	GG	GG	GG	GG	AA	GG	GG	GG	GG	GG	GG	AA	GG	GG	AA	GG	GG	AA	GG	GG	GG
Gm03_785680_A_C-1_T_F_2179334100	A/C	3	793752	NC	NC	NC	NC	NC	NC	NC	CC	CC	CC	CC	CC	CC	CC	CC	CC	AA	CC	CC	AA	AA	AA	CC	CC	CC	AA	CC	AA	AA	CC	AA	AA	AA	AA	CC	AA	AA	CC	AA	AA	AA	AA	CC	AA	AA	AA
Gm03_829023_G_T-1_B_F_2179334102	T/G	3	837095	NC	NC	NC	NC	NC	NC	NC	AA	AA	AA	AA	AA	AA	AA	AA	AA	CC	AA	AA	CC	CC	CC	AA	AA	AA	CC	AA	CC	CC	AA	CC	CC	CC	CC	--	CC	AA	AA	CC	AA	CC	CC	AA	CC	CC	CC
Gm03_949581_T_C-1_T_R_2179334105	A/G	3	966726	NC	NC	NC	NC	NC	NC	NC	GG	AG	GG	GG	GG	GG	GG	GG	GG	AA	GG	GG	AA	AA	AA	GG	AA	GG	AA	GG	GG	AA	AA	AA	AA	AA	AA	AG	AA	GG	GG	GG	GG	GG	AA	GG	AA	GG	AA
Gm03_1077329_C_T-1_T_R_2179334109	A/G	3	1094352	NC	NC	NC	NC	NC	NC	NC	GG	GG	GG	GG	GG	GG	GG	GG	GG	GG	GG	GG	GG	GG	GG	GG	GG	GG	GG	AA	AA	GG	GG	GG	GG	GG	AA	GG	GG	AA	AA	AA	AA	AA	AA	AA	GG	AA	GG
Gm03_1374930_T_G-1_T_R_2179334115	A/C	3	1396962	NC	NC	NC	NC	NC	NC	NC	CC	CC	CC	CC	CC	CC	CC	CC	CC	AA	CC	AA	AA	AA	AA	AA	AA	CC	AA	AA	AA	CC	AA	CC	AA	AA	AA	AA	AA	AA	CC	AA	AA	AA	AA	CC	CC	CC	AA
Gm03_1441844_C_A-1_T_F_2179334116	A/C	3	1463816	NC	NC	NC	NC	NC	NC	NC	AA	AC	AA	AA	AA	AA	AA	AA	AA	CC	AA	CC	CC	CC	CC	CC	CC	AA	CC	AA	CC	AA	CC	AA	CC	CC	AA	CC	CC	CC	CC	CC	CC	AA	AA	AA	CC	CC	CC
Gm03_1671384_C_A-1_B_R_2179334121	T/G	3	1693546	NC	NC	NC	NC	NC	NC	NC	--	AA	AA	AA	AA	AA	AA	AA	AA	CC	AA	CC	CC	CC	CC	CC	AA	AA	CC	CC	CC	CC	AA	CC	CC	CC	AA	AC	CC	--	AA	CC	AA	CC	AA	CC	CC	AA	CC
Gm03_1853758_T_C-1_T_R_2179334127	A/G	3	1863089	NC	NC	NC	NC	NC	NC	NC	AA	AG	AG	AG	AG	AG	AG	AG	AG	AA	AG	AA	AA	AA	AA	AA	AG	AG	AA	AA	AA	AA	AG	AA	AA	AA	AA	AA	AA	AA	AG	AA	AG	AA	AG	AA	AG	AG	AA
Gm03_1926419_T_G-1_T_R_2179334129	A/C	3	1935752	NC	NC	NC	NC	NC	NC	NC	AA	AC	CC	CC	CC	CC	CC	CC	CC	AA	CC	AA	AA	AA	AA	AA	CC	CC	AA	AA	AA	AA	CC	AA	AA	AA	AA	AA	AA	AA	AA	AA	AA	CC	CC	AA	AA	CC	AA
Gm03_2024899_G_A-1_T_F_2179334132	A/G	3	2034181	NC	NC	NC	NC	NC	NC	NC	GG	GG	AA	AA	AA	AA	AA	AA	AA	GG	AA	GG	GG	GG	GG	GG	GG	AA	GG	--	GG	GG	GG	GG	GG	GG	GG	AG	GG	GG	AA	GG	AA	AA	AA	GG	AA	AA	GG
Gm03_2083705_C_T-1_B_F_2179334134	T/C	3	2092851	NC	NC	NC	NC	NC	NC	NC	AA	AA	AA	AA	AA	AA	AA	AA	AA	GG	AA	GG	GG	GG	GG	GG	GG	AA	GG	GG	GG	GG	GG	GG	GG	GG	GG	AG	GG	GG	AA	GG	AA	AA	AA	GG	AA	AA	GG
Gm03_2215518_A_G-1_T_F_2179334138	A/G	3	2224664	NC	NC	NC	NC	NC	NC	NC	AG	AG	AG	AG	AG	AG	AG	AG	AG	GG	AG	GG	GG	GG	GG	GG	AG	AG	GG	GG	GG	GG	AG	GG	GG	GG	AG	AG	GG	AG	AG	GG	AG	GG	AG	GG	GG	AG	GG
Gm03_2224975_G_A-1_T_F_2179334140	A/G	3	2234121	NC	NC	NC	NC	NC	NC	NC	AA	AG	AG	AG	AG	AG	AG	AG	AG	AA	AG	AA	AA	AA	AA	AA	AG	AA	AA	AA	AA	AA	AG	AA	AA	AA	AG	--	AA	AG	AA	AA	AA	AA	AA	AA	AA	AA	AA
Gm03_2373742_T_C-1_T_R_2179334143	A/G	3	2383444	NC	NC	NC	NC	NC	NC	NC	GG	AA	AA	GG	GG	GG	GG	GG	GG	AA	GG	GG	AA	AA	GG	GG	GG	GG	AA	AA	AA	AA	GG	AA	AA	AA	AA	AG	AA	AA	GG	AA	GG	GG	GG	GG	GG	GG	AA
Gm03_3334303_C_A-1_B_R_2179334161	T/G	3	3362254	NC	NC	NC	NC	NC	NC	NC	AA	AA	CC	CC	CC	CC	CC	CC	CC	AA	CC	CC	AA	AA	CC	AA	CC	AA	AA	CC	AA	AA	CC	AA	AA	AA	CC	CC	AA	CC	AA	CC	AA	CC	AA	CC	AA	AA	AA
Gm03_3365988_T_G-1_B_F_2179334162	T/G	3	3393887	NC	NC	NC	NC	NC	NC	NC	--	AC	AA	AA	AA	AA	AA	AA	AA	AC	AA	AC	AA	AA	AA	AA	AC	AA	AC	AA	AC	AA	AC	AA	AC	AC	AC	AA	AA	AA	AA	AC	AA	AC	AA	AA	AC	AA	AC
Gm03_3659662_A_G-1_T_F_2179334170	A/G	3	3679572	NC	NC	NC	NC	NC	NC	NC	AG	AG	AA	AA	AA	AA	AA	AG	AA	AA	AA	AG	AA	AA	AG	AG	AG	AA	AA	AA	AA	AA	AG	AA	AA	AA	AG	--	AA	AG	AG	AA	AG	AG	AG	AA	AA	AG	AA
Gm03_3907697_A_G-1_B_R_2179334175	T/C	3	3929474	NC	NC	NC	NC	NC	NC	NC	AA	AA	GG	GG	GG	GG	GG	AA	GG	AA	AA	GG	GG	GG	AA	AA	GG	GG	AA	AA	AA	GG	GG	GG	AA	AA	AA	AG	GG	AA	GG	AA	AA	GG	AA	AA	GG	AA	AA
Gm03_3970575_A_G-0_T_F_2177933796	A/G	3	3992304	NC	NC	NC	NC	NC	NC	NC	AG	AG	AG	AG	AG	AG	AG	AG	GG	GG	AG	AG	GG	GG	AG	AG	AG	GG	GG	GG	GG	GG	AG	GG	GG	GG	AG	GG	GG	AG	AG	GG	AG	AG	AG	GG	AG	AG	GG
Gm03_4315149_C_A-0_B_R_2177933807	T/G	3	4124359	NC	NC	NC	NC	NC	NC	NC	CC	CC	CC	CC	CC	CC	CC	CC	CC	CC	CC	CC	CC	CC	CC	CC	CC	CC	CC	CC	CC	CC	CC	CC	CC	CC	CC	CC	CC	CC	CC	CC	CC	CC	CC	CC	CC	AC	CC
Gm03_4347034_T_C-0_T_R_2177933811	A/G	3	4156244	NC	NC	NC	NC	NC	NC	NC	AA	AA	AG	AG	AG	AG	AG	GG	AG	AA	GG	AG	AG	GG	GG	AG	AG	AG	GG	GG	GG	AG	AG	AG	GG	GG	AA	AG	AG	AG	AG	AA	GG	AG	AA	GG	AG	AG	GG
Gm03_4455983_T_G-0_T_R_2177933815	A/C	3	4265192	NC	NC	NC	NC	NC	NC	NC	CC	CC	CC	CC	CC	CC	CC	AA	CC	CC	CC	CC	CC	CC	CC	CC	CC	CC	CC	CC	CC	CC	CC	CC	CC	CC	AA	CC	CC	CC	CC	CC	AA	CC	AA	CC	CC	CC	CC
Gm03_4467350_A_C-0_B_R_2177933817	T/G	3	4276559	NC	NC	NC	NC	NC	NC	NC	AA	AA	CC	CC	CC	CC	CC	AA	CC	AA	AA	CC	CC	CC	AA	AA	CC	CC	AA	AA	AA	CC	CC	CC	AA	AA	AA	AC	CC	CC	CC	AA	AA	CC	AA	AA	CC	AA	AA
Gm03_4468196_C_T-1_B_F_2179334176	T/C	3	4277354	NC	NC	NC	NC	NC	NC	NC	GG	GG	AA	AA	AA	AA	AA	GG	AA	GG	GG	AA	AA	AA	GG	GG	AA	AA	GG	GG	GG	AA	AA	AA	GG	GG	GG	AG	AA	AA	AA	GG	GG	AA	GG	GG	AA	GG	GG
Gm03_4477447_G_A-0_T_F_2177933818	A/G	3	4286605	NC	NC	NC	NC	NC	NC	NC	AA	AA	AA	AA	AA	AA	AA	GG	AA	AA	AA	AA	AA	AA	AA	AA	AA	AA	AA	AA	AA	AA	AA	AA	AA	AA	GG	AA	AA	AA	AA	AA	GG	AA	GG	AA	AA	AA	AA
Gm03_4480434_G_T-0_T_R_2177933821	A/C	3	4289643	NC	NC	NC	NC	NC	NC	NC	CC	CC	CC	CC	CC	CC	CC	CC	CC	CC	AC	CC	CC	CC	AC	CC	CC	CC	CC	CC	CC	CC	CC	CC	CC	CC	CC	CC	CC	AC	CC	CC	CC	CC	CC	CC	CC	CC	CC
Gm03_4483232_A_G-0_T_F_2177933826	A/G	3	4292390	NC	NC	NC	NC	NC	NC	NC	GG	GG	GG	GG	GG	GG	GG	AA	GG	GG	AA	GG	GG	GG	AA	GG	GG	GG	GG	GG	GG	GG	GG	GG	GG	GG	AA	GG	GG	GG	GG	GG	AA	GG	AA	GG	GG	GG	GG
Gm03_4484588_T_C-0_B_F_2177933828	T/C	3	4293746	NC	NC	NC	NC	NC	NC	NC	GG	GG	GG	GG	GG	GG	GG	GG	GG	GG	GG	GG	GG	GG	GG	GG	GG	GG	GG	GG	GG	GG	GG	GG	GG	GG	AA	GG	GG	GG	GG	GG	GG	GG	GG	GG	GG	GG	GG
Gm03_4487138_A_C-0_T_F_2177933830	A/C	3	4296296	NC	NC	NC	NC	NC	NC	NC	CC	CC	AA	AA	AA	AA	AA	AA	AA	AA	CC	AA	AA	AA	CC	CC	AA	AA	AA	CC	AA	AA	AA	AA	AA	AA	AA	CC	AA	CC	AA	AA	AA	AA	AA	AA	AA	CC	AA
Gm03_4500015_G_T-0_T_R_2177933833	A/C	3	4309225	NC	NC	NC	NC	NC	NC	NC	--	CC	CC	CC	CC	CC	CC	AA	CC	AA	CC	--	--	--	CC	--	CC	--	AC	CC	AA	--	--	--	AC	AC	CC	--	--	CC	--	AA	AA	CC	AA	AC	--	--	AC
Gm03_4506327_C_T-0_B_F_2177933834	T/C	3	4315486	NC	NC	NC	NC	NC	NC	NC	--	--	AA	AA	AA	AA	AA	GG	AA	AA	AA	AA	AA	AA	AA	--	AA	AA	AA	GG	AA	AA	AA	AA	AA	AA	GG	AA	AA	GG	AA	AA	GG	AA	GG	AA	AA	--	AA
Gm03_4518391_T_C-0_T_R_2177933841	A/G	3	4327603	NC	NC	NC	NC	NC	NC	NC	GG	GG	GG	GG	GG	GG	GG	GG	GG	GG	GG	GG	GG	GG	GG	GG	GG	GG	GG	GG	GG	GG	GG	GG	GG	GG	AA	GG	GG	GG	GG	GG	GG	GG	GG	GG	GG	GG	GG
Gm03_4522097_A_G-0_B_R_2177933843	T/C	3	4331309	NC	NC	NC	NC	NC	NC	NC	GG	GG	GG	GG	GG	GG	GG	GG	GG	GG	GG	GG	GG	GG	GG	GG	GG	GG	GG	GG	GG	GG	GG	GG	GG	GG	AG	GG	GG	GG	GG	GG	GG	GG	GG	GG	GG	GG	GG
Gm03_4523460_G_A-0_B_R_2177933845	T/C	3	4332672	NC	NC	NC	NC	NC	NC	NC	AA	AA	AA	AA	AA	AA	AA	AA	AA	AA	AA	AA	AA	AA	AA	AA	AA	AA	AA	AA	AA	AA	AA	AA	AA	AA	GG	AA	AA	GG	AA	AA	AA	AA	AA	AA	AA	AA	AA
Gm03_4527656_T_C-0_B_F_2177933848	T/C	3	4336817	NC	NC	NC	NC	NC	NC	NC	AA	AA	GG	GG	GG	GG	GG	GG	GG	GG	GG	GG	GG	GG	GG	AA	GG	GG	GG	GG	GG	GG	GG	GG	GG	GG	AA	AG	GG	AA	GG	GG	GG	GG	GG	GG	GG	AA	GG
Gm03_4545493_G_A-0_B_R_2177933855	T/C	3	4354722	NC	NC	NC	NC	NC	NC	NC	GG	GG	GG	GG	GG	GG	GG	GG	GG	GG	GG	GG	GG	GG	GG	GG	GG	GG	GG	GG	GG	GG	GG	GG	GG	GG	GG	GG	GG	GG	GG	GG	GG	GG	GG	GG	GG	GG	GG
Gm03_4548798_A_G-0_T_F_2177933856	A/G	3	4357976	NC	NC	NC	NC	NC	NC	NC	AA	AA	AA	AA	AA	AA	AA	AA	AA	AA	AA	AA	AA	AA	AA	AA	AA	AA	AA	AA	AA	AA	AA	AA	AA	AA	AA	AA	AA	AA	AA	AA	AA	AA	AA	AA	AA	AA	AA
Gm03_4551118_T_C-0_T_R_2177933859	A/G	3	4360347	NC	NC	NC	NC	NC	NC	NC	GG	GG	GG	GG	GG	GG	GG	GG	GG	GG	AA	GG	GG	GG	AA	AA	GG	GG	GG	GG	GG	GG	GG	GG	GG	GG	AA	AG	GG	AA	GG	GG	GG	GG	GG	GG	GG	AA	GG
Gm03_4562377_T_G-0_T_R_2177933863	A/C	3	4371606	NC	NC	NC	NC	NC	NC	NC	AA	AA	CC	CC	CC	CC	CC	CC	CC	AA	CC	CC	CC	CC	CC	CC	CC	CC	AA	CC	AA	CC	CC	CC	AA	AA	AA	AC	CC	AA	CC	AA	CC	CC	CC	AA	CC	CC	AA
Gm03_4563499_G_A-0_T_F_2177933864	A/G	3	4372677	NC	NC	NC	NC	NC	NC	NC	GG	GG	AA	AA	AA	AA	AA	AA	AA	GG	AA	AA	AA	AA	AA	AA	AA	AA	GG	AA	GG	AA	AA	AA	GG	GG	GG	AG	AA	GG	AA	GG	AA	AA	AA	GG	AA	AA	GG
Gm03_4567214_A_C-0_B_R_2177933867	T/G	3	4376443	NC	NC	NC	NC	NC	NC	NC	AC	AC	CC	CC	CC	CC	CC	CC	CC	AC	CC	CC	CC	CC	CC	AC	CC	CC	AC	CC	AC	CC	CC	CC	AC	AC	AC	AC	CC	AC	CC	AC	CC	CC	CC	AC	CC	AC	AC
Gm03_4568694_A_G-0_B_R_2177933869	T/C	3	4377923	NC	NC	NC	NC	NC	NC	NC	AA	AA	GG	GG	GG	GG	GG	GG	GG	AA	--	GG	GG	GG	--	AA	GG	GG	AA	GG	AA	GG	GG	GG	AA	AA	AA	AA	GG	AA	GG	AA	GG	GG	GG	AA	GG	AA	AA
Gm03_4575637_A_G-0_T_F_2177933874	A/G	3	4384815	NC	NC	NC	NC	NC	NC	NC	--	--	GG	GG	GG	GG	GG	GG	GG	--	GG	GG	GG	GG	GG	AG	GG	GG	--	GG	--	GG	GG	GG	--	--	--	--	GG	--	GG	--	GG	GG	GG	--	GG	--	--
Gm03_4576493_T_C-0_T_R_2177933877	A/G	3	4385722	NC	NC	NC	NC	NC	NC	NC	AA	AA	GG	GG	GG	GG	GG	GG	GG	AA	GG	GG	GG	GG	GG	GG	GG	GG	AA	GG	AA	GG	GG	GG	AA	AA	AA	GG	GG	GG	GG	AA	GG	GG	GG	AA	GG	GG	AA
Gm03_4578272_G_A-1_B_R_2179334179	T/C	3	4387501	NC	NC	NC	NC	NC	NC	NC	GG	GG	AA	AA	AA	AA	AA	AA	AA	GG	AA	AA	AA	AA	AA	GG	AA	AA	GG	AA	GG	AA	AA	AA	GG	GG	GG	AG	AA	GG	AA	GG	AA	AA	AA	GG	AA	GG	GG
Gm03_4587265_T_C-0_T_R_2177933881	A/G	3	4396491	NC	NC	NC	NC	NC	NC	NC	GG	GG	GG	GG	GG	GG	GG	GG	GG	AA	AA	GG	GG	GG	AA	--	GG	GG	AA	GG	AA	GG	GG	GG	AA	AA	GG	AG	GG	GG	GG	GG	GG	GG	GG	AA	GG	--	AA
Gm03_4602754_G_A-0_B_R_2177933885	T/C	3	4411980	NC	NC	NC	NC	NC	NC	NC	AA	AA	GG	GG	GG	--	GG	GG	AA	GG	GG	GG	AA	AA	GG	GG	GG	GG	GG	AA	GG	AA	GG	AA	GG	GG	GG	AG	AA	GG	GG	AA	GG	GG	GG	GG	AA	GG	GG
Gm03_4629419_T_G-0_T_R_2177933889	A/C	3	4438645	NC	NC	NC	NC	NC	NC	NC	CC	CC	CC	CC	CC	CC	CC	CC	CC	CC	AA	CC	CC	CC	AA	CC	CC	CC	CC	CC	CC	CC	CC	CC	CC	CC	CC	AC	CC	CC	CC	CC	CC	CC	CC	CC	CC	CC	CC
Gm03_4632679_A_G-0_B_R_2177933891	T/C	3	4441905	NC	NC	NC	NC	NC	NC	NC	GG	GG	GG	GG	GG	GG	GG	GG	GG	GG	AG	GG	GG	GG	AG	GG	GG	GG	AG	GG	AG	GG	GG	GG	AG	AG	GG	--	GG	GG	GG	GG	GG	GG	GG	AG	GG	GG	AG
Gm03_4638313_A_G-0_T_F_2177933892	A/G	3	4447488	NC	NC	NC	NC	NC	NC	NC	GG	GG	GG	GG	GG	GG	GG	GG	GG	GG	AA	GG	GG	GG	AA	GG	GG	GG	--	GG	--	GG	GG	GG	--	--	GG	--	GG	AA	GG	GG	GG	GG	GG	--	GG	GG	--
Gm03_4643439_G_A-0_T_F_2177933894	A/G	3	4452614	NC	NC	NC	NC	NC	NC	NC	AG	AG	AG	AG	AG	AG	AG	AG	AG	AG	GG	AG	AG	AG	GG	AG	GG	AG	AG	GG	AG	AG	GG	AG	AG	AG	AG	GG	AG	GG	AG	AG	AG	AG	AG	AG	AG	AG	AG
Gm03_4665923_C_T-1_B_F_2179334180	T/C	3	4475098	NC	NC	NC	NC	NC	NC	NC	AA	AA	AA	AA	AA	AA	AA	AA	AA	AA	GG	AA	AA	AA	GG	AA	AA	AA	GG	GG	GG	AA	AA	AA	GG	GG	AA	AG	AA	GG	AA	AA	AA	AA	AA	GG	AA	AA	GG
Gm03_4685924_T_C-0_T_R_2177933901	A/G	3	4495113	NC	NC	NC	NC	NC	NC	NC	GG	GG	GG	GG	GG	GG	GG	GG	GG	GG	AA	GG	GG	GG	AA	--	GG	GG	GG	GG	GG	GG	GG	GG	GG	GG	GG	GG	GG	GG	GG	GG	GG	GG	GG	GG	GG	GG	GG
Gm03_4695930_C_T-0_B_F_2177933902	T/C	3	4505068	NC	NC	NC	NC	NC	NC	NC	AA	AA	AA	AA	AA	AA	AA	AA	AA	AA	GG	AA	AA	AA	GG	--	AA	AA	AA	GG	AA	AA	AA	AA	AA	AA	AA	AA	AA	--	AA	AA	AA	AA	AA	AA	AA	AA	AA
Gm03_4718162_C_A-1_T_F_2179334182	A/C	3	4527280	NC	NC	NC	NC	NC	NC	NC	CC	CC	CC	CC	CC	CC	CC	CC	CC	CC	CC	CC	CC	CC	CC	CC	CC	CC	AA	--	AA	CC	CC	CC	AA	AA	CC	CC	CC	--	CC	CC	CC	CC	CC	AA	CC	CC	AA
Gm03_4782127_T_C-1_T_R_2179334185	A/G	3	4591295	NC	NC	NC	NC	NC	NC	NC	AA	AA	AA	AA	AA	AA	AA	AA	AA	AA	AA	AA	AA	AA	AA	AA	GG	AA	GG	GG	GG	AA	GG	AA	GG	GG	AA	AA	AA	GG	AA	AA	AA	AA	AA	GG	AA	AA	GG
Gm03_4801039_G_A-0_B_R_2177933913	T/C	3	4610378	NC	NC	NC	NC	NC	NC	NC	GG	GG	GG	GG	GG	GG	GG	GG	GG	GG	GG	GG	GG	GG	GG	GG	GG	GG	GG	GG	GG	GG	GG	GG	GG	GG	GG	GG	GG	GG	GG	GG	GG	GG	GG	GG	GG	GG	GG
Gm03_4821307_T_C-0_B_F_2177933916	T/C	3	4630602	NC	NC	NC	NC	NC	NC	NC	GG	GG	GG	GG	GG	GG	GG	GG	GG	GG	AA	GG	GG	GG	AA	GG	AA	GG	AA	AA	AA	GG	AA	GG	AA	AA	GG	AA	GG	AA	GG	GG	GG	GG	GG	AA	GG	GG	AA
Gm03_4833386_A_G-1_T_F_2179334186	A/G	3	4642682	NC	NC	NC	NC	NC	NC	NC	GG	GG	GG	GG	GG	GG	GG	AA	GG	GG	AA	GG	GG	AA	AA	GG	AA	GG	AA	GG	AA	GG	AA	GG	AA	AA	GG	AG	GG	AA	GG	GG	AA	GG	GG	AA	GG	GG	AA
Gm03_4838560_C_T-0_B_F_2177933918	T/C	3	4647856	NC	NC	NC	NC	NC	NC	NC	AA	AA	AA	AA	AA	AA	AA	AA	AA	AA	GG	AA	AA	AA	GG	AA	GG	AA	GG	AA	GG	AA	GG	AA	GG	GG	AA	--	AA	GG	AA	AA	AA	AA	AA	GG	AA	AA	GG
Gm03_4846016_C_T-0_B_F_2177933920	T/C	3	4655312	NC	NC	NC	NC	NC	NC	NC	AA	AA	AA	AA	AA	AA	AA	AA	AA	AA	AG	AA	AA	AA	AG	AA	AG	AA	AG	AA	AG	AA	AG	AA	AG	AG	AA	AG	AA	AG	AA	AA	AA	AA	AA	AG	AA	AA	AG
Gm03_4888497_A_G-0_B_R_2177933925	T/C	3	4697802	NC	NC	NC	NC	NC	NC	NC	GG	GG	GG	GG	GG	GG	GG	GG	GG	GG	AA	GG	GG	GG	AA	GG	GG	GG	AA	GG	AA	GG	GG	GG	AA	AA	GG	GG	GG	GG	GG	GG	GG	GG	GG	AA	GG	GG	AA
Gm03_4901669_A_G-1_T_F_2179334188	A/G	3	4710923	NC	NC	NC	NC	NC	NC	NC	GG	GG	GG	GG	GG	GG	GG	GG	GG	GG	AA	GG	GG	GG	AA	GG	GG	GG	AA	GG	AA	GG	GG	GG	AA	AA	GG	GG	GG	GG	GG	GG	GG	GG	GG	AA	GG	GG	AA
Gm03_4903317_A_G-0_T_F_2177933926	A/G	3	4712571	NC	NC	NC	NC	NC	NC	NC	AA	AA	AA	AA	AA	AA	AA	AA	AA	AA	AA	AA	AA	AA	AA	AA	GG	AA	AA	AA	AA	AA	GG	AA	AA	AA	AA	GG	AA	GG	AA	AA	AA	AA	AA	AA	AA	AA	AA
Gm03_4938905_G_A-0_T_F_2177933928	A/G	3	4748159	NC	NC	NC	NC	NC	NC	NC	GG	GG	GG	GG	GG	GG	GG	GG	GG	GG	AG	GG	AG	AA	GG	GG	AA	AG	GG	AA	--	AG	GG	AG	GG	GG	AG	GG	AG	GG	GG	GG	GG	GG	GG	GG	GG	GG	AG
Gm03_4940504_C_A-0_B_R_2177933931	T/G	3	4749809	NC	NC	NC	NC	NC	NC	NC	CC	CC	CC	CC	CC	CC	CC	CC	CC	CC	AC	CC	AC	AA	CC	CC	AA	AC	CC	CC	AC	AC	CC	AC	CC	CC	CC	CC	AC	CC	CC	CC	CC	CC	CC	CC	CC	CC	AC
Gm03_4976371_C_T-0_B_F_2177933932	T/C	3	4784966	NC	NC	NC	NC	NC	NC	NC	AG	AG	AG	AG	AG	AG	AG	GG	AG	AG	GG	AG	AG	GG	GG	AG	GG	AG	GG	AA	GG	AG	GG	AG	GG	GG	AG	AG	AG	GG	AG	AG	GG	AG	AG	GG	AG	GG	GG
Gm03_5020489_C_T-0_B_F_2177933934	T/C	3	4923338	NC	NC	NC	NC	NC	NC	NC	AA	AA	AA	AA	AA	AA	AA	--	AA	AA	GG	AA	AA	--	GG	AA	--	AA	GG	--	GG	AA	--	AA	GG	GG	AA	GG	AA	--	AA	AA	--	AA	AA	GG	AA	--	GG
Gm03_5091275_A_C-0_B_R_2177933937	T/G	3	4994175	NC	NC	NC	NC	NC	NC	NC	AA	AA	AA	AA	AA	AA	AA	CC	AA	AA	AA	AA	AA	CC	AA	AA	AA	AA	AA	CC	AA	AA	AA	AA	AA	AA	AA	AA	AA	CC	AA	AA	CC	AA	AA	AA	AA	CC	AA
Gm03_5101492_G_A-0_T_F_2177933938	A/G	3	5004341	NC	NC	NC	NC	NC	NC	NC	GG	GG	GG	GG	GG	GG	GG	GG	GG	GG	GG	GG	GG	GG	GG	GG	GG	GG	GG	AA	GG	GG	GG	GG	GG	GG	GG	GG	GG	GG	GG	GG	GG	GG	GG	GG	GG	GG	GG
Gm03_5106459_T_G-1_B_F_2179334194	T/G	3	5009308	NC	NC	NC	NC	NC	NC	NC	CC	CC	CC	CC	CC	CC	CC	AA	CC	CC	CC	CC	CC	AA	AA	CC	CC	CC	AA	AA	AA	CC	CC	CC	AA	AA	CC	AC	CC	AA	CC	CC	AA	CC	CC	AA	CC	AA	AA
Gm03_5165511_A_C-1_B_R_2179334197	T/G	3	5068411	NC	NC	NC	NC	NC	NC	NC	CC	CC	AA	AA	AA	--	AA	CC	AA	CC	AA	CC	AA	CC	AA	AA	AA	AA	CC	AA	CC	AA	AA	AA	CC	CC	AA	--	AA	AA	CC	AA	CC	CC	CC	CC	CC	AA	CC
Gm03_5192079_G_A-0_T_F_2177933942	A/G	3	5094930	NC	NC	NC	NC	NC	NC	NC	AA	AA	AA	AA	AA	AA	AA	AA	AA	AA	AA	AA	AA	AA	AA	AA	AA	AA	AA	AA	AA	AA	AA	AA	AA	AA	AA	AA	AA	AA	AA	AA	AA	AA	AA	AA	AA	AA	AA
Gm03_5204342_C_T-0_B_F_2177933944	T/C	3	5107193	NC	NC	NC	NC	NC	NC	NC	GG	GG	GG	GG	GG	GG	GG	GG	GG	GG	GG	GG	GG	GG	AG	GG	GG	GG	GG	AG	GG	GG	GG	GG	GG	GG	GG	GG	GG	GG	GG	GG	GG	GG	GG	GG	GG	GG	GG
Gm03_5217414_C_T-1_B_F_2179334198	T/C	3	5120265	NC	NC	NC	NC	NC	NC	NC	AA	AA	GG	GG	GG	--	GG	GG	GG	AA	GG	AA	GG	AA	AA	GG	GG	GG	GG	AA	GG	GG	GG	GG	GG	GG	GG	AG	GG	GG	AA	GG	GG	AA	AA	GG	AA	GG	GG
Gm03_5297117_C_A-1_B_R_2179334203	T/G	3	5200019	NC	NC	NC	NC	NC	NC	NC	CC	CC	CC	CC	CC	CC	CC	AC	CC	CC	CC	CC	CC	CC	--	CC	CC	CC	CC	--	CC	CC	CC	CC	CC	CC	CC	CC	CC	CC	CC	--	AC	CC	CC	CC	AC	CC	CC
Gm03_5313128_T_G-0_T_R_2177933947	A/C	3	5216030	NC	NC	NC	NC	NC	NC	NC	AA	AA	AA	AA	AA	AC	AA	AA	AA	CC	AA	CC	AA	AA	AA	AA	AA	AA	AA	AA	AA	AA	AA	AA	AA	AA	AA	AC	AA	AA	CC	AA	AA	CC	AA	AA	AA	AA	AA
Gm03_5341695_A_G-1_B_R_2179334205	T/C	3	5244147	NC	NC	NC	NC	NC	NC	NC	AA	AA	AA	AA	AA	--	AA	GG	AA	GG	AA	GG	AA	GG	GG	AA	GG	AA	GG	AA	GG	AA	GG	AA	GG	GG	GG	AA	AA	AA	GG	GG	GG	GG	GG	GG	GG	AA	GG
Gm03_5427663_G_T-0_T_R_2177933951	A/C	3	5330137	NC	NC	NC	NC	NC	NC	NC	CC	CC	CC	CC	CC	CC	CC	CC	CC	CC	CC	CC	CC	CC	CC	CC	AA	CC	AA	AA	AA	CC	AA	CC	AA	AA	AA	AA	CC	--	CC	CC	CC	CC	CC	AA	CC	AA	AA
Gm03_5451606_A_C-1_B_R_2179334207	T/G	3	5354112	NC	NC	NC	NC	NC	NC	NC	AA	AA	AA	AA	AA	--	AA	CC	AA	CC	AA	CC	AA	AA	CC	AA	CC	AA	CC	CC	CC	AA	CC	AA	CC	CC	CC	CC	AA	CC	AA	AA	CC	AA	AA	CC	CC	CC	CC
Gm03_5481204_C_A-0_B_R_2177933955	T/G	3	5384527	NC	NC	NC	NC	NC	NC	NC	CC	CC	CC	CC	CC	CC	CC	CC	CC	CC	CC	CC	CC	AA	CC	CC	AA	CC	AA	CC	AA	CC	AA	CC	AA	AA	CC	AC	CC	CC	AA	AA	CC	AA	AA	AA	CC	CC	AA
Gm03_5733321_A_G-1_T_F_2179334210	A/G	3	5621931	NC	NC	NC	NC	NC	NC	NC	AA	AA	AA	AA	AA	--	AA	GG	AA	GG	AA	GG	AA	GG	GG	AA	GG	AA	GG	AA	GG	AA	GG	AA	GG	GG	AA	AG	AA	AA	GG	AA	GG	GG	GG	GG	GG	GG	GG
Gm03_5796468_A_G-1_T_F_2179334212	A/G	3	5652593	NC	NC	NC	NC	NC	NC	NC	AA	AA	AA	AA	AA	--	AA	GG	AA	GG	AA	GG	AA	AA	AA	AA	AA	AA	AA	AA	AA	AA	AA	AA	AA	AA	AA	AG	AA	AA	AA	AA	AA	AA	AA	AA	AA	AA	AA
Gm03_6459920_A_G-1_T_F_2179334216	A/G	3	6278894	NC	NC	NC	NC	NC	NC	NC	AA	AA	AA	AA	AA	AA	AA	AA	AA	AA	AA	GG	AA	AA	GG	GG	AA	AA	GG	AA	GG	AA	AA	AA	GG	GG	GG	AG	AA	AA	AA	AG	GG	AA	AA	GG	GG	GG	GG
Gm03_6631189_A_G-1_T_F_2179334218	A/G	3	6477828	NC	NC	NC	NC	NC	NC	NC	GG	GG	GG	GG	GG	--	GG	AA	GG	AA	GG	GG	GG	GG	GG	GG	AA	GG	GG	AA	GG	GG	GG	GG	GG	GG	GG	AA	GG	GG	AA	AA	AA	AA	GG	GG	GG	GG	GG
Gm03_6844115_A_C-1_B_R_2179334221	T/G	3	6692155	NC	NC	NC	NC	NC	NC	NC	CC	CC	AA	AA	AA	AA	AA	AA	AA	AA	AA	CC	AA	CC	CC	CC	AA	AA	CC	CC	CC	AA	AA	AA	CC	CC	AA	AC	AA	CC	--	CC	CC	--	CC	CC	CC	CC	CC
Gm03_7018964_T_C-1_B_F_2179334222	T/C	3	6867023	NC	NC	NC	NC	NC	NC	NC	GG	GG	GG	GG	GG	GG	GG	GG	GG	GG	AA	GG	GG	GG	GG	GG	AA	AA	GG	GG	GG	GG	GG	GG	GG	GG	GG	GG	GG	GG	GG	GG	GG	GG	GG	GG	GG	GG	GG
Gm03_8003327_T_C-1_T_R_2179334227	A/G	3	7650341	NC	NC	NC	NC	NC	NC	NC	AA	AA	GG	GG	GG	GG	GG	GG	GG	GG	AA	GG	GG	GG	AA	GG	AA	AA	GG	AA	GG	GG	GG	GG	GG	GG	AA	AG	GG	GG	GG	GG	AA	GG	GG	GG	AA	GG	GG
Gm03_8228940_G_A-1_T_F_2179334228	A/G	3	7872358	NC	NC	NC	NC	NC	NC	NC	GG	GG	AA	AA	AA	AA	AA	GG	AA	GG	GG	AA	AA	AA	AA	AA	GG	GG	AA	AA	AA	AA	AA	AA	AA	AA	AA	AA	AA	AA	AA	AA	AA	AA	AA	AA	AA	AA	AA
Gm03_8434431_A_G-1_B_R_2179334231	T/C	3	8079222	NC	NC	NC	NC	NC	NC	NC	AA	AA	GG	GG	GG	GG	GG	GG	GG	GG	AA	GG	GG	GG	GG	GG	AA	AA	GG	GG	GG	GG	GG	GG	GG	GG	GG	GG	GG	GG	GG	GG	GG	GG	GG	GG	GG	GG	GG
Gm03_13435435_T_G-1_B_F_2179334252	T/G	3	8573096	NC	NC	NC	NC	NC	NC	NC	AA	AA	AA	AA	AA	AA	AA	AA	AA	AA	AA	AA	AA	AA	AA	AA	AA	AA	AA	CC	AA	AA	AA	AA	AA	AA	AA	AA	AA	AA	AA	AA	AA	AA	AA	AA	AA	AA	AA
Gm03_9641204_C_A-1_T_F_2179334234	A/C	3	9111547	NC	NC	NC	NC	NC	NC	NC	AA	AA	AA	AA	AA	AA	AA	CC	AA	CC	CC	CC	AA	AA	AA	CC	CC	CC	CC	AA	CC	AA	AA	AA	CC	CC	AA	AA	AA	AA	AA	AA	AA	CC	AA	CC	AA	AA	CC
Gm03_10408873_C_T-1_B_F_2179334238	T/C	3	9928993	NC	NC	NC	NC	NC	NC	NC	GG	GG	AA	AA	AA	AA	AA	GG	AA	GG	GG	GG	AA	AA	AA	GG	GG	GG	GG	GG	GG	AA	AA	AA	GG	GG	AA	AG	AA	AA	AA	AA	AA	GG	AA	GG	AA	AA	GG
Gm03_10552078_T_G-1_T_R_2179334241	A/C	3	10072805	NC	NC	NC	NC	NC	NC	NC	CC	CC	AA	AA	AA	AA	AA	AA	AA	AA	CC	AA	AA	AA	AA	AA	CC	CC	AA	AA	AA	AA	AA	AA	AA	AA	AA	AA	AA	AA	AA	AA	AA	AA	AA	AA	AA	AA	AA
Gm03_12163115_T_G-1_T_R_2179334247	A/C	3	11688317	NC	NC	NC	NC	NC	NC	NC	AA	AA	CC	CC	CC	CC	CC	AA	CC	AA	AA	AA	CC	CC	CC	AA	AA	AA	AA	AA	AA	CC	CC	CC	AA	AA	CC	AC	CC	CC	CC	CC	CC	AA	CC	AA	CC	CC	AA
Gm03_23324209_C_T-1_B_F_2179334298	T/C	3	13386980	NC	NC	NC	NC	NC	NC	NC	AA	AA	AA	AA	AA	AA	AA	GG	AA	GG	GG	GG	AA	AA	AA	AA	GG	GG	GG	GG	AA	AA	AA	AA	GG	GG	AA	AG	AA	AA	AA	AA	AA	GG	AA	AA	AA	AA	GG
Gm03_14228358_T_C-1_T_R_2179334257	A/G	3	13442122	NC	NC	NC	NC	NC	NC	NC	AG	AG	GG	GG	GG	GG	GG	AA	GG	AA	AA	AA	GG	GG	GG	GG	AA	AA	AA	AA	GG	GG	GG	GG	AA	AA	GG	AG	GG	GG	GG	GG	GG	AA	GG	GG	GG	GG	AA
Gm03_14840739_T_G-1_B_F_2179334258	T/G	3	14005551	NC	NC	NC	NC	NC	NC	NC	CC	CC	CC	CC	CC	CC	CC	AA	CC	AA	AA	AA	CC	CC	CC	CC	AA	AA	AA	AA	CC	CC	CC	CC	AA	AA	CC	AC	CC	CC	CC	CC	CC	AA	CC	CC	CC	CC	AA
Gm03_15615896_C_T-1_B_F_2179334260	T/C	3	14778447	NC	NC	NC	NC	NC	NC	NC	GG	GG	AA	AA	AA	AA	AA	GG	AA	GG	GG	GG	AA	AA	AA	AA	GG	GG	GG	GG	AA	AA	AA	AA	GG	GG	AA	AG	AA	AA	AA	AA	AA	GG	AA	AA	AA	AA	GG
Gm03_13642775_C_T-1_B_F_2179334254	T/C	3	15422303	NC	NC	NC	NC	NC	NC	NC	GG	GG	AA	AA	AA	AA	AA	GG	AA	GG	GG	GG	AA	AA	AA	AA	GG	GG	GG	GG	AA	AA	AA	AA	GG	GG	AA	AG	AA	AA	AA	AA	AA	GG	AA	AA	AA	AA	GG
Gm03_22371830_G_A-1_B_R_2179334297	T/C	3	16621785	NC	NC	NC	NC	NC	NC	NC	AA	AA	AA	AA	AA	AA	AA	GG	AA	GG	GG	GG	AA	AA	AA	AA	GG	GG	GG	GG	AA	AA	AA	AA	GG	GG	AA	AG	AA	AA	AA	AA	AA	GG	AA	AA	AA	AA	GG
Gm03_22259196_C_A-1_T_F_2179334294	A/C	3	16738410	NC	NC	NC	NC	NC	NC	NC	AA	AA	AA	AA	AA	AA	AA	CC	AA	CC	CC	CC	AA	AA	AA	AA	CC	CC	CC	AA	AA	AA	AA	AA	CC	CC	AA	AA	AA	AA	AA	AA	AA	CC	AA	AA	AA	AA	CC
Gm03_22189671_C_T-1_B_F_2179334292	T/C	3	16814294	NC	NC	NC	NC	NC	NC	NC	GG	GG	AA	AA	AA	AA	AA	GG	AA	GG	GG	GG	AA	AA	AA	AA	GG	GG	GG	GG	AA	AA	AA	AA	GG	GG	AA	AG	AA	AA	AA	AA	AA	GG	AA	AA	AA	AA	GG
Gm03_21918775_A_G-1_B_R_2179334291	T/C	3	17085588	NC	NC	NC	NC	NC	NC	NC	AA	AA	GG	GG	GG	GG	GG	AA	GG	AA	GG	GG	GG	GG	GG	GG	GG	GG	GG	GG	GG	GG	GG	GG	GG	GG	GG	AG	GG	GG	GG	GG	GG	GG	GG	GG	GG	GG	GG
Gm03_21347065_C_T-1_B_F_2179334288	T/C	3	17644329	NC	NC	NC	NC	NC	NC	NC	GG	GG	AA	AA	AA	AA	AA	GG	AA	GG	AA	AA	AA	AA	GG	AA	AA	AA	AA	AA	AA	AA	AA	AA	AA	AA	AA	AG	AA	AA	AA	AA	AA	AA	AA	AA	GG	AA	AA
Gm03_18889221_C_A-1_T_F_2179334272	A/C	3	18886740	NC	NC	NC	NC	NC	NC	NC	CC	CC	CC	CC	CC	CC	CC	CC	CC	CC	CC	CC	CC	CC	CC	AA	CC	CC	CC	CC	CC	CC	CC	CC	CC	CC	AA	CC	CC	AA	CC	AA	CC	CC	CC	AA	CC	CC	CC
Gm03_18254831_C_T-1_B_F_2179334268	T/C	3	19515818	NC	NC	NC	NC	NC	NC	NC	GG	GG	GG	GG	GG	GG	GG	GG	GG	GG	GG	GG	GG	GG	GG	AA	GG	GG	GG	AA	GG	GG	GG	GG	GG	GG	GG	AG	GG	AA	AA	GG	GG	GG	AA	AA	AA	AA	GG
Gm03_24781258_C_T-1_B_F_2179334300	T/C	3	22839488	NC	NC	NC	NC	NC	NC	NC	GG	GG	GG	GG	GG	GG	GG	GG	GG	GG	GG	GG	GG	GG	GG	GG	GG	GG	GG	GG	GG	GG	GG	GG	GG	GG	AA	GG	GG	GG	GG	AA	GG	GG	GG	GG	GG	GG	GG
Gm03_32720668_C_T-1_B_F_2179334344	T/C	3	30685424	NC	NC	NC	NC	NC	NC	NC	GG	GG	GG	GG	GG	GG	GG	GG	GG	GG	GG	GG	GG	GG	GG	GG	GG	GG	GG	GG	GG	GG	GG	GG	GG	GG	GG	GG	GG	GG	GG	GG	GG	GG	GG	GG	GG	GG	GG
Gm03_33146650_C_T-1_T_R_2179334347	A/G	3	31111362	NC	NC	NC	NC	NC	NC	NC	GG	GG	GG	GG	GG	GG	GG	GG	GG	GG	GG	GG	GG	GG	GG	GG	GG	GG	GG	GG	GG	GG	GG	GG	GG	GG	GG	GG	GG	GG	GG	AA	AA	GG	GG	GG	GG	AA	GG
Gm03_33399114_A_G-1_T_F_2179334348	A/G	3	31363248	NC	NC	NC	NC	NC	NC	NC	AG	AG	AG	AG	AG	AG	AG	AG	AG	AA	AA	AA	AA	AA	AA	AA	AA	AA	AG	AA	AG	AA	AG	AA	AA	AA	AG	AA	AG	AG	AA	AA	AG	AA	AA	AG	AA	AA	AA
Gm03_34741364_A_G-1_B_R_2179334351	T/C	3	32698471	NC	NC	NC	NC	NC	NC	NC	GG	GG	GG	GG	GG	GG	GG	GG	GG	GG	GG	AA	AA	AA	AA	GG	AA	GG	GG	GG	GG	AA	GG	AA	AA	AA	GG	GG	AA	GG	GG	GG	GG	GG	GG	GG	GG	GG	AA
Gm03_34812071_A_G-1_B_R_2179334353	T/C	3	32771974	NC	NC	NC	NC	NC	NC	NC	AA	AA	AA	AA	AA	AA	AA	AA	AA	AA	AA	AA	AA	AA	AA	GG	AA	AA	AA	AA	AA	AA	GG	AA	AA	AA	AA	--	AA	AA	GG	AA	GG	AA	AA	AA	AA	GG	AA
Gm03_35330372_G_T-1_T_R_2179334359	A/C	3	33292160	NC	NC	NC	NC	NC	NC	NC	CC	CC	CC	CC	CC	--	CC	AA	CC	AA	CC	CC	CC	CC	CC	AA	CC	CC	CC	CC	CC	CC	CC	CC	CC	CC	AA	CC	CC	CC	CC	CC	CC	CC	CC	CC	CC	CC	CC
Gm03_35797299_A_G-1_B_R_2179334367	T/C	3	33767318	NC	NC	NC	NC	NC	NC	NC	GG	GG	GG	GG	GG	GG	GG	GG	GG	AG	GG	AG	GG	GG	GG	AG	AG	GG	GG	GG	GG	--	GG	GG	GG	GG	GG	GG	GG	GG	GG	GG	GG	GG	GG	GG	GG	GG	AG
Gm03_36489202_C_T-1_B_F_2179334386	T/C	3	34467270	NC	NC	NC	NC	NC	NC	NC	AA	AA	AA	AA	AA	AA	AA	AA	AA	GG	AA	GG	GG	GG	AA	AA	AA	AA	AA	AA	GG	GG	GG	GG	GG	GG	AA	--	GG	AA	AA	AA	AA	AA	AA	GG	AA	AA	GG
Gm03_36634361_G_A-1_T_F_2179334390	A/G	3	34612450	NC	NC	NC	NC	NC	NC	NC	GG	GG	GG	GG	GG	GG	GG	AA	GG	GG	GG	GG	GG	GG	GG	GG	AA	GG	GG	GG	GG	GG	GG	GG	GG	GG	GG	GG	GG	GG	AA	GG	AA	GG	AA	GG	AA	GG	GG
Gm03_36714581_T_C-1_T_R_2179334393	A/G	3	34692718	NC	NC	NC	NC	NC	NC	NC	AA	AA	AA	AA	AA	AA	AA	GG	AA	AA	AA	AA	GG	GG	AA	AA	GG	AA	AA	AA	AA	AG	AA	GG	GG	GG	AA	AG	GG	AA	GG	AA	GG	GG	GG	AA	GG	AA	AA
Gm03_36816006_A_G-1_T_F_2179334394	A/G	3	34791832	NC	NC	NC	NC	NC	NC	NC	AA	AA	AA	AA	AA	AA	AA	GG	AA	AA	AA	GG	GG	GG	AA	GG	GG	AA	AA	AA	GG	GG	AA	GG	GG	GG	GG	GG	GG	GG	GG	AA	GG	GG	GG	GG	GG	AA	GG
Gm03_36863476_C_A-1_B_R_2179334397	T/G	3	34839423	NC	NC	NC	NC	NC	NC	NC	CC	CC	CC	CC	CC	CC	CC	AA	CC	CC	CC	CC	AA	AA	CC	CC	AA	CC	CC	CC	CC	AC	CC	AA	AA	AA	CC	CC	AA	CC	AA	CC	AA	AA	AA	CC	AA	CC	CC
Gm03_36969159_A_G-1_B_R_2179334399	T/C	3	34945106	NC	NC	NC	NC	NC	NC	NC	AA	AA	AA	AA	AA	AA	AA	GG	AA	AA	AA	GG	GG	GG	GG	GG	AA	AA	AA	GG	GG	GG	AA	GG	GG	GG	GG	--	GG	GG	GG	GG	GG	GG	GG	GG	GG	GG	GG
Gm03_37146641_T_C-1_B_F_2179334402	T/C	3	35121161	NC	NC	NC	NC	NC	NC	NC	AA	AA	AA	AA	AA	AA	AA	GG	AA	AA	AA	AA	GG	GG	GG	AA	AA	AA	AA	GG	AA	AG	AA	GG	GG	GG	GG	AG	GG	AA	GG	GG	GG	GG	GG	AA	GG	GG	AA
Gm03_37245981_T_C-1_T_R_2179334405	A/G	3	35219131	NC	NC	NC	NC	NC	NC	NC	AA	AA	AA	AA	AA	AA	AA	GG	AA	AA	AA	AA	GG	GG	GG	AA	AA	AA	AA	GG	AA	AG	AA	GG	GG	GG	GG	AG	GG	AA	GG	GG	GG	GG	GG	AA	GG	GG	AA
Gm03_37286104_T_C-1_T_R_2179334407	A/G	3	35259254	NC	NC	NC	NC	NC	NC	NC	AA	AA	AA	AA	AA	AA	AA	GG	AA	AA	AA	AA	GG	GG	GG	AA	AA	AA	AA	GG	AA	AG	AA	GG	GG	GG	GG	AG	GG	AA	GG	GG	GG	GG	GG	AA	GG	GG	AA
Gm03_37326508_A_G-1_T_F_2179334408	A/G	3	35299607	NC	NC	NC	NC	NC	NC	NC	AA	AA	AA	AA	AA	AA	AA	GG	AA	AA	AA	AA	GG	GG	GG	AA	AA	AA	AA	AA	AA	AG	AA	GG	GG	GG	GG	AG	GG	AA	GG	GG	GG	GG	GG	AA	AA	GG	AA
Gm03_37963252_A_G-1_T_F_2179334428	A/G	3	35936779	NC	NC	NC	NC	NC	NC	NC	AA	AA	AA	AA	AA	AG	AA	AA	AA	AA	GG	GG	AA	AA	GG	AA	AA	AA	AA	AA	GG	AA	AA	AA	AA	AA	AA	AG	AA	GG	GG	GG	AA	AA	AA	AA	AA	GG	AA
Gm03_38121627_T_C-1_T_R_2179334433	A/G	3	36095205	NC	NC	NC	NC	NC	NC	NC	AA	AA	AA	AA	AA	--	AA	AA	AA	AA	AA	AA	AA	AA	AA	GG	AA	AA	AA	GG	GG	AA	AA	AA	AA	AA	GG	AA	AA	GG	AA	GG	AA	GG	AA	GG	AA	AA	AA
Gm03_38173815_A_C-1_T_F_2179334434	A/C	3	36147342	NC	NC	NC	NC	NC	NC	NC	CC	CC	CC	CC	CC	CC	CC	CC	CC	AA	CC	CC	AA	AA	CC	AA	AA	CC	CC	AA	CC	AA	CC	AA	AA	AA	AA	AC	AA	CC	CC	CC	CC	CC	CC	CC	CC	CC	AA
Gm03_38263112_A_G-1_B_R_2179334437	T/C	3	36237042	NC	NC	NC	NC	NC	NC	NC	GG	GG	GG	GG	GG	--	GG	GG	GG	AA	GG	GG	AA	AA	GG	AA	AA	GG	GG	AA	AA	AA	GG	AA	AA	AA	AA	--	AA	AA	GG	AA	GG	AA	GG	AA	AA	GG	AA
Gm03_38415618_T_G-1_B_F_2179334440	T/G	3	36395053	NC	NC	NC	NC	NC	NC	NC	--	AC	AC	AC	--	--	--	AC	AC	AC	CC	CC	AC	AC	AC	CC	AC	AC	AC	CC	CC	AC	AC	--	AC	AC	CC	--	AC	CC	AC	AC	AC	CC	CC	CC	AC	CC	AC
Gm03_38469714_C_T-1_B_F_2179334442	T/C	3	36449331	NC	NC	NC	NC	NC	NC	NC	AA	AA	AA	AA	AA	AG	AA	AA	AA	GG	GG	GG	AA	AA	AA	GG	AA	AA	AA	GG	GG	AA	AA	AA	AA	AA	GG	GG	AA	GG	AA	AA	AA	AA	GG	GG	AA	GG	AA
Gm03_39351009_C_T-1_T_R_2179334457	A/G	3	37333411	NC	NC	NC	NC	NC	NC	NC	GG	GG	GG	GG	GG	GG	GG	AA	GG	GG	AA	AA	GG	GG	AA	GG	GG	AA	GG	GG	GG	GG	GG	GG	GG	GG	GG	AG	GG	AA	AA	GG	AA	GG	AA	GG	AA	AA	GG
Gm03_39491355_G_T-1_T_R_2179334459	A/C	3	37473477	NC	NC	NC	NC	NC	NC	NC	AA	AA	AA	AA	AA	AA	AA	AA	AA	CC	AA	AA	AA	AA	AA	AA	AA	AA	AA	AA	AA	AA	AA	AA	AA	AA	AA	AC	AA	CC	AA	AA	AA	AA	AA	AA	CC	AA	AA
Gm03_39574966_T_C-1_B_F_2179334460	T/C	3	37557039	NC	NC	NC	NC	NC	NC	NC	GG	GG	GG	GG	GG	GG	GG	GG	GG	AA	GG	GG	GG	GG	AA	GG	GG	AA	GG	AA	GG	GG	GG	GG	GG	GG	AA	AA	GG	AA	GG	GG	AA	GG	GG	GG	AA	GG	GG
Gm03_39623890_G_A-1_T_F_2179334462	A/G	3	37605965	NC	NC	NC	NC	NC	NC	NC	GG	GG	GG	GG	GG	GG	GG	GG	GG	GG	GG	GG	GG	GG	GG	GG	GG	GG	GG	GG	GG	GG	GG	GG	GG	GG	AA	--	GG	GG	GG	GG	GG	GG	GG	GG	GG	GG	GG
Gm03_39690419_T_G-1_B_F_2179334464	T/G	3	37672471	NC	NC	NC	NC	NC	NC	NC	CC	CC	AA	AA	AA	AA	AA	CC	AA	AA	AA	AA	AA	AA	AA	AA	AA	AA	AA	CC	AA	AA	AA	AA	AA	AA	AA	AA	AA	AA	AA	AA	AA	AA	AA	AA	AA	AA	AA
Gm03_39796778_T_G-1_T_R_2179334469	A/C	3	37779832	NC	NC	NC	NC	NC	NC	NC	CC	CC	AA	AA	AA	AA	AA	CC	AA	AA	AA	AA	CC	CC	AA	AA	AA	AA	AA	CC	CC	CC	CC	CC	CC	CC	AA	AC	CC	CC	AA	AA	CC	AA	AA	AA	AA	AA	CC
Gm03_39843152_T_C-1_T_R_2179334471	A/G	3	37826206	NC	NC	NC	NC	NC	NC	NC	GG	GG	AA	AA	AA	AA	AA	GG	AA	AA	AA	AA	GG	GG	AA	AA	AA	AA	AA	GG	AA	GG	GG	GG	GG	GG	AA	AA	GG	AA	AA	AA	AA	AA	AA	AA	AA	AA	GG
Gm03_39915523_C_T-1_B_F_2179334472	T/C	3	37898526	NC	NC	NC	NC	NC	NC	NC	AG	AG	GG	GG	GG	GG	GG	AG	GG	GG	GG	GG	AG	AG	GG	GG	GG	GG	GG	AG	GG	AG	AG	AG	AG	AG	GG	--	AG	AG	GG	GG	GG	GG	GG	GG	GG	GG	AG
Gm03_39945298_T_C-1_B_F_2179334474	T/C	3	37930607	NC	NC	NC	NC	NC	NC	NC	GG	GG	AA	AA	AA	AA	AA	GG	AA	AA	AA	AA	GG	GG	AA	AA	AA	AA	AA	GG	AA	GG	GG	GG	GG	GG	AA	AA	GG	AA	AA	AA	AA	AA	AA	AA	AA	AA	GG
Gm03_40270199_T_C-1_B_F_2179334484	T/C	3	38256135	NC	NC	NC	NC	NC	NC	NC	GG	GG	AA	AA	AA	AA	AA	GG	AA	AA	AA	AA	GG	GG	AA	AA	AA	AA	AA	AA	GG	GG	GG	GG	GG	GG	GG	AG	GG	GG	AA	GG	GG	AA	GG	AA	AA	AA	GG
Gm03_40613405_T_C-1_B_F_2179334494	T/C	3	38601297	NC	NC	NC	NC	NC	NC	NC	GG	GG	AA	AA	AA	AA	AA	GG	AA	AA	AA	AA	GG	GG	GG	AA	GG	AA	AA	AA	GG	GG	GG	GG	GG	GG	AA	AG	GG	GG	AA	GG	AA	AA	AA	AA	GG	AA	GG
Gm03_41020834_T_C-1_B_F_2179334504	T/C	3	39009279	NC	NC	NC	NC	NC	NC	NC	AA	AA	GG	GG	GG	GG	GG	AA	GG	AA	GG	GG	AA	AA	AA	GG	AA	GG	GG	GG	AA	AA	AA	AA	AA	AA	AA	AA	AA	AA	AA	AA	AA	GG	AA	AA	GG	GG	AA
Gm03_41135466_C_T-1_B_F_2179334508	T/C	3	39123179	NC	NC	NC	NC	NC	NC	NC	AA	AA	AA	AA	AA	AA	AA	AA	AA	GG	AA	AA	GG	GG	GG	AA	GG	AA	AA	AA	AA	GG	GG	GG	GG	GG	GG	GG	GG	AA	GG	GG	AA	AA	GG	GG	AA	AA	GG
Gm03_41305199_G_A-1_T_F_2179334512	A/G	3	39292913	NC	NC	NC	NC	NC	NC	NC	AA	AA	GG	GG	GG	GG	GG	AA	GG	GG	AA	AA	GG	GG	GG	AA	GG	GG	GG	AA	AA	GG	GG	GG	GG	GG	GG	GG	GG	GG	AA	GG	AA	GG	AA	AA	GG	AA	GG
Gm03_41443410_G_A-1_B_R_2179334515	T/C	3	39431239	NC	NC	NC	NC	NC	NC	NC	AA	AA	GG	GG	GG	GG	GG	AA	GG	GG	AA	AA	GG	GG	GG	AA	GG	GG	GG	GG	AA	GG	GG	GG	GG	GG	GG	--	GG	AA	AA	GG	AA	GG	GG	AA	GG	AA	GG
Gm03_41522796_G_T-1_B_F_2179334516	T/G	3	39510725	NC	NC	NC	NC	NC	NC	NC	AA	AA	CC	CC	CC	CC	CC	AA	CC	CC	CC	CC	CC	CC	CC	CC	CC	CC	CC	CC	AA	CC	CC	CC	CC	CC	CC	CC	CC	CC	CC	CC	AA	CC	CC	CC	CC	CC	CC
Gm03_41570310_A_G-1_B_R_2179334519	T/C	3	39558277	NC	NC	NC	NC	NC	NC	NC	GG	GG	AA	AA	AA	AA	--	GG	AA	AA	AA	AA	--	AA	AA	AA	AA	AA	AA	AA	GG	AA	AA	AA	AA	AA	AA	--	AA	AA	GG	AA	GG	AA	AA	AA	AA	AA	AA
Gm03_41605831_A_C-1_T_F_2179334520	A/C	3	39594359	NC	NC	NC	NC	NC	NC	NC	CC	CC	CC	CC	CC	CC	CC	CC	CC	AA	CC	CC	CC	CC	CC	CC	CC	CC	CC	CC	CC	CC	CC	CC	CC	CC	CC	AC	CC	CC	CC	CC	CC	CC	CC	AA	CC	CC	CC
Gm03_41739860_T_G-1_T_R_2179334523	A/C	3	39727930	NC	NC	NC	NC	NC	NC	NC	CC	CC	AA	AA	AA	AA	AA	CC	AA	AA	AA	AA	AA	AA	CC	AA	AA	AA	AA	AA	CC	AA	AA	AA	AA	AA	AA	AA	AA	AA	AA	AA	CC	AA	CC	CC	AA	AA	AA
Gm03_41984976_T_C-1_B_F_2179334524	T/C	3	39973464	NC	NC	NC	NC	NC	NC	NC	AA	AA	AA	AA	AA	AA	AA	AA	AA	AA	GG	GG	AA	AA	GG	GG	AA	AA	AA	AA	AA	AA	AA	AA	AA	AA	AA	--	AA	GG	GG	AA	AA	GG	GG	AA	AA	GG	AA
Gm03_42148379_T_G-1_B_F_2179334526	T/G	3	40136865	NC	NC	NC	NC	NC	NC	NC	CC	CC	AA	AA	AA	AA	AA	CC	AA	AA	CC	CC	CC	CC	CC	CC	CC	AA	AA	CC	CC	CC	CC	CC	CC	CC	AA	--	CC	CC	CC	CC	CC	CC	CC	AA	AA	CC	CC
Gm03_42223337_G_A-1_B_R_2179334529	T/C	3	40211727	NC	NC	NC	NC	NC	NC	NC	AG	AG	GG	GG	GG	GG	GG	AG	GG	GG	GG	GG	AG	AG	GG	GG	AG	GG	GG	AG	AG	AG	AG	AG	AG	AG	GG	GG	AG	GG	GG	AG	AG	GG	GG	GG	GG	GG	AG
Gm03_42308865_C_T-1_B_F_2179334530	T/C	3	40297084	NC	NC	NC	NC	NC	NC	NC	AA	AA	GG	GG	GG	GG	GG	GG	GG	GG	AA	AA	AA	AA	AA	AA	AA	GG	GG	AA	AA	AA	AA	AA	AA	AA	AA	GG	AA	AA	GG	AA	AA	AA	AA	GG	GG	AA	AA
Gm03_42595334_T_C-1_B_F_2179334532	T/C	3	40583826	NC	NC	NC	NC	NC	NC	NC	AA	AA	AA	AA	AA	AA	AA	GG	AA	AA	AA	AA	GG	GG	--	AA	GG	AA	AA	AA	AA	GG	GG	GG	GG	GG	AA	--	GG	AA	AA	AA	AA	AA	AA	AA	AA	GG	GG
Gm03_42641178_A_G-1_T_F_2179334534	A/G	3	40629657	NC	NC	NC	NC	NC	NC	NC	AA	AA	AA	AA	AA	AA	AA	AA	AA	AA	AA	AA	AA	AA	AA	AA	AA	AA	AA	AA	AA	AA	AA	AA	AA	AA	AA	AA	AA	AA	AA	AA	AA	AA	AA	AA	AA	AA	AA
Gm03_43048029_T_C-1_B_F_2179334540	T/C	3	41034899	NC	NC	NC	NC	NC	NC	NC	AA	AA	AA	AA	AA	AA	AA	AA	AA	AA	AA	AA	AA	AA	AA	AA	AA	AA	AA	AA	AA	AA	AA	AA	AA	AA	AA	AG	AA	AA	AA	AA	AA	AA	AA	AG	AA	AA	AA
Gm03_43175147_G_A-1_T_F_2179334542	A/G	3	41162005	NC	NC	NC	NC	NC	NC	NC	GG	GG	GG	GG	GG	GG	GG	GG	GG	GG	GG	GG	GG	GG	AA	GG	GG	GG	GG	AA	GG	GG	GG	GG	GG	GG	GG	GG	GG	GG	GG	GG	GG	GG	GG	GG	GG	GG	GG
Gm03_43355787_C_T-1_B_F_2179334546	T/C	3	41342646	NC	NC	NC	NC	NC	NC	NC	AA	AA	GG	GG	GG	GG	GG	AA	GG	GG	AA	AA	GG	AA	GG	AA	AA	GG	GG	AA	AA	AA	GG	AA	AA	AA	AA	--	AA	GG	GG	GG	AA	GG	GG	GG	GG	GG	GG
Gm03_44019995_G_A-1_T_F_2179334558	A/G	3	42016393	NC	NC	NC	NC	NC	NC	NC	AA	AA	AA	AA	AA	AA	AA	GG	AA	GG	AA	GG	GG	AA	AA	AA	AA	GG	AA	AA	AA	AA	GG	AA	AA	AA	AA	--	AA	AA	GG	AA	AA	GG	GG	AA	AA	AA	AA
Gm03_44171693_A_C-1_T_F_2179334562	A/C	3	42168091	NC	NC	NC	NC	NC	NC	NC	CC	CC	CC	CC	CC	CC	CC	AA	CC	AA	CC	AA	AA	CC	CC	CC	CC	AA	CC	CC	CC	CC	AA	CC	CC	CC	CC	AC	CC	CC	CC	CC	CC	AA	CC	CC	CC	CC	CC
Gm03_44326930_A_G-1_B_R_2179334565	T/C	3	42323534	NC	NC	NC	NC	NC	NC	NC	AA	AA	AA	AA	AA	AA	AA	AA	AA	AA	AA	AA	AA	AA	GG	AA	AA	AA	AA	AA	AA	AA	AA	AA	AA	AA	AA	AG	AA	AA	AA	AA	AA	AA	AA	AA	AA	AA	AA
Gm03_44381016_G_T-1_T_R_2179334567	A/C	3	42377620	NC	NC	NC	NC	NC	NC	NC	CC	CC	CC	CC	CC	CC	CC	CC	CC	CC	CC	CC	CC	CC	AA	CC	CC	CC	CC	CC	CC	CC	CC	CC	CC	CC	CC	--	CC	AA	CC	CC	CC	CC	CC	CC	CC	CC	CC
Gm03_44475419_C_A-1_B_R_2179334569	T/G	3	42472018	NC	NC	NC	NC	NC	NC	NC	CC	CC	CC	CC	CC	CC	CC	AA	CC	CC	AA	AA	CC	CC	CC	AA	CC	AA	CC	CC	CC	AA	AA	AA	CC	CC	CC	CC	CC	CC	AA	CC	CC	AA	AA	CC	CC	CC	CC
Gm03_44693761_T_C-1_B_F_2179334572	T/C	3	42687059	NC	NC	NC	NC	NC	NC	NC	GG	GG	GG	GG	GG	GG	GG	AA	GG	AA	AA	GG	AA	GG	GG	AA	GG	GG	GG	GG	AA	GG	AA	GG	GG	GG	GG	AA	GG	GG	AA	GG	AA	GG	AA	AA	AA	GG	GG
Gm03_44920668_A_G-1_T_F_2179334578	A/G	3	42913683	NC	NC	NC	NC	NC	NC	NC	AA	AA	AA	AA	AA	AA	AA	GG	AA	AA	AA	GG	AA	GG	AA	AA	GG	AA	AA	AA	GG	AA	GG	AA	GG	GG	GG	AG	GG	GG	AA	GG	AA	AA	AA	AA	GG	GG	AA
Gm03_44992819_A_G-1_T_F_2179334580	A/G	3	42985883	NC	NC	NC	NC	NC	NC	NC	AA	AA	AA	AA	AA	AA	AA	AG	AA	AA	AA	AG	AA	AG	AA	AA	AG	AA	AA	AA	AG	AA	AG	AA	AG	AG	AA	AA	AG	AG	AA	AG	AA	AA	AA	AA	AG	AG	AA
Gm03_45217524_G_T-1_T_R_2179334583	A/C	3	43213233	NC	NC	NC	NC	NC	NC	NC	CC	CC	CC	CC	CC	CC	CC	AA	CC	CC	CC	AA	CC	AA	CC	CC	AA	CC	CC	CC	AA	CC	AA	CC	AA	AA	CC	CC	AA	AA	CC	AA	AA	CC	CC	AA	AA	AA	CC
Gm03_45416367_C_T-1_B_F_2179334584	T/C	3	43411999	NC	NC	NC	NC	NC	NC	NC	AA	AA	AA	AA	AA	AA	AA	GG	AA	GG	AA	GG	GG	GG	GG	AA	GG	AA	AA	AA	GG	AA	GG	AA	GG	GG	GG	GG	GG	GG	AA	GG	GG	AA	AA	GG	AA	GG	AA
Gm03_45488992_G_A-1_B_R_2179334587	T/C	3	43484675	NC	NC	NC	NC	NC	NC	NC	AA	AA	AA	AA	AA	AA	AA	GG	AA	GG	AA	GG	GG	GG	GG	AA	GG	AA	AA	AA	GG	AA	GG	AA	GG	GG	AA	AG	AA	AA	AA	GG	GG	AA	AA	GG	AA	GG	AA
Gm03_45614970_C_T-1_B_F_2179334588	T/C	3	43610602	NC	NC	NC	NC	NC	NC	NC	AA	AA	AA	AA	AA	AA	AA	GG	AA	GG	AA	GG	GG	GG	AA	AA	GG	AA	AA	GG	GG	AA	GG	AA	GG	GG	AA	--	AA	AA	AA	AA	GG	GG	AA	AA	AA	GG	AA
Gm03_46054029_T_G-0_B_F_2177930040	T/G	3	44053347	NC	NC	NC	NC	NC	NC	NC	CC	CC	CC	CC	CC	CC	CC	AA	CC	AA	AA	AA	AA	CC	--	AA	CC	AA	CC	CC	CC	CC	AA	CC	CC	CC	CC	AA	AA	CC	AA	CC	CC	AA	AA	AA	CC	CC	CC
Gm03_46055685_C_T-1_T_R_2179334599	A/G	3	44055054	NC	NC	NC	NC	NC	NC	NC	AA	AA	AA	AA	AA	AA	AA	GG	AA	GG	GG	GG	GG	AA	AA	GG	AA	GG	AA	AA	AA	AA	GG	AA	AA	AA	GG	GG	GG	AA	GG	AA	AA	GG	GG	GG	GG	AA	AA
Gm03_46058803_C_T-0_B_F_2177930042	T/C	3	44058121	NC	NC	NC	NC	NC	NC	NC	AA	AA	AA	AA	AA	AA	AA	GG	AA	GG	GG	GG	GG	AA	AA	GG	AA	GG	AA	AA	AA	AA	GG	AA	AA	AA	GG	GG	GG	AA	GG	AA	AA	GG	GG	GG	GG	AA	AA
Gm03_46060948_C_T-0_T_R_2177930045	A/G	3	44060317	NC	NC	NC	NC	NC	NC	NC	AA	AA	AA	AA	AA	AA	AA	GG	AA	GG	GG	GG	GG	AA	AA	GG	AA	GG	AA	AA	AA	AA	GG	AA	AA	AA	GG	GG	GG	AA	GG	AA	AA	GG	GG	GG	GG	AA	AA
Gm03_46065427_C_T-0_B_F_2177930046	T/C	3	44064745	NC	NC	NC	NC	NC	NC	NC	AA	AA	AA	AA	AA	AA	AA	GG	AA	GG	GG	GG	GG	AA	GG	GG	AA	GG	AA	AA	AA	AA	GG	AA	AA	AA	GG	GG	GG	GG	GG	AA	AA	GG	GG	GG	GG	AA	AA
Gm03_46072257_G_T-0_B_F_2177930048	T/G	3	44071575	NC	NC	NC	NC	NC	NC	NC	AA	AA	AA	AA	AA	AA	AA	CC	AA	CC	CC	CC	CC	AA	CC	CC	AA	CC	AA	AA	AA	AA	CC	AA	AA	AA	CC	CC	CC	CC	CC	AA	AA	CC	CC	CC	CC	AA	AA
Gm03_46080875_T_C-0_T_R_2177930051	A/G	3	44080244	NC	NC	NC	NC	NC	NC	NC	GG	GG	GG	GG	GG	GG	GG	AA	GG	AA	AA	AA	AA	--	AA	AA	--	AA	GG	GG	GG	GG	AA	GG	--	--	AA	AA	AA	AA	AA	GG	GG	AA	AA	AA	AA	GG	GG
Gm03_46131061_T_C-0_B_F_2177930052	T/C	3	44130388	NC	NC	NC	NC	NC	NC	NC	GG	GG	GG	GG	GG	GG	GG	AA	GG	AA	AA	AA	AA	GG	GG	AA	GG	AA	GG	GG	GG	GG	AA	GG	GG	GG	AA	AA	AA	AA	AA	GG	GG	AA	AA	AA	AA	GG	GG
Gm03_46159463_A_G-0_B_R_2177930055	T/C	3	44158841	NC	NC	NC	NC	NC	NC	NC	GG	GG	GG	GG	GG	GG	GG	AA	GG	AA	AA	AA	AA	GG	GG	AA	GG	AA	GG	GG	GG	GG	AA	GG	GG	GG	GG	AA	AA	GG	AA	GG	GG	GG	AA	AA	GG	GG	GG
Gm03_46165054_A_G-0_T_F_2177930056	A/G	3	44164381	NC	NC	NC	NC	NC	NC	NC	GG	GG	GG	GG	GG	GG	GG	AA	GG	AA	AA	AA	AA	GG	GG	AA	GG	AA	GG	GG	GG	GG	AA	GG	GG	GG	AA	AA	AA	AA	AA	GG	GG	AA	AA	AA	AA	GG	GG
Gm03_46172044_C_T-0_T_R_2177930061	A/G	3	44171422	NC	NC	NC	NC	NC	NC	NC	AA	AA	AA	AA	AA	AA	AA	GG	AA	GG	GG	GG	GG	AA	AA	GG	AA	GG	AA	AA	AA	AA	GG	AA	AA	AA	AA	GG	GG	AA	GG	AA	AA	AA	GG	GG	AA	AA	AA
Gm03_46176864_T_C-0_B_F_2177930062	T/C	3	44176191	NC	NC	NC	NC	NC	NC	NC	GG	GG	GG	GG	GG	GG	GG	AA	GG	AA	AA	AA	AA	GG	GG	AA	GG	AA	GG	GG	GG	GG	AA	GG	GG	GG	GG	AA	AA	GG	AA	GG	GG	GG	AA	AA	AA	GG	GG
Gm03_46178459_A_G-0_B_R_2177930065	T/C	3	44177837	NC	NC	NC	NC	NC	NC	NC	GG	GG	GG	GG	GG	GG	GG	AA	GG	AA	AA	AA	AA	GG	AA	AA	GG	AA	GG	GG	GG	GG	AA	GG	GG	GG	AA	AA	AA	AA	AA	GG	GG	AA	AA	AA	AA	GG	GG
Gm03_46183018_A_G-0_T_F_2177930066	A/G	3	44182345	NC	NC	NC	NC	NC	NC	NC	GG	GG	GG	GG	GG	GG	GG	AA	GG	AA	AA	AA	AA	GG	AA	AA	GG	AA	GG	AA	GG	GG	AA	GG	GG	GG	AA	AA	AA	AA	AA	GG	GG	AA	AA	AA	AA	GG	GG
Gm03_46192790_A_G-0_B_R_2177930069	T/C	3	44192168	NC	NC	NC	NC	NC	NC	NC	GG	GG	GG	GG	GG	GG	GG	AA	GG	AA	AA	AA	AA	GG	AA	AA	GG	AA	GG	AA	GG	GG	AA	GG	GG	GG	AA	AA	AA	AA	AA	GG	GG	AA	AA	AA	GG	GG	GG
Gm03_46199420_G_A-0_T_F_2177930070	A/G	3	44198748	NC	NC	NC	NC	NC	NC	NC	AA	AA	AA	AA	AA	AA	AA	GG	AA	GG	GG	GG	GG	AA	GG	GG	AA	GG	AA	GG	AA	AA	GG	AA	AA	AA	GG	GG	GG	GG	GG	AA	AA	GG	GG	GG	GG	AA	AA
Gm03_46201811_C_T-0_T_R_2177930073	A/G	3	44201190	NC	NC	NC	NC	NC	NC	NC	AA	AA	AA	AA	AA	AA	AA	GG	AA	GG	AA	AA	AA	AA	AA	GG	AA	AA	AA	AA	AA	AA	AA	AA	AA	AA	GG	GG	AA	AA	GG	AA	AA	GG	GG	AA	AA	AA	AA
Gm03_46207246_G_A-0_T_F_2177930074	A/G	3	44206574	NC	NC	NC	NC	NC	NC	NC	AA	AA	AA	AA	AA	AA	AA	GG	AA	GG	GG	GG	GG	AA	GG	GG	AA	GG	AA	GG	AA	AA	GG	AA	AA	AA	GG	GG	GG	GG	GG	AA	AA	GG	GG	GG	GG	AA	AA
Gm03_46209325_G_A-1_T_F_2179334602	A/G	3	44208653	NC	NC	NC	NC	NC	NC	NC	AA	AA	AA	AA	AA	AA	AA	GG	AA	GG	AA	AA	AA	AA	GG	GG	AA	AA	AA	AA	AA	AA	AA	AA	AA	AA	GG	GG	AA	AA	GG	AA	AA	GG	GG	AA	AA	AA	AA
Gm03_46213394_A_G-0_T_F_2177930076	A/G	3	44212722	NC	NC	NC	NC	NC	NC	NC	GG	GG	GG	GG	GG	GG	GG	AA	GG	AA	AA	AA	AA	GG	AA	AA	GG	AA	GG	AA	GG	GG	AA	GG	GG	GG	AA	AA	AA	GG	AA	GG	GG	AA	AA	AA	AA	GG	GG
Gm03_46214163_C_T-1_B_F_2179334604	T/C	3	44213491	NC	NC	NC	NC	NC	NC	NC	AA	AA	AA	AA	AA	AA	AA	GG	AA	GG	GG	GG	GG	AA	GG	GG	AA	GG	AA	GG	AA	AA	GG	AA	AA	AA	AA	GG	GG	AA	GG	AA	AA	AA	GG	GG	GG	AA	AA
Gm03_46222769_A_G-0_B_R_2177930079	T/C	3	44222148	NC	NC	NC	NC	NC	NC	NC	GG	GG	GG	GG	GG	GG	GG	AA	GG	AA	AA	AA	AA	GG	AA	AA	GG	AA	GG	AA	GG	GG	AA	GG	GG	GG	AA	AA	AA	GG	AA	GG	GG	AA	AA	AA	AA	GG	GG
Gm03_46233593_G_A-0_B_R_2177930081	T/C	3	44232973	NC	NC	NC	NC	NC	NC	NC	AA	AA	AA	AA	AA	AA	AA	GG	AA	GG	GG	GG	GG	AA	GG	GG	AA	GG	AA	GG	AA	AA	GG	AA	AA	AA	GG	GG	GG	GG	GG	AA	AA	GG	GG	GG	GG	AA	AA
Gm03_46234822_A_G-0_T_F_2177930082	A/G	3	44234151	NC	NC	NC	NC	NC	NC	NC	GG	GG	GG	GG	GG	GG	GG	AA	GG	AA	AA	AA	AA	GG	AA	AA	GG	AA	GG	AA	GG	GG	AA	GG	GG	GG	AA	AA	AA	AA	AA	GG	GG	AA	AA	AA	AA	GG	GG
Gm03_46249297_T_G-0_T_R_2177930089	A/C	3	44248677	NC	NC	NC	NC	NC	NC	NC	CC	CC	CC	CC	CC	CC	CC	AA	CC	AA	AA	AA	AA	CC	AA	AA	CC	AA	CC	AA	CC	CC	AA	CC	CC	CC	AA	AA	AA	AA	AA	CC	CC	AA	AA	AA	AA	CC	CC
Gm03_46252557_C_T-0_T_R_2177930091	A/G	3	44251937	NC	NC	NC	NC	NC	NC	NC	AA	AA	AA	AA	AA	AA	AA	GG	AA	GG	AA	AA	AA	AA	AA	GG	AA	AA	AA	AA	AA	AA	AA	AA	AA	AA	AA	GG	AA	GG	GG	AA	AA	AA	GG	AA	GG	AA	AA
Gm03_46257437_T_C-0_B_F_2177930092	T/C	3	44256766	NC	NC	NC	NC	NC	NC	NC	GG	GG	GG	GG	GG	GG	GG	AA	GG	AA	GG	GG	GG	GG	GG	AA	GG	GG	GG	GG	GG	GG	GG	GG	GG	GG	GG	AA	GG	GG	AA	GG	GG	GG	AA	GG	AA	GG	GG
Gm03_46337339_T_C-1_B_F_2179334606	T/C	3	44336783	NC	NC	NC	NC	NC	NC	NC	GG	GG	GG	GG	GG	GG	GG	AA	GG	AA	AA	AA	AA	AA	GG	GG	AA	AA	GG	AA	GG	GG	AA	GG	AA	AA	AA	AG	AA	GG	GG	GG	GG	AA	GG	AA	GG	GG	GG
Gm03_46380953_T_G-1_B_F_2179334608	T/G	3	44380397	NC	NC	NC	NC	NC	NC	NC	AA	AA	AA	AA	AA	AA	AA	AA	AA	AA	CC	CC	AA	CC	CC	CC	CC	CC	AA	CC	AA	AA	CC	AA	CC	CC	CC	AC	CC	AA	CC	AA	AA	CC	CC	CC	CC	AA	AA
Gm03_46508111_A_C-1_T_F_2179334612	A/C	3	44507504	NC	NC	NC	NC	NC	NC	NC	AA	AA	AA	AA	AA	AA	AA	AA	AA	AA	AA	CC	AA	CC	CC	CC	CC	CC	AA	CC	CC	AA	CC	AA	CC	CC	CC	AC	AA	AA	CC	AA	AA	CC	CC	CC	CC	AA	AA
Gm03_46592189_A_G-1_B_R_2179334615	T/C	3	44591634	NC	NC	NC	NC	NC	NC	NC	AA	AA	AA	AA	AA	AA	AA	AA	AA	AA	AA	GG	AA	GG	GG	AA	GG	GG	AA	GG	GG	AA	GG	AA	GG	GG	GG	AA	AA	AA	AA	AA	AA	GG	AA	GG	GG	AA	AA
Gm03_46889507_T_C-1_T_R_2179334617	A/G	3	44888951	NC	NC	NC	NC	NC	NC	NC	AA	AA	AA	AA	AA	AA	AA	AA	AA	AA	AA	AA	AA	AA	AA	GG	AA	AA	AA	AA	AA	AA	AA	AA	AA	AA	AA	AG	AA	AA	GG	AA	AA	GG	GG	AA	GG	AA	AA
Gm03_46998040_A_G-1_T_F_2179334618	A/G	3	44997432	NC	NC	NC	NC	NC	NC	NC	AA	AA	AA	AA	AA	AA	AA	AA	AA	AA	AA	GG	AA	AA	GG	GG	AA	GG	AA	AA	AA	AA	GG	AA	AA	AA	AA	AA	AA	AA	AA	AA	AA	GG	GG	AA	AA	AA	AA
Gm03_47039930_T_C-1_T_R_2179334621	A/G	3	45039373	NC	NC	NC	NC	NC	NC	NC	GG	GG	GG	GG	GG	GG	GG	AA	GG	AA	GG	AA	AA	AA	AA	GG	AA	AA	GG	AA	AA	GG	AA	GG	AA	AA	AA	AG	GG	AA	GG	AA	GG	AA	GG	AA	GG	GG	GG
Gm03_47106922_G_A-1_B_R_2179334623	T/C	3	45106365	NC	NC	NC	NC	NC	NC	NC	AA	AA	AA	AA	AA	AA	AA	GG	AA	GG	AA	AA	GG	GG	GG	GG	GG	AA	AA	GG	AA	AA	AA	AA	GG	GG	GG	GG	AA	GG	GG	GG	AA	AA	AA	GG	AA	AA	AA
Gm03_47212539_T_C-1_B_F_2179334626	T/C	3	45211046	NC	NC	NC	NC	NC	NC	NC	GG	GG	GG	GG	GG	GG	GG	GG	GG	AA	GG	AA	AA	AA	AA	GG	AA	AA	GG	GG	GG	GG	AA	GG	AA	AA	GG	AG	GG	AA	GG	AA	GG	AA	GG	AA	GG	GG	GG
Gm03_47320906_C_T-1_B_F_2179334628	T/C	3	45319484	NC	NC	NC	NC	NC	NC	NC	AA	AA	AA	AA	AA	AA	AA	AA	AA	GG	AA	GG	GG	GG	AA	AA	GG	GG	AA	AA	AA	AA	GG	AA	GG	GG	AA	AG	AA	GG	AA	GG	AA	GG	AA	GG	AA	AA	AA
Gm03_47386481_A_C-1_T_F_2179334630	A/C	3	45385061	NC	NC	NC	NC	NC	NC	NC	AA	AA	AA	AA	AA	AA	AA	CC	AA	AA	AA	AA	CC	CC	AA	AA	CC	AA	AA	AA	AA	AA	AA	AA	CC	CC	AA	AC	AA	CC	CC	CC	AA	CC	CC	CC	CC	AA	AA
Gm03_47440662_C_T-1_B_F_2179334632	T/C	3	45439239	NC	NC	NC	NC	NC	NC	NC	GG	GG	GG	GG	GG	GG	GG	AA	GG	GG	GG	GG	AA	GG	GG	GG	GG	GG	GG	GG	GG	GG	GG	GG	GG	GG	AA	AG	GG	AA	AA	AA	GG	GG	AA	AA	AA	GG	GG
Gm03_47500240_G_A-1_T_F_2179334634	A/G	3	45498817	NC	NC	NC	NC	NC	NC	NC	GG	GG	GG	GG	GG	GG	GG	AA	GG	GG	GG	GG	AA	GG	GG	AA	GG	GG	GG	GG	GG	GG	GG	GG	GG	GG	AA	--	GG	AA	AA	AA	GG	GG	AA	AA	AA	GG	GG
Gm03_47591923_T_C-1_B_F_2179334636	T/C	3	45590647	NC	NC	NC	NC	NC	NC	NC	AA	AA	AA	AA	AA	AA	AA	GG	AA	AA	AA	AA	GG	AA	AA	GG	AA	AA	AA	AA	AA	AA	AA	AA	AA	AA	GG	--	AA	GG	GG	GG	AA	AA	GG	GG	GG	AA	AA
Gm03_47644492_A_C-1_T_F_2179334638	A/C	3	45643136	NC	NC	NC	NC	NC	NC	NC	AA	AC	AA	AA	AA	AA	AA	AA	AA	AA	AA	AA	AA	AA	AA	AA	AA	AA	AA	AA	AC	AA	AA	AA	AA	AA	AA	AA	AA	AA	AA	AA	AC	AA	AA	AC	AA	AA	AA
Gm03_47713742_T_C-1_T_R_2179334641	A/G	3	45712438	NC	NC	NC	NC	NC	NC	NC	AA	AA	AA	AA	AA	AA	AA	GG	AA	AA	AA	AA	GG	AA	AA	AA	AA	AA	AA	AA	AA	AA	AA	AA	AA	AA	GG	AG	AA	GG	GG	GG	AA	AA	GG	GG	GG	AA	AA
Gm04_10805_T_C-1_B_F_2179334642	T/C	4	56383	NC	NC	NC	NC	NC	NC	NC	AA	AA	GG	GG	GG	GG	GG	GG	GG	AA	AA	GG	AA	AA	GG	AA	AA	AA	AA	AA	GG	AA	GG	AA	AA	AA	AA	AA	AA	AA	AA	GG	AA	AA	AA	GG	AA	AA	AA
Gm04_169864_A_C-1_T_F_2179334644	A/C	4	208734	NC	NC	NC	NC	NC	NC	NC	AA	AA	AA	AA	AA	AA	AA	AA	AA	AA	AA	AA	AA	AC	AA	AA	AC	AA	AA	AA	AA	AC	AA	AC	AC	AC	AA	AA	AC	AA	AA	AA	AA	AA	AA	AA	AA	AA	AC
Gm04_282832_A_G-1_B_R_2179334647	T/C	4	321753	NC	NC	NC	NC	NC	NC	NC	GG	GG	AA	AA	AA	AA	AA	AA	AA	AA	GG	AA	AA	AA	AA	GG	AA	GG	GG	AA	GG	AA	AA	AA	AA	AA	AA	AA	AA	AA	GG	GG	AA	GG	AA	GG	GG	GG	AA
Gm04_382134_A_G-1_T_F_2179334648	A/G	4	421103	NC	NC	NC	NC	NC	NC	NC	GG	GG	AA	AA	AA	AA	AA	AA	AA	AA	AA	AA	AA	AA	AA	AA	AA	GG	GG	AA	AA	AA	AA	AA	AA	AA	AA	AG	AA	AA	GG	AA	AA	GG	AA	AA	AA	AA	AA
Gm04_516796_A_G-1_B_R_2179334653	T/C	4	555848	NC	NC	NC	NC	NC	NC	NC	GG	GG	AA	AA	AA	AA	AA	AA	AA	AA	GG	AA	AA	AA	AA	GG	AA	GG	GG	AA	AA	AA	AA	AA	AA	AA	AA	AG	AA	AA	GG	GG	GG	GG	AA	AA	GG	GG	AA
Gm04_547510_C_T-1_T_R_2179334655	A/G	4	586562	NC	NC	NC	NC	NC	NC	NC	GG	GG	AA	AA	AA	--	AA	AA	AA	GG	GG	AA	GG	AA	AA	GG	AA	GG	GG	AA	AA	AA	AA	AA	AA	AA	AA	GG	AA	AA	GG	GG	GG	GG	GG	AA	GG	GG	AA
Gm04_622489_A_G-1_B_R_2179334657	T/C	4	661540	NC	NC	NC	NC	NC	NC	NC	AG	AG	AG	AG	AG	AG	AG	AG	AG	AA	AA	AG	AA	AG	AG	AA	AG	AG	AG	AG	AG	AG	AG	AG	AG	AG	AG	AA	AG	AG	AA	AA	AA	AG	AA	AG	AA	AA	AG
Gm04_1778735_A_G-1_T_F_2179334676	A/G	4	1826772	NC	NC	NC	NC	NC	NC	NC	AA	AA	AA	AA	AA	AG	AA	AA	AA	AA	AA	AA	AA	AA	AA	AA	AA	AA	GG	AA	AA	AA	AA	AA	AA	AA	AA	GG	AA	AA	AA	GG	AA	AA	GG	AA	GG	AA	AA
Gm04_1930897_T_C-1_B_F_2179334680	T/C	4	1987941	NC	NC	NC	NC	NC	NC	NC	AA	AA	AA	AA	AA	AA	AA	AA	AA	AA	AA	GG	GG	GG	GG	AA	GG	AA	AA	AA	AA	GG	GG	GG	GG	GG	AA	AG	AA	AA	AA	AA	AA	AA	AA	AA	AA	GG	GG
Gm04_2045637_T_C-1_B_F_2179334682	T/C	4	2102727	NC	NC	NC	NC	NC	NC	NC	GG	GG	AA	AA	AA	AG	AA	GG	AA	AA	GG	GG	GG	GG	AA	GG	GG	GG	GG	AA	AA	GG	GG	GG	GG	GG	AA	GG	GG	GG	AA	GG	GG	AA	GG	GG	AA	GG	GG
Gm04_2129696_T_C-1_T_R_2179334685	A/G	4	2186853	NC	NC	NC	NC	NC	NC	NC	GG	GG	AA	AA	AA	AG	AA	GG	AA	AA	AA	GG	GG	GG	AA	AA	GG	GG	GG	AA	AA	GG	GG	GG	GG	GG	AA	GG	GG	GG	AA	GG	GG	AA	GG	GG	AA	GG	GG
Gm04_2268644_T_C-1_B_F_2179334688	T/C	4	2326278	NC	NC	NC	NC	NC	NC	NC	GG	GG	GG	GG	GG	GG	GG	GG	GG	AA	GG	GG	GG	GG	GG	GG	GG	GG	GG	GG	GG	GG	GG	GG	GG	GG	GG	GG	GG	GG	AA	GG	GG	AA	AA	GG	GG	GG	GG
Gm04_2574201_T_G-1_T_R_2179334693	A/C	4	2631810	NC	NC	NC	NC	NC	NC	NC	AA	AA	CC	CC	CC	--	CC	CC	CC	AA	CC	AA	AA	AA	CC	CC	AA	CC	CC	CC	AA	AA	AA	AA	AA	AA	CC	AC	CC	AA	CC	CC	CC	AA	CC	CC	CC	AA	AA
Gm04_2632511_T_G-1_T_R_2179334695	A/C	4	2690070	NC	NC	NC	NC	NC	NC	NC	AA	AA	CC	CC	CC	--	CC	CC	CC	AA	AA	AA	AA	AA	CC	AA	AA	AA	AA	AA	AA	AA	AA	AA	AA	AA	AA	AA	AA	AA	CC	AA	CC	AA	AA	AA	AA	AA	AA
Gm04_2681971_T_C-1_T_R_2179334697	A/G	4	2739520	NC	NC	NC	NC	NC	NC	NC	GG	GG	GG	GG	GG	GG	GG	GG	GG	AA	GG	AA	AA	AA	GG	GG	AA	GG	GG	GG	AA	AA	AA	AA	AA	AA	GG	AA	GG	AA	GG	GG	GG	AA	GG	GG	GG	AA	AA
Gm04_2794768_T_C-1_T_R_2179334699	A/G	4	2851668	NC	NC	NC	NC	NC	NC	NC	GG	GG	AA	AA	AA	AA	AA	AA	AA	AA	GG	AA	AA	AA	GG	GG	AA	AA	GG	GG	AA	AA	AA	AA	AA	AA	GG	AA	GG	AA	GG	GG	GG	AA	GG	GG	GG	AA	AA
Gm04_2877511_T_C-1_B_F_2179334700	T/C	4	2934359	NC	NC	NC	NC	NC	NC	NC	GG	GG	AA	AA	AA	--	AA	GG	AA	AA	GG	AA	AA	AA	GG	GG	AA	AA	AA	AA	GG	AA	AA	AA	AA	AA	AA	GG	AA	AA	GG	AA	AA	AA	AA	AA	AA	AA	AA
Gm04_2923894_G_A-1_B_R_2179334703	T/C	4	2980790	NC	NC	NC	NC	NC	NC	NC	AA	AA	GG	GG	GG	GG	GG	GG	GG	GG	AA	GG	GG	GG	AA	AA	GG	GG	GG	GG	AA	GG	GG	GG	GG	GG	GG	--	GG	GG	AA	GG	GG	GG	GG	GG	GG	GG	GG
Gm04_2968281_C_T-1_T_R_2179334705	A/G	4	3025177	NC	NC	NC	NC	NC	NC	NC	GG	GG	GG	GG	GG	GG	GG	AA	GG	GG	GG	GG	GG	GG	AA	GG	GG	GG	AA	AA	GG	GG	GG	GG	GG	GG	AA	GG	AA	GG	GG	AA	AA	GG	AA	AA	AA	GG	GG
Gm04_3077939_A_G-1_B_R_2179334707	T/C	4	3134969	NC	NC	NC	NC	NC	NC	NC	GG	GG	AA	AA	AA	AA	AA	GG	AA	AA	GG	AA	AA	AA	GG	GG	AA	AA	GG	GG	GG	AA	AA	AA	AA	AA	GG	GG	GG	AA	GG	GG	GG	AA	GG	GG	GG	GG	AA
Gm04_3138411_A_G-1_B_R_2179334709	T/C	4	3195441	NC	NC	NC	NC	NC	NC	NC	GG	GG	AA	AA	AA	AA	AA	GG	AA	AA	GG	AA	AA	AA	GG	GG	AA	AA	GG	GG	GG	AA	AA	AA	AA	AA	GG	GG	GG	AA	GG	GG	GG	AA	GG	GG	GG	GG	AA
Gm04_3291915_C_T-1_T_R_2179334711	A/G	4	3349016	NC	NC	NC	NC	NC	NC	NC	GG	GG	GG	GG	GG	GG	GG	AA	GG	GG	GG	GG	GG	GG	AA	GG	GG	GG	AA	AA	AA	GG	GG	GG	GG	GG	AA	AG	AA	AA	AA	AA	GG	GG	AA	AA	AA	GG	GG
Gm04_3368832_T_C-1_B_F_2179334712	T/C	4	3425874	NC	NC	NC	NC	NC	NC	NC	AA	AA	AA	AA	AA	AA	AA	GG	AA	AA	GG	AA	AA	AA	GG	GG	AA	AA	GG	GG	AA	AA	AA	AA	AA	AA	GG	AG	GG	AA	GG	GG	GG	AA	GG	GG	GG	GG	AA
Gm04_3487482_G_T-1_T_R_2179334717	A/C	4	3542991	NC	NC	NC	NC	NC	NC	NC	CC	CC	CC	CC	CC	AC	CC	CC	CC	CC	AA	CC	CC	CC	AA	AA	CC	CC	AA	CC	AA	CC	CC	CC	CC	CC	AA	AA	AA	AA	AA	AA	AA	CC	AA	AA	AA	AA	CC
Gm04_3534961_A_G-1_T_F_2179334718	A/G	4	3590452	NC	NC	NC	NC	NC	NC	NC	AA	AA	AA	AA	AA	--	AA	AA	AA	AA	GG	AA	AA	AA	GG	GG	AA	AA	GG	AA	GG	AA	AA	AA	AA	AA	GG	AA	GG	GG	GG	GG	GG	AA	GG	AA	GG	GG	AA
Gm04_4217329_G_T-1_T_R_2179334733	A/C	4	4266643	NC	NC	NC	NC	NC	NC	NC	CC	CC	CC	CC	CC	CC	CC	CC	CC	CC	CC	CC	CC	CC	CC	CC	CC	CC	CC	CC	AA	CC	CC	CC	CC	CC	CC	--	CC	AA	AA	CC	CC	CC	AA	CC	AA	AA	CC
Gm04_5034406_T_C-1_B_F_2179334746	T/C	4	5090721	NC	NC	NC	NC	NC	NC	NC	AA	AA	AA	AA	AA	AG	AA	AA	AA	AA	AA	GG	AA	AA	GG	GG	AA	AA	AA	GG	AA	AA	GG	AA	AA	AA	AA	AG	AA	--	GG	AA	AA	AA	GG	AA	AA	AA	GG
Gm04_5172181_A_G-1_B_R_2179334749	T/C	4	5237554	NC	NC	NC	NC	NC	NC	NC	GG	GG	GG	GG	GG	GG	GG	GG	GG	AA	GG	AA	GG	GG	AA	AA	GG	GG	AA	AA	GG	GG	AA	GG	AA	AA	GG	AG	AA	GG	AA	GG	AA	GG	AA	AA	AA	GG	AA
Gm04_5488680_G_A-1_T_F_2179334752	A/G	4	5555252	NC	NC	NC	NC	NC	NC	NC	GG	GG	AG	AG	AG	AG	AG	GG	AG	GG	AG	AG	GG	GG	AG	AG	GG	GG	AG	GG	AG	--	AG	GG	AG	AG	GG	GG	AG	AG	GG	GG	GG	GG	GG	GG	GG	AG	GG
Gm04_6013342_A_C-1_B_R_2179334765	T/G	4	6078962	NC	NC	NC	NC	NC	NC	NC	CC	CC	CC	CC	CC	CC	CC	CC	CC	AA	CC	CC	AA	AA	CC	CC	CC	CC	CC	CC	AA	AC	CC	AA	CC	CC	CC	--	CC	CC	CC	AA	CC	CC	CC	AA	AA	CC	AA
Gm04_6064896_G_A-1_B_R_2179334767	T/C	4	6130517	NC	NC	NC	NC	NC	NC	NC	AA	AA	AA	AA	AA	AA	AA	AA	AA	GG	AA	AA	GG	AA	AA	AA	AA	AA	AA	GG	AA	AA	AA	AA	AA	AA	AA	GG	AA	GG	AA	AA	AA	AA	AA	AA	AA	AA	AA
Gm04_6145192_T_C-1_T_R_2179334769	A/G	4	6210813	NC	NC	NC	NC	NC	NC	NC	AA	AA	AA	AA	AA	AA	AA	AA	AA	AA	AA	AA	AA	AA	AA	AA	AA	AA	AA	AA	AA	AA	AA	AA	AA	AA	GG	--	AA	GG	AA	AA	AA	AA	AA	AA	AA	AA	AA
Gm04_6223324_T_C-1_B_F_2179334770	T/C	4	6297917	NC	NC	NC	NC	NC	NC	NC	AA	AA	AA	AA	AA	AA	AA	AA	AA	AA	AA	AA	AA	AA	GG	AA	AA	AA	AA	AG	AA	AA	AA	AA	AA	AA	AA	--	AA	AG	AA	AA	AA	AA	AA	AA	AG	AA	AA
Gm04_6341132_T_C-1_B_F_2179334772	T/C	4	6415758	NC	NC	NC	NC	NC	NC	NC	AG	AG	AG	AG	AG	AG	AG	AA	AG	AA	AG	AA	AA	AA	AA	AG	AA	AA	AG	AG	AA	AA	AG	AA	AG	AG	AA	AG	AG	AG	AA	AA	AA	AA	AA	AA	AG	AA	AA
Gm04_6723518_G_T-1_T_R_2179334781	A/C	4	6798418	NC	NC	NC	NC	NC	NC	NC	CC	CC	CC	CC	CC	CC	CC	CC	CC	CC	CC	CC	CC	CC	CC	CC	CC	CC	CC	CC	AC	CC	CC	CC	CC	CC	CC	--	CC	AC	CC	CC	CC	CC	AC	CC	CC	CC	CC
Gm04_6793324_G_A-1_B_R_2179334783	T/C	4	6869620	NC	NC	NC	NC	NC	NC	NC	AG	AG	GG	GG	GG	GG	GG	GG	GG	GG	GG	GG	GG	GG	GG	GG	GG	GG	GG	GG	AG	GG	GG	GG	GG	GG	GG	GG	GG	AG	GG	GG	AG	GG	GG	GG	GG	GG	GG
Gm04_6897543_G_A-1_B_R_2179334787	T/C	4	6973769	NC	NC	NC	NC	NC	NC	NC	AA	AA	AA	AA	AA	--	AA	AA	AA	GG	AA	AA	AA	AA	AA	AA	AA	AA	AA	AA	AA	AA	AA	AA	AA	AA	AA	AA	AA	GG	AA	AA	AA	AA	GG	AA	GG	AA	AA
Gm04_6949955_C_A-1_T_F_2179334788	A/C	4	7026130	NC	NC	NC	NC	NC	NC	NC	CC	CC	AC	AC	AC	AC	AC	AC	AC	CC	AC	AC	AC	AC	AC	AC	AC	AC	AC	CC	CC	AC	AC	AC	AC	AC	CC	AC	AC	CC	AC	CC	CC	AC	AC	CC	AC	AC	AC
Gm04_7436164_T_C-1_T_R_2179334799	A/G	4	7509204	NC	NC	NC	NC	NC	NC	NC	AA	AA	AA	GG	GG	--	GG	GG	GG	AA	GG	AA	AA	GG	GG	GG	AA	GG	GG	AA	GG	GG	GG	GG	GG	GG	AA	GG	GG	AA	AA	AA	GG	AA	AA	AA	GG	GG	AA
Gm04_7672403_A_G-1_T_F_2179334804	A/G	4	7744715	NC	NC	NC	NC	NC	NC	NC	GG	GG	GG	AA	AA	AG	AA	AA	AA	GG	AA	GG	GG	AA	AA	AA	GG	AA	AA	GG	GG	AA	AA	AA	AA	AA	GG	AA	AA	AA	GG	GG	GG	GG	AA	GG	GG	AA	GG
Gm04_8004029_C_A-1_T_F_2179334810	A/C	4	8075884	NC	NC	NC	NC	NC	NC	NC	CC	CC	CC	CC	CC	--	CC	CC	CC	CC	CC	CC	AA	CC	AA	CC	AA	CC	CC	CC	CC	CC	CC	CC	CC	CC	CC	--	CC	AA	AA	AA	AA	AA	CC	CC	AA	CC	AA
Gm04_8065917_C_T-1_B_F_2179334812	T/C	4	8137923	NC	NC	NC	NC	NC	NC	NC	GG	GG	GG	GG	GG	--	GG	GG	GG	GG	GG	GG	AA	GG	AA	GG	AA	GG	GG	GG	AA	GG	GG	GG	GG	GG	GG	AG	GG	AA	GG	AA	AA	AA	GG	GG	AA	GG	AA
Gm04_8126739_A_G-1_T_F_2179334814	A/G	4	8198743	NC	NC	NC	NC	NC	NC	NC	AA	AA	AA	GG	GG	--	GG	GG	GG	AA	GG	GG	GG	GG	--	GG	AA	GG	GG	GG	GG	GG	GG	GG	GG	GG	GG	AA	GG	AA	GG	GG	AA	AA	GG	GG	GG	GG	AA
Gm04_8317828_G_A-1_B_R_2179334819	T/C	4	8389876	NC	NC	NC	NC	NC	NC	NC	GG	GG	GG	AA	AA	AG	AA	AA	AA	GG	GG	AA	GG	AA	GG	AA	GG	AA	AA	AA	AA	AA	AA	AA	AA	AA	AA	GG	AA	GG	AA	AA	GG	AA	GG	AA	GG	AA	GG
Gm04_8457367_T_C-1_B_F_2179334824	T/C	4	8529369	NC	NC	NC	NC	NC	NC	NC	GG	GG	GG	AA	AA	AG	AA	AA	AA	AA	GG	AA	GG	AA	GG	AA	AA	AA	AA	AA	GG	AA	AA	AA	AA	AA	GG	AG	AA	GG	AA	AA	GG	AA	GG	AA	GG	AA	GG
Gm04_8493767_T_C-1_T_R_2179334827	A/G	4	8565820	NC	NC	NC	NC	NC	NC	NC	GG	GG	GG	AA	AA	AG	AA	AA	AA	AA	GG	AA	GG	AA	GG	AA	GG	AA	AA	AA	GG	AA	AA	AA	AA	AA	GG	AG	AA	GG	AA	AA	GG	AA	GG	GG	GG	AA	GG
Gm04_8701289_A_G-1_T_F_2179334828	A/G	4	8778227	NC	NC	NC	NC	NC	NC	NC	GG	GG	GG	AA	AA	--	AA	AA	AA	AA	GG	AA	GG	AA	GG	AA	GG	AA	AA	AA	GG	AA	AA	AA	AA	AA	AA	--	AA	GG	AA	AA	GG	AA	GG	GG	GG	AA	GG
Gm04_8760004_T_G-1_T_R_2179334831	A/C	4	8836994	NC	NC	NC	NC	NC	NC	NC	CC	CC	CC	AA	AA	AC	AA	AA	AA	AA	CC	AA	CC	CC	CC	AA	CC	CC	AA	AA	CC	CC	AA	CC	AA	AA	AA	AC	CC	CC	AA	AA	CC	AA	CC	CC	CC	AA	CC
Gm04_8937855_A_G-1_B_R_2179334835	T/C	4	9014070	NC	NC	NC	NC	NC	NC	NC	GG	GG	GG	AA	AA	AG	AA	AA	AA	AA	AA	AA	GG	GG	GG	AA	AA	GG	AA	AA	AA	GG	AA	GG	GG	GG	AA	AA	GG	GG	AA	AA	GG	GG	GG	GG	AA	AA	GG
Gm04_9002718_G_A-1_B_R_2179334837	T/C	4	9078624	NC	NC	NC	NC	NC	NC	NC	AA	AA	AA	GG	GG	GG	GG	GG	GG	GG	GG	GG	AA	AA	GG	GG	GG	AA	GG	GG	GG	AA	GG	AA	AA	AA	GG	GG	AA	AA	GG	GG	AA	GG	GG	AA	GG	GG	AA
Gm04_9099671_A_G-1_T_F_2179334838	A/G	4	9175579	NC	NC	NC	NC	NC	NC	NC	GG	GG	GG	AA	AA	AA	AA	AA	AA	AA	GG	AA	GG	GG	AA	AA	GG	GG	AA	GG	GG	GG	AA	GG	GG	GG	GG	AA	GG	GG	AA	AA	GG	AA	AA	GG	GG	AA	GG
Gm04_9242542_C_T-1_B_F_2179334842	T/C	4	9318484	NC	NC	NC	NC	NC	NC	NC	AA	AA	AA	GG	GG	--	GG	AA	GG	GG	GG	GG	AA	AA	AA	GG	GG	AA	GG	GG	AA	AA	GG	AA	AA	AA	GG	AG	AA	AA	GG	GG	AA	AA	AA	AA	GG	GG	AA
Gm04_9334751_T_C-1_B_F_2179334844	T/C	4	9410693	NC	NC	NC	NC	NC	NC	NC	GG	GG	GG	AA	AA	--	AA	GG	AA	AA	AA	AA	GG	GG	GG	AA	AA	GG	AA	GG	GG	GG	AA	GG	GG	GG	AA	AG	GG	GG	GG	GG	GG	GG	GG	GG	AA	AA	GG
Gm04_9713316_G_A-1_B_R_2179334857	T/C	4	9786688	NC	NC	NC	NC	NC	NC	NC	GG	GG	GG	GG	GG	GG	GG	--	GG	GG	GG	GG	--	GG	AA	GG	GG	GG	GG	GG	AA	GG	GG	GG	GG	GG	--	--	GG	AA	--	GG	GG	GG	GG	AA	GG	GG	GG
Gm04_9720640_G_A-1_B_R_2179334859	T/C	4	9794012	NC	NC	NC	NC	NC	NC	NC	GG	GG	GG	GG	GG	GG	GG	AA	GG	GG	GG	GG	AA	GG	AA	GG	GG	GG	GG	GG	AA	GG	GG	GG	GG	GG	AA	--	GG	AA	AA	GG	GG	GG	GG	AA	GG	GG	GG
Gm04_9824083_A_G-1_T_F_2179334862	A/G	4	9897404	NC	NC	NC	NC	NC	NC	NC	GG	GG	GG	--	AG	--	--	GG	--	AG	--	--	GG	AG	GG	--	GG	--	AG	GG	GG	AG	--	--	--	--	GG	--	AG	GG	GG	GG	GG	GG	GG	GG	GG	AG	GG
Gm03_20334589_A_C-1_B_R_2179334281	T/G	4	12070823	NC	NC	NC	NC	NC	NC	NC	CC	CC	CC	CC	CC	CC	CC	CC	CC	CC	CC	CC	CC	CC	CC	AA	CC	CC	CC	CC	AA	CC	CC	CC	CC	CC	CC	CC	CC	CC	CC	CC	CC	CC	CC	AA	CC	CC	CC
Gm04_12410533_A_G-1_T_F_2179334878	A/G	4	13499668	NC	NC	NC	NC	NC	NC	NC	GG	GG	GG	AA	AA	AG	AA	GG	AA	AA	AA	AA	GG	AA	GG	AA	GG	AA	AA	AA	GG	AA	AA	AA	AA	AA	GG	AG	AA	GG	AA	AA	GG	AA	AA	GG	AA	AA	GG
Gm02_5155733_T_G-1_B_F_2179333548	T/G	4	13808001	NC	NC	NC	NC	NC	NC	NC	CC	CC	CC	CC	CC	--	CC	AC	CC	AC	AC	AC	AC	CC	CC	AC	AC	AC	CC	CC	AC	CC	CC	CC	CC	CC	CC	AC	CC	AC	CC	CC	CC	AC	CC	CC	AC	CC	AC
Gm04_13509340_T_C-1_B_F_2179334884	T/C	4	14530545	NC	NC	NC	NC	NC	NC	NC	GG	GG	GG	AA	AA	AG	AA	GG	AA	AA	AA	AA	GG	AA	AA	AA	GG	AA	AA	AA	GG	AA	AA	AA	AA	AA	AA	AA	AA	GG	GG	AA	GG	GG	GG	GG	AA	AA	GG
Gm04_13968774_G_A-1_T_F_2179334886	A/G	4	14987988	NC	NC	NC	NC	NC	NC	NC	--	--	--	GG	GG	GG	GG	--	GG	GG	GG	GG	--	GG	GG	GG	--	GG	GG	GG	--	GG	GG	GG	GG	GG	GG	GG	GG	AG	GG	GG	GG	GG	GG	--	GG	GG	AG
Gm04_15496025_T_G-1_B_F_2179334896	T/G	4	16536626	NC	NC	NC	NC	NC	NC	NC	CC	CC	CC	AA	AA	AA	AA	AA	AA	AA	AA	AA	CC	AA	AA	AA	CC	AA	AA	AA	CC	AA	AA	AA	AA	AA	CC	--	AA	CC	AA	AA	AA	AA	AA	CC	CC	AA	CC
Gm04_16338974_A_G-1_T_F_2179334900	A/G	4	17387712	NC	NC	NC	NC	NC	NC	NC	AG	AG	AG	AA	AA	--	AA	AA	AA	AA	AA	AA	AG	AA	AG	AA	AG	AA	AA	AA	AG	AA	AA	AA	AA	AA	AG	--	AA	AG	AA	AA	AG	AG	AG	AG	AA	AA	AG
Gm04_18000454_A_C-1_B_R_2179334909	T/G	4	19151415	NC	NC	NC	NC	NC	NC	NC	CC	CC	CC	AA	AA	--	AA	AA	AA	AA	AA	AA	CC	AA	CC	AA	CC	AA	AA	AA	CC	AA	AA	AA	AA	AA	CC	--	AA	CC	AA	AA	CC	CC	CC	CC	CC	AA	CC
Gm04_18924971_G_T-1_B_F_2179334910	T/G	4	20072836	NC	NC	NC	NC	NC	NC	NC	AA	AA	AA	CC	CC	CC	CC	AA	CC	CC	CC	CC	AA	CC	AA	CC	AA	CC	CC	CC	AA	CC	CC	CC	CC	CC	CC	CC	CC	AA	AA	AA	CC	CC	CC	AA	AA	CC	AA
Gm04_19107515_A_G-1_B_R_2179334915	T/C	4	20263578	NC	NC	NC	NC	NC	NC	NC	GG	GG	GG	AA	AA	AG	AA	AA	AA	AA	AA	AA	GG	AA	GG	AA	GG	AA	AA	AA	GG	AA	AA	AA	AA	AA	GG	AG	AA	GG	AA	AA	GG	GG	GG	GG	GG	AA	GG
Gm04_32800373_C_T-1_B_F_2179334950	T/C	4	21676260	NC	NC	NC	NC	NC	NC	NC	AA	AA	AA	GG	GG	AG	GG	GG	GG	GG	GG	GG	AA	GG	AA	GG	AA	GG	GG	GG	AA	GG	GG	GG	GG	GG	AA	AG	GG	AA	GG	GG	AA	AA	AA	AA	AA	GG	AA
Gm04_32255570_C_T-0_T_R_2177930165	A/G	4	22221193	NC	NC	NC	NC	NC	NC	NC	GG	GG	GG	GG	GG	GG	GG	GG	GG	GG	GG	GG	GG	GG	GG	GG	GG	GG	GG	GG	GG	GG	GG	GG	GG	GG	AG	--	GG	GG	GG	GG	AG	AG	AG	GG	GG	GG	GG
Gm04_32209853_T_C-0_T_R_2177930163	A/G	4	22266724	NC	NC	NC	NC	NC	NC	NC	GG	GG	GG	AA	AA	AG	AA	AA	AA	AA	AA	AA	GG	AA	GG	AA	GG	AA	AA	AA	GG	AA	AA	AA	AA	AA	AA	AA	AA	GG	AA	AA	AA	AA	--	GG	AA	AA	GG
Gm04_32162384_C_T-0_B_F_2177930160	T/C	4	22314241	NC	NC	NC	NC	NC	NC	NC	AA	AA	AA	GG	GG	AG	GG	GG	GG	GG	GG	GG	AA	GG	AA	GG	AA	GG	GG	GG	AA	GG	GG	GG	GG	GG	GG	GG	GG	AA	GG	GG	GG	GG	GG	AA	GG	GG	AA
Gm04_32065239_T_C-0_T_R_2177930159	A/G	4	22411199	NC	NC	NC	NC	NC	NC	NC	GG	GG	GG	AA	AA	AG	AA	AA	AA	AA	AA	AA	GG	AA	GG	AA	GG	AA	AA	AA	GG	AA	AA	AA	AA	AA	GG	AG	AA	GG	AA	AA	GG	GG	GG	GG	GG	AA	GG
Gm04_32012103_T_C-0_B_F_2177930156	T/C	4	22464385	NC	NC	NC	NC	NC	NC	NC	GG	GG	GG	AA	AA	AG	AA	AA	AA	AA	AA	AA	GG	AA	GG	AA	GG	AA	AA	AA	GG	AA	AA	AA	AA	AA	GG	AG	AA	GG	AA	AA	GG	GG	GG	GG	GG	AA	GG
Gm04_31984449_T_G-0_B_F_2177930154	T/G	4	22492039	NC	NC	NC	NC	NC	NC	NC	AA	AA	AA	AA	AA	AA	AA	AA	AA	AA	AA	AA	AA	AA	AA	AA	AA	AA	AA	AA	AA	AA	AA	AA	AA	AA	CC	AC	AA	AA	AA	AA	CC	CC	CC	AA	CC	AA	AA
Gm04_31959712_A_C-0_B_R_2177930153	T/G	4	22524561	NC	NC	NC	NC	NC	NC	NC	AC	AC	AC	AA	AA	--	AA	AA	AA	AA	AA	AA	AC	AA	AC	AA	AC	AA	AA	AA	AC	AA	AA	AA	AA	AA	--	--	AA	--	AA	AA	--	CC	--	AC	--	AA	--
Gm04_31931154_T_G-0_T_R_2177930151	A/C	4	22553119	NC	NC	NC	NC	NC	NC	NC	CC	CC	CC	AA	AA	AC	AA	AA	AA	AA	AA	AA	CC	AA	CC	AA	CC	AA	AA	AA	CC	AA	AA	AA	AA	AA	CC	AC	AA	CC	AA	AA	CC	CC	CC	CC	CC	AA	CC
Gm04_31881886_T_C-0_B_F_2177930148	T/C	4	22602507	NC	NC	NC	NC	NC	NC	NC	AA	AA	AA	AA	AA	AA	AA	AA	AA	AA	AA	AA	AA	AA	AA	AA	AA	AA	AA	AA	AA	AA	AA	AA	AA	AA	AG	--	AA	AA	AA	AA	AG	AG	AG	AA	AG	AA	AA
Gm04_31781790_C_T-0_T_R_2177930147	A/G	4	22701958	NC	NC	NC	NC	NC	NC	NC	GG	GG	GG	GG	GG	GG	GG	GG	GG	GG	GG	GG	GG	GG	GG	GG	GG	GG	GG	GG	GG	GG	GG	GG	GG	GG	GG	GG	GG	GG	GG	GG	AA	AA	AA	GG	AA	GG	GG
Gm04_31725254_G_A-0_B_R_2177930145	T/C	4	22758619	NC	NC	NC	NC	NC	NC	NC	GG	GG	GG	GG	GG	GG	GG	GG	GG	GG	GG	GG	GG	GG	GG	GG	GG	GG	GG	GG	GG	GG	GG	GG	GG	GG	AA	AG	GG	GG	GG	GG	AA	AA	AA	GG	AA	GG	GG
Gm04_31684476_A_G-0_B_R_2177930143	T/C	4	22799398	NC	NC	NC	NC	NC	NC	NC	GG	GG	GG	AA	AA	AG	AA	AA	AA	AA	AA	AA	GG	AA	GG	AA	GG	AA	AA	AA	GG	AA	AA	AA	AA	AA	AA	AA	AA	GG	AA	AA	AA	AA	AA	GG	AA	AA	GG
Gm04_31563467_T_C-0_B_F_2177930140	T/C	4	22916370	NC	NC	NC	NC	NC	NC	NC	GG	GG	GG	AA	AA	AG	AA	AA	AA	AA	AA	AA	GG	AA	GG	AA	GG	AA	AA	AA	GG	AA	AA	AA	AA	AA	GG	AG	AA	GG	AA	AA	GG	GG	GG	GG	GG	AA	GG
Gm04_31436577_C_A-1_T_F_2179334948	A/C	4	23026306	NC	NC	NC	NC	NC	NC	NC	AA	AA	AA	CC	CC	--	CC	CC	CC	CC	CC	CC	AA	CC	AA	CC	AA	CC	CC	CC	AA	CC	CC	CC	CC	CC	AA	--	CC	AA	CC	CC	AA	AA	AA	AA	AA	CC	AA
Gm04_31400125_C_T-0_B_F_2177930138	T/C	4	23060118	NC	NC	NC	NC	NC	NC	NC	AG	AG	AG	GG	GG	GG	GG	GG	GG	GG	GG	GG	AG	GG	--	GG	AG	GG	GG	GG	--	GG	GG	GG	GG	GG	GG	GG	GG	AG	GG	GG	GG	GG	GG	AG	GG	GG	AG
Gm04_31267511_G_A-0_B_R_2177930135	T/C	4	23191289	NC	NC	NC	NC	NC	NC	NC	AA	AA	AA	GG	GG	AG	GG	GG	GG	GG	GG	GG	AA	GG	AA	GG	AA	GG	GG	GG	AA	GG	GG	GG	GG	GG	AA	AG	GG	AA	GG	GG	AA	AA	AA	AA	AA	GG	AA
Gm04_31211384_C_T-0_B_F_2177930132	T/C	4	23247440	NC	NC	NC	NC	NC	NC	NC	AA	AA	AA	GG	GG	--	GG	GG	GG	GG	GG	GG	AA	GG	AA	GG	AA	GG	GG	GG	AA	GG	GG	GG	GG	GG	AA	--	GG	AA	GG	GG	AA	AA	AA	AA	AA	GG	AA
Gm04_31181862_G_A-0_B_R_2177930131	T/C	4	23276433	NC	NC	NC	NC	NC	NC	NC	AA	AA	AA	GG	GG	--	GG	GG	GG	GG	GG	GG	AA	GG	AA	GG	AA	GG	GG	GG	AA	GG	GG	GG	GG	GG	GG	GG	GG	AA	GG	GG	GG	GG	GG	AA	GG	GG	AA
Gm04_31038638_T_C-0_B_F_2177930128	T/C	4	23445617	NC	NC	NC	NC	NC	NC	NC	GG	GG	GG	AA	AA	--	AA	AA	AA	AA	AA	AA	GG	AA	GG	AA	GG	AA	AA	AA	GG	AA	AA	AA	AA	AA	GG	AG	AA	GG	AA	AA	GG	GG	GG	GG	GG	AA	GG
Gm04_30866440_G_A-0_T_F_2177930126	A/G	4	23625808	NC	NC	NC	NC	NC	NC	NC	GG	GG	GG	GG	GG	GG	GG	GG	GG	GG	GG	GG	GG	GG	GG	GG	GG	GG	GG	GG	GG	GG	GG	GG	GG	GG	AA	AG	GG	GG	GG	GG	AA	AA	AA	GG	AA	GG	GG
Gm04_30800512_G_A-0_B_R_2177930125	T/C	4	23691718	NC	NC	NC	NC	NC	NC	NC	AA	AA	AA	GG	GG	--	GG	GG	GG	GG	GG	GG	AA	GG	AA	GG	AA	GG	GG	GG	AA	GG	GG	GG	GG	GG	AA	--	GG	AA	GG	GG	AA	AA	AA	AA	AA	GG	AA
Gm04_30739677_A_G-0_T_F_2177930122	A/G	4	23752602	NC	NC	NC	NC	NC	NC	NC	GG	GG	GG	AA	AA	AG	AA	AA	AA	AA	AA	AA	GG	AA	GG	AA	GG	AA	AA	AA	GG	AA	AA	AA	AA	AA	GG	AG	AA	GG	AA	AA	GG	GG	GG	GG	GG	AA	GG
Gm04_30618032_A_G-0_B_R_2177930117	T/C	4	23874222	NC	NC	NC	NC	NC	NC	NC	GG	GG	GG	AA	AA	--	AA	AA	AA	AA	AA	AA	GG	AA	GG	AA	GG	AA	AA	AA	GG	AA	AA	AA	AA	AA	GG	--	AA	GG	AA	AA	GG	GG	GG	GG	GG	AA	GG
Gm04_30457043_A_G-1_T_F_2179334944	A/G	4	24031421	NC	NC	NC	NC	NC	NC	NC	GG	GG	GG	AA	AA	--	AA	AA	AA	AA	AA	AA	GG	AA	GG	AA	GG	AA	AA	AA	GG	AA	AA	AA	AA	AA	GG	AG	AA	GG	AA	AA	GG	GG	GG	GG	GG	AA	GG
Gm04_30420092_A_G-0_B_R_2177930111	T/C	4	24068321	NC	NC	NC	NC	NC	NC	NC	GG	GG	GG	AA	AA	--	AA	AA	AA	AA	AA	AA	GG	AA	GG	AA	GG	AA	AA	AA	GG	AA	AA	AA	AA	AA	GG	--	AA	GG	AA	AA	GG	GG	GG	GG	GG	AA	GG
Gm04_30380113_T_C-0_B_F_2177930108	T/C	4	24108351	NC	NC	NC	NC	NC	NC	NC	AA	AA	AA	AA	AA	AA	AA	AA	AA	AA	AA	AA	AA	AA	AA	AA	AA	AA	AA	AA	AA	AA	AA	AA	AA	AA	GG	AA	AA	AA	AA	AA	GG	GG	GG	AA	GG	AA	AA
Gm04_30285765_C_T-0_B_F_2177930106	T/C	4	24202691	NC	NC	NC	NC	NC	NC	NC	--	--	--	GG	GG	GG	GG	GG	GG	GG	GG	GG	--	GG	--	GG	--	GG	GG	GG	--	GG	GG	GG	GG	GG	AA	--	GG	--	GG	GG	AA	AA	AA	--	AA	GG	--
Gm04_30230700_G_A-0_T_F_2177930102	A/G	4	24257756	NC	NC	NC	NC	NC	NC	NC	GG	GG	GG	GG	GG	GG	GG	GG	GG	GG	GG	GG	GG	GG	GG	GG	GG	GG	GG	GG	GG	GG	GG	GG	GG	GG	AA	AG	GG	GG	GG	GG	AA	AA	AA	GG	AA	GG	GG
Gm04_30159368_C_A-0_B_R_2177930099	T/G	4	24329029	NC	NC	NC	NC	NC	NC	NC	AA	AA	AA	CC	CC	--	CC	CC	CC	CC	CC	CC	AA	CC	AA	CC	AA	CC	CC	CC	AA	CC	CC	CC	CC	CC	CC	CC	CC	AA	CC	CC	CC	CC	CC	AA	CC	CC	AA
Gm04_30098720_A_G-0_T_F_2177930096	A/G	4	24389728	NC	NC	NC	NC	NC	NC	NC	GG	GG	GG	AA	AA	AG	AA	AA	AA	AA	AA	AA	GG	AA	GG	AA	GG	AA	AA	AA	GG	AA	AA	AA	AA	AA	AA	AA	AA	GG	AA	AA	AA	AA	AA	GG	AA	AA	GG
Gm04_30058999_T_C-0_T_R_2177930095	A/G	4	24429090	NC	NC	NC	NC	NC	NC	NC	GG	GG	GG	AA	AA	--	AA	AA	AA	AA	AA	AA	GG	AA	GG	AA	GG	AA	AA	AA	GG	AA	AA	AA	AA	AA	--	AA	AA	GG	AA	AA	--	--	--	GG	--	AA	GG
Gm12_18062812_A_G-1_B_R_2179339797	T/C	4	24971699	NC	NC	NC	NC	NC	NC	NC	GG	GG	GG	AA	AA	AG	AA	AA	AA	AA	AA	AA	GG	AA	GG	AA	GG	AA	AA	AA	GG	AA	AA	AA	AA	AA	GG	AG	AA	GG	AA	AA	GG	GG	GG	GG	GG	AA	GG
Gm18_24826260_A_G-1_T_F_2179343300	A/G	4	25294032	NC	NC	NC	NC	NC	NC	NC	GG	GG	GG	AA	AA	--	AA	AA	AA	AA	AA	AA	GG	AA	--	AA	GG	AA	AA	AA	GG	AA	AA	AA	AA	AA	GG	AG	AA	GG	AA	AA	GG	GG	GG	GG	GG	AA	GG
Gm18_25169738_G_A-1_T_F_2179343302	A/G	4	25618484	NC	NC	NC	NC	NC	NC	NC	AA	AA	AA	GG	GG	AG	GG	GG	GG	GG	GG	GG	AA	GG	AA	GG	AA	GG	GG	GG	AA	GG	GG	GG	GG	GG	AA	AG	GG	AA	GG	GG	AA	AA	AA	AA	AA	GG	AA
Gm18_26396917_A_G-1_T_F_2179343304	A/G	4	26787738	NC	NC	NC	NC	NC	NC	NC	GG	GG	GG	AA	AA	AG	AA	AA	AA	AA	AA	AA	GG	AA	GG	AA	GG	AA	AA	AA	GG	AA	AA	AA	AA	AA	GG	AG	AA	GG	AA	AA	GG	GG	GG	GG	GG	AA	GG
Gm18_27207283_T_C-1_T_R_2179343307	A/G	4	27597054	NC	NC	NC	NC	NC	NC	NC	GG	GG	GG	AA	AA	--	AA	AA	AA	AA	AA	AA	GG	AA	GG	AA	GG	AA	AA	AA	GG	AA	AA	AA	AA	AA	GG	AG	AA	GG	AA	AA	GG	GG	GG	GG	GG	AA	GG
Gm04_20921247_T_C-1_B_F_2179334920	T/C	4	30123676	NC	NC	NC	NC	NC	NC	NC	GG	GG	GG	AA	AA	AG	AA	AA	AA	AA	AA	AA	GG	AA	GG	AA	AA	AA	AA	AA	GG	AA	AA	AA	AA	AA	GG	AA	AA	GG	AA	AA	GG	GG	GG	GG	GG	AA	GG
Gm04_20796034_A_G-1_B_R_2179334919	T/C	4	30248387	NC	NC	NC	NC	NC	NC	NC	GG	GG	GG	AA	AA	AG	AA	AA	AA	AA	AA	AA	GG	AA	GG	AA	AA	AA	AA	AA	GG	AA	AA	AA	AA	AA	GG	AG	AA	GG	AA	AA	GG	GG	GG	GG	GG	AA	GG
Gm04_20729591_G_A-1_B_R_2179334917	T/C	4	30314727	NC	NC	NC	NC	NC	NC	NC	AA	AA	AA	GG	GG	--	GG	GG	GG	GG	GG	GG	AA	GG	AA	GG	GG	GG	GG	GG	AA	GG	GG	GG	GG	GG	AA	--	GG	AA	GG	GG	AA	AA	AA	AA	AA	GG	AA
Gm04_24276060_G_T-1_T_R_2179334929	A/C	4	32782100	NC	NC	NC	NC	NC	NC	NC	AA	AA	AA	CC	CC	AC	CC	CC	CC	CC	CC	CC	AA	CC	AA	CC	CC	CC	CC	CC	AA	CC	CC	CC	CC	CC	AA	AC	CC	AA	CC	CC	AA	AA	AA	AA	AA	CC	AA
Gm04_25230364_T_C-1_B_F_2179334930	T/C	4	33719375	NC	NC	NC	NC	NC	NC	NC	GG	GG	GG	AA	AA	AG	AA	AA	AA	AA	AA	AA	GG	AA	GG	AA	AA	AA	AA	AA	GG	AA	AA	AA	AA	AA	GG	AG	AA	GG	AA	AA	GG	GG	GG	GG	GG	AA	GG
Gm04_27207244_A_G-1_T_F_2179334934	A/G	4	35677196	NC	NC	NC	NC	NC	NC	NC	GG	GG	GG	AA	AA	AA	AA	AA	AA	AA	AA	AA	GG	AA	AA	AA	AA	AA	AA	AA	GG	AA	AA	AA	AA	AA	GG	AG	AA	GG	AA	AA	GG	GG	GG	GG	GG	AA	GG
Gm04_28018833_G_A-1_T_F_2179334936	A/G	4	36480893	NC	NC	NC	NC	NC	NC	NC	AA	AA	AA	GG	GG	AG	GG	GG	GG	GG	GG	GG	AA	GG	AA	GG	GG	GG	GG	GG	AA	GG	GG	GG	GG	GG	AA	AG	GG	AA	GG	GG	AA	AA	AA	AA	AA	GG	AA
Gm04_28121297_A_G-1_B_R_2179334941	T/C	4	36583411	NC	NC	NC	NC	NC	NC	NC	GG	GG	GG	AA	AA	AG	AA	AA	AA	AA	AA	AA	GG	AA	AA	AA	AA	AA	AA	AA	GG	AA	AA	AA	AA	AA	GG	AA	AA	GG	AA	AA	GG	GG	GG	GG	AA	AA	GG
Gm04_36357346_T_C-1_B_F_2179334956	T/C	4	39484122	NC	NC	NC	NC	NC	NC	NC	GG	GG	GG	AA	AA	AG	AA	AA	AA	AA	AA	AA	GG	AA	GG	AA	AA	AA	AA	AA	GG	AA	AA	AA	AA	AA	GG	AG	AA	GG	AA	AA	GG	AA	GG	GG	GG	AA	GG
Gm04_37474521_G_T-1_B_F_2179334962	T/G	4	40624097	NC	NC	NC	NC	NC	NC	NC	AA	AA	AA	CC	CC	--	CC	CC	CC	CC	CC	CC	CC	CC	AA	CC	AA	CC	CC	CC	AA	CC	CC	CC	CC	CC	CC	CC	CC	AA	CC	CC	CC	CC	CC	AA	AA	CC	AA
Gm04_38135736_T_G-1_T_R_2179334967	A/C	4	41299017	NC	NC	NC	NC	NC	NC	NC	CC	CC	CC	AA	AA	AC	AA	CC	AA	AA	AA	AA	CC	AA	CC	AA	AA	AA	AA	CC	CC	AA	AA	AA	AA	AA	AA	AA	AA	CC	AA	AA	CC	CC	CC	CC	CC	AA	AA
Gm04_38840391_A_G-1_T_F_2179334970	A/G	4	42002118	NC	NC	NC	NC	NC	NC	NC	AA	AA	AA	AA	AA	AG	AA	AA	AA	AA	AA	AA	AA	AA	GG	AA	GG	AA	AA	AA	AA	GG	AA	GG	AA	AA	AA	AG	AA	AA	AA	GG	AA	GG	GG	GG	GG	AA	GG
Gm04_39087487_T_C-1_B_F_2179334972	T/C	4	42249215	NC	NC	NC	NC	NC	NC	NC	GG	GG	GG	AA	AA	AG	AA	AA	AA	AA	AA	AA	AA	AA	GG	AA	AA	AA	AA	GG	GG	AA	AA	AA	AA	AA	AA	AA	AA	GG	AA	AA	AA	GG	GG	AA	GG	AA	AA
Gm04_39373584_G_A-1_B_R_2179334975	T/C	4	42521337	NC	NC	NC	NC	NC	NC	NC	AA	AA	AA	GG	GG	--	GG	GG	GG	GG	GG	GG	GG	GG	AA	GG	GG	GG	GG	AA	AA	GG	GG	GG	GG	GG	GG	GG	GG	AA	GG	GG	AA	GG	AA	GG	AA	GG	GG
Gm04_40398866_C_T-1_B_F_2179334980	T/C	4	43554862	NC	NC	NC	NC	NC	NC	NC	GG	GG	GG	GG	GG	GG	GG	GG	GG	GG	GG	GG	GG	GG	GG	GG	GG	GG	GG	GG	AA	GG	GG	GG	GG	GG	GG	GG	GG	AA	GG	GG	GG	AA	GG	GG	GG	GG	GG
Gm04_40454337_A_G-1_T_F_2179334982	A/G	4	43610591	NC	NC	NC	NC	NC	NC	NC	AA	AA	AA	AA	AA	AA	AA	AA	AA	AA	AA	AA	AA	AA	AA	AA	AA	AA	AA	AA	GG	AA	AA	AA	AA	AA	AA	AA	AA	GG	AA	AA	AA	AA	AA	AA	AA	AA	AA
Gm04_40609232_T_C-1_T_R_2179334987	A/G	4	43770388	NC	NC	NC	NC	NC	NC	NC	AA	AA	AA	AA	AA	AA	AA	AA	AA	AA	AA	AA	AA	AA	AA	AA	AA	AA	AA	AA	AG	AA	AA	AA	AA	AA	AA	AA	AA	AG	AA	AA	AG	AA	AA	AA	AA	AA	AA
Gm04_40668983_A_C-1_B_R_2179334989	T/G	4	43829474	NC	NC	NC	NC	NC	NC	NC	AA	AA	AA	AA	AA	AC	AA	AA	AA	AA	--	AA	AA	AA	CC	AA	AA	AA	AA	AA	CC	AA	AA	AA	AA	AA	AA	AA	AA	CC	AA	AA	CC	AA	AA	AA	CC	AA	AA
Gm04_40739540_G_A-1_B_R_2179334991	T/C	4	43899953	NC	NC	NC	NC	NC	NC	NC	GG	GG	GG	GG	GG	GG	GG	GG	GG	GG	GG	GG	GG	GG	GG	GG	GG	GG	GG	GG	AA	GG	GG	GG	GG	GG	GG	GG	GG	AA	GG	GG	AA	GG	GG	GG	AA	GG	GG
Gm04_40811025_C_A-1_B_R_2179334993	T/G	4	43971490	NC	NC	NC	NC	NC	NC	NC	CC	CC	CC	AA	AA	--	AA	AA	AA	CC	AA	AA	AA	AA	CC	AA	CC	AA	AA	CC	CC	CC	CC	CC	AA	AA	CC	CC	AA	CC	AA	AA	CC	AA	CC	AA	CC	AA	CC
Gm04_40995323_A_G-1_B_R_2179334997	T/C	4	44142272	NC	NC	NC	NC	NC	NC	NC	AA	AA	AA	AA	AA	AA	AA	GG	AA	AA	AA	AA	AA	AA	GG	AA	AA	AA	AA	GG	GG	AA	AA	AA	AA	AA	GG	--	AA	GG	AA	GG	GG	AA	AA	GG	AA	AA	AA
Gm04_41071612_A_G-1_T_F_2179334998	A/G	4	44218887	NC	NC	NC	NC	NC	NC	NC	AA	AA	AA	GG	GG	AG	GG	GG	GG	AA	GG	GG	GG	GG	AA	GG	AA	GG	GG	AA	AA	AA	AA	AA	GG	GG	GG	AA	GG	AA	GG	AA	AA	GG	AA	GG	AA	GG	AA
Gm04_41249369_T_C-1_B_F_2179335000	T/C	4	44396616	NC	NC	NC	NC	NC	NC	NC	AA	AA	AA	GG	GG	--	GG	GG	GG	AA	GG	GG	GG	GG	GG	GG	AA	GG	GG	AA	GG	AA	AA	AA	GG	GG	GG	--	GG	GG	GG	AA	AA	AA	AA	AA	AA	GG	AA
Gm04_41328216_A_G-1_B_R_2179335003	T/C	4	44475514	NC	NC	NC	NC	NC	NC	NC	AA	AA	AA	GG	GG	--	GG	GG	GG	AA	GG	GG	GG	GG	GG	GG	AA	GG	GG	AA	AA	AA	AA	AA	GG	GG	AA	--	GG	GG	GG	AA	AA	AA	AA	AA	AA	GG	AA
Gm04_42290567_T_C-1_B_F_2179335010	T/C	4	45435272	NC	NC	NC	NC	NC	NC	NC	AA	AA	AA	GG	GG	AG	GG	GG	GG	AA	GG	GG	GG	GG	AA	GG	GG	GG	GG	GG	AA	GG	AA	GG	GG	GG	GG	AG	GG	AA	GG	AA	GG	GG	GG	GG	AA	GG	GG
Gm04_42459236_A_C-1_T_F_2179335012	A/C	4	45603946	NC	NC	NC	NC	NC	NC	NC	AA	AA	AA	AA	AA	AA	AA	AA	AA	AA	AA	AA	AA	AA	CC	AA	AA	AA	AA	AA	AA	AA	AA	AA	AA	AA	AA	AA	AA	AA	AA	AA	AA	AA	AA	CC	AA	AA	AA
Gm04_42638631_T_C-1_T_R_2179335015	A/G	4	45783392	NC	NC	NC	NC	NC	NC	NC	AA	AA	AA	AA	AA	AA	AA	AA	AA	AA	AA	AA	AA	AA	GG	AA	AA	AA	AA	AA	AA	AA	AA	AA	AA	AA	AA	AG	AA	AA	AA	AA	AA	GG	AA	GG	AA	AA	AA
Gm04_42754380_A_C-1_T_F_2179335016	A/C	4	45899206	NC	NC	NC	NC	NC	NC	NC	AA	AA	AA	AA	AA	AA	AA	AA	AA	AA	AA	AA	CC	CC	CC	AA	AA	AA	AA	AA	AA	AA	CC	AA	CC	CC	AA	AC	AA	AA	CC	AA	AA	CC	AA	CC	CC	AA	AA
Gm04_42832910_C_T-1_B_F_2179335018	T/C	4	45977736	NC	NC	NC	NC	NC	NC	NC	GG	GG	GG	AA	AA	AA	AA	GG	AA	GG	AA	AA	GG	AA	GG	AA	AA	AA	AA	GG	GG	AA	AA	AA	AA	AA	GG	AA	AA	GG	AA	AA	AA	AA	GG	AA	GG	AA	GG
Gm04_42951376_G_A-1_B_R_2179335021	T/C	4	46096253	NC	NC	NC	NC	NC	NC	NC	AA	AA	AA	AA	AA	AA	AA	GG	AA	GG	AA	AA	AA	GG	GG	AA	AA	AA	AA	AA	AA	AA	GG	AA	GG	GG	AA	--	AA	GG	AA	AA	AA	GG	GG	GG	GG	AA	GG
Gm04_43002324_T_G-1_T_R_2179335023	A/C	4	46147201	NC	NC	NC	NC	NC	NC	NC	AA	AA	CC	CC	CC	--	CC	CC	CC	AA	AA	AA	AA	CC	CC	AA	AA	CC	CC	AA	CC	AA	CC	AA	CC	CC	AA	AA	CC	AA	AA	AA	AA	CC	CC	CC	CC	CC	AA
Gm04_43058492_T_G-1_T_R_2179335025	A/C	4	46203369	NC	NC	NC	NC	NC	NC	NC	CC	CC	CC	CC	CC	CC	CC	CC	CC	AA	AA	AA	CC	CC	CC	AA	AA	CC	CC	AA	CC	AA	CC	AA	CC	CC	AA	AC	CC	CC	CC	AA	CC	CC	CC	CC	AA	CC	AA
Gm04_43059665_A_C-1_T_F_2179335026	A/C	4	46204491	NC	NC	NC	NC	NC	NC	NC	CC	CC	CC	CC	CC	CC	CC	CC	CC	AA	AA	AA	AA	AA	CC	AA	AA	CC	CC	AA	CC	AA	AA	AA	AA	AA	AA	--	CC	CC	CC	CC	CC	CC	AA	CC	AA	CC	AA
Gm04_43157873_A_G-1_T_F_2179335028	A/G	4	46302664	NC	NC	NC	NC	NC	NC	NC	AA	AA	AA	AA	AA	AA	AA	GG	AA	AA	GG	GG	GG	GG	GG	GG	AA	AA	AA	AA	GG	AA	GG	AA	GG	GG	AA	AG	AA	GG	GG	AA	AA	AA	GG	GG	AA	AA	AA
Gm04_43390997_A_C-1_B_R_2179335031	T/G	4	46536221	NC	NC	NC	NC	NC	NC	NC	AA	AA	CC	CC	CC	AC	CC	AA	CC	AA	AA	AA	AA	AA	AA	AA	AA	CC	CC	AA	AA	AA	AA	AA	AA	AA	AA	--	CC	AA	CC	AA	AA	AA	CC	AA	CC	CC	AA
Gm04_43505831_C_T-1_B_F_2179335032	T/C	4	46651004	NC	NC	NC	NC	NC	NC	NC	AA	AA	GG	GG	GG	AG	GG	AA	GG	GG	GG	GG	AA	AA	GG	GG	GG	GG	GG	AA	AA	GG	GG	GG	AA	AA	AA	AG	GG	AA	AA	AA	AA	GG	AA	AA	GG	GG	GG
Gm04_43738337_A_C-1_B_R_2179335039	T/G	4	46886230	NC	NC	NC	NC	NC	NC	NC	AA	AA	AA	AA	AA	AA	AA	CC	AA	AA	CC	CC	CC	CC	CC	CC	AA	CC	AA	AA	CC	AA	CC	AA	CC	CC	AA	AA	AA	AA	CC	CC	AA	AA	AA	CC	AA	AA	AA
Gm04_43800862_C_T-1_T_R_2179335041	A/G	4	46948745	NC	NC	NC	NC	NC	NC	NC	GG	GG	GG	GG	GG	GG	GG	AA	GG	GG	GG	GG	AA	GG	AA	GG	GG	GG	GG	GG	AA	GG	GG	GG	GG	GG	GG	GG	GG	AA	AA	AA	GG	GG	AA	AA	AA	GG	GG
Gm04_43885291_A_G-1_T_F_2179335042	A/G	4	47033124	NC	NC	NC	NC	NC	NC	NC	GG	GG	AA	AA	AA	AG	AA	GG	AA	AA	AA	AA	AA	AA	AA	AA	AA	AA	AA	AA	AA	AA	AA	AA	AA	AA	AA	GG	AA	AA	AA	GG	GG	AA	AA	GG	AA	AA	AA
Gm04_43966863_G_A-1_T_F_2179335044	A/G	4	47114781	NC	NC	NC	NC	NC	NC	NC	GG	GG	GG	GG	GG	GG	GG	AA	GG	GG	AA	AA	GG	AA	AA	AA	GG	AA	GG	GG	AA	AG	AA	GG	AA	AA	GG	AG	GG	AA	GG	AA	GG	GG	GG	AA	AA	GG	GG
Gm04_44170480_C_A-1_T_F_2179335050	A/C	4	47296577	NC	NC	NC	NC	NC	NC	NC	AA	AA	CC	CC	CC	AC	CC	CC	CC	CC	CC	CC	CC	CC	AA	CC	CC	CC	CC	CC	CC	CC	CC	CC	CC	CC	CC	AC	CC	AA	AA	CC	AA	CC	AA	CC	CC	CC	CC
Gm04_44220515_C_T-1_B_F_2179335052	T/C	4	47346612	NC	NC	NC	NC	NC	NC	NC	AA	AA	GG	GG	GG	AG	GG	GG	GG	GG	GG	GG	GG	GG	AA	GG	GG	GG	GG	GG	GG	GG	GG	GG	GG	GG	GG	AA	GG	AA	AA	AA	AA	GG	AA	GG	GG	GG	GG
Gm04_44290827_T_C-1_B_F_2179335054	T/C	4	47416896	NC	NC	NC	NC	NC	NC	NC	GG	GG	AA	AA	AA	--	AA	AA	AA	AA	AA	AA	AA	AA	GG	AA	AA	AA	AA	AA	AA	AA	AA	AA	AA	AA	AA	GG	AA	GG	GG	GG	AA	AA	GG	AA	AA	AA	AA
Gm04_44383936_C_T-1_T_R_2179335059	A/G	4	47510243	NC	NC	NC	NC	NC	NC	NC	GG	GG	GG	GG	GG	GG	GG	GG	GG	GG	GG	GG	GG	GG	GG	GG	GG	GG	GG	GG	GG	GG	GG	GG	GG	GG	GG	GG	GG	AA	GG	GG	GG	GG	GG	GG	AA	GG	GG
Gm04_44671010_T_C-1_B_F_2179335064	T/C	4	47800018	NC	NC	NC	NC	NC	NC	NC	AA	AA	AG	AG	AG	AG	AG	AA	AG	AA	AA	AA	AA	AG	AA	AA	AA	AG	AA	AA	AA	AA	AA	AA	AG	AG	AA	AA	AA	AA	AA	AA	AA	AA	AA	AA	AA	AA	AA
Gm04_44746590_T_C-1_B_F_2179335066	T/C	4	47875606	NC	NC	NC	NC	NC	NC	NC	GG	GG	AA	AA	AA	AA	AA	AA	AA	AA	AA	AA	AA	AA	GG	AA	AA	AA	AA	GG	AA	AA	AA	AA	AA	AA	GG	AA	AA	AA	AA	AA	AA	AA	GG	AA	AA	GG	AA
Gm04_44873112_T_C-1_T_R_2179335069	A/G	4	48002128	NC	NC	NC	NC	NC	NC	NC	AA	AA	AA	AA	AA	AA	AA	AA	AA	AA	AA	AA	AA	AA	GG	AA	AA	AA	AA	GG	AA	AA	AA	AA	AA	AA	GG	AA	AA	AA	AA	AA	GG	GG	AA	AA	AA	AA	AA
Gm04_45004787_A_G-1_T_F_2179335072	A/G	4	48133768	NC	NC	NC	NC	NC	NC	NC	AA	AA	AA	AA	AA	AA	AA	AA	AA	AA	AA	AA	AA	AA	GG	AA	AA	AA	AA	AA	AA	AA	AA	AA	AA	AA	AA	AA	AA	AA	AA	GG	GG	AA	AA	AA	AA	GG	AA
Gm04_45093386_G_A-1_T_F_2179335074	A/G	4	48222367	NC	NC	NC	NC	NC	NC	NC	AA	AA	AA	AA	AA	AG	AA	AA	AA	AA	AA	AA	AA	AA	AA	AA	AA	AA	AA	GG	AA	GG	AA	GG	AA	AA	AA	AA	AA	AA	AA	GG	GG	AA	AA	AA	AA	GG	AA
Gm04_45146452_T_G-1_B_F_2179335076	T/G	4	48275433	NC	NC	NC	NC	NC	NC	NC	AA	AA	AA	AA	AA	AC	AA	AA	AA	AA	AA	AA	AA	AA	CC	AA	AA	AA	AA	CC	CC	CC	AA	CC	AA	AA	AA	AA	AA	AA	AA	CC	CC	AA	AA	CC	AA	CC	AA
Gm04_45221708_C_T-1_B_F_2179335078	T/C	4	48350687	NC	NC	NC	NC	NC	NC	NC	GG	GG	GG	GG	GG	--	GG	GG	GG	AA	GG	GG	GG	GG	GG	GG	GG	GG	GG	AA	GG	AA	GG	AA	GG	GG	GG	--	GG	GG	AA	AA	GG	GG	GG	GG	AA	AA	GG
Gm04_45313496_C_T-1_B_F_2179335080	T/C	4	48442476	NC	NC	NC	NC	NC	NC	NC	GG	GG	AA	AA	AA	AA	AA	GG	AA	AA	GG	GG	GG	GG	GG	GG	GG	GG	AA	AA	GG	GG	GG	GG	GG	GG	GG	AG	GG	GG	AA	AA	GG	AA	AA	GG	AA	AA	GG
Gm04_45440686_T_C-1_T_R_2179335083	A/G	4	48569717	NC	NC	NC	NC	NC	NC	NC	GG	GG	GG	GG	GG	GG	GG	GG	GG	GG	AA	AA	AA	AA	GG	AA	AA	AA	GG	GG	AA	AA	AA	AA	AA	AA	AA	--	AA	AA	GG	GG	AA	GG	GG	AA	GG	AA	AA
Gm04_45514250_A_G-1_B_R_2179335085	T/C	4	48643282	NC	NC	NC	NC	NC	NC	NC	AA	AA	AA	AA	AA	AA	AA	AA	AA	AA	GG	GG	AA	GG	GG	GG	GG	GG	AA	AA	GG	GG	GG	GG	GG	GG	GG	AG	GG	GG	AA	AA	GG	GG	AA	GG	AA	GG	AA
Gm04_45613405_T_C-1_B_F_2179335086	T/C	4	48742441	NC	NC	NC	NC	NC	NC	NC	AA	AA	GG	GG	GG	--	GG	AA	GG	GG	AA	AA	AA	GG	GG	AA	GG	GG	GG	AA	GG	GG	GG	GG	GG	GG	AA	AA	GG	GG	AA	AA	GG	AA	AA	GG	GG	AA	AA
Gm04_45773963_G_A-1_T_F_2179335088	A/G	4	48902646	NC	NC	NC	NC	NC	NC	NC	AA	AA	AA	AA	AA	AA	AA	GG	AA	GG	AA	AA	GG	AA	--	AA	AA	AA	AA	AA	AA	AA	AA	AA	AA	AA	GG	GG	AA	AA	AA	AA	AA	GG	GG	GG	GG	AA	AA
Gm04_45857325_T_C-1_B_F_2179335090	T/C	4	48985990	NC	NC	NC	NC	NC	NC	NC	AA	AA	AA	AA	AA	AA	AA	AA	AA	GG	AA	AA	AA	AA	GG	AA	AA	AA	AA	AA	AA	AA	AA	AA	AA	AA	AA	--	AA	AA	GG	AA	AA	AA	AA	GG	GG	AA	AA
Gm04_46086046_G_A-1_T_F_2179335094	A/G	4	49214206	NC	NC	NC	NC	NC	NC	NC	GG	GG	GG	GG	GG	GG	GG	GG	GG	GG	GG	GG	GG	GG	AA	GG	GG	GG	GG	GG	GG	GG	GG	GG	GG	GG	GG	GG	GG	GG	AA	GG	GG	AA	GG	GG	GG	GG	GG
Gm04_46215544_T_C-1_T_R_2179335097	A/G	4	49343767	NC	NC	NC	NC	NC	NC	NC	GG	GG	GG	GG	GG	GG	GG	AG	GG	GG	GG	GG	AG	AG	GG	GG	AG	GG	AG	GG	GG	GG	GG	GG	GG	GG	GG	GG	GG	GG	GG	GG	AG	AG	GG	GG	GG	GG	AG
Gm04_46280438_G_A-1_B_R_2179335099	T/C	4	49408517	NC	NC	NC	NC	NC	NC	NC	AA	AA	GG	GG	GG	AG	GG	GG	GG	AA	GG	GG	GG	AA	AA	GG	AA	GG	AA	AA	AA	GG	GG	GG	GG	GG	AA	AA	GG	AA	AA	AA	AA	AA	AA	AA	AA	GG	AA
Gm04_46333298_A_G-1_T_F_2179335100	A/G	4	49461326	NC	NC	NC	NC	NC	NC	NC	AA	AA	AA	AA	AA	AG	AA	AA	AA	GG	GG	GG	AA	GG	AA	AA	GG	AA	GG	GG	AA	AA	AA	AA	AA	AA	GG	GG	AA	GG	GG	GG	GG	GG	GG	GG	GG	GG	GG
Gm04_46700121_A_G-1_B_R_2179335113	T/C	4	49828187	NC	NC	NC	NC	NC	NC	NC	AG	AG	AA	AA	AA	--	AA	AA	AA	AG	AA	AA	AA	AA	AA	AA	AA	AA	AG	AA	AA	AA	AA	AA	AA	AA	AA	AG	AA	AA	AG	AG	AA	AA	AG	AA	AG	AA	AA
Gm04_46774083_G_A-1_B_R_2179335115	T/C	4	49902280	NC	NC	NC	NC	NC	NC	NC	AA	AA	GG	GG	GG	--	GG	GG	GG	AA	GG	GG	GG	GG	GG	GG	GG	GG	AA	GG	AA	GG	GG	GG	GG	GG	GG	AA	GG	GG	AA	AA	GG	GG	AA	AA	AA	GG	GG
Gm04_46932652_T_G-1_T_R_2179335121	A/C	4	50060231	NC	NC	NC	NC	NC	NC	NC	AA	AA	AA	AA	AA	AA	AA	AA	AA	AA	AA	AA	AA	CC	AA	AA	AA	CC	AA	AA	AA	AA	CC	AA	AA	AA	AA	CC	AA	CC	AA	CC	CC	AA	AA	AA	AA	CC	CC
Gm04_47158138_T_C-1_T_R_2179335127	A/G	4	50289154	NC	NC	NC	NC	NC	NC	NC	AG	AG	AG	AG	AG	AG	AG	AG	AG	AG	GG	GG	AG	GG	GG	GG	GG	GG	GG	GG	GG	GG	GG	GG	AG	AG	GG	GG	GG	GG	AG	GG	AG	AG	AG	GG	AG	GG	GG
Gm04_47540792_T_C-1_B_F_2179335134	T/C	4	50672076	NC	NC	NC	NC	NC	NC	NC	AA	AA	GG	GG	GG	--	GG	AA	GG	AA	GG	GG	AA	GG	AA	GG	GG	GG	GG	GG	AA	GG	GG	GG	GG	GG	GG	GG	GG	AA	GG	GG	AA	GG	GG	AA	AA	GG	GG
Gm04_47718975_A_C-1_B_R_2179335139	T/G	4	50850310	NC	NC	NC	NC	NC	NC	NC	CC	CC	AA	AA	AA	--	AA	AA	AA	CC	AA	AA	AA	AA	AA	AA	AA	AA	CC	AA	AA	AA	AA	AA	AA	AA	AA	CC	AA	AA	CC	CC	CC	CC	CC	AA	CC	AA	AA
Gm04_47815130_T_G-1_B_F_2179335140	T/G	4	50946416	NC	NC	NC	NC	NC	NC	NC	CC	CC	AA	AA	AA	--	AA	AA	AA	CC	CC	CC	AA	AA	AA	CC	CC	CC	AA	AA	AA	CC	AA	CC	AA	AA	AA	AA	CC	AA	CC	AA	CC	CC	CC	AA	CC	AA	AA
Gm04_47957714_A_C-1_T_F_2179335142	A/C	4	51089205	NC	NC	NC	NC	NC	NC	NC	CC	CC	AA	AA	AA	AC	AA	AA	AA	CC	CC	CC	AA	AA	AA	CC	CC	CC	AA	AA	CC	CC	AA	CC	AA	AA	AA	AA	CC	AA	CC	AA	CC	CC	CC	CC	CC	AA	AA
Gm04_47981836_T_C-1_B_F_2179335144	T/C	4	51113327	NC	NC	NC	NC	NC	NC	NC	GG	GG	AA	AA	AA	AG	AA	AA	AA	GG	GG	GG	AA	AA	GG	GG	GG	GG	AA	AA	AA	GG	AA	GG	AA	AA	AA	GG	GG	AA	GG	AA	GG	GG	GG	AA	GG	AA	AA
Gm04_48140577_G_A-1_B_R_2179335147	T/C	4	51272101	NC	NC	NC	NC	NC	NC	NC	GG	GG	GG	GG	GG	AG	GG	GG	GG	GG	AA	AA	GG	GG	GG	AA	GG	AA	GG	GG	GG	AA	GG	AA	GG	GG	GG	AA	AA	GG	GG	GG	GG	AA	AA	GG	GG	GG	GG
Gm04_48198636_G_A-1_B_R_2179335149	T/C	4	51330120	NC	NC	NC	NC	NC	NC	NC	AA	AA	GG	GG	GG	GG	GG	GG	GG	AA	AA	AA	GG	AA	GG	AA	AA	AA	AA	GG	GG	AA	GG	AA	GG	GG	GG	AA	AA	AA	GG	AA	AA	GG	GG	GG	AA	GG	AA
Gm04_48244118_G_A-1_T_F_2179335150	A/G	4	51375549	NC	NC	NC	NC	NC	NC	NC	GG	GG	GG	GG	GG	GG	GG	GG	GG	GG	AA	AA	GG	GG	GG	AA	GG	AA	GG	GG	GG	AA	GG	AA	GG	GG	GG	AA	AA	GG	GG	GG	GG	AA	AA	GG	GG	GG	GG
Gm04_48329448_G_A-1_B_R_2179335153	T/C	4	51460947	NC	NC	NC	NC	NC	NC	NC	GG	GG	GG	GG	GG	--	GG	GG	GG	GG	GG	GG	GG	GG	GG	GG	GG	GG	GG	AA	AA	GG	GG	GG	GG	GG	AA	GG	GG	AA	GG	GG	GG	AA	AA	AA	GG	GG	GG
Gm04_48354680_T_C-1_B_F_2179335154	T/C	4	51486128	NC	NC	NC	NC	NC	NC	NC	AA	AA	AA	AA	AA	--	AA	AA	AA	AA	AA	AA	AA	AA	GG	AA	AA	AA	AA	AA	AA	AA	AA	AA	AA	AA	AA	AA	AA	GG	AA	AA	AA	GG	GG	AA	AA	AA	AA
Gm04_48812166_A_G-1_T_F_2179335164	A/G	4	51957929	NC	NC	NC	NC	NC	NC	NC	GG	GG	AA	AA	AA	AA	AA	AA	AA	AA	AA	AA	AA	AA	GG	AA	AA	AA	AA	GG	AA	AA	AA	AA	AA	AA	GG	AA	AA	GG	GG	AA	GG	AA	AA	AA	AA	AA	AA
Gm05_8736763_G_A-1_T_F_2179335340	A/G	5	384240	NC	NC	NC	NC	NC	NC	NC	AA	AA	AA	AA	AA	AA	AA	GG	AA	GG	GG	GG	GG	GG	GG	GG	GG	GG	GG	AA	AA	GG	GG	GG	GG	GG	GG	GG	GG	AA	GG	AA	GG	GG	AA	AA	GG	GG	GG
Gm05_8695812_A_G-1_T_F_2179335338	A/G	5	425184	NC	NC	NC	NC	NC	NC	NC	GG	GG	GG	GG	GG	GG	GG	GG	GG	AA	GG	AA	AA	AA	AA	AA	GG	AA	GG	GG	GG	AA	GG	AA	AA	AA	AA	AA	AA	AA	GG	GG	GG	AA	AA	GG	GG	GG	GG
Gm05_8656389_T_C-1_B_F_2179335336	T/C	5	464607	NC	NC	NC	NC	NC	NC	NC	GG	GG	GG	GG	GG	GG	GG	GG	GG	AA	GG	AA	AA	AA	AA	AA	GG	AA	GG	AA	AA	AA	GG	AA	AA	AA	AA	AA	AA	GG	GG	AA	GG	AA	GG	GG	GG	GG	GG
Gm05_8597246_C_T-1_B_F_2179335334	T/C	5	523750	NC	NC	NC	NC	NC	NC	NC	AA	AA	AA	AA	AA	AA	AA	AA	AA	GG	AA	GG	GG	GG	AA	GG	AA	GG	AA	GG	GG	GG	AA	GG	GG	GG	GG	AG	GG	AA	AA	GG	AA	GG	AA	AA	AA	AA	AA
Gm05_8562208_A_G-1_T_F_2179335332	A/G	5	558788	NC	NC	NC	NC	NC	NC	NC	AA	AA	AA	AA	AA	AA	AA	AA	AA	AA	AA	AA	AA	AA	GG	AA	AA	AA	AA	GG	GG	AA	AA	AA	AA	AA	AA	AG	AA	GG	AA	GG	AA	AA	AA	AA	AA	AA	AA
Gm05_8525159_C_T-1_B_F_2179335330	T/C	5	595837	NC	NC	NC	NC	NC	NC	NC	GG	GG	GG	GG	GG	GG	GG	AA	GG	GG	AA	GG	GG	GG	AA	GG	AA	GG	AA	AA	AA	GG	AA	GG	GG	GG	GG	AG	GG	AA	AA	AA	AA	GG	AA	GG	AA	AA	AA
Gm05_8492435_A_G-1_B_R_2179335329	T/C	5	628498	NC	NC	NC	NC	NC	NC	NC	AA	AA	AA	AA	AA	AA	AA	GG	AA	AA	GG	GG	AA	GG	AA	GG	GG	GG	GG	GG	AA	GG	GG	GG	GG	GG	AA	AA	GG	AA	GG	AA	GG	AA	GG	AA	GG	GG	GG
Gm05_8295170_T_C-1_T_R_2179335327	A/G	5	825759	NC	NC	NC	NC	NC	NC	NC	AA	AA	AA	AA	AA	AA	AA	AA	AA	AA	AA	AA	AA	AA	GG	AA	AA	AA	AA	AA	GG	AA	AA	AA	AA	AA	AA	AA	AA	GG	AA	GG	AA	AA	AA	GG	AA	AA	AA
Gm05_8140171_A_G-1_T_F_2179335320	A/G	5	984346	NC	NC	NC	NC	NC	NC	NC	GG	GG	GG	GG	GG	GG	GG	GG	GG	AA	AA	AA	AA	AA	AA	AA	AA	AA	AA	AA	GG	AA	AA	AA	AA	AA	AA	AG	AA	AA	AA	AA	AA	AA	AA	GG	AA	AA	AA
Gm05_8074146_A_G-1_B_R_2179335319	T/C	5	1050320	NC	NC	NC	NC	NC	NC	NC	GG	GG	GG	GG	GG	GG	GG	GG	GG	AA	AA	AA	AA	AA	GG	AA	AA	AA	AA	GG	GG	AA	AA	AA	AA	AA	AA	AG	AA	GG	AA	AA	AA	AA	AA	GG	AA	AA	AA
Gm05_8031928_A_C-1_T_F_2179335316	A/C	5	1092594	NC	NC	NC	NC	NC	NC	NC	CC	CC	CC	CC	CC	CC	CC	CC	CC	AA	AA	AA	AA	AA	CC	AA	AA	AA	AA	CC	CC	AA	AA	AA	AA	AA	AA	AC	AA	CC	AA	AA	AA	AA	AA	CC	AA	AA	AA
Gm05_7842055_T_C-1_T_R_2179335313	A/G	5	1282566	NC	NC	NC	NC	NC	NC	NC	GG	GG	GG	GG	GG	GG	GG	GG	GG	AA	AA	AA	AA	AA	AA	AA	AA	AA	AA	AA	GG	AA	AA	AA	AA	AA	AA	AA	AA	GG	AA	AA	AA	AA	AA	GG	AA	AA	AA
Gm05_7799197_G_T-1_T_R_2179335311	A/C	5	1325424	NC	NC	NC	NC	NC	NC	NC	CC	CC	CC	CC	CC	CC	CC	CC	CC	CC	CC	CC	CC	CC	CC	CC	CC	CC	CC	AA	CC	CC	CC	CC	CC	CC	CC	AC	CC	CC	CC	CC	CC	CC	CC	AA	CC	CC	CC
Gm05_7714399_A_C-1_T_F_2179335306	A/C	5	1410273	NC	NC	NC	NC	NC	NC	NC	CC	CC	CC	CC	CC	CC	CC	CC	CC	AA	AA	AA	AA	AA	CC	AA	AA	AA	AA	CC	CC	AA	AA	AA	AA	AA	AA	AC	AA	CC	AA	AA	AA	AA	AA	CC	CC	AA	AA
Gm05_7681969_G_A-1_B_R_2179335305	T/C	5	1442652	NC	NC	NC	NC	NC	NC	NC	AA	AA	AA	AA	AA	AA	AA	AA	AA	GG	GG	GG	GG	GG	AA	GG	GG	GG	GG	GG	AA	GG	GG	GG	GG	GG	GG	GG	GG	AA	GG	GG	GG	GG	GG	AA	--	GG	GG
Gm05_7628516_C_A-1_T_F_2179335302	A/C	5	1496156	NC	NC	NC	NC	NC	NC	NC	CC	CC	CC	CC	CC	AC	CC	CC	CC	CC	CC	CC	CC	CC	AC	CC	AC	CC	AC	AC	CC	CC	CC	CC	AC	AC	CC	AC	CC	CC	CC	CC	CC	CC	CC	AC	AC	CC	AC
Gm05_7588610_C_T-1_B_F_2179335300	T/C	5	1536062	NC	NC	NC	NC	NC	NC	NC	AA	AA	AA	AA	AA	--	AA	AA	AA	GG	GG	GG	GG	GG	AA	GG	GG	GG	AA	GG	AA	GG	GG	GG	AA	AA	GG	AG	GG	AA	GG	GG	GG	GG	GG	GG	GG	GG	AA
Gm05_7542380_A_C-1_T_F_2179335298	A/C	5	1582292	NC	NC	NC	NC	NC	NC	NC	CC	CC	CC	CC	CC	--	CC	CC	CC	AA	AA	AA	AA	AA	CC	AA	AA	AA	CC	AA	AA	AA	AA	AA	CC	CC	AA	AC	AA	AA	AA	AA	AA	AA	AA	CC	CC	AA	CC
Gm05_7499958_G_T-1_T_R_2179335297	A/C	5	1624664	NC	NC	NC	NC	NC	NC	NC	AA	AA	AA	AA	AA	AC	AA	AA	AA	CC	CC	CC	CC	CC	CC	CC	CC	CC	CC	CC	AA	CC	CC	CC	CC	CC	CC	AC	CC	CC	CC	CC	CC	CC	CC	CC	AA	CC	CC
Gm05_285672_T_C-1_B_F_2179335174	T/C	5	1960830	NC	NC	NC	NC	NC	NC	NC	AA	GG	AA	AA	AA	AG	AA	AA	AA	AA	AA	AA	AA	AA	GG	AA	AA	AA	AA	AA	GG	AA	AA	AA	AA	AA	AA	AG	AA	GG	AA	GG	AA	AA	AA	GG	GG	AA	GG
Gm05_492138_C_T-1_T_R_2179335181	A/G	5	2167359	NC	NC	NC	NC	NC	NC	NC	AA	AA	AA	AA	AA	AA	AA	AA	AA	GG	AA	AA	GG	AA	GG	AA	AA	AA	AA	GG	AA	AA	AA	AA	AA	AA	GG	GG	AA	AA	AA	GG	AA	GG	AA	AA	AA	AA	AA
Gm05_538322_G_T-1_B_F_2179335182	T/G	5	2213492	NC	NC	NC	NC	NC	NC	NC	AA	CC	AA	AA	AA	AA	AA	AA	AA	CC	AA	CC	CC	AA	CC	CC	AA	AA	CC	CC	AA	AC	AA	CC	CC	CC	CC	CC	AA	AA	CC	CC	CC	CC	CC	AA	CC	AA	AA
Gm05_682648_A_G-1_T_F_2179335188	A/G	5	2357845	NC	NC	NC	NC	NC	NC	NC	GG	AA	GG	GG	GG	GG	GG	GG	GG	AA	GG	AA	AA	GG	AA	AA	GG	GG	GG	AA	GG	GG	GG	GG	GG	GG	AA	AA	GG	GG	AA	GG	AA	AA	AA	GG	AA	GG	GG
Gm05_765761_G_T-1_T_R_2179335191	A/C	5	2441009	NC	NC	NC	NC	NC	NC	NC	AA	AA	AA	AA	AA	AA	AA	AA	AA	CC	AA	AA	CC	AA	AA	AA	AA	AA	AA	CC	AA	AA	AA	AA	AA	AA	CC	AC	AA	AA	AA	AA	AA	CC	AA	AA	AA	AA	AA
Gm05_830583_G_A-1_T_F_2179335192	A/G	5	2505988	NC	NC	NC	NC	NC	NC	NC	GG	GG	GG	GG	GG	GG	GG	GG	GG	GG	GG	GG	GG	GG	AA	GG	GG	AA	GG	GG	GG	AG	GG	GG	GG	GG	GG	AG	AA	GG	GG	GG	GG	GG	GG	GG	GG	GG	GG
Gm05_937362_A_G-1_B_R_2179335197	T/C	5	2612818	NC	NC	NC	NC	NC	NC	NC	GG	GG	GG	GG	GG	GG	GG	GG	GG	AA	GG	AA	AA	GG	GG	AA	GG	GG	GG	GG	GG	GG	GG	GG	GG	GG	AA	AA	GG	GG	GG	GG	GG	AA	AA	GG	GG	GG	GG
Gm05_997108_A_G-1_T_F_2179335198	A/G	5	2672513	NC	NC	NC	NC	NC	NC	NC	GG	GG	GG	GG	GG	GG	GG	GG	GG	AA	GG	GG	AA	GG	GG	GG	GG	GG	GG	GG	GG	GG	GG	GG	GG	GG	AA	AG	GG	GG	GG	GG	GG	AA	GG	GG	GG	GG	GG
Gm05_1043092_G_T-1_B_F_2179335200	T/G	5	2718497	NC	NC	NC	NC	NC	NC	NC	AA	AA	AA	AA	AA	AA	AA	AA	AA	CC	AA	CC	CC	AA	CC	CC	AA	AA	AA	CC	AA	AA	AA	AA	AA	AA	CC	AC	AA	AA	AA	AA	AA	CC	CC	AA	AA	AA	AA
Gm05_1106905_A_G-1_B_R_2179335205	T/C	5	2782362	NC	NC	NC	NC	NC	NC	NC	GG	AA	GG	GG	GG	GG	GG	AA	GG	AA	GG	AA	AA	GG	AA	AA	GG	GG	GG	AA	GG	GG	GG	GG	GG	GG	AA	AG	GG	GG	AA	GG	AA	AA	AA	GG	GG	GG	GG
Gm05_1175804_G_A-1_T_F_2179335206	A/G	5	2851210	NC	NC	NC	NC	NC	NC	NC	AA	GG	AA	AA	AA	AA	AA	GG	AA	GG	AA	GG	GG	AA	GG	GG	AA	AA	AA	GG	AA	AA	AA	AA	AA	AA	GG	GG	AA	AA	GG	GG	GG	GG	AA	GG	GG	AA	AA
Gm05_1236013_A_C-1_T_F_2179335210	A/C	5	2911419	NC	NC	NC	NC	NC	NC	NC	CC	CC	CC	CC	CC	CC	CC	CC	CC	AA	AA	CC	AA	CC	AA	CC	AA	CC	CC	AA	CC	CC	CC	CC	CC	CC	AA	AC	CC	CC	CC	CC	CC	AA	CC	CC	AA	CC	CC
Gm05_1490457_C_T-1_T_R_2179335217	A/G	5	3207318	NC	NC	NC	NC	NC	NC	NC	AA	GG	AA	AA	AA	AA	AA	GG	AA	GG	GG	AA	GG	AA	GG	AA	GG	GG	AA	GG	GG	AA	AA	AA	AA	AA	GG	GG	GG	GG	GG	GG	GG	GG	AA	AG	GG	AA	AA
Gm05_1500111_G_A-1_T_F_2179335218	A/G	5	3216921	NC	NC	NC	NC	NC	NC	NC	AA	GG	AA	AA	AA	AA	AA	GG	AA	GG	GG	AA	GG	AA	AA	AA	AA	GG	AA	GG	AA	AA	AA	AA	AA	AA	GG	GG	GG	GG	GG	GG	GG	GG	AA	AG	GG	AA	AA
Gm05_1547102_C_T-1_T_R_2179335221	A/G	5	3263963	NC	NC	NC	NC	NC	NC	NC	AA	AA	AA	AA	AA	AA	AA	AA	AA	GG	GG	AA	GG	AA	GG	AA	GG	AA	AA	GG	GG	AA	AA	AA	AA	AA	GG	GG	AA	GG	AA	GG	AA	GG	AA	AA	AA	AA	AA
Gm05_1602402_C_T-1_T_R_2179335223	A/G	5	3319259	NC	NC	NC	NC	NC	NC	NC	GG	AG	GG	GG	GG	GG	GG	AG	GG	GG	GG	GG	GG	GG	GG	GG	AG	AG	GG	GG	GG	GG	GG	GG	GG	GG	GG	GG	AG	GG	GG	GG	AG	GG	GG	--	GG	GG	GG
Gm05_1705841_A_G-1_T_F_2179335226	A/G	5	3428874	NC	NC	NC	NC	NC	NC	NC	GG	AA	GG	GG	GG	--	GG	AA	GG	AA	AA	GG	AA	GG	AA	GG	AA	GG	GG	AA	GG	GG	GG	GG	GG	GG	AA	AG	GG	GG	GG	GG	AA	AA	GG	GG	GG	GG	GG
Gm05_1744708_G_A-1_B_R_2179335229	T/C	5	3467792	NC	NC	NC	NC	NC	NC	NC	AA	GG	AA	AA	AA	--	AA	GG	AA	GG	GG	AA	GG	AA	GG	AA	GG	AA	AA	GG	GG	AA	AA	AA	AA	AA	GG	GG	AA	GG	AA	GG	GG	GG	AA	AA	GG	AA	AA
Gm05_1802095_T_C-1_B_F_2179335230	T/C	5	3525128	NC	NC	NC	NC	NC	NC	NC	AA	GG	AA	AA	AA	--	AA	GG	AA	AA	GG	AA	GG	AA	AA	AA	GG	AA	AA	GG	GG	AA	AA	AA	AA	AA	GG	AA	AA	GG	AA	AA	GG	GG	AA	AG	GG	AA	AA
Gm05_1979844_C_A-1_T_F_2179335232	A/C	5	3702797	NC	NC	NC	NC	NC	NC	NC	CC	AA	CC	CC	CC	--	CC	AA	CC	CC	AA	CC	CC	CC	CC	CC	AA	AA	CC	AA	CC	AA	AA	AA	CC	CC	CC	CC	AA	CC	CC	CC	AA	CC	CC	AC	AA	CC	CC
Gm05_2109639_G_T-1_B_F_2179335238	T/G	5	3832590	NC	NC	NC	NC	NC	NC	NC	CC	CC	CC	CC	CC	CC	CC	CC	CC	CC	CC	CC	CC	CC	AC	CC	CC	CC	CC	CC	CC	CC	CC	CC	CC	CC	CC	CC	CC	CC	CC	CC	CC	CC	CC	--	CC	CC	CC
Gm05_2216235_A_G-1_B_R_2179335245	T/C	5	3939083	NC	NC	NC	NC	NC	NC	NC	AA	AA	AA	AA	AA	AA	AA	AA	AA	AA	AA	AA	AA	AA	GG	AA	AA	AA	AA	AA	GG	AA	AA	AA	AA	AA	AA	AG	AA	AA	AA	AA	AA	AA	AA	AG	AA	AA	AA
Gm05_2415950_G_A-1_T_F_2179335248	A/G	5	4137536	NC	NC	NC	NC	NC	NC	NC	GG	GG	GG	GG	GG	GG	GG	GG	GG	GG	GG	GG	GG	GG	GG	GG	GG	GG	GG	GG	GG	GG	AA	GG	GG	GG	GG	AG	GG	AA	GG	GG	GG	GG	GG	AG	GG	GG	GG
Gm05_2647363_C_T-1_T_R_2179335255	A/G	5	4368153	NC	NC	NC	NC	NC	NC	NC	AA	AA	GG	GG	GG	GG	GG	GG	GG	AA	GG	GG	AA	GG	GG	GG	GG	GG	GG	AA	AA	GG	GG	GG	GG	GG	AA	AA	GG	GG	GG	AA	AA	AA	AA	AA	AA	GG	GG
Gm05_2674662_T_G-1_T_R_2179335257	A/C	5	4395453	NC	NC	NC	NC	NC	NC	NC	CC	CC	AA	AA	AA	AA	AA	AA	AA	AA	AA	AA	CC	AA	CC	AA	AA	AA	AA	CC	CC	AA	AA	AA	AA	AA	CC	CC	AA	AA	AA	CC	CC	CC	CC	CC	CC	AA	AA
Gm05_2708074_T_C-1_B_F_2179335258	T/C	5	4423813	NC	NC	NC	NC	NC	NC	NC	GG	GG	AA	AA	AA	AA	AA	AA	AA	GG	AA	AA	GG	AA	GG	AA	AA	AA	AA	GG	GG	AA	GG	AA	AA	AA	GG	GG	AA	GG	AA	GG	GG	GG	GG	AG	GG	AA	AA
Gm05_2738064_T_C-1_B_F_2179335260	T/C	5	4453396	NC	NC	NC	NC	NC	NC	NC	AA	AA	AA	AA	AA	AA	AA	AA	AA	GG	AA	AA	AA	AA	GG	AA	AA	AA	AA	AA	AA	AA	AA	AA	AA	AA	AA	AA	AA	AA	AA	AA	AA	AA	AA	AA	AA	AA	AA
Gm05_2967386_A_G-1_T_F_2179335266	A/G	5	4682207	NC	NC	NC	NC	NC	NC	NC	AG	AG	AA	AA	AA	AA	AA	AA	AA	AG	AA	AA	AA	AA	AA	AA	AA	AA	AA	AA	AA	AA	AG	AA	AA	AA	AA	--	AA	AA	AA	AA	AG	AA	AA	--	AG	AA	AA
Gm05_3284858_A_G-1_T_F_2179335272	A/G	5	5001256	NC	NC	NC	NC	NC	NC	NC	GG	GG	AA	AA	AA	AA	AA	AA	AA	GG	AA	GG	AA	AA	GG	AA	GG	AA	AA	GG	AA	AA	GG	AA	AA	AA	AA	AA	AA	GG	AA	AA	GG	GG	AA	AA	AA	AA	AA
Gm05_3569588_T_C-1_B_F_2179335278	T/C	5	5285861	NC	NC	NC	NC	NC	NC	NC	GG	GG	AA	AA	AA	AA	AA	AA	AA	GG	GG	GG	AA	GG	AA	GG	GG	GG	AA	GG	AA	AG	GG	AA	GG	GG	GG	GG	GG	GG	GG	AA	GG	GG	GG	AG	AA	GG	AA
Gm05_3664732_A_G-1_B_R_2179335281	T/C	5	5381060	NC	NC	NC	NC	NC	NC	NC	GG	GG	AA	AA	AA	AA	AA	AA	AA	GG	GG	GG	AA	GG	AA	GG	GG	GG	AA	GG	AA	AG	GG	AA	GG	GG	GG	GG	GG	GG	GG	GG	GG	GG	GG	AG	GG	GG	AA
Gm05_3764264_C_T-1_T_R_2179335283	A/G	5	5480590	NC	NC	NC	NC	NC	NC	NC	GG	GG	GG	GG	GG	GG	GG	GG	GG	AA	GG	GG	GG	GG	AA	GG	GG	GG	GG	AA	GG	GG	GG	GG	GG	GG	GG	GG	GG	GG	GG	AA	GG	AA	AA	AG	GG	GG	GG
Gm05_3859212_C_T-1_B_F_2179335284	T/C	5	5575765	NC	NC	NC	NC	NC	NC	NC	GG	GG	GG	GG	GG	GG	GG	GG	GG	AA	GG	AA	GG	GG	AA	GG	GG	GG	GG	AA	GG	GG	GG	GG	GG	GG	GG	GG	GG	GG	GG	GG	GG	AA	AA	AG	GG	GG	GG
Gm05_4079565_C_T-1_B_F_2179335290	T/C	5	5794434	NC	NC	NC	NC	NC	NC	NC	GG	GG	GG	GG	GG	GG	GG	GG	GG	GG	GG	GG	GG	GG	AA	GG	GG	GG	GG	AA	GG	GG	GG	GG	GG	GG	AA	GG	GG	GG	GG	GG	GG	AA	AA	AG	GG	GG	GG
Gm05_4433329_G_A-1_B_R_2179335293	T/C	5	6149047	NC	NC	NC	NC	NC	NC	NC	GG	GG	GG	GG	GG	GG	GG	GG	GG	GG	GG	AA	GG	GG	GG	GG	GG	GG	GG	GG	GG	GG	GG	GG	GG	GG	GG	GG	GG	GG	GG	GG	GG	GG	GG	GG	GG	GG	GG
Gm05_7107494_T_C-1_B_F_2179335294	T/C	5	8820958	NC	NC	NC	NC	NC	NC	NC	AA	AA	AA	AA	AA	AA	AA	AA	AA	AA	AA	AA	AA	AA	GG	AA	AA	AA	AA	AA	AA	AA	AA	AA	AA	AA	AA	AA	AA	AA	AA	GG	AA	AA	AA	AA	AA	AA	AA
Gm05_16220329_T_C-1_B_F_2179335358	T/C	5	9698689	NC	NC	NC	NC	NC	NC	NC	GG	GG	GG	GG	GG	AG	GG	GG	GG	GG	GG	GG	AA	AA	GG	GG	AA	GG	AA	GG	GG	AA	AA	AA	AA	AA	GG	GG	AA	GG	GG	GG	GG	GG	GG	GG	GG	AA	AA
Gm05_10273133_T_C-1_T_R_2179335353	A/G	5	11767383	NC	NC	NC	NC	NC	NC	NC	GG	GG	GG	GG	GG	AG	GG	GG	GG	GG	GG	GG	GG	GG	GG	GG	AA	GG	AA	GG	GG	GG	GG	GG	GG	GG	GG	GG	GG	GG	GG	GG	GG	GG	GG	GG	GG	GG	AA
Gm05_21633090_T_C-1_T_R_2179335365	A/G	5	22024663	NC	NC	NC	NC	NC	NC	NC	GG	GG	GG	GG	GG	AG	GG	GG	GG	GG	GG	GG	AA	AA	GG	GG	AA	GG	AA	GG	GG	AA	GG	AA	AA	AA	GG	GG	GG	GG	GG	GG	GG	GG	GG	GG	GG	GG	AA
Gm05_23799613_A_G-1_T_F_2179335366	A/G	5	24193791	NC	NC	NC	NC	NC	NC	NC	AA	AA	AA	AA	AA	AA	AA	AA	AA	AA	GG	AA	AA	AA	GG	GG	AA	AA	AA	GG	AA	AA	AA	AA	AA	AA	AA	GG	AA	AA	GG	AA	AA	AA	GG	GG	AA	AA	AA
Gm05_23934937_A_G-1_B_R_2179335369	T/C	5	24314314	NC	NC	NC	NC	NC	NC	NC	GG	GG	GG	GG	GG	--	GG	GG	GG	GG	GG	GG	AA	AA	GG	GG	AA	GG	AA	GG	GG	AA	GG	AA	AA	AA	GG	GG	GG	GG	GG	GG	GG	GG	GG	GG	GG	GG	AA
Gm05_26685967_G_A-1_T_F_2179335372	A/G	5	27082018	NC	NC	NC	NC	NC	NC	NC	GG	GG	GG	GG	GG	GG	GG	GG	GG	GG	AA	GG	GG	GG	AA	AA	GG	GG	GG	AA	GG	GG	GG	GG	GG	GG	AA	AA	GG	GG	AA	GG	GG	GG	AA	AA	GG	AA	GG
Gm05_26716419_G_T-1_B_F_2179335374	T/G	5	27112470	NC	NC	NC	NC	NC	NC	NC	CC	CC	CC	CC	CC	CC	CC	CC	CC	CC	CC	CC	CC	CC	AA	CC	CC	CC	CC	CC	CC	CC	CC	CC	CC	CC	CC	CC	CC	CC	CC	CC	CC	CC	CC	CC	CC	CC	CC
Gm05_26728271_G_A-1_T_F_2179335376	A/G	5	27124184	NC	NC	NC	NC	NC	NC	NC	GG	GG	GG	GG	GG	GG	GG	GG	GG	GG	AA	GG	GG	GG	GG	AA	GG	GG	GG	AA	GG	GG	GG	GG	GG	GG	GG	AA	GG	GG	AA	GG	GG	GG	AA	AA	GG	AA	GG
Gm05_26773791_T_C-1_T_R_2179335379	A/G	5	27169837	NC	NC	NC	NC	NC	NC	NC	AA	AA	AA	AA	AA	AA	AA	AA	AA	AA	AA	AA	AA	AA	GG	AA	AA	AA	AA	AA	AA	AA	AA	AA	AA	AA	AA	AG	AA	AA	AA	AA	AA	AA	GG	GG	AA	AA	AA
Gm05_27226936_A_G-1_B_R_2179335383	T/C	5	27623942	NC	NC	NC	NC	NC	NC	NC	GG	GG	AA	AA	AA	AA	AA	GG	AA	AA	AA	AA	AA	AA	GG	AA	GG	AA	AA	AA	AA	AA	AA	AA	AA	AA	GG	AA	AA	AA	AA	AA	GG	AA	AA	AA	AA	AA	AA
Gm05_27342672_T_G-1_B_F_2179335384	T/G	5	27739627	NC	NC	NC	NC	NC	NC	NC	CC	CC	AA	AA	AA	AA	AA	CC	AA	AA	AA	AA	AA	AA	CC	AA	AA	AA	AA	AA	AA	AA	AA	AA	AA	AA	AA	AA	AA	AA	AA	AA	CC	AA	AA	AA	AA	AA	AA
Gm05_27365188_A_G-1_B_R_2179335387	T/C	5	27762193	NC	NC	NC	NC	NC	NC	NC	GG	GG	AA	AA	AA	AA	AA	GG	AA	AA	GG	AA	AA	AA	GG	GG	AA	AA	AA	AA	AA	AA	AA	AA	AA	AA	GG	AG	AA	AA	GG	AA	GG	AA	GG	--	AA	GG	AA
Gm05_27460724_A_G-1_T_F_2179335390	A/G	5	27856038	NC	NC	NC	NC	NC	NC	NC	GG	GG	GG	GG	GG	AG	GG	GG	GG	AA	AA	GG	GG	GG	GG	AA	AA	GG	AA	GG	AA	GG	GG	GG	GG	GG	AA	AG	GG	AA	AA	AA	GG	AA	GG	AG	AA	AA	AA
Gm05_28259595_A_G-1_B_R_2179335393	T/C	5	28655930	NC	NC	NC	NC	NC	NC	NC	--	--	GG	GG	GG	AG	GG	--	GG	GG	GG	GG	GG	GG	--	GG	GG	GG	AA	GG	AA	GG	GG	GG	GG	GG	GG	GG	GG	AA	GG	GG	--	GG	GG	AG	GG	GG	AA
Gm05_28734075_T_C-1_T_R_2179335397	A/G	5	29122199	NC	NC	NC	NC	NC	NC	NC	AG	--	AA	AA	AA	--	AA	GG	AA	AA	AA	AA	AA	AA	AA	AA	AA	AA	--	AA	GG	AA	AA	AA	AA	AA	AA	AA	AA	GG	AA	AA	GG	AA	AA	--	AA	AA	GG
Gm05_28856521_T_C-1_B_F_2179335398	T/C	5	29244603	NC	NC	NC	NC	NC	NC	NC	GG	GG	AA	AA	AA	AG	AA	GG	AA	AA	AA	AA	AA	AA	GG	AA	AA	AA	GG	AA	GG	AA	AA	AA	AA	AA	AA	AA	AA	GG	AA	AA	GG	AA	AA	AG	AA	AA	GG
Gm05_28880254_G_A-1_B_R_2179335401	T/C	5	29268387	NC	NC	NC	NC	NC	NC	NC	GG	GG	GG	GG	GG	GG	GG	GG	GG	GG	GG	GG	GG	GG	GG	GG	GG	GG	AA	GG	AA	GG	GG	GG	GG	GG	GG	GG	GG	AA	GG	GG	GG	GG	GG	AG	GG	GG	AA
Gm05_29642681_A_C-1_B_R_2179335409	T/G	5	30005901	NC	NC	NC	NC	NC	NC	NC	CC	CC	AA	AA	AA	--	AA	CC	AA	AA	AA	AA	CC	CC	CC	AA	AA	CC	AA	AA	AA	CC	AA	CC	CC	CC	AA	AA	CC	AA	AA	AA	CC	CC	AA	AA	AA	AA	AA
Gm05_29660089_C_T-1_B_F_2179335410	T/C	5	30023258	NC	NC	NC	NC	NC	NC	NC	AA	AA	GG	GG	GG	AG	GG	AA	GG	GG	GG	GG	AA	AA	AA	GG	GG	AA	GG	GG	GG	AA	GG	AA	AA	AA	GG	GG	AA	GG	GG	GG	AA	AA	GG	GG	GG	GG	GG
Gm05_30172432_C_T-1_B_F_2179335416	T/C	5	30537439	NC	NC	NC	NC	NC	NC	NC	AA	AA	GG	GG	GG	--	GG	AA	GG	AA	AA	GG	AA	AA	AA	AA	AA	AA	AA	AA	AA	AA	GG	AA	AA	AA	AA	AA	AA	AA	AA	AA	AA	AA	AA	AA	AA	AA	AA
Gm05_30702753_T_C-1_T_R_2179335419	A/G	5	31068984	NC	NC	NC	NC	NC	NC	NC	GG	GG	AA	AA	AA	AG	AA	GG	AA	GG	AA	AA	GG	GG	GG	AA	GG	GG	GG	GG	GG	GG	AA	GG	GG	GG	GG	AG	GG	GG	AA	GG	GG	GG	GG	GG	AA	AA	GG
Gm05_30753835_T_C-1_B_F_2179335420	T/C	5	31119707	NC	NC	NC	NC	NC	NC	NC	GG	GG	AA	AA	AA	AG	AA	GG	AA	AA	AA	AA	AA	AA	AA	AA	GG	AA	AA	GG	GG	AA	AA	AA	AA	AA	AA	AG	AA	GG	AA	GG	GG	AA	AA	GG	AA	AA	GG
Gm05_30976228_G_A-1_B_R_2179335427	T/C	5	31243272	NC	NC	NC	NC	NC	NC	NC	AA	AA	GG	GG	GG	--	GG	AA	GG	GG	GG	GG	GG	GG	AA	GG	AA	GG	GG	AA	AA	GG	GG	GG	GG	GG	AA	AG	GG	AA	GG	AA	AA	GG	AA	AA	GG	GG	AA
Gm05_31100462_G_A-1_B_R_2179335431	T/C	5	31367050	NC	NC	NC	NC	NC	NC	NC	AG	AG	GG	GG	GG	GG	GG	AG	GG	GG	GG	GG	GG	GG	AG	GG	AG	GG	GG	AG	AG	GG	GG	GG	GG	GG	AG	--	GG	AG	GG	AG	AG	GG	GG	GG	GG	GG	AG
Gm05_31160955_A_G-1_B_R_2179335433	T/C	5	31427619	NC	NC	NC	NC	NC	NC	NC	GG	GG	AA	AA	AA	--	AA	GG	AA	AA	AA	AA	AA	AA	GG	AA	GG	AA	AA	GG	GG	AA	AA	AA	AA	AA	GG	--	AA	GG	AA	GG	GG	AA	AA	AG	AA	AA	GG
Gm05_31274857_A_G-1_B_R_2179335435	T/C	5	31541487	NC	NC	NC	NC	NC	NC	NC	GG	GG	AA	AA	AA	AG	AA	GG	AA	GG	AA	AA	AA	AA	GG	AA	GG	AA	GG	GG	GG	AA	AA	AA	GG	GG	GG	--	AA	GG	AA	GG	GG	AA	GG	GG	AA	AA	GG
Gm05_31317887_C_T-1_B_F_2179335436	T/C	5	31584464	NC	NC	NC	NC	NC	NC	NC	AA	AA	GG	GG	GG	AG	GG	AA	GG	AA	GG	GG	GG	GG	GG	GG	GG	GG	AA	GG	AA	GG	GG	GG	AA	AA	AA	GG	GG	GG	GG	GG	AA	GG	GG	AG	GG	GG	AA
Gm05_31334797_C_T-1_T_R_2179335439	A/G	5	31601425	NC	NC	NC	NC	NC	NC	NC	AA	AA	GG	GG	GG	--	GG	AA	GG	AA	GG	GG	GG	GG	AA	GG	AA	GG	AA	AA	AA	GG	GG	GG	AA	AA	AA	GG	GG	GG	GG	AA	AA	GG	GG	--	GG	GG	AA
Gm05_31399568_T_G-1_T_R_2179335441	A/C	5	31666197	NC	NC	NC	NC	NC	NC	NC	CC	CC	AA	AA	AA	AC	AA	CC	AA	CC	AA	AA	AA	AA	AA	AA	CC	AA	CC	CC	CC	AA	AA	AA	CC	CC	CC	AA	AA	AA	AA	CC	CC	AA	AA	AC	AA	AA	CC
Gm05_31454134_T_C-1_T_R_2179335443	A/G	5	31720764	NC	NC	NC	NC	NC	NC	NC	GG	GG	AA	AA	AA	AG	AA	GG	AA	AA	GG	AA	AA	AA	GG	GG	GG	AA	AA	GG	GG	AA	AA	AA	AA	AA	GG	GG	AA	GG	AA	GG	GG	AA	AA	AG	AA	GG	GG
Gm05_31488398_G_A-1_T_F_2179335444	A/G	5	31756596	NC	NC	NC	NC	NC	NC	NC	GG	GG	GG	GG	GG	GG	GG	GG	GG	GG	AA	GG	AA	AA	--	AA	GG	AA	AA	GG	GG	AA	GG	AA	AA	AA	GG	AA	AA	AA	GG	GG	GG	AA	GG	AA	GG	AA	GG
Gm05_31605772_A_G-1_T_F_2179335448	A/G	5	31873965	NC	NC	NC	NC	NC	NC	NC	GG	GG	AA	AA	AA	AG	AA	GG	AA	AA	AA	AA	AA	AA	GG	AA	GG	AA	AA	GG	GG	AA	AA	AA	AA	AA	GG	AA	AA	AA	AA	GG	GG	AA	AA	AA	AA	AA	GG
Gm05_31662958_A_C-1_T_F_2179335450	A/C	5	31932144	NC	NC	NC	NC	NC	NC	NC	AA	AA	AA	AA	AA	--	AA	AA	AA	CC	AA	AA	CC	CC	CC	AA	CC	CC	AA	CC	CC	CC	AA	CC	AA	AA	CC	--	CC	CC	AA	AA	AA	CC	CC	AC	AA	AA	CC
Gm05_31767626_A_G-1_B_R_2179335453	T/C	5	32036666	NC	NC	NC	NC	NC	NC	NC	GG	GG	AA	AA	AA	AA	AA	GG	AA	GG	GG	GG	AA	AA	AA	GG	AA	AA	AA	GG	GG	AA	AA	AA	AA	AA	GG	GG	AA	GG	GG	GG	GG	GG	GG	GG	GG	GG	AA
Gm05_31827868_T_G-1_T_R_2179335455	A/C	5	32095760	NC	NC	NC	NC	NC	NC	NC	CC	CC	CC	CC	CC	--	CC	CC	CC	AA	CC	AA	CC	CC	AA	CC	AA	CC	AA	CC	CC	CC	CC	CC	AA	AA	CC	CC	CC	CC	CC	CC	CC	CC	CC	CC	CC	CC	AA
Gm05_31856071_A_G-1_T_F_2179335456	A/G	5	32123912	NC	NC	NC	NC	NC	NC	NC	AA	AA	AA	AA	AA	AA	AA	AA	AA	AA	AA	AA	AA	AA	AA	AA	AA	AA	AA	GG	GG	AA	AA	AA	AA	AA	AA	--	AA	GG	AA	AA	AA	AA	AA	AG	AA	AA	AA
Gm05_32130134_T_C-1_B_F_2179335462	T/C	5	32397425	NC	NC	NC	NC	NC	NC	NC	AA	AA	AG	AG	AG	AG	AG	AA	AG	AA	AG	AA	AA	AA	AA	AG	AA	AA	AA	AA	AA	AA	AG	AA	AA	AA	AA	--	AA	AA	AG	AG	AA	AA	AG	AA	AA	AG	AA
Gm05_32327497_T_C-1_T_R_2179335465	A/G	5	32594853	NC	NC	NC	NC	NC	NC	NC	GG	GG	GG	GG	GG	GG	GG	GG	GG	GG	GG	GG	GG	GG	GG	GG	AA	GG	GG	AA	GG	GG	GG	GG	GG	GG	GG	GG	GG	GG	GG	GG	GG	GG	GG	GG	GG	GG	AA
Gm05_32361439_C_A-1_B_R_2179335467	T/G	5	32628778	NC	NC	NC	NC	NC	NC	NC	CC	CC	AA	AA	AA	AA	AA	CC	AA	CC	AA	AA	CC	CC	CC	AA	CC	CC	CC	CC	CC	CC	AA	CC	CC	CC	AA	AC	CC	CC	AA	AA	CC	CC	CC	CC	CC	CC	CC
Gm05_32654943_T_C-1_T_R_2179335471	A/G	5	32922275	NC	NC	NC	NC	NC	NC	NC	AA	AA	GG	GG	GG	GG	GG	AA	GG	AA	GG	GG	GG	GG	GG	GG	GG	GG	GG	AA	AA	GG	GG	GG	GG	GG	AA	AG	GG	AA	GG	GG	AA	AA	GG	AA	GG	GG	AA
Gm05_32734184_G_A-1_B_R_2179335473	T/C	5	33001516	NC	NC	NC	NC	NC	NC	NC	GG	GG	AA	AA	AA	AA	AA	GG	AA	GG	AA	AA	AA	AA	AA	AA	AA	AA	AA	GG	GG	AA	AA	AA	AA	AA	AA	--	AA	GG	AA	AA	GG	GG	AA	AA	AA	AA	GG
Gm05_32980603_A_G-1_B_R_2179335477	T/C	5	33248339	NC	NC	NC	NC	NC	NC	NC	GG	GG	GG	GG	GG	GG	GG	GG	GG	AA	GG	GG	GG	GG	AA	GG	GG	AA	GG	AA	GG	AA	GG	AA	GG	GG	GG	--	AA	GG	GG	GG	GG	GG	GG	GG	GG	GG	AA
Gm05_33050904_A_G-1_B_R_2179335479	T/C	5	33318813	NC	NC	NC	NC	NC	NC	NC	AA	AA	GG	GG	GG	GG	GG	AA	GG	AA	GG	GG	GG	GG	AA	GG	GG	AA	AA	AA	AA	AA	GG	AA	AA	AA	AA	AG	AA	AA	GG	GG	AA	GG	AA	GG	AA	GG	AA
Gm05_33075880_T_C-1_T_R_2179335481	A/G	5	33343789	NC	NC	NC	NC	NC	NC	NC	AA	AA	GG	GG	GG	GG	GG	AA	GG	AA	GG	GG	GG	GG	GG	GG	GG	AA	AA	AA	AA	AA	GG	AA	AA	AA	AA	AG	AA	GG	GG	GG	AA	AA	AA	GG	AA	GG	AA
Gm05_33130272_A_G-1_T_F_2179335482	A/G	5	33398137	NC	NC	NC	NC	NC	NC	NC	GG	GG	GG	GG	GG	GG	GG	GG	GG	AA	GG	GG	GG	GG	AA	GG	GG	AA	GG	AA	GG	AA	AA	AA	GG	GG	GG	AG	AA	GG	GG	GG	GG	AA	GG	GG	GG	GG	AA
Gm05_33176582_G_A-1_T_F_2179335484	A/G	5	33444176	NC	NC	NC	NC	NC	NC	NC	GG	GG	AA	AA	AA	AA	AA	GG	AA	GG	GG	AA	GG	GG	GG	GG	GG	GG	AA	GG	GG	GG	GG	GG	AA	AA	GG	AG	GG	AA	AA	GG	GG	GG	GG	AA	AA	GG	GG
Gm05_33268964_T_G-1_T_R_2179335487	A/C	5	33536400	NC	NC	NC	NC	NC	NC	NC	AA	AA	CC	CC	CC	CC	CC	AA	CC	AA	AA	CC	CC	CC	CC	CC	AA	AA	CC	CC	AA	AA	AA	AA	CC	CC	AA	AC	AA	CC	CC	AA	AA	AA	AA	CC	CC	CC	AA
Gm05_33472263_A_C-1_T_F_2179335490	A/C	5	33739841	NC	NC	NC	NC	NC	NC	NC	AA	AA	AA	AA	AA	AA	AA	AA	AA	AA	AA	AA	AA	AA	CC	AA	AA	AA	AA	CC	AA	AA	AA	AA	AA	AA	AA	AA	AA	CC	AA	AA	AA	CC	AA	AA	CC	AA	AA
Gm05_33501321_C_T-1_B_F_2179335492	T/C	5	33768996	NC	NC	NC	NC	NC	NC	NC	GG	GG	GG	GG	GG	GG	GG	GG	GG	GG	GG	GG	GG	GG	GG	GG	GG	GG	GG	AA	GG	GG	GG	GG	GG	GG	GG	GG	GG	AA	GG	GG	GG	AA	GG	GG	GG	GG	GG
Gm05_33618722_T_C-1_B_F_2179335496	T/C	5	33887595	NC	NC	NC	NC	NC	NC	NC	GG	GG	GG	GG	GG	GG	GG	GG	GG	GG	GG	GG	AA	AA	AA	GG	AA	AA	GG	AA	GG	AA	AA	AA	AA	AA	AA	GG	AA	AA	GG	GG	GG	AA	GG	GG	GG	AA	AA
Gm05_33651401_T_C-1_B_F_2179335498	T/C	5	33920274	NC	NC	NC	NC	NC	NC	NC	AG	AG	AG	AG	AG	AG	AG	AG	AG	AG	AG	AG	AA	AA	AG	AG	AA	AA	AG	--	AG	AA	AA	AA	AA	AA	AA	AG	AA	AG	AG	AG	AG	AG	AG	AG	AG	AA	AA
Gm05_33737561_T_C-1_T_R_2179335501	A/G	5	34006381	NC	NC	NC	NC	NC	NC	NC	GG	GG	GG	GG	GG	GG	GG	GG	GG	--	AG	GG	--	AG	AG	GG	AG	AG	--	GG	GG	--	--	--	AG	AG	--	--	AG	GG	GG	GG	GG	GG	GG	GG	GG	AG	AG
Gm05_33785297_T_C-1_B_F_2179335502	T/C	5	34054066	NC	NC	NC	NC	NC	NC	NC	GG	GG	GG	GG	GG	GG	GG	GG	GG	AA	AA	GG	GG	GG	GG	GG	AA	AA	AA	GG	AA	AA	AA	AA	GG	GG	AA	AG	AA	GG	GG	AA	GG	GG	GG	GG	GG	GG	AA
Gm05_33843473_C_T-1_T_R_2179335505	A/G	5	34112294	NC	NC	NC	NC	NC	NC	NC	AG	AG	AA	AA	AA	AA	AA	AG	AA	AA	AA	AA	AA	AA	AA	AA	AG	AG	AA	AA	AA	AG	AG	AG	AA	AA	AG	AA	AG	AA	AA	AA	AG	AA	AA	AA	AG	AA	AG
Gm05_33929183_C_T-1_T_R_2179335507	A/G	5	34199812	NC	NC	NC	NC	NC	NC	NC	GG	GG	GG	GG	GG	GG	GG	GG	GG	AA	AA	GG	AA	AA	AA	GG	GG	GG	AA	AA	AA	GG	GG	GG	AA	AA	GG	AG	GG	AA	GG	AA	GG	AA	GG	GG	GG	GG	GG
Gm05_34034547_T_C-1_B_F_2179335510	T/C	5	34305122	NC	NC	NC	NC	NC	NC	NC	AA	AA	AA	AA	AA	AA	AA	AA	AA	GG	GG	AA	GG	GG	AA	AA	AA	AA	GG	GG	AA	AA	AA	AA	GG	GG	AA	--	AA	GG	AA	AA	AA	AA	AA	GG	AA	AA	AA
Gm05_34081675_A_G-1_T_F_2179335512	A/G	5	34352250	NC	NC	NC	NC	NC	NC	NC	AA	AA	AA	AA	AA	AA	AA	AA	AA	AA	AA	GG	GG	GG	AA	GG	AA	AA	AA	GG	GG	AA	AA	AA	GG	GG	AA	AG	AA	GG	GG	AA	AA	GG	GG	GG	AA	AA	AA
Gm05_34115366_T_C-1_B_F_2179335514	T/C	5	34386026	NC	NC	NC	NC	NC	NC	NC	AA	AA	AA	AA	AA	AA	AA	AA	AA	AA	AA	GG	GG	GG	GG	GG	AG	AA	AA	GG	GG	AA	AA	AA	GG	GG	AA	AG	AA	GG	GG	GG	AA	GG	GG	GG	AA	AA	AA
Gm05_34190449_C_T-1_B_F_2179335516	T/C	5	34461109	NC	NC	NC	NC	NC	NC	NC	GG	GG	GG	GG	GG	GG	GG	GG	GG	GG	GG	AA	AA	AA	AA	AA	GG	GG	GG	AA	GG	GG	GG	GG	AA	AA	AA	--	GG	AA	AA	AA	GG	GG	GG	GG	GG	GG	GG
Gm05_34234207_G_A-1_T_F_2179335518	A/G	5	34504867	NC	NC	NC	NC	NC	NC	NC	GG	GG	GG	GG	GG	GG	GG	GG	GG	GG	GG	GG	AA	AA	AA	GG	GG	GG	GG	AA	GG	GG	GG	GG	AA	AA	GG	GG	GG	AA	GG	AA	GG	GG	GG	GG	GG	GG	GG
Gm05_34294649_G_T-1_B_F_2179335520	T/G	5	34565308	NC	NC	NC	NC	NC	NC	NC	CC	CC	AA	AA	AA	--	AA	CC	AA	CC	CC	CC	CC	CC	AA	CC	CC	CC	CC	CC	AA	CC	CC	CC	CC	CC	AA	CC	CC	AA	CC	AA	CC	AA	CC	CC	CC	CC	CC
Gm05_34570503_C_A-1_T_F_2179335530	A/C	5	34841168	NC	NC	NC	NC	NC	NC	NC	CC	CC	AA	AA	AA	AA	AA	CC	AA	AA	AA	AA	AA	AA	AA	AA	AA	AA	AA	AA	AA	AA	AA	AA	AA	AA	AA	AA	AA	AA	AA	AA	CC	AA	AA	AA	CC	AA	CC
Gm05_34620992_C_A-1_T_F_2179335532	A/C	5	34891647	NC	NC	NC	NC	NC	NC	NC	CC	CC	CC	CC	CC	CC	CC	CC	CC	CC	CC	CC	AA	AA	AA	CC	AA	CC	CC	AA	CC	AA	CC	AA	AA	AA	CC	AC	CC	AA	CC	CC	CC	CC	CC	CC	CC	CC	CC
Gm05_34692879_G_T-1_T_R_2179335535	A/C	5	34963661	NC	NC	NC	NC	NC	NC	NC	CC	CC	AA	AA	AA	AA	AA	CC	AA	AA	AA	AA	AA	AA	AA	AA	AA	AA	AA	AA	AA	AA	CC	AA	AA	AA	AA	AA	AA	AA	AA	AA	CC	AA	AA	AA	CC	CC	CC
Gm05_34765648_A_G-1_B_R_2179335539	T/C	5	35036429	NC	NC	NC	NC	NC	NC	NC	GG	GG	GG	GG	GG	GG	GG	GG	GG	GG	GG	AA	AA	--	AA	GG	AA	GG	GG	GG	GG	AA	AA	AA	AA	AA	AA	--	GG	GG	GG	AA	GG	GG	GG	GG	GG	AA	AG
Gm05_34801979_T_G-1_T_R_2179335541	A/C	5	35072760	NC	NC	NC	NC	NC	NC	NC	AA	AA	CC	CC	CC	CC	CC	AA	CC	CC	CC	AA	AA	AA	CC	AA	AA	CC	CC	CC	CC	AA	AA	AA	AA	AA	AA	AA	CC	CC	CC	AA	AA	CC	CC	CC	CC	AA	AA
Gm05_34830575_G_A-1_B_R_2179335543	T/C	5	35101316	NC	NC	NC	NC	NC	NC	NC	GG	GG	AA	AA	AA	AA	AA	GG	AA	AA	AA	GG	GG	GG	GG	GG	GG	AA	AA	AA	AA	GG	GG	GG	GG	GG	GG	GG	AA	AA	AA	GG	GG	AA	AA	AA	AA	GG	GG
Gm05_34887900_A_G-1_T_F_2179335544	A/G	5	35158583	NC	NC	NC	NC	NC	NC	NC	AA	AA	GG	GG	GG	GG	GG	AA	GG	AA	AA	AA	AA	AA	GG	AA	AA	GG	AA	AA	AA	AA	AA	AA	AA	AA	AA	AA	AA	AA	AA	AA	AA	AA	GG	GG	AA	AA	AA
Gm05_34939267_A_G-1_B_R_2179335547	T/C	5	35210018	NC	NC	NC	NC	NC	NC	NC	GG	GG	GG	GG	GG	GG	GG	GG	GG	GG	GG	GG	GG	GG	GG	GG	GG	GG	GG	GG	AA	GG	GG	GG	GG	GG	GG	GG	GG	AA	GG	GG	GG	AA	GG	GG	GG	GG	GG
Gm05_35103944_A_G-1_T_F_2179335552	A/G	5	35374642	NC	NC	NC	NC	NC	NC	NC	AA	AA	GG	GG	GG	GG	GG	AA	GG	GG	GG	AA	AA	AA	GG	GG	AA	GG	GG	AA	AA	AA	AA	AA	AA	AA	AA	AG	GG	AA	GG	AA	AA	AA	GG	GG	GG	AA	AA
Gm05_35152904_T_C-1_B_F_2179335554	T/C	5	35423601	NC	NC	NC	NC	NC	NC	NC	AA	AA	GG	GG	GG	GG	GG	AA	GG	AA	AA	AA	AA	AA	GG	AA	AA	GG	AA	AA	AA	AA	AA	AA	AA	AA	AA	AA	AA	AA	AA	AA	AA	AA	AA	AA	AA	AA	AA
Gm05_35196492_G_T-1_T_R_2179335557	A/C	5	35467239	NC	NC	NC	NC	NC	NC	NC	CC	CC	AA	AA	AA	AA	AA	CC	AA	AA	AA	CC	CC	CC	CC	CC	CC	AA	AA	CC	CC	CC	CC	CC	CC	CC	CC	AC	AA	CC	CC	CC	CC	CC	CC	CC	CC	CC	CC
Gm05_35326427_C_T-1_B_F_2179335562	T/C	5	35597123	NC	NC	NC	NC	NC	NC	NC	GG	GG	AA	AA	AA	AA	AA	GG	AA	AA	AA	GG	GG	GG	AA	AA	GG	AA	AA	GG	GG	GG	AA	GG	GG	GG	GG	AA	AA	AA	AA	AA	GG	GG	AA	AA	AA	AA	GG
Gm05_35368098_A_C-1_B_R_2179335565	T/G	5	35638846	NC	NC	NC	NC	NC	NC	NC	AA	AA	CC	CC	CC	CC	CC	AA	CC	CC	CC	AA	AA	AA	AA	CC	AA	CC	CC	AA	AA	AA	CC	AA	AA	AA	AA	CC	CC	CC	CC	CC	AA	AA	CC	CC	CC	CC	AA
Gm05_35690382_A_G-1_T_F_2179335576	A/G	5	35961460	NC	NC	NC	NC	NC	NC	NC	GG	GG	AA	AA	AA	AA	AA	GG	AA	AA	AA	GG	GG	GG	AA	AA	GG	AA	AA	GG	GG	GG	GG	GG	GG	GG	GG	AA	AA	AA	GG	AA	GG	AA	AA	AA	GG	AA	GG
Gm05_35724027_A_G-1_T_F_2179335578	A/G	5	35995105	NC	NC	NC	NC	NC	NC	NC	GG	GG	GG	GG	GG	GG	GG	GG	GG	GG	GG	GG	GG	GG	GG	GG	GG	GG	GG	GG	GG	GG	GG	GG	GG	GG	GG	GG	GG	AA	GG	GG	GG	AA	GG	GG	GG	GG	GG
Gm05_35754878_C_A-1_B_R_2179335581	T/G	5	36026007	NC	NC	NC	NC	NC	NC	NC	AA	AA	AA	AA	AA	--	AA	AA	AA	AA	AA	AA	AA	AA	CC	CC	AA	AA	AA	AA	AA	AA	AA	AA	AA	AA	AA	--	AA	CC	AA	CC	AA	CC	CC	AA	AA	AA	AA
Gm05_35788006_T_C-1_T_R_2179335583	A/G	5	36046962	NC	NC	NC	NC	NC	NC	NC	GG	GG	GG	GG	GG	--	GG	GG	GG	GG	GG	GG	AA	AA	GG	AA	AA	GG	GG	GG	GG	AA	GG	AA	AA	AA	GG	AA	GG	AA	GG	AA	GG	AA	AA	GG	GG	AA	GG
Gm05_35860939_C_T-1_T_R_2179335585	A/G	5	36119877	NC	NC	NC	NC	NC	NC	NC	AA	AA	AA	AA	AA	AG	AA	AA	AA	AA	AA	GG	GG	GG	GG	AA	GG	AA	AA	GG	AA	GG	GG	GG	GG	GG	AA	AA	AA	AA	GG	AA	GG	GG	GG	AA	GG	GG	GG
Gm05_35992617_T_C-1_B_F_2179335586	T/C	5	36275552	NC	NC	NC	NC	NC	NC	NC	GG	GG	--	--	AG	--	--	--	AG	--	--	--	--	--	GG	GG	AG	--	GG	--	GG	--	GG	--	--	AG	GG	GG	GG	--	GG	GG	GG	AG	GG	GG	GG	AG	AG
Gm05_36028909_A_G-1_T_F_2179335588	A/G	5	36311844	NC	NC	NC	NC	NC	NC	NC	GG	GG	AA	AA	AA	AG	AA	AA	AA	AA	GG	GG	AA	AA	GG	GG	AA	AA	AA	AA	AA	AA	GG	AA	AA	AA	GG	AG	AA	GG	GG	AA	GG	AA	GG	GG	GG	AA	GG
Gm05_36055684_C_T-1_B_F_2179335590	T/C	5	36338620	NC	NC	NC	NC	NC	NC	NC	GG	GG	GG	GG	GG	--	GG	GG	GG	GG	AG	AG	GG	GG	GG	AG	GG	GG	GG	GG	AG	GG	AG	GG	GG	GG	AG	--	GG	GG	GG	GG	GG	GG	AG	GG	AG	GG	AG
Gm05_36115730_C_T-1_B_F_2179335592	T/C	5	36398504	NC	NC	NC	NC	NC	NC	NC	GG	GG	GG	GG	GG	--	GG	GG	GG	GG	AA	AA	AA	AA	AA	AA	AA	GG	GG	AA	AA	AA	AA	AA	AA	AA	AA	--	GG	AA	GG	GG	GG	GG	AA	GG	AA	AA	AA
Gm05_36190383_A_C-1_T_F_2179335594	A/C	5	36473134	NC	NC	NC	NC	NC	NC	NC	AA	AA	AA	AA	AA	AA	AA	AA	AA	AA	AA	AA	AA	AA	CC	AA	AA	AA	AA	CC	CC	AA	CC	AA	AA	AA	CC	AA	AA	CC	AA	AA	AA	AA	AA	AA	AA	AA	AA
Gm05_36429393_C_T-1_T_R_2179335603	A/G	5	36712195	NC	NC	NC	NC	NC	NC	NC	AA	AA	AA	AA	AA	AG	AA	AA	AA	GG	GG	GG	GG	GG	AA	GG	GG	AA	GG	AA	AA	GG	AA	GG	GG	GG	AA	GG	GG	AA	GG	GG	GG	AA	GG	GG	GG	GG	AA
Gm05_36465301_T_C-1_T_R_2179335605	A/G	5	36748103	NC	NC	NC	NC	NC	NC	NC	GG	GG	GG	GG	GG	AG	GG	GG	GG	AA	AA	AA	AA	AA	GG	AA	AA	GG	AA	GG	GG	AA	GG	AA	AA	AA	GG	AA	AA	GG	AA	AA	AA	GG	AA	AA	AA	AA	GG
Gm05_36558442_C_T-1_B_F_2179335606	T/C	5	36841189	NC	NC	NC	NC	NC	NC	NC	GG	GG	GG	GG	GG	GG	GG	GG	GG	GG	GG	GG	GG	GG	AA	GG	GG	GG	GG	AA	AA	GG	AA	GG	GG	GG	AA	GG	GG	AA	GG	GG	GG	GG	GG	GG	GG	GG	GG
Gm05_36626022_A_G-1_T_F_2179335608	A/G	5	36917813	NC	NC	NC	NC	NC	NC	NC	AA	AA	AA	AA	AA	--	AA	AA	AA	AA	GG	GG	AA	AA	GG	GG	AA	AA	AA	AA	GG	AA	GG	AA	AA	AA	GG	--	AA	AA	AA	AA	AA	AA	GG	AA	GG	AA	GG
Gm05_36671535_C_T-1_T_R_2179335611	A/G	5	36962055	NC	NC	NC	NC	NC	NC	NC	AA	AA	AA	AA	AA	AA	AA	AA	AA	AA	AA	AA	AA	AA	AA	AA	AA	AA	AA	AA	AA	AA	AA	AA	AA	AA	AA	AG	AA	AA	GG	AA	GG	AA	AA	GG	AA	AA	AA
Gm05_37043636_A_C-1_T_F_2179335620	A/C	5	37333402	NC	NC	NC	NC	NC	NC	NC	CC	CC	CC	CC	CC	CC	CC	CC	CC	CC	CC	CC	CC	CC	CC	CC	CC	CC	CC	AA	AA	CC	AA	CC	CC	CC	AA	AC	CC	AA	CC	AA	CC	CC	CC	CC	CC	CC	CC
Gm05_37071607_G_A-1_T_F_2179335622	A/G	5	37361373	NC	NC	NC	NC	NC	NC	NC	GG	GG	GG	GG	GG	AG	GG	GG	GG	GG	GG	GG	GG	GG	AA	GG	GG	GG	GG	AA	AA	GG	AA	GG	GG	GG	AA	AA	GG	AA	AA	AA	AA	GG	AA	AA	AA	GG	GG
Gm05_37115396_A_G-1_B_R_2179335625	T/C	5	37405469	NC	NC	NC	NC	NC	NC	NC	GG	GG	GG	GG	GG	GG	GG	GG	GG	GG	GG	GG	GG	GG	AA	GG	GG	GG	GG	AA	AA	GG	AA	GG	GG	GG	AA	--	GG	AA	GG	AA	GG	AA	GG	GG	AA	GG	AA
Gm05_37194257_T_C-1_T_R_2179335627	A/G	5	37484326	NC	NC	NC	NC	NC	NC	NC	GG	GG	GG	GG	GG	GG	GG	GG	GG	GG	GG	GG	GG	GG	--	GG	GG	GG	GG	AA	AA	GG	AA	GG	GG	GG	AA	AG	GG	AA	GG	AA	GG	AA	GG	GG	AA	GG	AA
Gm05_37260149_A_G-1_B_R_2179335629	T/C	5	37550218	NC	NC	NC	NC	NC	NC	NC	GG	GG	GG	GG	GG	GG	GG	GG	GG	GG	GG	GG	GG	GG	AA	GG	GG	GG	GG	AA	AA	GG	AA	GG	GG	GG	AA	AG	GG	AA	GG	AA	GG	AA	GG	GG	AA	GG	AA
Gm05_37305888_A_G-1_T_F_2179335630	A/G	5	37595900	NC	NC	NC	NC	NC	NC	NC	GG	GG	GG	GG	GG	GG	GG	GG	GG	GG	GG	GG	GG	GG	GG	GG	GG	GG	GG	AA	AA	GG	AA	GG	GG	GG	AA	--	GG	AA	GG	AA	GG	AA	GG	GG	AA	GG	AA
Gm05_37409751_C_T-1_B_F_2179335632	T/C	5	37699622	NC	NC	NC	NC	NC	NC	NC	AA	AA	AA	AA	AA	AA	AA	AA	AA	AA	AA	AA	AA	GG	--	GG	GG	AA	AA	GG	GG	GG	GG	GG	GG	GG	GG	--	GG	GG	AA	GG	AA	AA	AA	GG	GG	GG	GG
Gm05_37480785_T_C-1_T_R_2179335635	A/G	5	37770705	NC	NC	NC	NC	NC	NC	NC	GG	GG	GG	GG	GG	GG	GG	GG	GG	GG	GG	GG	GG	GG	AA	GG	GG	GG	GG	AA	AA	GG	AA	GG	GG	GG	AA	GG	GG	AA	GG	GG	GG	GG	GG	GG	AA	GG	AA
Gm05_37592640_T_C-1_B_F_2179335636	T/C	5	37882507	NC	NC	NC	NC	NC	NC	NC	GG	GG	GG	GG	GG	GG	GG	GG	GG	GG	AA	AA	GG	AA	GG	AA	AA	GG	GG	AA	AA	AA	AA	AA	AA	AA	AA	GG	AA	AA	GG	GG	GG	AA	GG	AA	AA	AA	AA
Gm05_37611048_C_T-1_T_R_2179335639	A/G	5	37900966	NC	NC	NC	NC	NC	NC	NC	AA	AA	AA	AA	AA	AA	AA	GG	AA	GG	GG	GG	GG	GG	GG	GG	GG	AA	GG	GG	GG	GG	GG	GG	GG	GG	GG	AG	GG	GG	GG	AA	GG	GG	AA	AA	GG	GG	GG
Gm05_37650940_T_C-1_T_R_2179335641	A/G	5	37940860	NC	NC	NC	NC	NC	NC	NC	GG	GG	AA	AA	AA	AG	AA	GG	AA	GG	AA	AA	GG	AA	GG	AA	AA	AA	GG	AA	AA	AA	AA	AA	AA	AA	AA	AG	AA	AA	GG	AA	GG	AA	GG	AA	AA	AA	AA
Gm05_37696986_T_C-1_B_F_2179335642	T/C	5	37987063	NC	NC	NC	NC	NC	NC	NC	AA	AA	AA	AA	AA	AA	AA	GG	AA	GG	AA	AA	GG	AA	AA	AA	AA	AA	GG	AA	AA	AA	AA	AA	AA	AA	AA	AG	AA	AA	GG	AA	GG	AA	AA	AA	AA	AA	AA
Gm05_37834044_A_G-1_T_F_2179335646	A/G	5	38124163	NC	NC	NC	NC	NC	NC	NC	AA	AA	GG	GG	GG	AG	GG	AA	GG	AA	AA	AA	AA	AA	AA	AA	AA	GG	AA	GG	AA	AA	GG	AA	AA	AA	AA	GG	AA	AA	GG	GG	GG	AA	AA	AA	AA	AA	AA
Gm05_37848366_C_A-1_B_R_2179335649	T/G	5	38138536	NC	NC	NC	NC	NC	NC	NC	CC	CC	AA	AA	AA	AC	AA	AA	AA	AA	CC	CC	AA	CC	AA	CC	CC	AA	AA	AA	CC	CC	AA	CC	CC	CC	CC	AA	CC	CC	AA	AA	AA	CC	CC	AA	CC	CC	CC
Gm05_37990846_C_T-1_T_R_2179335651	A/G	5	38281015	NC	NC	NC	NC	NC	NC	NC	GG	GG	AA	AA	AA	AG	AA	GG	AA	AA	AA	AA	AA	GG	AA	AA	AA	AA	AA	AA	GG	AA	GG	AA	GG	GG	GG	GG	GG	GG	GG	GG	GG	GG	GG	AA	GG	AA	GG
Gm05_38073855_C_T-1_B_F_2179335654	T/C	5	38363975	NC	NC	NC	NC	NC	NC	NC	AA	AA	AA	AA	AA	AA	AA	AA	AA	AA	AA	AA	AA	AA	AA	AA	AA	AA	AA	AA	GG	AA	AA	AA	AA	AA	GG	AA	AA	GG	AA	AA	AA	AA	AA	AA	AA	AA	GG
Gm05_41866018_G_A-1_B_R_2179335761	T/C	5	38472317	NC	NC	NC	NC	NC	NC	NC	AA	AA	AA	AA	AA	AA	AA	AA	AA	AA	AA	AA	AA	AA	AA	AA	AA	AA	AA	AA	GG	AA	AA	AA	AA	AA	AA	AA	AA	GG	AA	AA	AA	AA	AA	AA	AA	AA	GG
Gm05_41740936_C_T-1_B_F_2179335758	T/C	5	38597450	NC	NC	NC	NC	NC	NC	NC	AA	AA	AA	AA	AA	AA	AA	AA	AA	AA	AA	AA	AA	AA	GG	AA	AA	AA	AA	GG	GG	AA	AA	AA	AA	AA	GG	AA	AA	GG	AA	AA	AA	GG	AA	AA	AA	AA	GG
Gm05_41658399_C_T-1_T_R_2179335757	A/G	5	38679884	NC	NC	NC	NC	NC	NC	NC	AA	AA	AA	AA	AA	AA	AA	AA	AA	AA	AA	AA	AA	AA	GG	AA	AA	AA	AA	AA	GG	AA	AA	AA	AA	AA	GG	AA	AA	GG	AA	AA	AA	GG	AA	AA	AA	AA	GG
Gm05_41638179_T_C-1_T_R_2179335755	A/G	5	38700104	NC	NC	NC	NC	NC	NC	NC	GG	GG	AA	AA	AA	AG	AA	GG	AA	GG	AA	GG	GG	GG	AA	GG	GG	AA	GG	AA	AA	GG	GG	GG	GG	GG	AA	GG	GG	AA	GG	GG	GG	AA	GG	GG	GG	GG	AA
Gm05_41481303_T_C-1_B_F_2179335752	T/C	5	38856582	NC	NC	NC	NC	NC	NC	NC	GG	GG	GG	GG	GG	GG	GG	GG	GG	GG	GG	GG	GG	GG	GG	GG	GG	GG	GG	AA	AA	GG	GG	GG	GG	GG	AA	GG	GG	AA	GG	GG	GG	AA	GG	GG	GG	GG	AA
Gm05_41446899_T_C-1_B_F_2179335750	T/C	5	38890984	NC	NC	NC	NC	NC	NC	NC	GG	GG	GG	GG	GG	GG	GG	GG	GG	GG	GG	GG	GG	GG	AA	GG	GG	GG	GG	AA	AA	GG	GG	GG	GG	GG	AA	GG	GG	AA	GG	GG	GG	AA	GG	GG	GG	GG	AA
Gm05_41344316_C_T-1_B_F_2179335746	T/C	5	38993568	NC	NC	NC	NC	NC	NC	NC	AA	AA	AA	AA	AA	AA	AA	AA	AA	AA	AA	AA	AA	GG	GG	AA	AA	AA	AA	GG	AA	AA	AA	AA	GG	GG	GG	AG	GG	AA	AA	GG	AA	AA	AA	AA	AA	AA	GG
Gm05_41240881_A_G-1_B_R_2179335741	T/C	5	39097056	NC	NC	NC	NC	NC	NC	NC	GG	GG	GG	GG	GG	GG	GG	GG	GG	GG	GG	GG	GG	GG	GG	GG	GG	GG	GG	AA	GG	GG	GG	GG	GG	GG	AA	AA	GG	GG	GG	GG	GG	GG	GG	GG	GG	GG	AA
Gm05_41186986_G_A-1_T_F_2179335738	A/G	5	39151900	NC	NC	NC	NC	NC	NC	NC	GG	GG	AA	AA	AA	AA	AA	GG	AA	GG	AA	AA	GG	GG	GG	AA	AA	AA	GG	GG	AA	GG	AA	GG	GG	GG	GG	GG	GG	AA	AA	GG	AA	AA	AA	GG	GG	AA	GG
Gm05_41151290_T_C-1_B_F_2179335736	T/C	5	39187596	NC	NC	NC	NC	NC	NC	NC	GG	GG	GG	GG	GG	GG	GG	GG	GG	AA	GG	GG	AA	GG	AA	GG	GG	GG	AA	AA	AA	AA	GG	AA	GG	GG	AA	AA	GG	AA	GG	GG	GG	GG	GG	GG	AA	GG	AA
Gm05_40919406_C_T-1_B_F_2179335728	T/C	5	39419492	NC	NC	NC	NC	NC	NC	NC	GG	GG	AA	AA	AA	AA	AA	GG	AA	AA	AA	AA	AA	GG	GG	AA	AA	AA	AA	GG	GG	GG	AA	GG	GG	GG	AA	GG	GG	GG	AA	GG	AA	AA	AA	GG	AA	AA	GG
Gm05_40824886_T_C-1_B_F_2179335726	T/C	5	39514012	NC	NC	NC	NC	NC	NC	NC	GG	GG	GG	GG	GG	GG	GG	GG	GG	GG	GG	GG	GG	GG	AA	GG	GG	GG	GG	AA	AA	GG	GG	GG	GG	GG	GG	GG	GG	AA	GG	GG	GG	GG	GG	GG	GG	GG	AA
Gm05_40791973_A_G-1_T_F_2179335724	A/G	5	39546925	NC	NC	NC	NC	NC	NC	NC	GG	GG	GG	GG	GG	GG	GG	GG	GG	GG	GG	GG	GG	GG	GG	GG	GG	GG	GG	AA	AA	GG	GG	GG	GG	GG	AA	GG	GG	AA	GG	GG	GG	GG	GG	GG	GG	GG	AA
Gm05_40642754_C_A-1_T_F_2179335722	A/C	5	39696145	NC	NC	NC	NC	NC	NC	NC	CC	CC	AA	AA	AA	--	AA	CC	AA	CC	AA	AA	CC	CC	AA	CC	AA	CC	CC	CC	CC	CC	AA	CC	CC	CC	CC	AA	CC	CC	CC	AA	CC	CC	CC	AA	CC	CC	CC
Gm05_40528969_T_G-1_B_F_2179335720	T/G	5	39809930	NC	NC	NC	NC	NC	NC	NC	CC	CC	CC	CC	CC	CC	CC	CC	CC	CC	CC	CC	CC	AA	AA	CC	CC	CC	CC	AA	AA	AA	CC	AA	AA	AA	AA	CC	AA	AA	AA	CC	AA	CC	CC	CC	CC	CC	AA
Gm05_40349605_T_C-1_T_R_2179335715	A/G	5	39990450	NC	NC	NC	NC	NC	NC	NC	GG	GG	GG	GG	GG	GG	GG	GG	GG	GG	GG	GG	GG	GG	AA	GG	GG	GG	GG	GG	GG	GG	GG	GG	GG	GG	AA	GG	GG	AA	GG	GG	GG	GG	GG	GG	GG	GG	AA
Gm05_40299923_A_G-1_T_F_2179335712	A/G	5	40040183	NC	NC	NC	NC	NC	NC	NC	GG	GG	GG	GG	GG	GG	GG	GG	GG	GG	GG	GG	GG	AA	AA	GG	GG	GG	GG	AA	AA	AA	GG	AA	AA	AA	AA	GG	AA	AA	GG	GG	GG	GG	AA	AA	GG	GG	AA
Gm05_40147071_T_C-1_B_F_2179335708	T/C	5	40193035	NC	NC	NC	NC	NC	NC	NC	GG	GG	GG	GG	GG	GG	GG	GG	GG	GG	GG	AA	GG	AA	AA	AA	AA	GG	GG	AA	AA	AA	GG	AA	AA	AA	AA	AA	AA	AA	GG	AA	GG	GG	GG	GG	GG	AA	AA
Gm05_40044590_T_G-1_B_F_2179335706	T/G	5	40295506	NC	NC	NC	NC	NC	NC	NC	CC	CC	CC	CC	CC	CC	CC	CC	CC	CC	CC	AA	CC	CC	CC	AA	CC	CC	CC	AA	AA	CC	CC	CC	CC	CC	AA	CC	CC	AA	CC	CC	CC	CC	CC	CC	CC	AA	AA
Gm05_39995603_C_T-1_T_R_2179335705	A/G	5	40344445	NC	NC	NC	NC	NC	NC	NC	AA	AA	GG	GG	GG	GG	GG	AA	GG	AA	GG	AA	AA	GG	GG	AA	AA	AA	AA	GG	AA	GG	GG	GG	GG	GG	GG	GG	GG	AA	AA	AA	AA	GG	GG	AA	AA	AA	GG
Gm05_39341525_C_T-1_B_F_2179335686	T/C	5	41007500	NC	NC	NC	NC	NC	NC	NC	AA	AA	AA	AA	AA	AA	AA	AA	AA	AA	AA	AA	GG	GG	GG	GG	AA	GG	AA	GG	GG	GG	AA	GG	GG	GG	GG	--	GG	GG	AA	GG	AA	AA	AA	AA	AA	GG	GG
Gm05_38703433_T_C-1_B_F_2179335672	T/C	5	41645413	NC	NC	NC	NC	NC	NC	NC	AA	AA	GG	GG	GG	GG	GG	AA	GG	AA	GG	AA	GG	GG	GG	AA	AA	GG	GG	GG	GG	GG	GG	GG	GG	GG	GG	AA	GG	GG	AA	GG	AA	GG	GG	GG	GG	GG	AA
Gm05_38674350_C_T-1_T_R_2179335671	A/G	5	41674445	NC	NC	NC	NC	NC	NC	NC	GG	GG	AA	AA	AA	AA	AA	GG	AA	GG	GG	GG	AA	AA	GG	GG	GG	AA	GG	GG	AA	AA	GG	AA	AA	AA	AA	GG	AA	GG	GG	GG	GG	GG	GG	GG	GG	GG	GG
Gm05_38636402_G_A-1_B_R_2179335669	T/C	5	41712393	NC	NC	NC	NC	NC	NC	NC	GG	GG	GG	GG	GG	GG	GG	GG	GG	GG	GG	GG	GG	GG	AA	GG	GG	GG	GG	AA	GG	GG	GG	GG	GG	GG	GG	GG	GG	AA	GG	AA	GG	AA	GG	GG	GG	GG	GG
Gm05_38596037_C_A-1_T_F_2179335666	A/C	5	41754422	NC	NC	NC	NC	NC	NC	NC	CC	CC	CC	CC	CC	CC	CC	CC	CC	AA	CC	AA	CC	CC	AA	CC	AA	CC	CC	AA	CC	CC	CC	CC	CC	CC	CC	CC	CC	AA	CC	AA	CC	CC	CC	AA	CC	CC	CC
Gm05_38457343_G_T-1_B_F_2179335664	T/G	5	41893134	NC	NC	NC	NC	NC	NC	NC	AA	AA	CC	CC	CC	CC	CC	AA	CC	AA	CC	AA	CC	CC	CC	CC	AA	CC	CC	CC	CC	CC	CC	CC	CC	CC	CC	--	CC	CC	AA	CC	AA	CC	CC	AA	CC	CC	CC
Gm05_38453430_G_A-1_B_R_2179335663	T/C	5	41896996	NC	NC	NC	NC	NC	NC	NC	AA	AA	GG	GG	GG	GG	GG	AA	GG	AA	GG	AA	GG	GG	GG	GG	AA	GG	GG	AA	AA	GG	GG	GG	GG	GG	AA	AG	GG	AA	AA	AA	AA	GG	GG	AA	GG	GG	GG
Gm05_38259743_A_G-1_T_F_2179335660	A/G	5	42090734	NC	NC	NC	NC	NC	NC	NC	AA	AA	AA	AA	AA	AA	AA	AA	AA	GG	AA	AA	AA	AA	GG	AA	AA	AA	AA	GG	AA	AA	AA	AA	AA	AA	AA	AA	AA	GG	AA	GG	AA	AA	AA	AA	AA	AA	AA
Gm05_38231403_G_A-1_B_R_2179335659	T/C	5	42119023	NC	NC	NC	NC	NC	NC	NC	GG	GG	GG	GG	GG	GG	GG	GG	GG	GG	GG	GG	GG	GG	AA	GG	GG	GG	GG	AA	GG	GG	GG	GG	GG	GG	GG	GG	GG	AA	GG	AA	GG	GG	GG	GG	GG	GG	GG
Gm06_489058_C_A-1_B_R_2179335765	T/G	6	493989	NC	NC	NC	NC	NC	NC	NC	AA	CC	AA	AA	AA	AA	AA	AA	AA	AA	AA	AA	CC	CC	CC	AA	AA	CC	CC	AA	CC	AA	AA	AA	CC	CC	CC	AC	CC	AA	CC	CC	AA	AA	AA	CC	CC	CC	AA
Gm06_790146_T_G-1_B_F_2179335772	T/G	6	801623	NC	NC	NC	NC	NC	NC	NC	AC	CC	AC	AC	AC	AC	AC	AC	AC	CC	AC	AC	CC	CC	CC	AC	AC	AC	AC	AC	AC	AC	AC	AC	AC	AC	CC	AC	AC	AC	CC	CC	AC	AC	CC	AC	CC	AC	AC
Gm06_969495_G_T-1_T_R_2179335777	A/C	6	981023	NC	NC	NC	NC	NC	NC	NC	CC	AA	CC	CC	CC	CC	CC	CC	CC	CC	CC	CC	CC	CC	CC	CC	CC	CC	CC	CC	CC	CC	CC	CC	CC	CC	AA	AC	CC	AA	AA	AA	CC	CC	CC	AA	AA	AA	CC
Gm06_1101232_T_C-1_B_F_2179335780	T/C	6	1118895	NC	NC	NC	NC	NC	NC	NC	GG	GG	GG	GG	GG	GG	GG	GG	GG	GG	AA	GG	GG	GG	AA	AA	AA	GG	AA	AA	AA	GG	GG	GG	AA	AA	GG	AG	AA	AA	GG	GG	AA	AA	GG	GG	GG	GG	AA
Gm06_1216803_A_C-1_T_F_2179335782	A/C	6	1234464	NC	NC	NC	NC	NC	NC	NC	CC	CC	AA	AA	AA	AA	AA	AA	AA	CC	AA	CC	CC	CC	AA	AA	AA	CC	AA	AA	AA	CC	CC	CC	AA	AA	CC	AC	AA	CC	CC	CC	AA	AA	CC	CC	CC	CC	AA
Gm06_1278224_C_T-1_B_F_2179335784	T/C	6	1295885	NC	NC	NC	NC	NC	NC	NC	GG	GG	GG	GG	GG	GG	GG	GG	GG	GG	GG	GG	GG	GG	GG	GG	GG	GG	GG	GG	GG	GG	GG	GG	GG	GG	GG	GG	GG	GG	GG	GG	GG	GG	GG	AA	GG	AA	GG
Gm06_1387164_A_G-1_T_F_2179335788	A/G	6	1404647	NC	NC	NC	NC	NC	NC	NC	AA	AA	AA	AA	AA	AA	AA	AA	AA	GG	AA	GG	GG	GG	AA	AA	AA	GG	AA	AA	AA	GG	GG	GG	AA	AA	GG	AG	AA	GG	GG	GG	AA	AA	GG	AA	GG	AA	AA
Gm06_1454403_A_C-1_T_F_2179335790	A/C	6	1472192	NC	NC	NC	NC	NC	NC	NC	AA	AA	AA	AA	AA	AA	AA	AA	AA	CC	AA	CC	CC	CC	AA	AA	AA	CC	AA	AA	AA	CC	CC	CC	AA	AA	CC	AC	AA	CC	CC	CC	AA	CC	CC	CC	CC	CC	AA
Gm06_1514202_T_C-1_B_F_2179335792	T/C	6	1531991	NC	NC	NC	NC	NC	NC	NC	AA	AA	AA	AA	AA	AA	AA	AA	AA	GG	AA	GG	GG	GG	AA	AA	AA	GG	AA	AA	AA	GG	GG	GG	AA	AA	GG	AG	AA	GG	GG	GG	AA	GG	GG	GG	GG	GG	AA
Gm06_1609551_C_T-1_T_R_2179335795	A/G	6	1627391	NC	NC	NC	NC	NC	NC	NC	GG	GG	GG	GG	GG	GG	GG	GG	GG	AA	GG	AA	AA	AA	AA	GG	GG	AA	GG	GG	GG	AA	AA	AA	GG	GG	GG	AG	GG	GG	GG	AA	GG	AA	GG	AA	AA	AA	GG
Gm06_1655912_T_G-1_B_F_2179335796	T/G	6	1673701	NC	NC	NC	NC	NC	NC	NC	CC	AC	AC	AC	AC	AC	AC	AC	AC	CC	CC	CC	CC	CC	CC	AC	AC	CC	AC	AC	AC	CC	CC	CC	AC	AC	AC	AC	AC	AC	AC	CC	AC	AC	CC	CC	AC	CC	AC
Gm06_1737718_C_T-1_T_R_2179335799	A/G	6	1755557	NC	NC	NC	NC	NC	NC	NC	GG	AA	AA	AA	AA	AA	AA	AA	AA	GG	GG	GG	GG	GG	GG	AA	AA	GG	AA	AA	AA	AA	GG	AA	AA	AA	AA	GG	AA	AA	AA	AA	AA	AA	AA	GG	AA	GG	AA
Gm06_2086304_T_C-1_T_R_2179335801	A/G	6	2104154	NC	NC	NC	NC	NC	NC	NC	AA	AA	AA	AA	AA	--	AA	AA	AA	AA	AA	AA	AA	AA	AA	AA	AA	AA	GG	GG	GG	AA	AA	AA	GG	GG	GG	AG	GG	GG	GG	GG	AA	GG	GG	GG	GG	AA	AA
Gm06_2649771_A_G-1_T_F_2179335812	A/G	6	2676972	NC	NC	NC	NC	NC	NC	NC	GG	GG	GG	AA	AA	--	AA	GG	AA	GG	AA	AA	GG	GG	GG	AA	AA	AA	AA	AA	AA	AA	AA	AA	AA	AA	AA	AG	AA	AA	GG	GG	AA	GG	AA	GG	GG	GG	AA
Gm06_2990241_A_G-1_B_R_2179335817	T/C	6	3017479	NC	NC	NC	NC	NC	NC	NC	AA	AA	AA	AA	AA	AA	AA	AA	AA	AA	AA	AA	GG	GG	GG	AA	AA	AA	AA	GG	AA	AA	AA	AA	AA	AA	AA	AG	AA	GG	AA	GG	GG	AA	AA	GG	AA	GG	AA
Gm06_3077486_G_A-1_T_F_2179335818	A/G	6	3104673	NC	NC	NC	NC	NC	NC	NC	GG	GG	GG	GG	GG	GG	GG	GG	GG	GG	AA	AA	AA	AA	AA	GG	AA	GG	GG	AA	GG	AA	AA	AA	GG	GG	GG	GG	GG	AA	GG	AA	AA	AA	GG	AA	GG	AA	AA
Gm06_3143746_T_C-1_B_F_2179335820	T/C	6	3170735	NC	NC	NC	NC	NC	NC	NC	GG	GG	GG	AA	AA	--	AA	GG	AA	GG	AA	AA	AA	AA	AA	AA	AA	AA	AA	AA	GG	AA	AA	AA	AA	AA	GG	AG	AA	AA	GG	AA	AA	GG	GG	AA	GG	AA	AA
Gm06_3199735_A_G-1_B_R_2179335823	T/C	6	3226775	NC	NC	NC	NC	NC	NC	NC	AG	AG	AG	AA	AA	--	AA	AG	AA	AG	AA	AA	AA	AA	AA	AA	AA	AA	AA	AA	AG	AA	AG	AA	AA	AA	AG	--	AA	AA	AG	AA	AG	AG	AG	AG	AG	AA	AA
Gm06_3370143_T_C-1_T_R_2179335829	A/G	6	3397184	NC	NC	NC	NC	NC	NC	NC	GG	GG	GG	AA	AA	AG	AA	GG	AA	GG	GG	GG	AA	AA	AA	AA	GG	GG	GG	GG	GG	AA	AA	AA	GG	GG	GG	AG	GG	GG	GG	GG	AA	GG	GG	AA	GG	AA	GG
Gm06_3880702_G_T-1_T_R_2179335835	A/C	6	3914245	NC	NC	NC	NC	NC	NC	NC	CC	CC	CC	CC	CC	CC	CC	CC	CC	CC	CC	CC	CC	CC	CC	CC	CC	CC	CC	CC	CC	CC	CC	CC	CC	CC	CC	CC	CC	CC	CC	CC	CC	CC	CC	CC	CC	CC	CC
Gm06_3941524_A_G-1_B_R_2179335837	T/C	6	3975067	NC	NC	NC	NC	NC	NC	NC	GG	GG	GG	AA	AA	AG	AA	GG	AA	GG	AA	GG	GG	GG	GG	AA	AA	GG	GG	GG	AA	GG	AA	GG	GG	GG	GG	AG	GG	GG	GG	AA	AA	GG	AA	AA	GG	GG	GG
Gm06_4124078_G_A-1_B_R_2179335839	T/C	6	4157622	NC	NC	NC	NC	NC	NC	NC	AA	GG	AA	GG	GG	--	GG	AA	GG	AA	GG	AA	AA	AA	AA	GG	GG	AA	AA	AA	GG	AA	AA	AA	AA	AA	AA	GG	AA	AA	AA	GG	GG	AA	GG	GG	AA	AA	AA
Gm06_4212222_A_G-1_T_F_2179335840	A/G	6	4245811	NC	NC	NC	NC	NC	NC	NC	GG	AA	GG	AA	AA	AG	AA	GG	AA	GG	AA	GG	GG	GG	GG	GG	AA	GG	GG	GG	AA	GG	GG	GG	GG	GG	GG	AG	GG	GG	GG	AA	AA	GG	AA	GG	GG	GG	GG
Gm06_4302100_C_T-1_B_F_2179335844	T/C	6	4335689	NC	NC	NC	NC	NC	NC	NC	AA	GG	GG	GG	GG	GG	GG	AA	GG	AA	GG	AA	AA	AA	AA	AA	GG	AA	GG	AA	GG	AA	AA	AA	GG	GG	AA	AG	GG	AA	AA	GG	GG	AA	GG	AA	AA	AA	AA
Gm06_4422517_A_G-1_T_F_2179335846	A/G	6	4456106	NC	NC	NC	NC	NC	NC	NC	AA	AA	AA	AA	AA	AG	AA	AA	AA	AA	AA	AA	AA	AA	AA	AA	GG	AA	GG	AA	AA	AA	AA	AA	GG	GG	GG	AA	GG	GG	AA	AA	AA	AA	AA	AA	AA	AA	AA
Gm06_4578291_T_G-1_T_R_2179335849	A/C	6	4584455	NC	NC	NC	NC	NC	NC	NC	AA	AA	AA	AA	AA	AA	AA	AA	AA	AA	AA	AA	AA	AA	AA	AA	CC	AA	CC	AA	AA	AA	AA	AA	CC	CC	CC	AC	CC	CC	AA	CC	AA	CC	AA	AA	AA	AA	AA
Gm06_4644965_G_A-1_B_R_2179335851	T/C	6	4651146	NC	NC	NC	NC	NC	NC	NC	GG	GG	GG	GG	GG	--	GG	GG	GG	AG	GG	AG	AG	AG	AG	GG	GG	GG	AG	GG	GG	GG	GG	GG	AG	AG	GG	GG	AG	AG	GG	AG	GG	GG	GG	GG	GG	AG	GG
Gm06_4820133_A_G-1_T_F_2179335852	A/G	6	4826055	NC	NC	NC	NC	NC	NC	NC	AA	AA	AA	AA	AA	--	AA	AA	AA	GG	AA	AA	GG	GG	GG	AA	AA	AA	GG	AA	AA	AA	AA	AA	GG	GG	AA	AG	GG	GG	AA	GG	AA	AA	AA	AA	AA	GG	AA
Gm06_4995087_A_G-1_T_F_2179335856	A/G	6	5001017	NC	NC	NC	NC	NC	NC	NC	AA	AA	AA	AA	AA	--	AA	AA	AA	AA	AA	AA	AA	AA	AA	AA	AA	AA	GG	AA	AA	AA	AA	AA	GG	GG	GG	--	GG	GG	GG	AA	AA	AA	AA	AA	AA	AA	AA
Gm06_5058345_A_G-1_T_F_2179335858	A/G	6	5064275	NC	NC	NC	NC	NC	NC	NC	AA	AA	AA	AA	AA	AG	AA	AA	AA	AA	AA	AA	AA	AA	AA	AA	AA	AA	GG	AA	AA	AA	GG	AA	GG	GG	GG	AA	GG	GG	GG	AA	AA	AA	AA	GG	AA	AA	AA
Gm06_5135025_A_G-1_T_F_2179335860	A/G	6	5140910	NC	NC	NC	NC	NC	NC	NC	AA	AA	AA	AA	AA	AA	AA	AA	AA	AA	--	--	AA	AA	AA	AA	AA	AA	GG	AA	AA	AA	GG	AA	GG	GG	GG	AA	GG	GG	GG	GG	AA	GG	AA	GG	AA	AA	AA
Gm06_5375696_T_C-1_T_R_2179335869	A/G	6	5381634	NC	NC	NC	NC	NC	NC	NC	AA	AA	AA	AA	AA	AA	AA	AA	AA	GG	GG	GG	AA	AA	GG	AA	AA	AA	GG	GG	GG	AA	AA	AA	GG	GG	GG	GG	GG	GG	GG	AA	AA	AA	AA	AA	AA	AA	AA
Gm06_5430089_T_G-1_B_F_2179335870	T/G	6	5435977	NC	NC	NC	NC	NC	NC	NC	AA	AA	AA	AA	AA	AA	AA	AA	AA	AA	AA	AA	AA	AA	AA	AA	AA	AA	AA	AA	AA	AA	AA	AA	AA	AA	CC	CC	AA	CC	AA	AA	AA	AA	AA	AA	AA	AA	AA
Gm06_5493202_C_T-1_B_F_2179335872	T/C	6	5499099	NC	NC	NC	NC	NC	NC	NC	GG	GG	GG	GG	GG	GG	GG	GG	GG	GG	GG	GG	GG	GG	GG	GG	GG	GG	GG	GG	GG	GG	GG	GG	GG	GG	GG	--	GG	AA	AA	GG	GG	GG	GG	GG	AA	GG	GG
Gm06_5591484_T_C-1_B_F_2179335876	T/C	6	5597277	NC	NC	NC	NC	NC	NC	NC	AA	AA	AA	AA	AA	AA	AA	AA	AA	AA	AA	AA	AA	AA	AA	AA	AA	AA	AA	AA	AA	AA	AA	AA	AA	AA	AA	AA	AA	GG	GG	AA	AA	AA	AA	AA	GG	AA	AA
Gm06_5660542_A_G-1_T_F_2179335878	A/G	6	5666335	NC	NC	NC	NC	NC	NC	NC	AA	AA	AA	AA	AA	AA	AA	AA	AA	AA	AA	AA	AA	AA	AA	AA	AA	AA	AA	AA	AA	AA	AA	AA	AA	AA	GG	AA	AA	GG	GG	AA	AA	AA	AA	AA	GG	AA	AA
Gm06_5829396_G_A-1_B_R_2179335881	T/C	6	5835240	NC	NC	NC	NC	NC	NC	NC	GG	GG	GG	GG	GG	GG	GG	GG	GG	AA	GG	GG	GG	GG	AA	GG	GG	GG	AA	AA	GG	GG	GG	GG	AA	AA	AA	--	AA	AA	AA	AA	GG	GG	GG	GG	GG	GG	GG
Gm06_5847946_T_G-1_B_F_2179335882	T/G	6	5853739	NC	NC	NC	NC	NC	NC	NC	AA	AA	AA	AA	AA	AA	AA	AA	AA	CC	AA	AA	AA	AA	CC	AA	AA	AA	CC	CC	AA	AA	AA	AA	CC	CC	AA	AC	CC	AA	CC	AA	AA	AA	AA	AA	AA	AA	AA
Gm06_5991160_A_G-1_T_F_2179335886	A/G	6	5995805	NC	NC	NC	NC	NC	NC	NC	AA	AA	AA	AA	AA	AA	AA	AA	AA	AA	AA	AA	AA	AA	AA	AA	AA	AA	AA	AA	AA	AA	AA	AA	AA	AA	GG	AA	AA	GG	AA	AA	AA	AA	AA	AA	AA	AA	AA
Gm06_6094090_G_T-1_T_R_2179335889	A/C	6	6099257	NC	NC	NC	NC	NC	NC	NC	AA	AA	AA	AA	AA	--	AA	AA	AA	AA	CC	CC	AA	CC	AA	CC	CC	CC	AA	CC	CC	AA	CC	AA	AA	AA	AA	--	AA	AA	AA	AA	CC	AA	AA	AA	AA	CC	CC
Gm06_6141525_A_C-1_T_F_2179335890	A/C	6	6146641	NC	NC	NC	NC	NC	NC	NC	AA	AA	AA	AA	AA	--	AA	AA	AA	AA	CC	CC	AA	CC	AA	CC	CC	AA	AA	CC	CC	AA	CC	AA	AA	AA	CC	AA	AA	CC	AA	AA	CC	AA	AA	AA	AA	CC	CC
Gm06_6209748_T_C-1_B_F_2179335892	T/C	6	6214868	NC	NC	NC	NC	NC	NC	NC	AA	AA	AA	AA	AA	AA	AA	AA	AA	AA	AA	AA	AA	AA	AA	AA	AA	AA	AA	AA	AA	AA	AA	AA	AA	AA	GG	AA	AA	GG	AA	AA	AA	AA	AA	AA	AA	AA	AA
Gm06_6305510_T_C-1_B_F_2179335894	T/C	6	6310630	NC	NC	NC	NC	NC	NC	NC	AA	AA	AA	AA	AA	AA	AA	AA	AA	AA	AA	AA	AA	AA	AA	AA	GG	AA	AA	AA	AA	AA	AA	AA	AA	AA	AA	AA	AA	GG	AA	AA	AA	AA	AA	AA	AA	AA	AA
Gm06_6838468_A_C-1_B_R_2179335907	T/G	6	6843868	NC	NC	NC	NC	NC	NC	NC	AA	AA	AA	AA	AA	--	AA	AC	AA	AA	AA	AC	AA	AC	AA	AA	AA	AC	AA	AA	AA	AA	AC	AA	AA	AA	AC	--	AA	AC	AC	AA	AC	AC	AA	AA	AA	AC	AC
Gm06_6914278_T_C-1_T_R_2179335909	A/G	6	6919693	NC	NC	NC	NC	NC	NC	NC	AA	AA	AA	AA	AA	--	AA	GG	AA	AA	AA	GG	AA	AA	AA	AA	AA	AA	AA	AA	AA	AA	GG	AA	AA	AA	GG	--	AA	GG	AA	AA	AA	GG	AA	AA	AA	GG	AA
Gm06_7072768_A_G-1_B_R_2179335913	T/C	6	7078552	NC	NC	NC	NC	NC	NC	NC	GG	GG	GG	GG	GG	GG	GG	GG	GG	AA	GG	GG	AA	AA	AA	GG	AA	AA	AA	AA	AA	AA	GG	AA	AA	AA	AA	AG	AA	GG	GG	AA	GG	GG	GG	GG	GG	GG	AA
Gm06_7615106_T_C-1_T_R_2179335921	A/G	6	7620893	NC	NC	NC	NC	NC	NC	NC	AA	AA	AA	AA	AA	AA	AA	AA	AA	AA	AA	AA	AA	AA	AA	AA	AA	AA	AA	AA	AA	AA	AA	AA	AA	AA	AA	AA	AA	GG	GG	AA	GG	AA	AA	AA	AA	AA	AA
Gm06_7683418_G_A-1_B_R_2179335923	T/C	6	7689205	NC	NC	NC	NC	NC	NC	NC	AA	AA	AA	AA	AA	AG	AA	AA	AA	AA	AA	AA	AA	AA	AA	AA	AA	AA	AA	GG	AA	AA	AA	AA	AA	AA	AA	AG	AA	GG	GG	GG	GG	AA	GG	GG	GG	AA	AA
Gm06_7836214_T_C-1_B_F_2179335926	T/C	6	7841960	NC	NC	NC	NC	NC	NC	NC	GG	GG	GG	GG	GG	AG	GG	GG	GG	AA	GG	GG	AA	GG	AA	GG	GG	GG	AA	AA	GG	AA	GG	AA	GG	GG	GG	AG	AA	AA	GG	AA	GG	GG	AA	AA	AA	GG	GG
Gm06_7918219_C_T-1_T_R_2179335929	A/G	6	7924015	NC	NC	NC	NC	NC	NC	NC	AA	AA	AA	AA	AA	AG	AA	GG	AA	AA	AA	AA	AA	GG	AA	AA	AA	GG	AA	AA	AA	AA	AA	AA	GG	GG	AA	GG	AA	GG	GG	GG	GG	AA	GG	GG	GG	AA	GG
Gm06_8015415_G_T-1_T_R_2179335931	A/C	6	8021207	NC	NC	NC	NC	NC	NC	NC	AA	AA	AA	AA	AA	AA	AA	CC	AA	AA	AA	AA	AA	CC	AA	CC	AA	CC	AA	AA	AA	AA	AA	AA	CC	CC	AA	CC	AA	CC	CC	CC	CC	AA	AA	AA	AA	AA	CC
Gm06_8079300_T_C-1_T_R_2179335933	A/G	6	8085110	NC	NC	NC	NC	NC	NC	NC	GG	GG	GG	GG	GG	GG	GG	GG	GG	AA	AA	AA	AA	GG	AA	GG	GG	AA	AA	AA	AA	AA	GG	AA	GG	GG	AA	AG	AA	GG	GG	AA	GG	AA	GG	AA	GG	AA	GG
Gm06_8173150_A_C-1_T_F_2179335934	A/C	6	8178909	NC	NC	NC	NC	NC	NC	NC	AA	AA	AA	AA	AA	AA	AA	AA	AA	AA	AA	AA	AA	AA	AA	AA	AA	AA	AA	AA	AA	AA	AA	AA	AA	AA	AA	--	AA	CC	CC	AA	CC	AA	AA	AA	AA	AA	AA
Gm06_8216151_C_T-1_B_F_2179335936	T/C	6	8221908	NC	NC	NC	NC	NC	NC	NC	GG	GG	GG	GG	GG	GG	GG	GG	GG	GG	GG	GG	GG	GG	GG	GG	GG	GG	GG	GG	GG	GG	GG	GG	GG	GG	GG	--	GG	AA	AA	GG	AA	GG	GG	GG	GG	GG	GG
Gm06_8338093_G_A-1_T_F_2179335938	A/G	6	8343850	NC	NC	NC	NC	NC	NC	NC	AA	AA	AA	AA	AA	AG	AA	GG	AA	GG	GG	GG	GG	GG	GG	AA	AA	GG	GG	GG	GG	GG	AA	GG	GG	GG	GG	AG	GG	AA	GG	GG	GG	GG	GG	GG	GG	GG	GG
Gm06_8483050_C_T-1_B_F_2179335940	T/C	6	8488807	NC	NC	NC	NC	NC	NC	NC	GG	GG	GG	GG	GG	GG	GG	GG	GG	GG	AA	AA	GG	GG	GG	GG	GG	GG	GG	GG	GG	GG	GG	GG	GG	GG	GG	GG	GG	AA	GG	AA	GG	GG	GG	GG	GG	AA	GG
Gm06_8630236_C_T-1_B_F_2179335942	T/C	6	8635987	NC	NC	NC	NC	NC	NC	NC	GG	GG	GG	GG	GG	GG	GG	GG	GG	GG	GG	GG	GG	GG	GG	GG	GG	GG	GG	GG	GG	GG	GG	GG	GG	GG	AG	GG	GG	AG	GG	GG	GG	GG	GG	GG	GG	GG	GG
Gm06_8802768_C_T-1_T_R_2179335945	A/G	6	8808602	NC	NC	NC	NC	NC	NC	NC	GG	GG	GG	GG	GG	GG	GG	GG	GG	GG	GG	GG	GG	GG	GG	GG	GG	GG	GG	GG	AA	GG	GG	GG	GG	GG	AA	GG	GG	AA	GG	GG	GG	GG	GG	GG	GG	GG	GG
Gm06_9153377_A_G-1_T_F_2179335950	A/G	6	9163963	NC	NC	NC	NC	NC	NC	NC	AA	AA	AA	AA	AA	AA	AA	AA	AA	AA	AA	AA	AA	AA	AA	AA	AA	AA	AA	AA	AA	AA	AA	AA	AA	AA	GG	AA	AA	GG	AA	GG	AA	AA	AA	AA	AA	AA	AA
Gm06_9668798_T_C-1_T_R_2179335961	A/G	6	9679410	NC	NC	NC	NC	NC	NC	NC	AA	AG	AA	AA	AA	AA	AA	AA	AA	AA	AA	AA	AA	AA	AA	AA	AA	AA	AA	AA	AA	AA	AA	AA	AA	AA	AA	AG	AA	AA	GG	AA	GG	GG	AA	AA	AA	AA	AA
Gm06_9756999_T_C-1_T_R_2179335963	A/G	6	9767637	NC	NC	NC	NC	NC	NC	NC	AA	AG	AA	AA	AA	--	AA	AA	AA	AA	AA	AA	AA	AA	AA	AA	AA	AA	AA	AA	AA	AA	AA	AA	AA	AA	AA	AG	AA	AA	GG	AA	GG	GG	AA	AA	AA	AA	AA
Gm06_9803356_C_T-1_B_F_2179335964	T/C	6	9813943	NC	NC	NC	NC	NC	NC	NC	GG	GG	GG	GG	GG	GG	GG	GG	GG	GG	GG	GG	GG	GG	GG	GG	GG	GG	GG	GG	GG	GG	GG	GG	GG	GG	GG	GG	GG	GG	GG	GG	GG	AA	AA	GG	GG	GG	GG
Gm06_10891060_T_C-1_B_F_2179335984	T/C	6	10919417	NC	NC	NC	NC	NC	NC	NC	AA	AA	AA	AA	AA	AA	AA	AA	AA	AA	AA	AA	AA	AA	AA	AA	AA	AA	AA	GG	AA	AA	AA	AA	AA	AA	AA	AA	AA	AA	AA	AA	AA	GG	GG	GG	AA	AA	AA
Gm06_10993554_A_G-1_T_F_2179335986	A/G	6	11019774	NC	NC	NC	NC	NC	NC	NC	AA	AA	AA	AA	AA	AA	AA	AA	AA	AG	AA	AA	AG	AG	AG	AG	AG	AG	AG	AA	AA	AG	AA	AG	AG	AG	AA	AA	AG	AA	AA	AG	AA	AG	AG	AG	AA	AA	AA
Gm06_11098210_C_T-1_T_R_2179335989	A/G	6	11124821	NC	NC	NC	NC	NC	NC	NC	AA	AA	AA	AA	AA	AG	AA	GG	AA	AA	AA	AA	AA	AA	AA	GG	AA	AA	AA	GG	GG	AA	AA	AA	AA	AA	GG	AG	AA	GG	AA	GG	AA	AA	GG	GG	GG	AA	GG
Gm06_11165149_C_T-1_T_R_2179335991	A/G	6	11191760	NC	NC	NC	NC	NC	NC	NC	GG	GG	GG	GG	GG	GG	GG	GG	GG	GG	GG	GG	GG	GG	GG	AA	GG	GG	GG	AA	GG	GG	GG	GG	GG	GG	GG	AG	GG	GG	AA	AA	AA	GG	GG	GG	AA	GG	GG
Gm06_11243298_G_T-1_T_R_2179335993	A/C	6	11269925	NC	NC	NC	NC	NC	NC	NC	CC	CC	CC	CC	CC	CC	CC	CC	CC	CC	CC	CC	CC	CC	CC	CC	CC	CC	CC	AA	CC	CC	CC	CC	CC	CC	CC	CC	CC	CC	CC	AA	CC	CC	CC	CC	CC	CC	CC
Gm06_11333769_G_A-1_T_F_2179335994	A/G	6	11360345	NC	NC	NC	NC	NC	NC	NC	AA	AA	GG	GG	GG	GG	GG	GG	GG	GG	GG	GG	GG	GG	GG	GG	GG	GG	GG	AA	GG	GG	GG	GG	GG	GG	GG	GG	GG	GG	GG	AA	GG	GG	GG	GG	AA	GG	AA
Gm06_11479872_T_C-1_T_R_2179335997	A/G	6	11506463	NC	NC	NC	NC	NC	NC	NC	GG	GG	AA	AA	AA	AA	AA	AA	AA	AA	AA	AA	AA	AA	AA	AA	AA	AA	AA	AA	GG	AA	AA	AA	AA	AA	AA	AA	AA	AA	AA	AA	AA	AA	AA	AA	GG	AA	GG
Gm06_11659627_A_G-1_B_R_2179335999	T/C	6	11686218	NC	NC	NC	NC	NC	NC	NC	GG	GG	GG	GG	GG	--	GG	GG	GG	AA	GG	AA	AA	AA	AA	AA	AA	AA	AA	AA	GG	AA	AA	AA	AA	AA	GG	AG	AA	AA	GG	AA	GG	GG	GG	GG	GG	AA	GG
Gm06_11786580_T_G-1_B_F_2179336000	T/G	6	11813134	NC	NC	NC	NC	NC	NC	NC	AA	AA	AC	AC	AC	AC	AC	AA	AC	AA	AC	AA	AC	AA	AA	AA	AA	AA	AA	AA	AC	AC	AA	AC	AA	AA	AA	AC	AC	AA	AC	AA	AC	AA	AA	AC	AA	AA	AC
Gm06_11844498_A_G-1_B_R_2179336003	T/C	6	11871109	NC	NC	NC	NC	NC	NC	NC	AA	AA	GG	GG	GG	--	GG	GG	GG	AA	GG	AA	GG	AA	AA	AA	AA	AA	AA	AA	GG	GG	AA	GG	AA	AA	GG	AA	GG	AA	GG	AA	GG	AA	AA	GG	AA	AA	GG
Gm06_11948808_G_A-1_T_F_2179336004	A/G	6	11975367	NC	NC	NC	NC	NC	NC	NC	AA	AA	AA	AA	AA	AG	AA	AA	AA	GG	AA	GG	AA	GG	GG	GG	GG	GG	GG	GG	AA	AA	GG	AA	GG	GG	AA	AG	AA	GG	AA	GG	AA	AA	AA	AA	GG	GG	AA
Gm06_12129311_G_A-1_T_F_2179336008	A/G	6	12155887	NC	NC	NC	NC	NC	NC	NC	GG	GG	GG	GG	GG	GG	GG	GG	GG	AA	GG	GG	GG	AA	AA	AA	AA	GG	AA	AA	AA	GG	GG	GG	AA	AA	GG	AG	GG	GG	GG	GG	GG	GG	GG	GG	GG	GG	GG
Gm06_12252031_C_T-1_B_F_2179336012	T/C	6	12278601	NC	NC	NC	NC	NC	NC	NC	GG	GG	GG	GG	GG	GG	GG	GG	GG	AG	GG	GG	GG	--	AG	--	GG	GG	GG	AG	AG	GG	GG	GG	--	--	GG	GG	GG	GG	GG	--	GG	GG	GG	GG	GG	GG	AG
Gm06_12346248_C_T-1_B_F_2179336014	T/C	6	12372820	NC	NC	NC	NC	NC	NC	NC	GG	GG	GG	GG	GG	GG	GG	GG	GG	AA	GG	GG	GG	AA	AA	AA	GG	GG	GG	AA	AA	GG	GG	GG	AA	AA	GG	AG	GG	GG	GG	AA	GG	GG	GG	GG	GG	GG	AA
Gm06_12963850_T_C-1_T_R_2179336025	A/G	6	12990798	NC	NC	NC	NC	NC	NC	NC	GG	GG	GG	GG	GG	GG	GG	GG	GG	GG	GG	GG	GG	GG	GG	GG	GG	GG	GG	AA	GG	GG	GG	GG	GG	GG	AA	AA	GG	GG	GG	GG	GG	AA	AA	GG	GG	GG	AA
Gm06_13237698_A_G-1_B_R_2179336031	T/C	6	13264646	NC	NC	NC	NC	NC	NC	NC	GG	GG	GG	GG	GG	GG	GG	AA	GG	GG	GG	GG	GG	GG	AA	AA	GG	GG	GG	AA	AA	GG	GG	GG	GG	GG	AA	AG	GG	GG	AA	AA	AA	AA	AA	AA	AA	GG	AA
Gm06_13401987_C_T-1_T_R_2179336035	A/G	6	13429280	NC	NC	NC	NC	NC	NC	NC	AA	AA	AA	AA	AA	AA	AA	GG	AA	AA	AA	AA	AA	AA	AA	AA	AA	AA	AA	GG	AA	AA	AA	AA	AA	AA	GG	AG	AA	AA	GG	AA	GG	AA	GG	AA	GG	AA	AA
Gm06_13528200_T_C-1_B_F_2179336038	T/C	6	13555461	NC	NC	NC	NC	NC	NC	NC	GG	GG	GG	GG	GG	GG	GG	AA	GG	GG	GG	GG	GG	GG	GG	GG	GG	GG	GG	AA	GG	GG	GG	GG	GG	GG	AA	AG	GG	GG	AA	AA	AA	GG	AA	GG	GG	GG	GG
Gm06_13881657_A_G-1_T_F_2179336046	A/G	6	13917789	NC	NC	NC	NC	NC	NC	NC	GG	GG	GG	GG	GG	GG	GG	GG	GG	GG	GG	GG	GG	GG	AA	AA	AA	GG	AA	GG	AA	GG	AA	GG	GG	GG	GG	AA	GG	GG	GG	GG	GG	AA	GG	AA	GG	GG	AA
Gm06_14058543_A_C-1_T_F_2179336050	A/C	6	14094615	NC	NC	NC	NC	NC	NC	NC	CC	CC	CC	CC	CC	--	CC	CC	CC	AA	CC	CC	CC	CC	AA	AA	CC	CC	CC	AA	AA	CC	AA	CC	CC	CC	AA	AA	CC	CC	CC	CC	CC	AA	CC	CC	AA	CC	CC
Gm06_14138713_C_A-1_T_F_2179336052	A/C	6	14174861	NC	NC	NC	NC	NC	NC	NC	AA	AA	AA	AA	AA	AC	AA	AA	AA	CC	AA	AA	AA	AA	CC	CC	AA	AA	AA	AA	CC	AA	CC	AA	AA	AA	AA	AC	AA	CC	AA	AA	AA	AA	AA	AA	AA	AA	AA
Gm06_14238413_A_C-1_T_F_2179336054	A/C	6	14281046	NC	NC	NC	NC	NC	NC	NC	CC	CC	CC	CC	CC	--	CC	CC	CC	CC	CC	CC	CC	CC	CC	CC	CC	CC	CC	CC	CC	CC	CC	CC	CC	CC	CC	CC	CC	AA	CC	CC	CC	CC	CC	CC	CC	CC	CC
Gm06_14321140_T_C-1_B_F_2179336056	T/C	6	14363773	NC	NC	NC	NC	NC	NC	NC	GG	GG	GG	GG	GG	--	GG	GG	GG	GG	GG	GG	GG	GG	GG	GG	GG	GG	GG	GG	GG	GG	GG	GG	GG	GG	GG	AG	GG	AA	GG	GG	GG	GG	GG	GG	GG	GG	GG
Gm06_14359453_T_C-1_T_R_2179336059	A/G	6	14402139	NC	NC	NC	NC	NC	NC	NC	GG	GG	GG	GG	GG	--	GG	GG	GG	GG	GG	GG	GG	GG	GG	GG	GG	GG	GG	GG	GG	GG	GG	GG	GG	GG	GG	AG	GG	AA	GG	GG	GG	GG	GG	GG	GG	GG	GG
Gm06_14452528_G_A-1_T_F_2179336060	A/G	6	14495109	NC	NC	NC	NC	NC	NC	NC	AA	AA	AA	AA	AA	--	AA	AA	AA	AA	GG	AA	AA	AA	AA	AA	AA	AA	GG	AA	AA	AA	AA	AA	AA	AA	AA	AG	AA	AA	AA	GG	AA	AA	AA	AA	AA	GG	AA
Gm06_14511744_T_C-1_B_F_2179336062	T/C	6	14554414	NC	NC	NC	NC	NC	NC	NC	GG	GG	GG	GG	GG	--	GG	AG	GG	GG	GG	GG	GG	GG	GG	GG	GG	GG	AG	GG	GG	GG	GG	GG	GG	GG	GG	AG	GG	AG	AG	GG	AG	GG	AG	--	GG	GG	GG
Gm06_14737902_A_G-1_B_R_2179336069	T/C	6	14780860	NC	NC	NC	NC	NC	NC	NC	GG	GG	GG	GG	GG	--	GG	GG	GG	GG	AA	GG	GG	GG	AA	GG	GG	GG	AA	AA	GG	GG	GG	GG	GG	GG	AA	AG	GG	AA	GG	AA	GG	GG	GG	GG	GG	AA	GG
Gm06_14924961_T_C-1_B_F_2179336072	T/C	6	14967501	NC	NC	NC	NC	NC	NC	NC	AA	AA	AA	AA	AA	AA	AA	AA	AA	AA	GG	AA	GG	GG	AA	AA	GG	AA	AA	GG	GG	GG	GG	GG	GG	GG	GG	AG	GG	GG	AA	GG	AA	AA	AA	AA	AA	GG	GG
Gm06_15032691_A_G-1_B_R_2179336077	T/C	6	15074884	NC	NC	NC	NC	NC	NC	NC	AA	AA	AA	AA	AA	AA	AA	AA	AA	AA	GG	AA	GG	GG	AA	AA	GG	AA	AA	GG	GG	GG	GG	GG	GG	GG	GG	AG	GG	AA	AA	GG	AA	AA	AA	AA	AA	GG	GG
Gm06_15115808_C_T-1_T_R_2179336079	A/G	6	15158001	NC	NC	NC	NC	NC	NC	NC	GG	GG	GG	GG	GG	GG	GG	AA	GG	AA	AA	GG	AA	AA	GG	AA	GG	AA	GG	AA	GG	AA	GG	AA	AA	AA	AA	GG	AA	GG	AA	AA	AA	GG	AA	AA	AA	AA	GG
Gm06_15189169_G_T-1_T_R_2179336081	A/C	6	15231338	NC	NC	NC	NC	NC	NC	NC	CC	CC	AC	AC	AC	AC	AC	CC	AC	CC	CC	AC	CC	CC	CC	CC	CC	CC	CC	CC	AC	CC	CC	CC	CC	CC	CC	--	CC	CC	CC	CC	CC	AC	CC	CC	CC	CC	CC
Gm06_15242800_T_C-1_B_F_2179336082	T/C	6	15284918	NC	NC	NC	NC	NC	NC	NC	GG	GG	GG	GG	GG	GG	GG	GG	GG	AA	AA	GG	GG	GG	GG	AA	AA	AA	AA	GG	GG	GG	AA	GG	GG	GG	GG	GG	GG	GG	GG	GG	GG	GG	AA	AA	AA	AA	AA
Gm06_15288970_G_A-1_T_F_2179336084	A/G	6	15331101	NC	NC	NC	NC	NC	NC	NC	GG	GG	AG	AG	AG	AG	AG	GG	AG	GG	GG	AG	AG	AG	GG	GG	GG	GG	GG	GG	AG	AG	GG	AG	AG	AG	GG	GG	AG	GG	GG	GG	GG	AG	AG	AG	AG	GG	GG
Gm06_15453344_A_G-1_T_F_2179336090	A/G	6	15495208	NC	NC	NC	NC	NC	NC	NC	GG	GG	GG	GG	GG	GG	GG	GG	GG	AA	AA	GG	GG	GG	AA	AA	AA	AA	AA	AA	AA	GG	AA	GG	GG	GG	AA	AA	GG	AA	GG	AA	GG	GG	GG	GG	GG	AA	AA
Gm06_15571070_T_C-1_T_R_2179336093	A/G	6	15614212	NC	NC	NC	NC	NC	NC	NC	AA	AA	GG	GG	GG	GG	GG	AA	GG	AA	AA	GG	GG	GG	GG	AA	AA	AA	AA	AA	AA	GG	AA	GG	GG	GG	AA	AA	GG	GG	AA	AA	AA	GG	GG	GG	GG	AA	AA
Gm06_15702934_A_G-1_T_F_2179336096	A/G	6	15745616	NC	NC	NC	NC	NC	NC	NC	GG	GG	GG	GG	GG	GG	GG	GG	GG	AA	GG	GG	GG	GG	AA	AA	AA	AA	AA	GG	GG	GG	AA	GG	GG	GG	GG	GG	GG	GG	GG	GG	GG	AA	AA	GG	AA	GG	AA
Gm06_15793203_T_C-1_B_F_2179336098	T/C	6	15841666	NC	NC	NC	NC	NC	NC	NC	AA	AA	AA	AA	AA	AA	AA	AA	AA	AA	GG	AA	GG	GG	AA	AA	AA	AA	AA	GG	GG	GG	AA	GG	GG	GG	GG	GG	GG	GG	AA	GG	AA	AA	AA	AA	AA	GG	AA
Gm06_15847484_A_C-1_B_R_2179336101	T/G	6	15895998	NC	NC	NC	NC	NC	NC	NC	CC	CC	CC	CC	CC	CC	CC	AA	CC	AA	AA	CC	CC	CC	AA	AA	AA	AA	AA	CC	CC	CC	AA	CC	CC	CC	CC	AC	CC	CC	AA	AA	AA	AA	AA	AA	AA	AA	AA
Gm06_15910152_A_G-1_T_F_2179336102	A/G	6	15959043	NC	NC	NC	NC	NC	NC	NC	GG	GG	GG	GG	GG	GG	GG	AA	GG	AA	AA	GG	AA	AA	AA	AA	AA	AA	AA	AA	AA	AA	AA	AA	AA	AA	AA	AA	AA	GG	AA	GG	AA	AA	AA	AA	AA	AA	AA
Gm06_15960829_C_A-1_B_R_2179336105	T/G	6	16009773	NC	NC	NC	NC	NC	NC	NC	AA	AA	CC	CC	CC	CC	CC	CC	CC	CC	CC	CC	CC	CC	CC	CC	CC	CC	CC	CC	CC	CC	CC	CC	CC	CC	CC	AC	CC	AA	CC	AA	CC	CC	CC	CC	CC	CC	CC
Gm06_16084283_C_T-1_T_R_2179336107	A/G	6	16133229	NC	NC	NC	NC	NC	NC	NC	GG	GG	AA	AA	AA	AA	AA	GG	AA	GG	GG	AA	AA	AA	GG	GG	GG	GG	GG	GG	AA	AA	GG	AA	AA	AA	GG	GG	AA	GG	GG	AA	GG	GG	GG	GG	GG	GG	GG
Gm06_16133328_G_A-1_T_F_2179336108	A/G	6	16182583	NC	NC	NC	NC	NC	NC	NC	AA	AA	GG	GG	GG	GG	GG	GG	GG	GG	GG	GG	AA	AA	GG	GG	GG	GG	GG	GG	AA	AA	GG	AA	AA	AA	GG	AG	AA	AA	GG	GG	GG	GG	GG	GG	GG	GG	GG
Gm06_16207402_T_C-1_T_R_2179336111	A/G	6	16256708	NC	NC	NC	NC	NC	NC	NC	AA	AA	AA	AA	AA	AA	AA	AA	AA	AA	AA	AA	GG	GG	AA	AA	AA	AA	AA	AA	GG	GG	AA	GG	GG	GG	AA	AG	GG	AA	AA	AA	AA	AA	AA	AA	AA	AA	AA
Gm06_16315206_A_G-1_B_R_2179336113	T/C	6	16365334	NC	NC	NC	NC	NC	NC	NC	GG	GG	GG	GG	GG	GG	GG	AA	GG	AA	AA	GG	AA	AA	AA	AA	AA	AA	AA	AA	AA	AA	AA	AA	AA	AA	AA	AG	AA	GG	AA	AA	AA	GG	AA	AA	AA	AA	AA
Gm06_16390152_A_G-1_B_R_2179336117	T/C	6	16441105	NC	NC	NC	NC	NC	NC	NC	AA	AA	GG	GG	GG	GG	GG	GG	GG	GG	GG	GG	GG	GG	GG	GG	GG	GG	GG	GG	GG	GG	GG	GG	GG	GG	GG	AG	GG	AA	GG	GG	GG	GG	GG	GG	GG	GG	GG
Gm06_16745340_A_G-1_T_F_2179336122	A/G	6	16790649	NC	NC	NC	NC	NC	NC	NC	GG	GG	GG	GG	GG	GG	GG	GG	GG	GG	GG	GG	GG	GG	GG	GG	GG	GG	GG	GG	GG	GG	GG	GG	GG	GG	GG	GG	GG	GG	GG	GG	GG	GG	GG	GG	GG	GG	GG
Gm06_16792113_T_C-1_B_F_2179336124	T/C	6	16837422	NC	NC	NC	NC	NC	NC	NC	AA	AA	AA	AA	AA	AA	AA	AA	AA	AA	AA	AA	GG	GG	AA	AA	AA	AA	AA	AA	GG	GG	AA	GG	GG	GG	AA	GG	GG	GG	AA	AA	AA	GG	AA	AA	AA	AA	AA
Gm06_16853739_A_C-1_T_F_2179336126	A/C	6	16899048	NC	NC	NC	NC	NC	NC	NC	AA	AA	CC	CC	CC	CC	CC	AA	CC	AA	AA	CC	CC	CC	AA	AA	AA	CC	CC	CC	CC	CC	CC	CC	CC	CC	CC	AC	CC	CC	AA	AA	AA	CC	AA	CC	CC	AA	AA
Gm06_16923935_T_C-1_B_F_2179336128	T/C	6	16968480	NC	NC	NC	NC	NC	NC	NC	AA	AA	GG	GG	GG	GG	GG	AA	GG	AA	AA	GG	GG	GG	AA	AA	AA	GG	GG	GG	GG	GG	GG	GG	GG	GG	GG	AG	GG	GG	AA	AA	AA	GG	AA	GG	GG	AA	AA
Gm06_17188046_A_G-1_B_R_2179336131	T/C	6	17232895	NC	NC	NC	NC	NC	NC	NC	AA	AA	GG	GG	GG	GG	GG	AA	GG	AA	AA	GG	AA	AA	AA	AA	AA	GG	GG	GG	AA	AA	GG	AA	AA	AA	GG	AA	AA	AA	GG	GG	GG	AA	GG	GG	GG	AA	AA
Gm06_17356033_G_A-1_B_R_2179336135	T/C	6	17401341	NC	NC	NC	NC	NC	NC	NC	GG	GG	AA	AG	--	--	--	GG	AG	GG	GG	--	GG	GG	GG	GG	GG	AG	AG	AA	GG	GG	--	GG	GG	GG	AG	GG	GG	GG	AG	AA	AG	AA	AA	AA	AG	GG	GG
Gm06_17399306_A_C-1_B_R_2179336137	T/G	6	17454001	NC	NC	NC	NC	NC	NC	NC	AA	AA	CC	CC	CC	CC	CC	AA	CC	AA	AA	CC	AA	AA	AA	AA	AA	CC	CC	CC	AA	AA	CC	AA	AA	AA	CC	AA	AA	AA	CC	CC	CC	CC	CC	AA	CC	AA	AA
Gm06_17617727_G_T-1_B_F_2179336138	T/G	6	17672385	NC	NC	NC	NC	NC	NC	NC	CC	AA	AA	AA	AA	AA	AA	CC	AA	CC	CC	AA	CC	CC	CC	CC	CC	CC	AA	AA	CC	CC	AA	CC	CC	CC	AA	AC	CC	CC	AA	AA	AA	AA	AA	CC	AA	CC	CC
Gm06_18447419_G_A-1_T_F_2179336144	A/G	6	18640974	NC	NC	NC	NC	NC	NC	NC	AA	AA	AA	AA	AA	AA	AA	AA	AA	AA	AA	AA	AA	AA	AA	AA	AA	AA	AA	GG	AA	AA	AA	AA	AA	AA	GG	AG	AA	GG	AA	AA	AA	AA	GG	AA	AA	AA	AA
Gm06_18766611_C_T-1_B_F_2179336148	T/C	6	18970046	NC	NC	NC	NC	NC	NC	NC	GG	GG	AA	AA	AA	--	AA	GG	AA	AA	AA	AA	AA	AA	GG	AA	AA	AA	AA	GG	GG	AA	GG	AA	AA	AA	GG	AG	AA	GG	GG	AA	GG	AA	GG	GG	AA	AA	AA
Gm06_19282687_A_G-1_B_R_2179336151	T/C	6	19486946	NC	NC	NC	NC	NC	NC	NC	AA	GG	AA	AA	GG	AG	GG	AA	AA	GG	GG	AA	GG	GG	AA	GG	GG	GG	AA	AA	AA	GG	GG	GG	GG	GG	GG	GG	GG	AA	GG	GG	GG	GG	GG	GG	GG	GG	GG
Gm06_19540686_C_T-1_B_F_2179336152	T/C	6	19744926	NC	NC	NC	NC	NC	NC	NC	AA	AA	GG	GG	AA	GG	AA	AA	GG	AA	AA	GG	AA	AA	GG	AA	AA	AA	GG	GG	GG	AA	GG	AA	AA	AA	AA	AG	AA	GG	AA	AA	AA	AA	AA	AA	AA	AA	AA
Gm06_20152926_T_C-1_T_R_2179336155	A/G	6	20353098	NC	NC	NC	NC	NC	NC	NC	GG	GG	GG	AA	GG	AG	GG	GG	AA	GG	GG	AA	GG	GG	GG	GG	GG	GG	AA	GG	GG	GG	AA	GG	GG	GG	GG	GG	GG	AA	GG	GG	GG	GG	GG	GG	GG	GG	GG
Gm06_20370075_T_C-1_B_F_2179336156	T/C	6	20570131	NC	NC	NC	NC	NC	NC	NC	AA	AA	AA	AA	AA	--	AA	AA	AA	AA	AA	AA	AA	AA	GG	AA	AA	AA	AA	GG	GG	AA	AA	AA	AA	AA	AA	AG	AA	AA	AA	AA	AA	AA	AA	AA	AA	AA	AA
Gm06_20486758_C_A-1_T_F_2179336158	A/C	6	20686816	NC	NC	NC	NC	NC	NC	NC	AA	AA	AA	CC	AA	AC	AA	AA	CC	AA	AA	CC	AA	AA	AA	AA	AA	AA	CC	AA	AA	AA	CC	AA	AA	AA	AA	AC	AA	CC	AA	AA	AA	AA	AA	AA	AA	AA	AA
Gm06_20943239_T_C-1_T_R_2179336163	A/G	6	21143992	NC	NC	NC	NC	NC	NC	NC	GG	GG	GG	AA	GG	AG	GG	GG	AA	AA	GG	AA	GG	GG	GG	GG	GG	GG	AA	GG	GG	GG	AA	GG	GG	GG	GG	AG	GG	AA	GG	GG	GG	GG	GG	GG	GG	GG	GG
Gm06_21363243_A_G-1_T_F_2179336164	A/G	6	21517008	NC	NC	NC	NC	NC	NC	NC	AA	AA	AA	AA	AA	AG	AA	AA	AA	AA	AA	AA	AA	AA	GG	AA	AA	AA	AA	GG	GG	AA	AA	AA	AA	AA	AA	AG	AA	AA	AA	AA	AA	AA	AA	AA	AA	AA	AA
Gm06_22271239_C_T-1_T_R_2179336169	A/G	6	22478815	NC	NC	NC	NC	NC	NC	NC	AA	AA	AA	GG	AA	AG	AA	AA	GG	GG	AA	GG	AA	AA	GG	AA	AA	AA	GG	GG	GG	AA	GG	AA	AA	AA	AA	AG	AA	GG	AA	AA	AA	AA	AA	AA	AA	AA	AA
Gm06_25799930_T_C-1_B_F_2179336176	T/C	6	24628638	NC	NC	NC	NC	NC	NC	NC	GG	GG	GG	AA	GG	AG	GG	GG	AA	AA	GG	AA	GG	GG	GG	GG	GG	GG	AA	GG	GG	GG	AA	GG	GG	GG	GG	GG	GG	AA	GG	GG	GG	GG	GG	GG	GG	GG	GG
Gm06_25704938_T_C-1_T_R_2179336175	A/G	6	24723728	NC	NC	NC	NC	NC	NC	NC	GG	GG	GG	AA	GG	AG	GG	GG	AA	AA	GG	AA	GG	GG	AA	GG	GG	GG	AA	AA	AA	GG	AA	GG	GG	GG	GG	AG	GG	AA	GG	GG	GG	AA	GG	GG	GG	GG	GG
Gm06_26933523_C_T-1_B_F_2179336178	T/C	6	26103015	NC	NC	NC	NC	NC	NC	NC	GG	GG	GG	GG	GG	GG	GG	GG	GG	GG	GG	GG	GG	GG	AG	GG	GG	GG	GG	AG	AG	GG	GG	GG	GG	GG	GG	GG	GG	GG	GG	GG	GG	AG	GG	GG	GG	GG	GG
Gm06_26981990_G_T-1_T_R_2179336181	A/C	6	26151262	NC	NC	NC	NC	NC	NC	NC	AA	AA	AA	CC	AA	AC	AA	AA	CC	CC	AA	CC	AA	AA	AA	AA	AA	AA	CC	AA	AA	AA	CC	AA	AA	AA	AA	AA	AA	CC	AA	AA	AA	AA	AA	AA	AA	AA	AA
Gm06_28315232_G_A-1_T_F_2179336184	A/G	6	29185567	NC	NC	NC	NC	NC	NC	NC	AA	AA	AA	GG	AA	AG	AA	AA	GG	GG	AA	GG	AA	AA	GG	AA	AA	AA	GG	GG	GG	AA	GG	AA	AA	AA	AA	AG	AA	GG	AA	AA	AA	GG	AA	AA	AA	AA	AA
Gm06_30260912_A_G-1_B_R_2179336191	T/C	6	31085405	NC	NC	NC	NC	NC	NC	NC	GG	GG	GG	AA	AA	AG	AA	GG	AA	AA	GG	AA	GG	GG	AA	GG	GG	GG	AA	AA	AA	GG	AA	GG	GG	GG	GG	AG	GG	AA	GG	GG	GG	AA	GG	GG	GG	GG	GG
Gm06_31288514_A_C-1_B_R_2179336195	T/G	6	32202009	NC	NC	NC	NC	NC	NC	NC	CC	CC	CC	AA	AA	AC	AA	CC	AA	AA	CC	AA	CC	CC	CC	CC	CC	CC	AA	CC	CC	CC	--	CC	CC	CC	CC	CC	CC	AA	CC	CC	CC	CC	CC	CC	CC	CC	CC
Gm06_31863080_C_T-1_T_R_2179336197	A/G	6	32783499	NC	NC	NC	NC	NC	NC	NC	GG	GG	GG	GG	GG	GG	GG	GG	GG	GG	GG	GG	GG	GG	AA	GG	GG	GG	GG	AA	AA	GG	GG	GG	GG	GG	GG	GG	GG	GG	GG	GG	GG	AA	GG	GG	GG	GG	GG
Gm06_32525220_G_T-1_B_F_2179336200	T/G	6	33455089	NC	NC	NC	NC	NC	NC	NC	AA	AA	AA	CC	CC	AC	CC	AA	CC	CC	AA	CC	AA	AA	CC	AA	AA	AA	CC	CC	CC	AA	CC	AA	AA	AA	AA	AC	AA	CC	AA	AA	AA	CC	AA	AA	AA	AA	AA
Gm06_33615663_G_A-1_B_R_2179336203	T/C	6	34540923	NC	NC	NC	NC	NC	NC	NC	AA	AA	AA	GG	GG	AG	GG	AA	GG	GG	AA	GG	AA	AA	GG	AA	AA	AA	GG	GG	GG	AA	GG	AA	AA	AA	AA	AG	AA	GG	AA	AA	AA	GG	AA	AA	AA	AA	AA
Gm06_34966793_A_G-1_T_F_2179336206	A/G	6	35886412	NC	NC	NC	NC	NC	NC	NC	AA	AA	AA	AA	AA	AA	AA	AA	AA	AA	AA	AA	AA	AA	GG	AA	AA	AA	AA	GG	GG	AA	GG	AA	AA	AA	AA	AG	AA	AA	AA	AA	AA	GG	AA	AA	AA	AA	AA
Gm06_36058154_C_T-1_B_F_2179336208	T/C	6	36978120	NC	NC	NC	NC	NC	NC	NC	GG	GG	GG	GG	GG	GG	GG	GG	GG	GG	GG	GG	GG	GG	AA	GG	GG	GG	GG	AA	AA	GG	GG	GG	GG	GG	GG	GG	GG	GG	GG	GG	GG	AA	GG	GG	GG	GG	GG
Gm06_36128279_T_C-1_B_F_2179336210	T/C	6	37062700	NC	NC	NC	NC	NC	NC	NC	AA	AA	AA	AA	AA	AA	AA	AA	AA	AA	AA	AA	AA	AA	GG	AA	AA	AA	AA	GG	GG	AA	GG	AA	AA	AA	AA	--	AA	AA	AA	AA	AA	GG	AA	AA	AA	AA	AA
Gm06_37364558_A_C-1_T_F_2179336214	A/C	6	38073724	NC	NC	NC	NC	NC	NC	NC	AA	AA	AA	AA	AA	AA	AA	AA	AA	AA	AA	AA	AA	AA	CC	AA	AA	AA	AA	CC	CC	AA	CC	AA	AA	AA	AA	AC	AA	AA	AA	AA	AA	CC	AA	AA	AA	AA	AA
Gm06_37732009_A_G-1_B_R_2179336219	T/C	6	38435819	NC	NC	NC	NC	NC	NC	NC	AA	AA	AA	AA	AA	AA	AA	AA	AA	AA	AA	AA	AA	AA	GG	AA	AA	AA	AA	GG	GG	AA	GG	AA	AA	AA	AA	AA	AA	AA	AA	AA	AA	GG	AA	AA	AA	AA	AA
Gm06_37823440_T_C-1_T_R_2179336221	A/G	6	38527469	NC	NC	NC	NC	NC	NC	NC	GG	GG	GG	AA	AA	AG	AA	GG	AA	AA	GG	AA	GG	GG	AA	GG	GG	GG	AA	AA	AA	GG	AA	GG	GG	GG	GG	GG	GG	AA	GG	GG	GG	AA	GG	GG	GG	GG	GG
Gm06_37017961_A_G-1_B_R_2179336213	T/C	6	39294384	NC	NC	NC	NC	NC	NC	NC	AA	AA	AA	AA	AA	AA	AA	AA	AA	AA	AA	AA	AA	AA	GG	AA	AA	AA	AA	GG	GG	AA	AA	AA	AA	AA	AA	AA	AA	AA	AA	AA	AA	GG	AA	AA	AA	AA	AA
Gm06_38703918_T_C-1_B_F_2179336226	T/C	6	39399383	NC	NC	NC	NC	NC	NC	NC	AA	AA	AA	AA	AA	AA	AA	AA	AA	AA	AA	AA	AA	AA	GG	AA	AA	AA	AA	GG	GG	AA	GG	AA	AA	AA	AA	AG	AA	AA	AA	AA	AA	GG	AA	AA	AA	AA	AA
Gm06_38999119_T_C-1_T_R_2179336229	A/G	6	39693756	NC	NC	NC	NC	NC	NC	NC	AA	AA	AA	AA	AA	AA	AA	AA	AA	AA	AA	AA	AA	AA	GG	AA	AA	AA	AA	GG	GG	AA	AA	AA	AA	AA	AA	AG	AA	AA	AA	AA	AA	GG	AA	AA	AA	AA	AA
Gm06_39421942_C_T-1_T_R_2179336231	A/G	6	40117004	NC	NC	NC	NC	NC	NC	NC	GG	GG	GG	GG	GG	GG	GG	GG	GG	GG	GG	GG	GG	GG	AA	GG	GG	GG	GG	AA	AA	GG	GG	GG	GG	GG	GG	AG	GG	GG	GG	GG	GG	GG	GG	GG	GG	GG	GG
Gm06_40454884_C_T-1_T_R_2179336233	A/G	6	41147992	NC	NC	NC	NC	NC	NC	NC	AA	AA	AA	GG	GG	AG	GG	AA	GG	GG	AA	GG	AA	AA	GG	AA	AA	AA	GG	GG	GG	AA	GG	AA	AA	AA	AA	--	AA	GG	AA	AA	AA	GG	AA	AA	AA	AA	AA
Gm06_40671903_G_A-1_B_R_2179336235	T/C	6	41376596	NC	NC	NC	NC	NC	NC	NC	GG	GG	GG	GG	GG	GG	GG	GG	GG	GG	GG	GG	GG	GG	AA	GG	GG	GG	GG	AA	AA	GG	AA	GG	GG	GG	GG	AG	GG	GG	GG	GG	GG	GG	GG	GG	GG	GG	GG
Gm06_40878788_C_T-1_T_R_2179336237	A/G	6	41585722	NC	NC	NC	NC	NC	NC	NC	GG	GG	GG	GG	GG	GG	GG	GG	GG	GG	GG	GG	GG	GG	AA	GG	GG	GG	GG	AA	AA	GG	GG	GG	GG	GG	GG	--	GG	GG	GG	GG	GG	AA	GG	GG	GG	GG	GG
Gm06_41268682_G_T-1_T_R_2179336239	A/C	6	41975002	NC	NC	NC	NC	NC	NC	NC	AA	AA	AA	CC	CC	AC	CC	AA	CC	CC	CC	CC	CC	CC	AA	CC	CC	CC	CC	AA	AA	CC	CC	CC	CC	CC	CC	AA	CC	CC	AA	AA	AA	AA	AA	AA	AA	CC	CC
Gm06_42308631_A_C-1_T_F_2179336240	A/C	6	43064556	NC	NC	NC	NC	NC	NC	NC	CC	AA	AA	AA	AA	AA	AA	AA	AA	AA	AA	AA	AA	AA	CC	AA	AA	AA	AA	CC	CC	AA	AA	AA	AA	AA	AA	--	AA	AA	AA	AA	AA	CC	AA	--	AA	AA	AA
Gm06_42515359_A_G-1_T_F_2179336242	A/G	6	43269238	NC	NC	NC	NC	NC	NC	NC	GG	AA	AA	AA	AA	AA	AA	AA	AA	AA	AA	AA	AA	AA	GG	AA	AA	AA	AA	GG	GG	AA	AA	AA	AA	AA	AA	AG	AA	AA	AA	AA	AA	GG	AA	AA	AA	AA	AA
Gm06_42707931_T_G-1_B_F_2179336244	T/G	6	43461792	NC	NC	NC	NC	NC	NC	NC	CC	AA	AA	AA	AA	AA	AA	AA	AA	AA	AA	AA	AA	AA	CC	AA	AA	AA	AA	CC	CC	AA	AA	AA	AA	AA	AA	AC	AA	AA	AA	AA	AA	CC	AA	AA	AA	AA	AA
Gm06_42883965_T_C-1_B_F_2179336246	T/C	6	43644869	NC	NC	NC	NC	NC	NC	NC	GG	AA	GG	AA	AA	AG	AA	AA	AA	AA	AA	AA	AA	AA	GG	AA	AA	AA	AA	GG	GG	AA	AA	AA	AA	AA	AA	AG	AA	AA	AA	AA	AA	GG	GG	AA	AA	AA	AA
Gm06_43432590_G_A-1_T_F_2179336250	A/G	6	44190911	NC	NC	NC	NC	NC	NC	NC	AA	GG	AA	GG	GG	--	GG	GG	GG	GG	AA	GG	AA	AA	AA	AA	AA	AA	GG	AA	AA	AA	AA	AA	GG	GG	AA	AA	AA	GG	GG	AA	GG	GG	AA	AA	AA	AA	AA
Gm06_43980786_G_A-1_T_F_2179336254	A/G	6	44533494	NC	NC	NC	NC	NC	NC	NC	AA	AA	GG	GG	GG	GG	GG	AA	GG	GG	GG	GG	GG	GG	AA	GG	GG	GG	GG	AA	AA	GG	GG	GG	GG	GG	GG	--	GG	GG	AA	GG	AA	AA	AA	--	AA	GG	GG
Gm06_46186757_C_T-1_B_F_2179336266	T/C	6	46719348	NC	NC	NC	NC	NC	NC	NC	AA	AA	AA	AA	AA	AA	AA	AA	AA	GG	GG	AA	GG	GG	GG	AA	GG	GG	AA	GG	AA	GG	AA	GG	AA	AA	AA	AG	GG	GG	AA	AA	AA	AA	AA	GG	AA	AA	GG
Gm06_46321637_C_T-1_B_F_2179336270	T/C	6	46855416	NC	NC	NC	NC	NC	NC	NC	AA	GG	GG	GG	GG	GG	GG	GG	GG	GG	AA	GG	GG	GG	AA	GG	AA	AA	GG	GG	AA	GG	GG	GG	GG	GG	AA	AA	GG	GG	GG	AA	GG	AA	GG	GG	AA	AA	AA
Gm06_46375359_G_A-1_T_F_2179336272	A/G	6	46907815	NC	NC	NC	NC	NC	NC	NC	GG	GG	GG	GG	GG	GG	GG	GG	GG	GG	AA	GG	AA	AA	AA	GG	AA	AA	GG	GG	GG	AA	GG	AA	GG	GG	AA	AG	AA	GG	GG	AA	GG	AA	GG	GG	AA	AA	AA
Gm06_46425973_T_C-1_T_R_2179336275	A/G	6	46957964	NC	NC	NC	NC	NC	NC	NC	AA	AA	AA	AA	AA	AA	AA	AA	AA	AA	GG	AA	GG	GG	GG	AA	GG	GG	AA	AA	AA	GG	AA	GG	AA	AA	GG	GG	GG	AA	AA	GG	AA	GG	AA	AA	GG	GG	GG
Gm06_46970966_C_T-1_T_R_2179336285	A/G	6	47518057	NC	NC	NC	NC	NC	NC	NC	--	GG	AA	AA	AA	AA	AA	GG	AA	GG	GG	GG	--	--	GG	GG	--	--	AA	GG	GG	--	GG	--	AA	AA	--	--	--	AA	GG	GG	GG	--	--	AA	--	--	--
Gm06_47026169_C_A-1_T_F_2179336286	A/C	6	47573209	NC	NC	NC	NC	NC	NC	NC	AA	CC	CC	CC	CC	CC	CC	CC	CC	CC	CC	CC	AA	AA	AA	CC	AA	AA	CC	AA	CC	AA	CC	AA	CC	CC	AA	AC	AA	CC	CC	CC	CC	AA	CC	CC	AA	AA	AA
Gm06_47063453_G_T-1_T_R_2179336289	A/C	6	47610904	NC	NC	NC	NC	NC	NC	NC	AC	CC	CC	CC	CC	CC	CC	CC	CC	CC	AC	AC	AC	AC	AC	AC	AC	AC	CC	CC	CC	AC	AC	AC	CC	CC	AC	AC	AC	CC	CC	AC	CC	AC	CC	AC	AC	AC	AC
Gm06_47191346_C_T-1_B_F_2179336290	T/C	6	47722549	NC	NC	NC	NC	NC	NC	NC	AA	GG	GG	GG	GG	GG	GG	GG	GG	GG	GG	GG	AA	AA	GG	GG	AA	AA	GG	GG	GG	AA	GG	AA	GG	GG	AA	AG	AA	GG	GG	GG	GG	AA	GG	GG	AA	AA	AA
Gm06_47238226_A_G-1_T_F_2179336292	A/G	6	47769429	NC	NC	NC	NC	NC	NC	NC	GG	AA	GG	GG	GG	GG	GG	AA	GG	AA	AA	AA	GG	GG	AA	AA	GG	GG	GG	AA	AA	GG	AA	GG	GG	GG	GG	AG	GG	GG	AA	AA	AA	GG	AA	AA	GG	GG	GG
Gm06_47338142_T_G-1_B_F_2179336294	T/G	6	47869363	NC	NC	NC	NC	NC	NC	NC	CC	AA	AA	AA	AA	AA	AA	AA	AA	AA	AA	AA	CC	CC	CC	AA	CC	CC	AA	CC	AA	CC	AA	CC	AA	AA	CC	AC	CC	AA	AA	CC	AA	CC	CC	AA	CC	AA	CC
Gm06_47402504_A_G-1_T_F_2179336296	A/G	6	47933718	NC	NC	NC	NC	NC	NC	NC	AA	AA	GG	GG	GG	GG	GG	AA	GG	AA	AA	AA	AA	AA	AA	GG	AA	AA	GG	GG	AA	AA	AA	AA	GG	GG	AA	AA	AA	AA	AA	AA	AA	GG	GG	AA	AA	AA	AA
Gm06_47439414_C_T-1_T_R_2179336299	A/G	6	47970679	NC	NC	NC	NC	NC	NC	NC	GG	AA	AA	AA	AA	AA	AA	AA	AA	GG	AA	AA	GG	GG	GG	AA	GG	GG	AA	GG	GG	GG	GG	GG	AA	AA	GG	GG	GG	GG	AA	GG	AA	AA	AA	GG	GG	AA	GG
Gm06_47550354_A_G-1_T_F_2179336300	A/G	6	48080448	NC	NC	NC	NC	NC	NC	NC	AA	GG	AA	AA	AA	AA	AA	GG	AA	AA	GG	GG	AA	AA	AA	GG	GG	GG	AA	AA	AA	AG	AA	GG	AA	AA	AA	AA	GG	AA	GG	AA	GG	GG	GG	GG	GG	GG	AA
Gm06_48528885_G_T-1_B_F_2179336324	T/G	6	48157475	NC	NC	NC	NC	NC	NC	NC	CC	AC	CC	CC	CC	CC	CC	AC	CC	CC	AC	AC	AC	AC	CC	AC	AC	AC	CC	CC	CC	AC	CC	AC	CC	CC	CC	AC	AC	CC	AC	CC	AC	AC	CC	AC	AC	AC	AC
Gm06_48582951_G_A-1_B_R_2179336327	T/C	6	48211612	NC	NC	NC	NC	NC	NC	NC	GG	GG	AA	AA	AA	AA	AA	GG	AA	GG	AA	AA	GG	GG	AA	GG	AA	AA	AA	AA	GG	AG	GG	AA	GG	GG	GG	AG	AA	GG	GG	AA	GG	AA	AA	AA	GG	AA	GG
Gm06_47764344_C_T-1_T_R_2179336307	A/G	6	48385451	NC	NC	NC	NC	NC	NC	NC	AA	AA	GG	GG	GG	GG	GG	AA	GG	GG	AA	AA	AA	AA	GG	AA	AA	AA	AA	GG	GG	AA	GG	AA	AA	AA	GG	AA	AA	GG	AA	GG	AA	GG	AA	AA	AA	AA	AA
Gm06_47823144_T_G-1_B_F_2179336308	T/G	6	48444210	NC	NC	NC	NC	NC	NC	NC	CC	CC	AC	AC	AC	AC	AC	CC	AC	AC	CC	CC	AC	AC	CC	AC	CC	AC	CC	CC	CC	AC	AC	AC	AC	AC	CC	AC	AC	CC	CC	CC	CC	AC	CC	AC	CC	AC	AC
Gm06_47918999_G_A-1_T_F_2179336310	A/G	6	48549064	NC	NC	NC	NC	NC	NC	NC	AA	AA	AA	AA	AA	--	AA	AA	AA	GG	GG	GG	GG	AA	AA	GG	GG	GG	GG	GG	GG	AG	AA	GG	AA	AA	GG	GG	GG	GG	AA	GG	AA	GG	AA	GG	AA	GG	AA
Gm06_47987101_G_T-1_B_F_2179336312	T/G	6	48614358	NC	NC	NC	NC	NC	NC	NC	AA	AA	AA	AA	AA	AC	AA	AA	AA	CC	CC	CC	CC	AA	CC	CC	CC	CC	CC	AA	AA	AC	AA	CC	AA	AA	AA	AC	CC	CC	AA	AA	AA	CC	AA	CC	CC	CC	AA
Gm06_48037370_T_G-1_T_R_2179336315	A/C	6	48664337	NC	NC	NC	NC	NC	NC	NC	CC	CC	CC	CC	CC	CC	CC	CC	CC	AA	CC	CC	AA	CC	CC	AA	CC	AA	CC	CC	CC	AC	CC	AA	CC	CC	CC	AC	AA	CC	CC	CC	CC	AA	CC	CC	CC	AA	CC
Gm06_48098064_A_C-1_B_R_2179336317	T/G	6	48725031	NC	NC	NC	NC	NC	NC	NC	AA	AA	CC	CC	CC	CC	CC	AA	CC	AA	CC	CC	AA	AA	CC	AA	CC	AA	AA	CC	CC	AA	AA	AA	AA	AA	CC	AC	AA	CC	AA	CC	AA	AA	CC	AA	AA	AA	AA
Gm06_48261084_C_A-1_T_F_2179336320	A/C	6	48875191	NC	NC	NC	NC	NC	NC	NC	AA	AA	AA	AA	AA	AA	AA	AA	AA	CC	CC	CC	AA	CC	AA	CC	CC	CC	CC	AA	AA	AC	AA	AA	CC	CC	AA	AC	AA	AA	AA	AA	AA	CC	AA	CC	CC	CC	CC
Gm06_48144110_G_A-1_T_F_2179336318	A/G	6	49235965	NC	NC	NC	NC	NC	NC	NC	AA	AA	GG	GG	GG	AG	GG	AA	GG	GG	GG	GG	AA	GG	GG	GG	GG	GG	AA	GG	GG	AG	AA	AA	GG	GG	GG	GG	AA	GG	AA	GG	AA	GG	AA	AA	AA	GG	GG
Gm06_48699388_T_G-1_B_F_2179336328	T/G	6	49289451	NC	NC	NC	NC	NC	NC	NC	CC	CC	CC	CC	CC	AC	CC	CC	CC	AA	CC	CC	AA	AA	AA	AA	AA	CC	CC	CC	CC	AC	AA	CC	AA	AA	AA	AC	CC	CC	CC	AA	CC	AA	CC	CC	CC	AA	AA
Gm06_48785257_T_C-1_B_F_2179336330	T/C	6	49385705	NC	NC	NC	NC	NC	NC	NC	AG	AG	AG	AG	AG	AG	AG	GG	AG	AG	AG	AG	AG	AG	GG	AG	AG	GG	GG	AG	AG	AG	AG	AG	AG	AG	AG	GG	AG	GG	GG	GG	GG	AG	GG	GG	GG	AG	AG
Gm06_48829470_C_T-1_B_F_2179336332	T/C	6	49429917	NC	NC	NC	NC	NC	NC	NC	GG	GG	GG	GG	GG	GG	GG	AA	GG	GG	GG	GG	GG	GG	GG	GG	GG	AA	AA	GG	GG	GG	GG	GG	GG	GG	GG	AG	GG	AA	AA	AA	AA	GG	AA	AA	AA	GG	GG
Gm06_48988513_T_C-1_B_F_2179336336	T/C	6	49588803	NC	NC	NC	NC	NC	NC	NC	GG	GG	GG	GG	GG	GG	GG	AA	GG	AA	GG	GG	AA	GG	GG	GG	GG	GG	AA	AA	GG	GG	GG	GG	GG	GG	GG	GG	GG	GG	AA	AA	AA	GG	AA	AA	AA	GG	GG
Gm06_49106015_C_T-1_T_R_2179336341	A/G	6	49706334	NC	NC	NC	NC	NC	NC	NC	GG	GG	GG	GG	GG	GG	GG	AA	GG	GG	AA	AA	GG	GG	AA	AA	GG	AA	AA	AA	AA	AG	GG	AA	GG	GG	GG	AG	AA	AA	AA	GG	AA	GG	AA	AA	AA	GG	GG
Gm06_49330690_G_T-1_B_F_2179336346	T/G	6	49931377	NC	NC	NC	NC	NC	NC	NC	CC	CC	CC	CC	CC	--	CC	CC	CC	CC	AA	AA	CC	CC	AA	AA	AA	AA	AA	AA	AA	AC	CC	AA	CC	CC	CC	AA	AA	AA	CC	CC	CC	AA	CC	AA	AA	AA	CC
Gm06_49343224_G_T-1_B_F_2179336348	T/G	6	49943909	NC	NC	NC	NC	NC	NC	NC	CC	CC	CC	CC	CC	AC	CC	AA	CC	CC	AA	AA	CC	CC	CC	AA	CC	AA	CC	CC	AA	AC	CC	AA	CC	CC	CC	AC	AA	CC	AA	CC	AA	CC	AA	CC	CC	CC	CC
Gm06_49511605_T_C-1_B_F_2179336350	T/C	6	50112601	NC	NC	NC	NC	NC	NC	NC	AG	AG	AG	AG	AG	AG	AG	AG	AG	AG	GG	GG	AG	AG	GG	GG	AG	GG	GG	AG	GG	AG	AG	GG	AG	AG	AG	--	GG	AG	AG	AG	AG	AG	AG	AG	GG	AG	AG
Gm06_49722118_A_G-1_T_F_2179336356	A/G	6	50323112	NC	NC	NC	NC	NC	NC	NC	AA	AA	AA	AA	AA	--	AA	GG	AA	AA	AA	AA	AA	AA	GG	AA	GG	GG	AA	GG	GG	AA	AA	AA	AA	AA	AA	--	AA	AA	GG	AA	AA	GG	GG	AA	GG	AA	AA
Gm06_49792083_T_C-1_B_F_2179336358	T/C	6	50393818	NC	NC	NC	NC	NC	NC	NC	AA	AA	AA	AA	AA	AA	AA	GG	AA	AA	AA	AA	AA	AA	GG	AA	AA	AA	AA	GG	GG	AA	AA	AA	AA	AA	AA	GG	AA	AA	GG	AA	AA	AA	GG	AA	GG	AA	AA
Gm06_49915592_A_C-1_T_F_2179336362	A/C	6	50588843	NC	NC	NC	NC	NC	NC	NC	CC	CC	CC	CC	CC	AC	CC	AA	CC	AA	AA	AA	AA	CC	AA	CC	AA	AA	CC	CC	CC	CC	CC	CC	CC	CC	AA	AC	CC	CC	AA	AA	CC	AA	AA	CC	CC	CC	CC
Gm06_50038514_T_C-1_B_F_2179336364	T/C	6	50711256	NC	NC	NC	NC	NC	NC	NC	GG	GG	GG	GG	GG	AG	GG	GG	GG	AA	GG	GG	AA	GG	GG	GG	GG	GG	GG	AA	AA	AG	GG	AA	AA	AA	GG	AA	AA	AA	GG	GG	AA	GG	GG	AA	AA	GG	AA
Gm06_50100354_G_T-1_T_R_2179336367	A/C	6	50773975	NC	NC	NC	NC	NC	NC	NC	AA	AA	AA	AA	AA	AC	AA	CC	AA	CC	AA	AA	CC	AA	CC	AA	AA	AA	AA	CC	CC	AC	AA	CC	CC	CC	AA	CC	CC	CC	CC	AA	AA	AA	CC	CC	CC	AA	CC
Gm10_6020959_G_T-1_B_F_2179338474	T/G	6	50788854	NC	NC	NC	NC	NC	NC	NC	AA	AA	AA	AA	AA	--	AA	CC	AA	CC	AA	AA	CC	AA	AA	AA	AA	AA	AA	CC	CC	AC	AA	CC	CC	CC	AA	CC	CC	CC	CC	AA	AA	AA	CC	CC	CC	AA	CC
Gm06_50217611_T_C-1_B_F_2179336370	T/C	6	50892311	NC	NC	NC	NC	NC	NC	NC	AA	AA	AA	AA	AA	AG	AA	GG	AA	AA	GG	GG	AA	AA	GG	GG	GG	GG	GG	AA	GG	AA	AA	AA	GG	GG	GG	GG	AA	AA	GG	GG	GG	GG	GG	GG	AA	AA	GG
Gm06_50261723_A_G-1_T_F_2179336372	A/G	6	50936423	NC	NC	NC	NC	NC	NC	NC	AG	AG	AG	AG	AG	AG	AG	GG	AG	--	--	--	AG	--	--	--	AG	GG	GG	--	GG	--	AG	--	GG	GG	GG	GG	--	AG	GG	GG	GG	GG	--	GG	AG	--	GG
Gm06_50397370_T_C-1_B_F_2179336378	T/C	6	51072070	NC	NC	NC	NC	NC	NC	NC	AG	AG	AG	AG	AG	AG	AG	GG	AG	AG	GG	GG	AG	AG	GG	AG	GG	GG	GG	GG	GG	AG	AG	AG	GG	GG	GG	GG	AG	AG	GG	GG	GG	GG	GG	GG	GG	AG	GG
Gm06_50453859_A_G-1_T_F_2179336380	A/G	6	51128722	NC	NC	NC	NC	NC	NC	NC	AA	AA	AA	AA	AA	AA	AA	GG	AA	AA	GG	GG	AA	AA	GG	AA	GG	GG	GG	GG	GG	AA	AA	AA	GG	GG	GG	GG	AA	GG	GG	GG	GG	GG	GG	GG	GG	AA	GG
Gm06_50494802_A_G-1_T_F_2179336382	A/G	6	51169663	NC	NC	NC	NC	NC	NC	NC	AA	AA	AA	AA	AA	AG	AA	GG	AA	AA	GG	GG	AA	AA	GG	AA	GG	GG	GG	GG	GG	AA	AA	AA	GG	GG	GG	GG	AA	GG	GG	GG	AA	GG	AA	GG	AA	AA	GG
Gm06_50641085_C_T-1_T_R_2179336387	A/G	6	51316664	NC	NC	NC	NC	NC	NC	NC	AA	AA	AA	AA	AA	AA	AA	GG	AA	GG	GG	GG	GG	AA	AA	GG	GG	GG	GG	AA	AA	AA	AA	AA	GG	GG	AA	AA	AA	AA	GG	GG	AA	GG	GG	AA	GG	AA	GG
Gm07_151038_A_C-1_T_F_2179336390	A/C	7	155910	NC	NC	NC	NC	NC	NC	NC	CC	CC	AA	AA	AA	AA	AA	CC	AA	AA	CC	CC	AA	CC	CC	CC	CC	CC	CC	CC	CC	CC	AA	CC	CC	CC	AA	AA	CC	CC	CC	CC	CC	AA	AA	CC	AA	CC	CC
Gm07_185603_C_T-1_B_F_2179336392	T/C	7	190475	NC	NC	NC	NC	NC	NC	NC	AA	AA	GG	GG	GG	GG	GG	AA	GG	GG	AA	AA	GG	AA	GG	AA	AA	AA	AA	AA	GG	AA	GG	AA	AA	AA	GG	AG	AA	AA	AA	AA	AA	GG	GG	AA	AA	AA	AA
Gm07_439872_A_G-1_B_R_2179336399	T/C	7	444929	NC	NC	NC	NC	NC	NC	NC	AG	AG	AG	AG	AG	AG	AG	AG	AG	AG	AG	AG	AG	GG	GG	AG	GG	GG	GG	GG	GG	AG	AG	AG	GG	GG	GG	AG	GG	GG	AG	AG	AG	AG	GG	GG	GG	AG	GG
Gm07_562809_G_A-1_T_F_2179336402	A/G	7	567817	NC	NC	NC	NC	NC	NC	NC	GG	GG	GG	GG	GG	GG	GG	GG	GG	GG	GG	GG	GG	GG	GG	GG	GG	GG	GG	GG	GG	GG	GG	GG	GG	GG	GG	GG	GG	GG	GG	AG	GG	GG	AG	GG	GG	GG	GG
Gm07_675190_G_A-1_T_F_2179336404	A/G	7	680007	NC	NC	NC	NC	NC	NC	NC	GG	GG	GG	GG	GG	GG	GG	GG	GG	GG	GG	GG	GG	AA	GG	GG	AA	AA	AA	AA	AA	GG	GG	GG	AA	AA	AA	--	AA	AA	GG	GG	GG	GG	GG	AA	GG	AA	AA
Gm07_724252_T_C-1_B_F_2179336406	T/C	7	729067	NC	NC	NC	NC	NC	NC	NC	AA	AA	AA	AA	AA	AA	AA	AA	AA	AA	AA	AA	AA	AA	AA	AA	AA	AA	AA	AA	GG	AA	AA	AA	AA	AA	GG	AA	AA	AA	AA	AA	AA	AA	AA	AA	AA	AA	AA
Gm07_856859_T_C-1_T_R_2179336409	A/G	7	860044	NC	NC	NC	NC	NC	NC	NC	AA	AA	AA	AA	AA	AA	AA	AA	AA	AA	GG	GG	AA	GG	AA	GG	GG	GG	GG	AA	GG	GG	AA	GG	GG	GG	GG	--	GG	GG	AA	GG	AA	AA	AA	GG	GG	AA	GG
Gm07_954565_G_A-1_T_F_2179336410	A/G	7	957697	NC	NC	NC	NC	NC	NC	NC	GG	GG	GG	GG	GG	GG	GG	GG	GG	GG	AA	AA	GG	AA	GG	AA	AA	AA	AA	GG	AA	AA	GG	AA	AA	AA	AA	--	AA	AA	GG	AA	GG	GG	GG	AA	AA	GG	AA
Gm07_1034903_T_C-1_B_F_2179336412	T/C	7	1037434	NC	NC	NC	NC	NC	NC	NC	AA	AA	AA	AA	AA	AA	AA	AA	AA	AA	AA	AA	AA	GG	AA	AA	GG	GG	GG	GG	GG	AA	AA	AA	GG	GG	GG	AA	GG	GG	AA	GG	AA	AA	AA	GG	GG	AA	GG
Gm07_1182465_T_C-1_T_R_2179336417	A/G	7	1184659	NC	NC	NC	NC	NC	NC	NC	AA	AA	AA	AA	AA	AA	AA	AA	AA	AA	AA	AA	AA	AA	AA	AA	AA	AA	AA	AA	AG	AA	AA	AA	AA	AA	AG	--	AA	AA	AA	AG	AA	AA	AG	AG	AG	AA	AA
Gm07_1246890_T_G-1_B_F_2179336418	T/G	7	1249033	NC	NC	NC	NC	NC	NC	NC	CC	CC	CC	CC	CC	CC	CC	CC	CC	AA	CC	CC	CC	CC	CC	CC	CC	CC	CC	AA	AA	CC	AA	CC	CC	CC	AA	AA	CC	CC	CC	AA	CC	CC	CC	AA	CC	CC	CC
Gm07_1295060_G_A-1_B_R_2179336421	T/C	7	1297254	NC	NC	NC	NC	NC	NC	NC	GG	GG	GG	GG	GG	GG	GG	GG	GG	GG	GG	GG	GG	GG	GG	GG	GG	GG	GG	GG	AA	GG	GG	GG	GG	GG	AA	GG	GG	GG	GG	AA	GG	GG	GG	AA	GG	GG	GG
Gm07_1336323_A_G-1_B_R_2179336423	T/C	7	1338518	NC	NC	NC	NC	NC	NC	NC	AA	AA	AA	AA	AA	AA	AA	AA	AA	AA	AA	AA	AA	GG	AA	AA	GG	GG	AA	AA	GG	AA	AA	AA	GG	GG	GG	AG	GG	AA	AA	GG	AA	AA	AA	GG	AA	AA	GG
Gm07_1382983_T_G-1_B_F_2179336424	T/G	7	1385127	NC	NC	NC	NC	NC	NC	NC	CC	CC	AA	AA	CC	AA	CC	CC	AA	AA	CC	CC	CC	CC	CC	CC	CC	CC	CC	CC	CC	CC	AA	CC	CC	CC	CC	AA	CC	CC	CC	CC	CC	CC	AA	CC	AA	CC	CC
Gm07_1421810_A_G-1_T_F_2179336426	A/G	7	1423954	NC	NC	NC	NC	NC	NC	NC	AA	AA	AA	AA	AA	AA	AA	AA	AA	AA	AA	AA	AA	GG	AA	AA	GG	GG	AA	GG	GG	AA	AA	AA	GG	GG	GG	--	GG	AA	AA	GG	AA	AA	GG	GG	GG	AA	GG
Gm07_1630335_G_A-1_T_F_2179336432	A/G	7	1632475	NC	NC	NC	NC	NC	NC	NC	AA	AA	GG	GG	AA	GG	AA	AA	GG	GG	AA	AA	GG	AA	AA	AA	AA	AA	AA	GG	AA	AA	AA	AA	AA	AA	AA	AG	AA	AA	AA	GG	GG	AA	AA	GG	AA	AA	AA
Gm07_1667919_C_T-1_T_R_2179336435	A/G	7	1670094	NC	NC	NC	NC	NC	NC	NC	GG	GG	GG	GG	GG	GG	GG	GG	GG	GG	GG	GG	GG	AA	GG	GG	AA	AA	GG	AA	GG	GG	GG	GG	AA	AA	GG	--	AA	GG	GG	GG	GG	GG	GG	AA	GG	GG	AA
Gm07_1703458_G_T-1_B_F_2179336436	T/G	7	1705582	NC	NC	NC	NC	NC	NC	NC	CC	CC	CC	CC	CC	CC	CC	CC	CC	CC	CC	CC	CC	AA	CC	CC	AA	AA	CC	AA	CC	CC	CC	CC	AA	AA	CC	CC	AA	CC	CC	CC	CC	CC	CC	AA	CC	CC	AA
Gm07_1749529_T_C-1_B_F_2179336438	T/C	7	1751653	NC	NC	NC	NC	NC	NC	NC	AA	AA	AA	AA	AA	AA	AA	AA	AA	AA	AA	AA	AA	GG	AA	AA	GG	GG	AA	GG	GG	AA	AA	AA	GG	GG	AA	--	GG	AA	AA	AA	AA	AA	AA	GG	AA	AA	GG
Gm07_1808039_G_A-1_B_R_2179336441	T/C	7	1810214	NC	NC	NC	NC	NC	NC	NC	GG	GG	GG	GG	GG	GG	GG	GG	GG	GG	GG	GG	GG	AA	GG	GG	AA	AA	GG	GG	AA	GG	GG	GG	AA	AA	GG	--	AA	GG	GG	GG	GG	GG	GG	AA	GG	GG	AA
Gm07_2203449_C_T-1_B_F_2179336446	T/C	7	2222914	NC	NC	NC	NC	NC	NC	NC	GG	GG	GG	GG	GG	GG	GG	GG	GG	GG	AA	AA	GG	AA	AA	GG	AA	AA	GG	GG	AA	GG	GG	GG	AA	AA	AA	GG	AA	GG	GG	GG	GG	GG	GG	AA	GG	AA	AA
Gm07_2267894_G_A-1_B_R_2179336449	T/C	7	2287760	NC	NC	NC	NC	NC	NC	NC	GG	GG	GG	GG	GG	GG	GG	GG	GG	GG	AA	AA	GG	AA	AA	GG	AA	AA	GG	GG	AA	GG	GG	GG	AA	AA	AA	--	AA	GG	GG	AA	GG	GG	GG	AA	GG	AA	AA
Gm07_2580303_T_G-1_B_F_2179336458	T/G	7	2600130	NC	NC	NC	NC	NC	NC	NC	AA	AA	AA	AA	AA	AA	AA	CC	AA	AA	CC	CC	AA	CC	CC	AA	AA	CC	AA	CC	CC	AA	AA	AA	CC	CC	CC	AC	CC	AA	CC	CC	AA	AA	CC	CC	CC	CC	AA
Gm07_2646409_C_T-1_T_R_2179336461	A/G	7	2666310	NC	NC	NC	NC	NC	NC	NC	AA	AA	AA	AA	AA	AA	AA	AA	AA	GG	GG	GG	AA	GG	GG	AA	AA	GG	AA	GG	GG	AA	AA	AA	GG	GG	GG	GG	GG	AA	AA	GG	AA	AA	AA	GG	GG	GG	AA
Gm07_2740071_G_A-1_T_F_2179336464	A/G	7	2759916	NC	NC	NC	NC	NC	NC	NC	AA	AA	AA	AA	AA	AA	AA	AA	AA	GG	GG	GG	AA	GG	GG	AA	AA	GG	AA	GG	GG	AA	AA	AA	GG	GG	GG	GG	GG	AA	AA	GG	AA	AA	AA	GG	GG	GG	AA
Gm07_2784908_G_A-1_T_F_2179336466	A/G	7	2804753	NC	NC	NC	NC	NC	NC	NC	AA	AA	AA	AA	AA	AA	AA	AA	AA	GG	GG	GG	AA	GG	GG	AA	AA	GG	AA	GG	GG	AA	AA	AA	GG	GG	GG	GG	GG	AA	AA	GG	AA	AA	GG	GG	GG	GG	AA
Gm07_2814243_A_G-1_B_R_2179336469	T/C	7	2834139	NC	NC	NC	NC	NC	NC	NC	GG	GG	GG	GG	GG	GG	GG	GG	GG	AA	AA	AA	GG	AA	AA	GG	GG	AA	GG	AA	AA	GG	GG	GG	AA	AA	AA	AA	AA	GG	GG	AA	GG	GG	AA	AA	AA	AA	GG
Gm07_3042699_C_T-1_T_R_2179336473	A/G	7	3062603	NC	NC	NC	NC	NC	NC	NC	AA	AA	AA	AA	AA	AA	AA	AA	AA	GG	GG	GG	GG	GG	GG	AA	AA	GG	AA	GG	GG	AA	AA	AA	GG	GG	GG	GG	GG	AA	GG	AA	AA	AA	AA	AA	GG	GG	AA
Gm07_3143196_C_T-1_B_F_2179336474	T/C	7	3163067	NC	NC	NC	NC	NC	NC	NC	AG	AG	--	AG	--	--	AG	--	--	GG	GG	GG	GG	GG	GG	GG	--	GG	AG	GG	GG	GG	GG	GG	GG	GG	GG	--	GG	--	--	--	AG	--	AG	GG	GG	GG	AG
Gm07_3147674_G_A-1_T_F_2179336476	A/G	7	3167545	NC	NC	NC	NC	NC	NC	NC	AA	AA	AA	AA	AA	--	AA	AA	AA	GG	GG	GG	GG	GG	GG	GG	AA	GG	AA	GG	GG	GG	GG	GG	GG	GG	GG	AG	GG	AA	AA	AA	AA	AA	AA	GG	GG	GG	AA
Gm07_3390461_G_A-1_B_R_2179336483	T/C	7	3409332	NC	NC	NC	NC	NC	NC	NC	GG	GG	GG	GG	GG	--	GG	GG	GG	GG	AA	AA	AA	AA	AA	AA	AA	AA	GG	AA	AA	AA	AA	AA	AA	AA	AA	AG	AA	AA	AA	AA	GG	GG	AA	GG	GG	AA	AA
Gm07_3440069_T_C-1_T_R_2179336485	A/G	7	3467940	NC	NC	NC	NC	NC	NC	NC	AA	AA	AA	AA	AA	AG	AA	AA	AA	AA	AA	AA	AA	AA	AA	AA	AA	AA	AA	AA	AA	AA	AA	AA	AA	AA	AA	AG	AA	AA	AA	GG	AA	AA	GG	GG	GG	AA	AA
Gm07_3685427_G_A-1_B_R_2179336491	T/C	7	3713292	NC	NC	NC	NC	NC	NC	NC	GG	GG	GG	GG	GG	GG	GG	GG	GG	GG	GG	GG	GG	GG	GG	GG	AG	GG	GG	AG	GG	GG	GG	GG	GG	GG	AG	--	GG	GG	GG	GG	GG	GG	GG	AG	AG	GG	AG
Gm07_3726008_T_C-1_T_R_2179336493	A/G	7	3753874	NC	NC	NC	NC	NC	NC	NC	AA	AA	AA	AA	AA	AA	AA	AA	AA	AA	AA	AA	AA	AA	AA	AA	GG	AA	AA	GG	AA	AA	AA	AA	AA	AA	AA	--	AA	AA	AA	AA	AA	AA	AA	GG	GG	AA	GG
Gm07_3845105_A_C-1_T_F_2179336494	A/C	7	3872921	NC	NC	NC	NC	NC	NC	NC	CC	CC	CC	CC	CC	CC	CC	CC	CC	AA	AA	AA	AA	AA	AA	AA	CC	AA	CC	CC	AA	AA	CC	AA	AA	AA	AA	CC	AA	AA	AA	AA	CC	CC	CC	CC	CC	AA	CC
Gm07_3953270_T_C-1_T_R_2179336497	A/G	7	3981137	NC	NC	NC	NC	NC	NC	NC	GG	GG	GG	GG	GG	GG	GG	GG	GG	AA	AA	AA	AA	AA	AA	AA	GG	GG	GG	GG	AA	AA	GG	AA	AA	AA	GG	AG	AA	AA	AA	AA	GG	GG	GG	GG	GG	AA	GG
Gm07_3990308_A_G-1_T_F_2179336498	A/G	7	4018125	NC	NC	NC	NC	NC	NC	NC	GG	GG	GG	GG	GG	GG	GG	GG	GG	AA	AA	AA	AA	AA	AA	AA	GG	GG	GG	GG	AA	AA	GG	AA	AA	AA	GG	AG	AA	AA	AA	AA	GG	GG	GG	GG	GG	AA	GG
Gm07_4297533_A_G-1_T_F_2179336504	A/G	7	4337365	NC	NC	NC	NC	NC	NC	NC	AA	AA	AA	AA	AA	AA	AA	AA	AA	AA	AA	AA	AA	AA	AA	AA	AA	AA	AA	GG	AA	AA	AA	AA	AA	AA	GG	AA	AA	AA	AA	AA	AA	AA	GG	AA	AA	AA	AA
Gm07_4380385_C_T-1_T_R_2179336507	A/G	7	4429214	NC	NC	NC	NC	NC	NC	NC	GG	GG	GG	GG	GG	GG	GG	GG	GG	GG	AA	AA	AA	AA	AA	AA	GG	GG	GG	AA	GG	AA	GG	AA	AA	AA	AA	AA	AA	GG	AA	AA	GG	GG	AA	GG	AA	AA	GG
Gm07_4519807_A_G-0_B_R_2177930379	T/C	7	4569006	NC	NC	NC	NC	NC	NC	NC	AA	AA	AA	AA	AA	AA	AA	AA	AA	AA	GG	GG	GG	GG	GG	GG	AA	AA	AA	AA	AA	GG	AA	GG	GG	GG	AA	GG	GG	AA	GG	AA	AA	AA	AA	AA	AA	GG	AA
Gm07_4522120_T_C-0_T_R_2177930381	A/G	7	4571319	NC	NC	NC	NC	NC	NC	NC	AA	AA	AA	AA	AA	AA	AA	AA	AA	AA	AG	AG	AG	AG	AG	AG	AA	AA	AA	AG	AA	AG	AA	AG	AG	--	--	AG	AG	AA	AG	AA	AA	AA	AA	AA	AG	AG	AA
ss246176456-1_T_F_1909676131	A/G	7	4587064	NC	NC	NC	NC	NC	NC	NC	GG	GG	GG	GG	GG	GG	GG	GG	GG	GG	AA	AA	AA	AA	AA	AA	GG	GG	GG	AA	GG	AA	GG	AA	AA	AA	AA	AA	AA	GG	AA	GG	GG	GG	GG	GG	AA	AA	GG
Gm07_4562451_T_C-1_B_F_2179336510	T/C	7	4611854	NC	NC	NC	NC	NC	NC	NC	AA	AA	AA	AA	AA	AA	AA	AA	AA	AA	GG	GG	GG	GG	GG	GG	AA	AA	AA	GG	AA	GG	AA	GG	GG	GG	AA	GG	GG	AA	GG	AA	AA	AA	AA	AA	AA	GG	AA
Gm07_4639245_T_C-1_B_F_2179336512	T/C	7	4688649	NC	NC	NC	NC	NC	NC	NC	AA	AA	AA	AA	AA	AA	AA	AA	AA	AA	AA	AA	AA	AA	AA	AA	AA	AA	AA	GG	AA	AA	AA	AA	AA	AA	GG	AA	AA	AA	AA	AA	AA	AA	AA	AA	GG	AA	AA
Gm07_4659460_T_G-0_B_F_2177930390	T/G	7	4708672	NC	NC	NC	NC	NC	NC	NC	AA	AA	AA	AA	AA	AA	AA	AA	AA	AA	AA	AA	AA	AA	AA	AA	AA	AA	AA	CC	AA	AA	AA	AA	AA	AA	CC	AA	AA	AA	AA	AA	AA	AA	AA	AA	CC	AA	AA
Gm07_4680236_C_T-0_B_F_2177930392	T/C	7	4729016	NC	NC	NC	NC	NC	NC	NC	GG	GG	GG	GG	GG	GG	GG	GG	GG	GG	GG	GG	GG	GG	GG	GG	GG	GG	GG	AA	GG	GG	GG	GG	GG	GG	AA	GG	GG	GG	GG	GG	GG	GG	GG	GG	AA	GG	GG
ss246179015-1_B_F_1909676133	T/G	7	4860867	NC	NC	NC	NC	NC	NC	NC	CC	CC	CC	CC	CC	CC	CC	CC	CC	CC	CC	CC	CC	CC	CC	CC	CC	CC	CC	AA	CC	CC	CC	CC	CC	CC	CC	CC	CC	CC	CC	CC	CC	AA	CC	CC	AA	CC	CC
Gm07_4835355_T_C-2_T_R_2111707905	A/G	7	4883178	NC	NC	NC	NC	NC	NC	NC	AA	AA	AA	AA	AA	AA	AA	AA	AA	AA	AA	AA	AA	AA	AA	AA	AA	AA	AA	GG	AA	AA	AA	AA	AA	AA	AA	AA	AA	AA	AA	AA	AA	GG	AA	AA	GG	AA	AA
Gm07_4837493_A_G-1_B_R_2179336517	T/C	7	4885316	NC	NC	NC	NC	NC	NC	NC	GG	GG	GG	GG	GG	GG	GG	GG	GG	AA	AA	AA	AA	AA	AA	AA	AA	AA	GG	AA	AA	AA	AA	AA	GG	GG	GG	AA	GG	GG	GG	AA	GG	AA	AA	AA	AA	AA	AA
Gm07_4870546_G_A-0_T_F_2177930400	A/G	7	4918268	NC	NC	NC	NC	NC	NC	NC	GG	GG	GG	GG	GG	GG	GG	GG	GG	GG	GG	GG	GG	GG	GG	GG	GG	GG	GG	GG	GG	GG	GG	GG	GG	GG	GG	GG	GG	GG	GG	GG	GG	GG	GG	GG	AA	GG	GG
Gm07_4876272_A_C-0_T_F_2177930402	A/C	7	4923994	NC	NC	NC	NC	NC	NC	NC	AA	AA	AA	AA	AA	AA	AA	AA	AA	AA	AA	AA	AA	AA	AA	AA	AA	AA	AA	AA	AA	AA	AA	AA	AA	AA	AA	AA	AA	AA	AA	AA	AA	AA	AA	AA	AC	AA	AA
Gm07_4880524_T_C-0_B_F_2177930404	T/C	7	4928246	NC	NC	NC	NC	NC	NC	NC	AA	AA	AA	AA	AA	AA	AA	AA	AA	AA	AA	AA	AA	AA	AA	AA	AA	AA	AA	AA	AA	AA	AA	AA	AA	AA	AA	AA	AA	AA	AA	AA	AA	AA	AA	AA	GG	AA	AA
Gm07_4894060_T_C-0_T_R_2177930409	A/G	7	4941834	NC	NC	NC	NC	NC	NC	NC	GG	GG	GG	GG	GG	GG	GG	GG	GG	AA	GG	GG	GG	GG	GG	GG	AA	AA	GG	AA	--	GG	GG	GG	GG	GG	GG	AG	GG	GG	GG	GG	GG	GG	AA	AA	AA	GG	AA
Gm07_4900647_T_C-0_T_R_2177930411	A/G	7	4948412	NC	NC	NC	NC	NC	NC	NC	AA	AA	AA	AA	AA	AA	AA	AA	AA	AA	AA	AA	AA	AA	AA	AA	AA	AA	AA	AA	AA	AA	AA	AA	AA	AA	AA	AA	AA	AA	AA	AA	AA	AA	AA	AA	AA	AA	AA
Gm07_4921108_G_A-1_T_F_2179336518	A/G	7	4968822	NC	NC	NC	NC	NC	NC	NC	AA	AA	AA	AA	AA	AA	AA	AA	AA	GG	GG	GG	GG	GG	GG	GG	GG	GG	AA	AA	GG	GG	AA	GG	AA	AA	AA	GG	AA	AA	AA	AA	AA	AA	GG	GG	GG	GG	GG
Gm07_4940537_C_A-0_T_F_2177930414	A/C	7	4988251	NC	NC	NC	NC	NC	NC	NC	CC	CC	CC	CC	CC	CC	CC	CC	CC	CC	CC	CC	CC	CC	CC	CC	CC	CC	CC	CC	CC	CC	CC	CC	CC	CC	AA	CC	CC	CC	CC	CC	CC	CC	CC	CC	CC	CC	CC
Gm07_4943834_A_G-0_T_F_2177930416	A/G	7	4991548	NC	NC	NC	NC	NC	NC	NC	AA	AA	AA	AA	AA	AA	AA	AA	AA	AA	AA	AA	AA	AA	AA	AA	AA	AA	AA	GG	GG	AA	AA	AA	AA	AA	GG	AA	AA	AA	AA	AA	AA	--	AA	AA	AA	AA	AA
Gm07_4968383_C_T-1_B_F_2179336520	T/C	7	5016099	NC	NC	NC	NC	NC	NC	NC	AA	AA	AA	AA	AA	AA	AA	AA	AA	GG	GG	GG	GG	AA	AA	AA	AA	AA	AA	AA	AA	AA	GG	AA	AA	AA	GG	AG	AA	GG	AA	GG	AA	GG	GG	GG	GG	GG	AA
Gm07_4979302_T_C-0_T_R_2177930421	A/G	7	5027069	NC	NC	NC	NC	NC	NC	NC	AA	AA	AA	AA	AA	AA	AA	AA	AA	AA	AA	AA	AA	AA	AA	AA	AA	AA	AA	GG	GG	AA	AA	AA	AA	AA	AA	AA	AA	AA	AA	AA	AA	AA	AA	AA	AA	AA	AA
Gm07_4993839_C_T-0_T_R_2177930423	A/G	7	5041606	NC	NC	NC	NC	NC	NC	NC	GG	GG	GG	GG	GG	GG	GG	GG	GG	GG	GG	GG	GG	GG	GG	GG	GG	GG	GG	AA	AA	GG	GG	GG	GG	GG	GG	GG	GG	GG	GG	GG	GG	GG	GG	GG	GG	GG	GG
ss246181883-1_B_F_1909676139	T/C	7	5076514	NC	NC	NC	NC	NC	NC	NC	GG	GG	GG	GG	GG	GG	GG	GG	GG	GG	GG	GG	GG	GG	GG	GG	GG	GG	GG	AA	AA	GG	GG	GG	GG	GG	AA	AG	GG	GG	AA	GG	GG	--	AA	GG	AA	GG	GG
Gm07_5042111_A_C-0_B_R_2177930435	T/G	7	5089878	NC	NC	NC	NC	NC	NC	NC	AA	AA	AA	AA	AA	AA	AA	AA	AA	AA	AA	AA	AA	AA	AA	AA	AA	AA	AA	CC	CC	AA	AA	AA	AA	AA	CC	AC	AA	AA	CC	AA	AA	CC	CC	AA	CC	AA	AA
ss246183525-1_T_F_1909676145	A/G	7	5208526	NC	NC	NC	NC	NC	NC	NC	AA	AA	AA	AA	AA	AA	AA	AA	AA	AA	AA	AA	AA	AA	AA	AA	AA	AA	AA	AG	AG	AA	AA	AA	AA	AA	AG	AA	AA	AG	AA	AG	AA	AA	AA	AA	AA	AA	AA
Gm07_5177242_C_T-0_B_F_2177930450	T/C	7	5215988	NC	NC	NC	NC	NC	NC	NC	GG	GG	GG	GG	GG	GG	GG	GG	GG	GG	GG	GG	GG	GG	GG	GG	GG	GG	GG	GG	AA	GG	GG	GG	GG	GG	AA	GG	GG	AA	GG	AA	GG	GG	AA	GG	GG	GG	GG
Gm07_5179482_A_G-0_T_F_2177930452	A/G	7	5218228	NC	NC	NC	NC	NC	NC	NC	AA	AA	AA	AA	AA	AA	AA	AA	AA	AA	AA	AA	AA	AA	AA	AA	AA	AA	AA	AG	AA	AA	AA	AA	AA	AA	AA	AA	AA	AA	AA	AA	AA	AA	AG	AG	AA	AA	AA
Gm07_5182545_G_A-0_B_R_2177930455	T/C	7	5221340	NC	NC	NC	NC	NC	NC	NC	GG	GG	GG	GG	GG	GG	GG	GG	GG	GG	GG	GG	GG	GG	GG	GG	GG	GG	GG	AG	GG	GG	GG	GG	GG	GG	GG	GG	GG	AG	GG	AG	GG	GG	AG	GG	GG	GG	GG
ss246184260-1_B_R_1909676148	T/G	7	5247592	NC	NC	NC	NC	NC	NC	NC	AA	AA	AA	AA	AA	AA	AA	AA	AA	AA	AA	AA	AA	AA	AA	AA	AA	AA	AA	AA	AA	AA	AA	AA	AA	AA	CC	AA	AA	AA	AA	AA	AA	AA	AA	AA	AA	AA	AA
Gm07_5257668_C_T-0_T_R_2177930465	A/G	7	5296469	NC	NC	NC	NC	NC	NC	NC	GG	GG	GG	GG	GG	GG	GG	GG	GG	GG	GG	GG	GG	GG	GG	GG	GG	GG	GG	AA	GG	GG	GG	GG	GG	GG	GG	GG	GG	AA	GG	AA	GG	GG	AA	AA	GG	GG	GG
Gm07_5291430_C_A-0_T_F_2177930466	A/C	7	5330195	NC	NC	NC	NC	NC	NC	NC	CC	CC	CC	CC	CC	CC	CC	CC	CC	CC	CC	CC	CC	CC	CC	CC	CC	CC	CC	CC	CC	CC	CC	CC	CC	CC	CC	CC	CC	CC	CC	CC	CC	CC	CC	CC	CC	CC	CC
Gm07_5336271_A_C-0_T_F_2177930474	A/C	7	5375036	NC	NC	NC	NC	NC	NC	NC	AA	AA	AA	AA	AA	AA	AA	AA	AA	AA	AA	AA	AA	AA	AA	AA	AA	AA	AA	CC	AA	AA	AA	AA	AA	AA	CC	AC	AA	CC	AA	AA	AA	CC	CC	AA	CC	AA	AA
Gm07_5418564_A_G-0_B_R_2177930489	T/C	7	5457271	NC	NC	NC	NC	NC	NC	NC	GG	GG	GG	GG	GG	GG	GG	GG	GG	AG	GG	GG	GG	GG	GG	GG	GG	GG	GG	AG	GG	GG	GG	GG	GG	GG	GG	GG	GG	AG	AG	AG	GG	GG	AG	AG	GG	GG	GG
Gm07_5457696_C_T-0_T_R_2177930495	A/G	7	5496358	NC	NC	NC	NC	NC	NC	NC	GG	GG	GG	GG	GG	GG	GG	GG	GG	GG	GG	GG	GG	AA	AA	AA	AA	AA	GG	GG	AA	AA	GG	AA	GG	GG	AA	AA	GG	GG	GG	GG	GG	AA	AA	GG	AA	GG	AA
Gm07_5458693_A_G-0_T_F_2177930496	A/G	7	5497304	NC	NC	NC	NC	NC	NC	NC	AA	AA	AA	AA	AA	AA	AA	AA	AA	AA	AA	AA	AA	AA	AA	AA	AA	AA	AA	AG	AA	AA	AA	AA	AA	AA	AA	AA	AA	AG	AA	AA	AG	AA	AA	AA	AA	AA	AA
Gm07_5480577_T_C-0_T_R_2177930499	A/G	7	5519239	NC	NC	NC	NC	NC	NC	NC	AA	AA	AA	AA	AA	AA	AA	AA	AA	AA	AA	AA	AA	AA	AA	AA	AA	AA	AA	AA	AA	AA	AA	AA	AA	AA	AA	AA	AA	AA	GG	GG	GG	AA	AA	GG	AA	AA	AA
Gm07_5481829_T_C-0_T_R_2177930501	A/G	7	5520491	NC	NC	NC	NC	NC	NC	NC	AA	AA	AA	AA	AA	AA	AA	AA	AA	AA	AA	AA	AA	AA	AA	AA	AA	AA	AA	GG	GG	AA	AA	AA	AA	AA	GG	AA	AA	GG	AA	AA	AA	AA	AA	AA	AA	AA	AA
Gm07_5495895_G_A-0_T_F_2177930506	A/G	7	5534506	NC	NC	NC	NC	NC	NC	NC	AA	AA	AA	AA	AA	AA	AA	AA	AA	GG	AA	AA	AA	GG	GG	GG	GG	GG	AA	AA	AA	GG	AA	GG	AA	AA	AA	GG	AA	AA	AA	AA	AA	GG	AA	AA	GG	AA	GG
Gm07_5523468_A_G-0_B_R_2177930517	T/C	7	5562130	NC	NC	NC	NC	NC	NC	NC	AA	AA	AA	AA	AA	AA	AA	AA	AA	AA	AA	AA	AA	AA	AA	AA	AA	AA	AA	AG	GG	AA	AA	AA	AA	AA	AG	--	AA	AG	AG	AG	AG	--	AA	AG	--	AA	AA
Gm07_5555040_T_G-0_B_F_2177930522	T/G	7	5595079	NC	NC	NC	NC	NC	NC	NC	AC	AC	AC	AC	AC	AC	AC	AC	AC	AA	AC	AC	AC	AA	AA	AA	AA	AA	AC	AC	AC	AA	AC	AA	AC	AC	AC	AA	AC	AC	AA	AA	AC	AA	AC	AC	AA	AC	AA
MSUSNP07-62-0_B_R_2179328502	T/C	7	5601164	NC	NC	NC	NC	NC	NC	NC	AG	AG	AG	AG	AG	AG	AG	AG	AG	AA	AG	AG	AG	AA	AA	AA	AA	AA	AG	AA	AA	AA	AG	AA	AG	AG	AA	AA	AG	AG	AA	AG	AA	AA	AG	AA	AA	AG	AA
MSUSNP07_28-0_B_F_2179328437	T/G	7	5607204	NC	NC	NC	NC	NC	NC	NC	AC	AC	AC	AC	AC	AC	AC	AC	AC	CC	AC	AC	AC	CC	CC	CC	CC	CC	AC	AC	AC	CC	AC	CC	AC	AC	AC	AC	AC	AC	CC	AC	AC	AC	AC	AC	AC	AC	CC
MSUSNP07_48-0_T_R_2179328474	A/G	7	5608659	NC	NC	NC	NC	NC	NC	NC	GG	GG	GG	GG	GG	GG	GG	GG	GG	AA	GG	GG	GG	AA	AA	AA	AA	AA	GG	GG	GG	AA	GG	AA	GG	GG	GG	--	GG	GG	GG	--	AG	AG	--	AG	AG	GG	AA
Gm07_5580414_T_C-0_B_F_2177930526	T/C	7	5618391	NC	NC	NC	NC	NC	NC	NC	--	--	--	--	--	--	--	--	--	AG	--	--	--	AG	AG	AG	AG	--	--	--	GG	AG	--	--	--	--	GG	--	--	--	--	GG	GG	GG	AG	GG	GG	--	--
MSUSNP07_44-0_T_R_2179328466	A/G	7	5635577	NC	NC	NC	NC	NC	NC	NC	AA	AA	AA	AA	AA	AA	AA	AA	AA	AA	AA	AA	AA	AA	AA	AA	AA	AA	AA	AA	AA	AA	AA	AA	AA	AA	AG	AA	AA	AA	AA	AA	AA	AA	--	AA	AA	AA	AA
MSUSNP07_43-0_T_R_2179328464	A/C	7	5652259	NC	NC	NC	NC	NC	NC	NC	AA	AA	AA	AA	AA	AA	AA	AA	AA	CC	AA	AA	AA	CC	CC	CC	CC	CC	AA	AA	AA	CC	AA	CC	AA	AA	--	AC	AA	AA	AA	AC	AA	AC	AA	AC	AC	AA	CC
MSUSNP07-66-0_B_F_2179328509	T/G	7	5712569	NC	NC	NC	NC	NC	NC	NC	--	--	--	--	--	--	--	--	--	CC	--	--	--	CC	CC	CC	CC	CC	--	AA	--	CC	--	CC	--	--	AA	AC	--	--	--	AA	AA	AA	--	--	AA	--	CC
MSUSNP07-65-0_T_F_2179328507	A/G	7	5712585	NC	NC	NC	NC	NC	NC	NC	--	--	--	--	--	--	--	--	--	AG	--	--	--	AG	AG	AG	AG	AG	--	GG	--	AG	--	AG	--	--	GG	--	--	--	GG	GG	GG	GG	--	GG	GG	--	AG
MSUSNP07_35-0_T_R_2179328447	A/G	7	5719264	NC	NC	NC	NC	NC	NC	NC	AA	AA	AA	AA	AA	AA	AA	AA	AA	AA	AA	AA	AA	AA	AA	AA	AA	AA	AA	AA	AA	AA	AA	AA	AA	AA	AA	AA	AA	AA	AA	AG	AA	AA	AG	AA	AA	AA	AA
MSUSNP07-63-0_T_R_2179328504	A/G	7	5719264	NC	NC	NC	NC	NC	NC	NC	AA	AA	AA	AA	AA	AA	AA	AA	AA	AA	AA	AA	AA	AA	AA	AA	AA	AA	AA	AA	AA	AA	AA	AA	AA	AA	AA	AA	AA	AA	AA	AG	AA	AA	AG	AA	AA	AA	AA
Gm07_5770212_A_G-0_T_F_2177930568	A/G	7	5724044	NC	NC	NC	NC	NC	NC	NC	AG	AG	AG	AG	AG	AG	AG	AG	AG	AA	AG	AG	AG	AA	AA	AA	AA	AA	AG	--	AA	AA	AG	AA	AG	AG	AG	AA	AG	AG	AG	AG	AG	AA	AG	AG	AA	AG	AA
MSUSNP07_32-0_B_R_2179328442	T/G	7	5727675	NC	NC	NC	NC	NC	NC	NC	CC	CC	CC	CC	CC	CC	CC	CC	CC	AA	CC	CC	CC	AA	AA	AA	AA	AA	CC	CC	CC	AA	CC	AA	CC	CC	CC	--	CC	CC	CC	CC	AC	CC	AA	AC	CC	CC	AA
MSUSNP07_31-0_B_F_2179328439	T/C	7	5730306	NC	NC	NC	NC	NC	NC	NC	AA	AA	AA	AA	AA	AA	AA	AA	AA	AA	AA	AA	AA	AA	AA	AA	AA	AA	AA	AA	GG	AA	AA	AA	AA	AA	AA	AA	AA	AA	AA	GG	--	AA	AG	AA	AA	AA	AA
MSUSNP07-58-0_B_F_2179328493	T/C	7	5730306	NC	NC	NC	NC	NC	NC	NC	AA	AA	AA	AA	AA	AA	AA	AA	AA	AA	AA	AA	AA	AA	AA	AA	AA	AA	AA	AA	GG	AA	AA	AA	AA	AA	AA	AA	AA	AA	AA	GG	--	AA	AG	AA	AA	AA	AA
MSUSNP07-57-0_T_R_2179328492	A/G	7	5730448	NC	NC	NC	NC	NC	NC	NC	AA	AA	AA	AA	AA	AA	AA	AA	AA	AA	AA	AA	AA	AA	AA	AA	AA	AA	AA	AA	GG	AA	AA	AA	AA	AA	AA	AA	AA	AA	AA	GG	GG	AA	--	AA	AA	AA	AA
Gm07_5599140_A_C-0_T_F_2177930530	A/C	7	5760819	NC	NC	NC	NC	NC	NC	NC	AA	AA	AA	AA	AA	AA	AA	AA	AA	AA	AA	AA	AA	AA	AA	AA	AA	AA	AA	AA	AA	AA	AA	AA	AA	AA	AA	AA	AA	AA	AA	AA	AA	AA	CC	AC	AA	AA	AA
Gm07_5600654_A_G-0_B_R_2177930533	T/C	7	5762384	NC	NC	NC	NC	NC	NC	NC	AG	AG	AG	AG	AG	AG	AG	AG	AG	AA	AG	AG	AG	AA	AA	AA	AA	AA	AG	AG	AG	AA	AG	AA	AG	AG	AG	AG	AG	AG	AG	AA	AG	AG	AG	AG	AG	AG	AA
Gm07_5601844_G_A-0_T_F_2177930534	A/G	7	5763523	NC	NC	NC	NC	NC	NC	NC	AA	AA	AA	AA	AA	AA	AA	AA	AA	GG	AA	AA	AA	GG	GG	GG	GG	GG	AA	AA	AA	GG	AA	GG	AA	AA	AA	AG	AA	AA	AA	AA	AA	AA	AA	AA	AA	AA	GG
MSUSNP07_39-0_T_R_2179328455	A/G	7	5769995	NC	NC	NC	NC	NC	NC	NC	GG	GG	GG	GG	GG	GG	GG	GG	GG	GG	GG	GG	GG	GG	GG	GG	GG	GG	GG	GG	GG	GG	GG	GG	GG	GG	GG	GG	GG	GG	GG	GG	GG	GG	GG	GG	GG	GG	GG
Gm07_5610141_G_T-0_B_F_2177930542	T/G	7	5771821	NC	NC	NC	NC	NC	NC	NC	AC	AC	AC	AC	AC	AC	AC	AC	AC	CC	AC	AC	AC	CC	CC	CC	CC	CC	AC	AC	CC	CC	AC	CC	AC	AC	CC	AC	AC	AC	AC	CC	CC	AC	CC	CC	AC	AC	CC
Gm07_5610838_T_C-0_T_R_2177930545	A/G	7	5772569	NC	NC	NC	NC	NC	NC	NC	AG	AG	AG	AG	AG	AG	AG	AG	AG	AA	AG	AG	AG	AA	AA	AA	AA	AA	AG	AG	AA	AA	AG	AA	AG	AG	AA	AG	AG	AG	AG	AA	AA	AG	AG	AG	AG	AG	AA
MSUSNP07_40-0_T_F_2179328457	A/C	7	5786455	NC	NC	NC	NC	NC	NC	NC	AA	AA	AA	AA	AA	AA	AA	AA	AA	AA	AA	AA	AA	AA	AA	AA	AA	AA	AA	AA	AA	AA	AA	AA	AA	AA	AA	AA	AA	AA	AC	AA	CC	AA	AA	AA	AA	AA	AA
Gm07_5627172_T_C-0_T_R_2177930549	A/G	7	5788903	NC	NC	NC	NC	NC	NC	NC	AA	AA	AA	AA	AA	AA	AA	AA	AA	AA	AA	AA	AA	AA	AA	AA	AA	AA	AA	AA	AA	AA	AA	AA	AA	AA	AA	AA	AA	AA	AA	AA	AA	AA	AA	GG	AA	AA	AA
Gm07_5641977_T_C-0_T_R_2177930553	A/G	7	5803708	NC	NC	NC	NC	NC	NC	NC	--	--	--	--	--	--	--	--	--	AA	--	--	--	AA	AA	AA	AA	AA	--	--	GG	AA	--	AA	--	--	--	AA	--	--	--	--	GG	--	--	GG	--	--	AA
Gm07_5690554_A_G-0_T_F_2177930558	A/G	7	5852164	NC	NC	NC	NC	NC	NC	NC	GG	GG	GG	GG	GG	GG	GG	GG	GG	AG	GG	GG	GG	AG	AG	AG	AG	AG	GG	GG	GG	AG	GG	AG	GG	GG	GG	AG	GG	GG	--	GG	GG	GG	GG	GG	GG	GG	AG
MSUSNP07-72-0_B_R_2179328522	T/G	7	5898052	NC	NC	NC	NC	NC	NC	NC	CC	CC	CC	CC	CC	CC	CC	CC	CC	CC	CC	CC	CC	CC	CC	CC	CC	CC	CC	CC	CC	CC	CC	CC	CC	CC	CC	CC	CC	CC	CC	AC	CC	CC	CC	CC	CC	CC	CC
Gm07_5863012_C_A-1_B_R_2179336541	T/G	7	5901304	NC	NC	NC	NC	NC	NC	NC	AA	AA	AA	AA	AA	AA	AA	AA	AA	CC	AA	AA	AA	CC	CC	CC	CC	CC	AA	AA	CC	CC	AA	CC	AA	AA	CC	AC	AA	AA	AA	AA	AA	AA	AA	AA	AA	AA	CC
Gm07_5881326_C_A-0_T_F_2177930576	A/C	7	5919567	NC	NC	NC	NC	NC	NC	NC	CC	CC	CC	CC	CC	CC	CC	CC	CC	CC	CC	CC	CC	CC	CC	CC	CC	CC	CC	CC	CC	CC	CC	CC	CC	CC	AA	CC	CC	CC	CC	CC	AA	CC	CC	AC	CC	CC	CC
Gm07_5882084_G_A-0_T_F_2177930578	A/G	7	5920325	NC	NC	NC	NC	NC	NC	NC	GG	GG	GG	GG	GG	GG	GG	GG	GG	GG	GG	GG	GG	GG	GG	GG	GG	GG	GG	GG	GG	GG	GG	GG	GG	GG	--	GG	GG	GG	AA	GG	--	GG	GG	AA	GG	GG	GG
Gm07_5885335_T_C-0_B_F_2177930580	T/C	7	5923576	NC	NC	NC	NC	NC	NC	NC	AA	AA	AA	AA	AA	AA	AA	AA	AA	AA	AA	AA	AA	AA	AA	AA	AA	AA	AA	AA	AA	AA	AA	AA	AA	AA	AA	AA	AA	AA	AA	AA	AA	AA	AA	AG	AA	AA	AA
Gm07_5944283_A_G-1_B_R_2179336545	T/C	7	5982946	NC	NC	NC	NC	NC	NC	NC	GG	GG	GG	GG	GG	GG	GG	GG	GG	AA	GG	GG	GG	AA	AA	AA	AA	AA	GG	AA	AA	AA	GG	AA	GG	GG	GG	AA	GG	GG	GG	AA	AA	AA	AA	GG	AA	GG	AA
Gm07_5945444_G_A-0_B_R_2177930591	T/C	7	5984107	NC	NC	NC	NC	NC	NC	NC	GG	GG	GG	GG	GG	GG	GG	GG	GG	GG	GG	GG	GG	GG	GG	GG	GG	GG	GG	GG	GG	GG	GG	GG	GG	GG	AG	GG	GG	GG	AG	GG	GG	GG	GG	AG	GG	GG	GG
MSUSNP07_2-0_T_R_2179328430	A/G	7	5999855	NC	NC	NC	NC	NC	NC	NC	GG	GG	GG	GG	GG	GG	GG	GG	GG	GG	GG	GG	GG	GG	GG	GG	GG	GG	GG	GG	GG	GG	GG	GG	GG	GG	GG	GG	GG	GG	GG	AA	GG	GG	GG	GG	GG	GG	GG
Gm07_5963920_G_A-0_T_F_2177930598	A/G	7	6002532	NC	NC	NC	NC	NC	NC	NC	GG	GG	GG	GG	GG	GG	GG	GG	GG	GG	GG	GG	GG	GG	GG	GG	GG	GG	GG	AA	AA	GG	GG	GG	GG	GG	AA	AG	GG	GG	AA	AA	AA	AA	AA	GG	AA	GG	GG
Gm07_5968910_T_C-0_B_F_2177930600	T/C	7	6007522	NC	NC	NC	NC	NC	NC	NC	AA	AA	AA	AA	AA	AA	AA	AA	AA	AA	AA	AA	AA	AA	AA	AA	AA	AA	AA	GG	AA	AA	AA	AA	AA	AA	AA	AA	AA	AA	AA	AA	GG	AA	AA	AA	AA	AA	AA
Gm07_6015318_C_A-0_T_F_2177930610	A/C	7	6053930	NC	NC	NC	NC	NC	NC	NC	CC	CC	CC	CC	CC	CC	CC	CC	CC	CC	CC	CC	CC	CC	CC	CC	CC	CC	CC	CC	CC	CC	CC	CC	CC	CC	CC	CC	CC	CC	CC	CC	CC	CC	CC	AA	CC	CC	CC
Gm07_6016358_A_G-0_B_R_2177930613	T/C	7	6055021	NC	NC	NC	NC	NC	NC	NC	GG	GG	GG	GG	GG	GG	GG	GG	GG	AA	GG	GG	GG	AA	AA	AA	AA	AA	GG	GG	GG	AA	GG	AA	GG	GG	GG	AG	GG	GG	AA	GG	GG	GG	GG	GG	GG	GG	AA
Gm07_6036291_T_C-0_B_F_2177930614	T/C	7	6074903	NC	NC	NC	NC	NC	NC	NC	AA	AA	AA	AA	AA	AA	AA	AA	AA	AA	AA	AA	AA	AA	AA	AA	AA	AA	AA	AA	AA	AA	AA	AA	AA	AA	AA	AA	AA	AA	AA	AA	AA	AA	AA	AA	AA	AA	AA
Gm07_6069607_G_A-1_T_F_2179336548	A/G	7	6108222	NC	NC	NC	NC	NC	NC	NC	GG	GG	GG	GG	GG	GG	GG	GG	GG	GG	GG	GG	GG	GG	GG	GG	GG	GG	GG	AA	GG	GG	GG	GG	GG	GG	AA	GG	GG	AA	GG	AA	GG	GG	GG	GG	GG	GG	GG
Gm07_6108702_A_G-0_T_F_2177930618	A/G	7	6147318	NC	NC	NC	NC	NC	NC	NC	AA	AA	AA	AA	AA	AA	AA	AA	AA	AA	AA	AA	AA	AA	AA	AA	AA	AA	AA	AA	AA	AA	AA	AA	AA	AA	AA	AA	AA	GG	AA	AA	AA	AA	AA	AA	AA	AA	AA
Gm07_6114618_T_C-0_B_F_2177930620	T/C	7	6153234	NC	NC	NC	NC	NC	NC	NC	AA	AA	AA	AA	AA	AA	AA	AA	AA	AA	AA	AA	AA	AA	AA	AA	AA	AA	AA	GG	AA	AA	AA	AA	AA	AA	GG	AA	AA	AA	AA	AA	AA	AA	AA	AA	AA	AA	AA
Gm07_6124850_C_T-1_B_F_2179336550	T/C	7	6163461	NC	NC	NC	NC	NC	NC	NC	GG	GG	GG	GG	GG	GG	GG	GG	GG	GG	GG	GG	GG	GG	GG	GG	GG	GG	GG	AA	GG	GG	GG	GG	GG	GG	AA	GG	GG	GG	GG	GG	GG	GG	GG	GG	GG	GG	GG
Gm07_6160009_G_T-0_T_R_2177930629	A/C	7	6198669	NC	NC	NC	NC	NC	NC	NC	CC	CC	CC	CC	CC	CC	CC	CC	CC	CC	CC	CC	CC	CC	CC	CC	CC	CC	CC	AA	CC	CC	CC	CC	CC	CC	AA	CC	CC	CC	CC	CC	CC	CC	CC	CC	CC	CC	CC
Gm07_6167088_G_T-0_B_F_2177930630	T/G	7	6205697	NC	NC	NC	NC	NC	NC	NC	CC	CC	CC	CC	CC	CC	CC	CC	CC	CC	CC	CC	CC	CC	CC	CC	CC	CC	CC	CC	CC	CC	CC	CC	CC	CC	CC	CC	CC	CC	CC	CC	CC	CC	CC	CC	CC	CC	CC
Gm07_6176913_G_A-0_B_R_2177930633	T/C	7	6215573	NC	NC	NC	NC	NC	NC	NC	GG	GG	GG	GG	GG	GG	GG	GG	GG	GG	GG	GG	GG	GG	GG	GG	GG	GG	GG	GG	GG	GG	GG	GG	GG	GG	GG	GG	GG	AA	GG	GG	GG	GG	GG	GG	GG	GG	GG
Gm07_6178851_A_G-0_T_F_2177930634	A/G	7	6217460	NC	NC	NC	NC	NC	NC	NC	AA	AA	AA	AA	AA	AA	AA	AA	AA	AA	AA	AA	AA	GG	GG	GG	AA	AA	AA	AA	AA	GG	AA	GG	AA	AA	AA	GG	AA	--	AA	GG	AA	GG	AA	AA	GG	AA	AA
Gm07_6234482_A_G-0_T_F_2177930642	A/G	7	6273105	NC	NC	NC	NC	NC	NC	NC	AA	AA	AA	AA	AA	AA	AA	AA	AA	AA	AA	AA	AG	AA	AA	AA	AA	AA	AA	AG	AG	AA	AA	AA	AA	AA	AG	AA	AA	AA	AA	AA	AA	AA	AA	AA	AA	AA	AA
Gm07_6282026_C_A-0_B_R_2177930653	T/G	7	6320701	NC	NC	NC	NC	NC	NC	NC	AC	AC	AC	AC	AC	AC	AC	AC	AC	CC	AC	AC	CC	CC	CC	CC	CC	CC	AC	CC	CC	CC	AC	CC	AC	AC	CC	CC	AC	CC	CC	AC	CC	CC	CC	CC	CC	AC	CC
Gm07_6302637_C_T-0_B_F_2177930654	T/C	7	6341261	NC	NC	NC	NC	NC	NC	NC	GG	GG	GG	GG	GG	GG	GG	GG	GG	GG	GG	GG	GG	GG	GG	GG	GG	GG	GG	GG	GG	GG	GG	GG	GG	GG	GG	GG	GG	GG	GG	GG	GG	GG	GG	GG	GG	GG	GG
Gm07_6308311_C_T-0_B_F_2177930656	T/C	7	6346935	NC	NC	NC	NC	NC	NC	NC	GG	GG	GG	GG	GG	GG	GG	GG	GG	GG	GG	GG	GG	GG	GG	GG	GG	GG	GG	GG	GG	GG	GG	GG	GG	GG	GG	GG	GG	GG	GG	GG	GG	GG	GG	GG	GG	GG	GG
Gm07_6310470_G_A-0_B_R_2177930659	T/C	7	6349145	NC	NC	NC	NC	NC	NC	NC	AG	AG	AG	AG	AG	AG	AG	AG	AG	GG	AG	AG	GG	GG	GG	GG	GG	GG	AG	GG	GG	GG	AG	GG	AG	AG	GG	AG	AG	GG	GG	AG	GG	AG	GG	GG	GG	AG	GG
Gm07_6315118_T_G-0_T_R_2177930661	A/C	7	6353793	NC	NC	NC	NC	NC	NC	NC	AA	AA	AA	AA	AA	AA	AA	AA	AA	AA	AA	AA	AA	AA	AA	AA	AA	AA	AA	AA	AA	AA	AA	AA	AA	AA	AA	AA	AA	CC	AA	CC	AA	--	AA	AA	AA	AA	AA
Gm07_6316637_T_C-0_B_F_2177930662	T/C	7	6355261	NC	NC	NC	NC	NC	NC	NC	AA	AA	AA	AA	AA	AA	AA	AA	AA	AA	AA	AA	AA	AA	AA	AA	AA	AA	AA	AA	AA	AA	AA	AA	AA	AA	AA	--	AA	AG	AA	--	AA	AG	AA	AA	AA	AA	AA
Gm07_6375509_T_C-0_B_F_2177930668	T/C	7	6414131	NC	NC	NC	NC	NC	NC	NC	AA	AA	AA	AA	AA	AA	AA	AA	AA	AA	AA	AA	GG	GG	GG	GG	AA	AA	AA	GG	GG	AA	AA	AA	AA	AA	GG	AG	AA	AA	AA	AA	AA	AA	AA	AA	AA	AA	AA
Gm07_6604493_G_A-1_B_R_2179336567	T/C	7	6643150	NC	NC	NC	NC	NC	NC	NC	AA	AA	AA	AA	AA	AA	AA	AA	AA	GG	GG	GG	GG	AA	AA	AA	GG	GG	AA	AA	GG	GG	GG	GG	AA	AA	AA	AG	AA	AA	GG	AA	AA	AA	GG	GG	GG	GG	GG
Gm07_6726514_G_A-1_B_R_2179336569	T/C	7	6765189	NC	NC	NC	NC	NC	NC	NC	GG	GG	GG	GG	GG	GG	GG	GG	GG	GG	GG	GG	AA	GG	GG	GG	GG	GG	GG	AA	AA	AA	GG	AA	GG	GG	AA	AG	GG	AA	GG	AA	AA	AA	GG	AA	AA	GG	GG
Gm07_6781309_T_C-1_B_F_2179336570	T/C	7	6819933	NC	NC	NC	NC	NC	NC	NC	AA	AA	AA	AA	AA	AA	AA	AA	AA	AA	AA	AA	GG	GG	GG	GG	AA	AA	AA	GG	GG	GG	AA	GG	GG	GG	GG	GG	AA	GG	AA	GG	GG	GG	AA	GG	GG	AA	AA
Gm07_7160924_T_C-1_B_F_2179336582	T/C	7	7199263	NC	NC	NC	NC	NC	NC	NC	GG	GG	GG	GG	GG	GG	GG	GG	GG	AA	AA	AA	GG	GG	GG	GG	AA	AA	GG	GG	GG	AA	GG	AA	GG	GG	AA	GG	GG	AA	GG	GG	GG	AA	AA	GG	AA	AA	AA
Gm07_7207534_C_T-1_B_F_2179336584	T/C	7	7245873	NC	NC	NC	NC	NC	NC	NC	AA	AA	AA	AA	AA	AA	AA	AA	AA	GG	GG	GG	GG	GG	GG	GG	GG	GG	AA	GG	GG	GG	AA	GG	GG	GG	GG	GG	AA	GG	AA	AA	GG	GG	AA	AA	GG	GG	GG
Gm07_7284474_A_G-1_B_R_2179336587	T/C	7	7323747	NC	NC	NC	NC	NC	NC	NC	AA	AA	AA	AA	AA	AA	AA	AA	AA	AA	AA	AA	GG	GG	GG	GG	AA	AA	AA	GG	GG	AA	AA	AA	GG	GG	GG	GG	AA	GG	AA	AA	GG	GG	GG	AA	AA	AA	AA
Gm07_7369745_C_T-1_T_R_2179336589	A/G	7	7409111	NC	NC	NC	NC	NC	NC	NC	AA	AA	AA	AA	AA	AA	AA	AA	AA	GG	AA	AA	GG	GG	GG	GG	GG	AA	AA	GG	GG	GG	AA	GG	GG	GG	GG	GG	AA	--	AA	GG	GG	AA	GG	GG	GG	AA	GG
Gm07_7489377_T_C-1_T_R_2179336593	A/G	7	7528772	NC	NC	NC	NC	NC	NC	NC	AA	AA	AA	AA	AA	AA	AA	AA	AA	AA	AA	AA	GG	AA	AA	AA	AA	AA	AA	GG	GG	AA	AA	AA	AA	AA	GG	AG	AA	AA	AA	AA	AA	AA	AA	AA	AA	AA	AA
Gm07_7505701_A_G-1_B_R_2179336595	T/C	7	7545098	NC	NC	NC	NC	NC	NC	NC	AA	AA	AA	AA	AA	AA	AA	AA	AA	AA	AA	AA	GG	AA	AA	AA	AA	AA	AA	GG	GG	AA	AA	AA	AA	AA	GG	AG	AA	GG	AA	AA	AA	AA	AA	AA	AA	AA	AA
Gm07_7579367_G_A-1_T_F_2179336596	A/G	7	7618715	NC	NC	NC	NC	NC	NC	NC	GG	GG	GG	GG	GG	GG	GG	GG	GG	GG	GG	GG	AA	AA	AA	AA	GG	GG	GG	AA	AA	AA	GG	AA	AA	AA	AA	AA	GG	AA	GG	AA	GG	AA	AA	AA	AA	GG	GG
Gm07_7732175_G_A-1_B_R_2179336603	T/C	7	7771574	NC	NC	NC	NC	NC	NC	NC	AA	AA	AA	AA	AA	AA	AA	AA	AA	GG	AA	AA	GG	AA	AA	AA	GG	AA	AA	GG	GG	AA	GG	AA	AA	AA	GG	AG	AA	--	AA	AA	AA	AA	GG	GG	AA	AA	GG
Gm07_7812393_C_T-1_T_R_2179336605	A/G	7	7851792	NC	NC	NC	NC	NC	NC	NC	AA	AA	AA	AA	AA	AA	AA	AA	AA	AG	AA	AA	AG	AA	AA	AA	AG	AA	AA	AG	AG	AA	AG	AA	AA	AA	AG	AG	AA	AG	AA	AA	AA	AG	AG	AG	AA	AA	AG
Gm07_7913364_T_C-1_T_R_2179336609	A/G	7	7952763	NC	NC	NC	NC	NC	NC	NC	GG	GG	GG	GG	GG	GG	GG	GG	GG	AA	GG	GG	AA	GG	GG	GG	AA	GG	GG	GG	AA	GG	GG	GG	GG	GG	AA	GG	GG	AA	GG	GG	GG	GG	GG	GG	GG	GG	AA
Gm07_7950118_A_G-1_B_R_2179336611	T/C	7	7989517	NC	NC	NC	NC	NC	NC	NC	GG	GG	GG	GG	GG	GG	GG	GG	GG	AA	GG	GG	AA	GG	GG	GG	AA	GG	GG	GG	AA	GG	GG	GG	GG	GG	AA	GG	GG	AA	GG	GG	GG	GG	GG	GG	GG	GG	AA
Gm07_7984980_G_T-1_B_F_2179336612	T/G	7	8024336	NC	NC	NC	NC	NC	NC	NC	AA	AA	AA	AA	AA	AA	AA	AA	AA	CC	AA	AA	CC	AA	AA	AA	CC	AA	AA	CC	CC	AA	AA	AA	AA	AA	CC	AC	AA	CC	AA	CC	AA	AA	AA	AA	AA	AA	CC
Gm07_8018299_A_G-1_T_F_2179336614	A/G	7	8057655	NC	NC	NC	NC	NC	NC	NC	GG	GG	GG	GG	GG	GG	GG	GG	GG	AA	GG	GG	AA	GG	GG	GG	AA	GG	GG	AA	AA	GG	GG	GG	GG	GG	AA	AG	GG	AA	GG	GG	GG	GG	GG	GG	GG	GG	AA
Gm07_8112122_C_T-1_B_F_2179336616	T/C	7	8151478	NC	NC	NC	NC	NC	NC	NC	GG	GG	GG	GG	GG	GG	GG	GG	GG	GG	AA	GG	GG	AA	AA	AA	GG	GG	GG	AA	GG	AA	GG	AA	AA	AA	GG	AA	GG	GG	AA	AA	GG	AA	AA	AA	AA	AA	GG
Gm07_8166605_T_C-1_B_F_2179336618	T/C	7	8205978	NC	NC	NC	NC	NC	NC	NC	AA	AA	AA	AA	AA	AA	AA	AA	AA	AA	GG	AA	AA	GG	GG	GG	AA	AA	AA	AA	AA	GG	AA	GG	GG	GG	AA	GG	AA	AA	GG	GG	AA	GG	GG	GG	GG	GG	AA
Gm07_8212204_A_G-1_T_F_2179336620	A/G	7	8251563	NC	NC	NC	NC	NC	NC	NC	AA	AA	AA	AA	AA	AA	AA	AA	AA	AA	AA	AA	AG	AA	AA	AA	AG	AA	AA	AG	AG	AA	AA	AA	AA	AA	AG	AG	AA	AG	AA	AA	AG	AA	AA	AA	AA	AA	AG
Gm07_8270118_T_C-1_B_F_2179336622	T/C	7	8309477	NC	NC	NC	NC	NC	NC	NC	AG	AG	AG	AG	AG	AG	AG	AG	AG	AA	AG	AG	AA	AG	AA	AG	AA	AG	AG	AA	AA	AG	AG	AG	AG	AG	AA	AG	AG	AA	AG	AG	AA	AG	AG	AG	AG	AG	AA
Gm07_8327392_G_A-1_T_F_2179336624	A/G	7	8367476	NC	NC	NC	NC	NC	NC	NC	GG	GG	GG	GG	GG	GG	GG	GG	GG	GG	GG	GG	AA	GG	GG	GG	AA	GG	GG	--	AA	GG	GG	GG	GG	GG	--	AG	GG	AA	GG	GG	AA	GG	GG	GG	GG	GG	AA
Gm07_8385653_T_C-1_T_R_2179336627	A/G	7	8425712	NC	NC	NC	NC	NC	NC	NC	GG	GG	GG	GG	GG	GG	GG	GG	GG	AA	AA	GG	GG	AA	AA	AA	GG	GG	GG	GG	GG	AA	GG	AA	AA	AA	GG	AG	GG	GG	AA	AA	GG	AA	AA	AA	AA	AA	GG
Gm07_8419994_A_G-1_B_R_2179336629	T/C	7	8460053	NC	NC	NC	NC	NC	NC	NC	AA	AA	AA	AA	AA	AA	AA	AA	AA	AA	GG	AA	GG	GG	AA	GG	GG	AA	AA	GG	GG	AA	AA	AA	GG	GG	GG	GG	AA	GG	GG	AA	GG	GG	AA	AA	AA	GG	GG
Gm07_8488086_A_G-1_B_R_2179336631	T/C	7	8528918	NC	NC	NC	NC	NC	NC	NC	AA	AA	AA	AA	AA	AA	AA	AA	AA	AA	AA	AA	GG	AA	AA	AA	GG	AA	AA	AA	GG	AA	AA	AA	AA	AA	GG	AA	AA	GG	AA	AA	GG	AA	AA	AA	AA	AA	GG
Gm07_8535939_T_C-1_B_F_2179336632	T/C	7	8576720	NC	NC	NC	NC	NC	NC	NC	AA	AA	AA	AA	AA	AG	AA	AA	AA	AA	GG	AA	AA	GG	AA	GG	AA	AA	AA	AA	AA	GG	AA	GG	GG	GG	AA	AG	AA	AA	GG	GG	AA	GG	GG	GG	GG	GG	AA
Gm07_8591371_G_A-1_T_F_2179336634	A/G	7	8632152	NC	NC	NC	NC	NC	NC	NC	GG	GG	GG	GG	GG	--	GG	GG	GG	GG	AA	GG	GG	AA	GG	AA	GG	GG	GG	GG	GG	AA	GG	AA	AA	AA	GG	AG	GG	GG	AA	AA	GG	AA	AA	AA	AA	AA	GG
Gm07_8657083_C_T-1_T_R_2179336637	A/G	7	8697915	NC	NC	NC	NC	NC	NC	NC	GG	GG	GG	GG	GG	GG	GG	GG	GG	GG	GG	GG	GG	GG	GG	GG	AA	GG	GG	GG	GG	GG	GG	GG	GG	GG	GG	GG	GG	AA	GG	GG	GG	GG	GG	GG	GG	GG	AA
Gm07_8698310_G_A-1_B_R_2179336639	T/C	7	8739288	NC	NC	NC	NC	NC	NC	NC	GG	GG	GG	GG	GG	--	GG	GG	GG	GG	AA	GG	AA	AA	GG	AA	GG	GG	GG	GG	AA	AA	GG	AA	AA	AA	AA	AG	GG	GG	AA	AA	GG	AA	AA	AA	AA	AA	GG
Gm07_8748742_C_T-1_B_F_2179336640	T/C	7	8789669	NC	NC	NC	NC	NC	NC	NC	GG	GG	GG	GG	GG	AG	GG	GG	GG	GG	AA	GG	AA	AA	AA	AA	AA	GG	GG	GG	GG	GG	GG	GG	AA	AA	GG	AG	GG	AA	AA	AA	GG	AA	GG	AA	GG	AA	AA
Gm07_9006025_G_A-1_T_F_2179336648	A/G	7	9046985	NC	NC	NC	NC	NC	NC	NC	GG	GG	GG	GG	GG	--	GG	GG	GG	GG	AG	GG	AG	AG	GG	AG	GG	GG	GG	GG	GG	AG	GG	AG	AG	AG	GG	AG	GG	GG	AG	AG	GG	AG	AG	AG	AG	AG	GG
Gm07_9057074_G_A-1_T_F_2179336650	A/G	7	9098034	NC	NC	NC	NC	NC	NC	NC	AA	AA	AA	AA	AA	--	AA	AA	AA	GG	GG	AA	GG	GG	AA	GG	AA	AA	AA	AA	AA	GG	AA	GG	GG	GG	AA	GG	AA	AA	GG	GG	AA	GG	GG	GG	GG	GG	AA
Gm07_9102516_A_G-1_T_F_2179336652	A/G	7	9143476	NC	NC	NC	NC	NC	NC	NC	AA	AA	AA	AA	AA	AA	AA	AA	AA	AA	AA	AA	AA	AA	GG	AA	GG	AA	AA	AA	GG	AA	AA	AA	AA	AA	GG	AA	AA	GG	AA	AA	AA	AA	AA	AA	AA	AA	GG
Gm07_9267799_G_A-1_T_F_2179336656	A/G	7	9305031	NC	NC	NC	NC	NC	NC	NC	GG	GG	GG	GG	GG	--	GG	GG	GG	GG	AA	GG	AA	AA	GG	AA	GG	GG	GG	GG	GG	AA	GG	AA	AA	AA	GG	AG	GG	GG	AA	AA	GG	AA	AA	AA	AA	AA	GG
Gm07_9305234_A_G-1_T_F_2179336658	A/G	7	9342215	NC	NC	NC	NC	NC	NC	NC	AA	AA	AA	AA	AA	AG	AA	AA	AA	AA	GG	AA	GG	GG	AA	GG	AA	AA	AA	AA	AA	GG	AA	GG	GG	GG	AA	AG	AA	AA	GG	GG	AA	GG	GG	GG	GG	GG	AA
Gm07_9402863_A_G-1_B_R_2179336663	T/C	7	9439895	NC	NC	NC	NC	NC	NC	NC	AA	AA	AA	AA	AA	AA	AA	AA	AA	AA	AA	AA	AA	AA	GG	AA	GG	AA	AA	AA	GG	AA	AA	AA	AA	AA	GG	AA	AA	GG	AA	AA	AA	AA	AA	AA	AA	AA	GG
Gm07_9452257_T_C-1_B_F_2179336664	T/C	7	9489248	NC	NC	NC	NC	NC	NC	NC	AA	AA	AA	AA	AA	--	AA	AA	AA	AA	GG	AA	GG	GG	AA	GG	GG	AA	AA	AA	GG	GG	AA	GG	GG	GG	GG	AG	AA	AA	GG	GG	AA	GG	GG	GG	GG	GG	AA
Gm07_9535678_A_G-1_T_F_2179336666	A/G	7	9572669	NC	NC	NC	NC	NC	NC	NC	AA	AA	AA	AA	AA	--	AA	AA	AA	AA	GG	AA	GG	GG	GG	GG	AA	AA	AA	AA	AA	GG	AA	GG	GG	GG	AA	AG	AA	GG	GG	GG	AA	GG	GG	GG	GG	GG	GG
Gm07_9628835_G_A-1_B_R_2179336669	T/C	7	9665938	NC	NC	NC	NC	NC	NC	NC	AG	AG	AG	AG	AG	AG	AG	AG	AG	GG	GG	AG	AG	GG	GG	GG	AG	AG	AG	AG	AG	GG	AG	GG	GG	GG	AG	GG	AG	AG	GG	GG	AG	AG	GG	GG	GG	GG	GG
Gm07_9684260_C_T-1_B_F_2179336670	T/C	7	9730311	NC	NC	NC	NC	NC	NC	NC	AA	AA	AG	AG	AG	AG	AG	AA	AG	GG	GG	AA	AG	GG	GG	GG	AG	AA	AG	AG	AG	GG	AG	GG	GG	GG	AG	GG	AG	GG	GG	GG	AA	AA	GG	GG	GG	GG	GG
Gm07_9774687_G_A-1_T_F_2179336672	A/G	7	9820738	NC	NC	NC	NC	NC	NC	NC	GG	GG	GG	GG	GG	GG	GG	GG	GG	GG	AA	GG	GG	AA	AA	AA	GG	AA	GG	GG	GG	AA	GG	AA	AA	AA	GG	AG	GG	GG	AA	AA	GG	AA	AA	AA	AA	GG	GG
Gm07_9800952_A_G-1_B_R_2179336675	T/C	7	9847054	NC	NC	NC	NC	NC	NC	NC	AA	AA	AA	AA	AA	AA	AA	AA	AA	AA	GG	AA	AA	GG	GG	GG	AA	GG	AA	AA	AA	AA	AA	AA	GG	GG	AA	AG	AA	AA	GG	GG	AA	GG	AA	GG	AA	AA	AA
Gm07_10403810_C_T-1_T_R_2179336687	A/G	7	10453485	NC	NC	NC	NC	NC	NC	NC	AA	AA	AA	AA	AA	AA	AA	AA	AA	GG	GG	GG	GG	GG	GG	GG	GG	GG	AA	AA	AA	GG	AA	GG	GG	GG	AA	AG	AA	AA	AA	AA	GG	AA	GG	GG	GG	GG	AA
Gm07_10451670_C_T-1_T_R_2179336689	A/G	7	10501343	NC	NC	NC	NC	NC	NC	NC	AA	AA	AA	AA	AA	AA	AA	AA	AA	GG	AA	GG	AA	AA	AA	AA	GG	AA	AA	GG	AA	AA	AA	AA	AA	AA	AA	AA	AA	AA	AA	AA	AA	AA	AA	AA	AA	GG	AA
Gm07_14748407_G_T-1_B_F_2179336716	T/G	7	10539917	NC	NC	NC	NC	NC	NC	NC	AA	AA	AA	AA	AA	AA	AA	AA	AA	CC	AA	CC	AA	AA	AA	AA	CC	AA	AA	CC	AA	AA	AA	AA	AA	AA	AA	CC	AA	AA	CC	CC	AA	AA	AA	AA	AA	CC	CC
Gm07_14552113_T_G-1_T_R_2179336715	A/C	7	10736023	NC	NC	NC	NC	NC	NC	NC	CC	CC	CC	CC	CC	CC	CC	CC	CC	AA	CC	AA	AA	CC	CC	CC	AA	CC	CC	CC	CC	CC	CC	CC	CC	CC	CC	AA	CC	CC	AA	AA	CC	CC	CC	CC	CC	AA	AA
Gm07_14256111_T_C-1_B_F_2179336712	T/C	7	11031978	NC	NC	NC	NC	NC	NC	NC	GG	GG	GG	GG	GG	GG	GG	GG	GG	AA	AA	AA	AA	AA	GG	AA	AA	AA	GG	AA	GG	AA	GG	AA	AA	AA	GG	AA	GG	GG	AA	AA	GG	GG	AA	AG	AA	AA	AA
Gm07_14090959_A_G-1_B_R_2179336711	T/C	7	11196776	NC	NC	NC	NC	NC	NC	NC	GG	GG	GG	GG	GG	GG	GG	GG	GG	AA	AA	AA	AA	AA	GG	AA	GG	AA	GG	GG	GG	AA	GG	AA	AA	AA	GG	AA	GG	GG	AA	AA	GG	GG	AA	AG	AA	AA	AA
Gm07_12858110_C_A-1_B_R_2179336709	T/G	7	12441121	NC	NC	NC	NC	NC	NC	NC	AA	AA	AA	AA	AA	AA	AA	AA	AA	CC	CC	CC	CC	CC	CC	CC	CC	CC	AA	CC	AA	CC	AA	CC	CC	CC	AA	CC	AA	AA	CC	CC	AA	CC	CC	AC	CC	CC	CC
Gm07_11956773_T_C-1_B_F_2179336706	T/C	7	13346826	NC	NC	NC	NC	NC	NC	NC	GG	GG	GG	GG	GG	GG	GG	GG	GG	AA	AA	AA	AA	AA	AA	AA	AA	AA	GG	AA	GG	AA	GG	AA	AA	AA	GG	AA	GG	GG	AA	AA	GG	AA	AA	--	AA	AA	AA
Gm07_11762657_T_C-1_B_F_2179336704	T/C	7	13540682	NC	NC	NC	NC	NC	NC	NC	GG	GG	GG	GG	GG	GG	GG	GG	GG	AA	AA	AA	AA	AA	AA	AA	AA	AA	GG	AA	AA	AA	GG	AA	AA	AA	AA	AA	GG	GG	AA	AA	AA	AA	AA	AA	AA	AA	AA
Gm07_11517990_A_G-1_T_F_2179336700	A/G	7	13784487	NC	NC	NC	NC	NC	NC	NC	GG	GG	GG	GG	GG	GG	GG	GG	GG	AA	AA	AA	AA	AA	GG	AA	GG	AA	GG	GG	GG	GG	GG	GG	AA	AA	GG	GG	GG	GG	GG	GG	GG	AA	AA	AG	GG	AA	AA
Gm07_11218843_C_T-1_T_R_2179336699	A/G	7	14092806	NC	NC	NC	NC	NC	NC	NC	AA	AA	AA	AA	AA	AA	AA	AA	AA	GG	GG	GG	GG	GG	AA	GG	AA	GG	AA	AA	AA	AA	AA	AA	GG	GG	AA	GG	AA	AA	GG	AA	GG	GG	GG	AG	AA	GG	GG
Gm07_14830454_T_C-1_T_R_2179336719	A/G	7	14917597	NC	NC	NC	NC	NC	NC	NC	GG	GG	GG	GG	GG	GG	GG	GG	GG	AA	GG	GG	AA	GG	GG	GG	GG	GG	GG	GG	GG	GG	GG	GG	GG	GG	GG	AG	GG	AA	GG	GG	GG	GG	GG	GG	GG	AA	AA
Gm07_14862607_C_T-1_T_R_2179336721	A/G	7	14949750	NC	NC	NC	NC	NC	NC	NC	GG	GG	GG	GG	GG	GG	GG	GG	GG	GG	AG	--	GG	AG	AG	AG	AG	AG	GG	AG	GG	GG	GG	GG	AG	AG	GG	--	GG	GG	AG	AG	AG	AG	AG	--	GG	GG	GG
Gm07_14979158_T_C-1_T_R_2179336723	A/G	7	15066301	NC	NC	NC	NC	NC	NC	NC	AA	AA	AA	AA	AA	AA	AA	AA	AA	AA	AA	AA	AA	AA	AA	AA	AA	AA	AA	GG	GG	GG	AA	GG	AA	AA	GG	GG	GG	AA	GG	AA	GG	GG	GG	GG	GG	AA	AA
Gm07_15017830_C_T-1_B_F_2179336724	T/C	7	15104924	NC	NC	NC	NC	NC	NC	NC	AA	AA	AA	AA	AA	AA	AA	AA	AA	GG	GG	GG	GG	GG	GG	GG	GG	GG	AA	AA	GG	GG	AA	GG	AA	AA	GG	GG	GG	GG	AA	GG	AA	AA	AA	AG	GG	GG	GG
Gm07_15085661_G_A-1_T_F_2179336726	A/G	7	15172727	NC	NC	NC	NC	NC	NC	NC	GG	GG	GG	GG	GG	GG	GG	GG	GG	GG	GG	AA	GG	GG	AA	GG	AA	GG	GG	AA	GG	GG	GG	GG	GG	GG	GG	GG	GG	AA	AA	AA	AA	AA	AA	AG	GG	GG	GG
Gm07_15137575_A_G-1_T_F_2179336728	A/G	7	15224641	NC	NC	NC	NC	NC	NC	NC	GG	GG	GG	GG	GG	GG	GG	GG	GG	AA	GG	GG	AA	GG	GG	GG	GG	GG	GG	GG	AA	GG	GG	GG	GG	GG	AA	AG	GG	GG	GG	GG	GG	GG	GG	GG	GG	AA	AA
Gm07_15181335_A_C-1_T_F_2179336730	A/C	7	15268397	NC	NC	NC	NC	NC	NC	NC	CC	CC	CC	CC	CC	CC	CC	CC	CC	AA	CC	CC	AA	CC	CC	CC	CC	CC	CC	CC	CC	CC	CC	CC	CC	CC	CC	CC	CC	CC	CC	CC	CC	CC	CC	CC	CC	CC	AA
Gm07_15870753_C_A-1_T_F_2179336748	A/C	7	15960022	NC	NC	NC	NC	NC	NC	NC	CC	CC	CC	CC	CC	CC	CC	CC	CC	CC	CC	CC	AA	CC	CC	CC	CC	CC	CC	CC	AA	CC	AA	CC	CC	CC	AA	CC	CC	AA	CC	AA	CC	AA	AA	CC	CC	CC	CC
Gm07_16020670_G_T-1_T_R_2179336753	A/C	7	16111456	NC	NC	NC	NC	NC	NC	NC	CC	CC	CC	CC	CC	CC	CC	CC	CC	CC	CC	AA	CC	CC	AA	AA	AA	AA	CC	CC	AA	CC	AA	CC	CC	CC	AA	AC	CC	AA	CC	AA	CC	CC	CC	CC	CC	AA	CC
Gm07_16031010_C_T-1_B_F_2179336754	T/C	7	16121745	NC	NC	NC	NC	NC	NC	NC	GG	GG	GG	GG	GG	GG	GG	GG	GG	GG	AA	AA	GG	AA	AA	AA	AA	AA	GG	GG	AA	AA	AA	AA	GG	GG	GG	AA	AA	GG	AA	GG	GG	GG	GG	AG	AA	AA	GG
Gm07_16100034_C_T-1_B_F_2179336756	T/C	7	16190770	NC	NC	NC	NC	NC	NC	NC	GG	GG	GG	GG	GG	GG	GG	GG	GG	GG	AA	AA	GG	AA	AA	AA	AA	AA	GG	GG	GG	AA	GG	AA	GG	GG	AA	AG	AA	AA	AA	AA	GG	GG	GG	AG	AA	AA	GG
Gm07_16155436_G_A-1_T_F_2179336758	A/G	7	16244011	NC	NC	NC	NC	NC	NC	NC	GG	GG	GG	GG	GG	GG	GG	GG	GG	GG	AA	AA	AA	AA	AA	AA	AA	AA	GG	GG	GG	AA	GG	AA	GG	GG	AA	AG	AA	AA	AA	AA	GG	GG	GG	AG	AA	AA	GG
Gm07_16393117_A_G-1_B_R_2179336761	T/C	7	16486101	NC	NC	NC	NC	NC	NC	NC	AA	AA	AA	AA	AA	AA	AA	AA	AA	AA	GG	AA	GG	GG	AA	AA	AA	AA	AA	AA	AA	GG	AA	GG	AA	AA	AA	GG	GG	GG	AA	AA	GG	AA	AA	AG	GG	AA	AA
Gm07_16438076_A_G-1_B_R_2179336763	T/C	7	16531060	NC	NC	NC	NC	NC	NC	NC	AA	AA	AA	AA	AA	AA	AA	AA	AA	AA	AA	AA	AA	AA	AA	AA	AA	AA	AA	AA	GG	GG	GG	GG	AA	AA	AA	AA	GG	GG	AA	AA	GG	AA	AA	AG	GG	AA	AA
Gm07_16532107_A_G-1_T_F_2179336766	A/G	7	16625066	NC	NC	NC	NC	NC	NC	NC	GG	GG	GG	GG	GG	AG	GG	GG	GG	GG	AA	AA	AA	AA	AA	AA	AA	AA	GG	AA	GG	AA	GG	AA	GG	GG	AA	AA	AA	GG	AA	AA	AA	GG	GG	AA	AA	AA	GG
Gm07_16702758_C_T-1_B_F_2179336768	T/C	7	16788537	NC	NC	NC	NC	NC	NC	NC	AA	AA	AA	AA	AA	AA	AA	AA	AA	AA	AA	AA	AA	AA	AA	AA	AA	AA	AA	GG	GG	GG	GG	GG	AA	AA	GG	AA	GG	GG	AA	GG	GG	AA	AA	GG	GG	AA	AA
Gm07_16809664_A_G-1_T_F_2179336770	A/G	7	16894786	NC	NC	NC	NC	NC	NC	NC	AA	AA	AA	AA	AA	AA	AA	AA	AA	AA	AA	AA	AA	AA	AA	AA	AA	AA	AA	GG	GG	GG	GG	GG	AA	AA	GG	AA	GG	GG	AA	GG	GG	AA	AA	GG	GG	AA	AA
Gm07_16937302_T_C-1_T_R_2179336773	A/G	7	17022510	NC	NC	NC	NC	NC	NC	NC	GG	GG	GG	GG	GG	GG	GG	GG	GG	GG	GG	GG	GG	GG	GG	GG	GG	GG	GG	AA	AA	AA	AA	AA	GG	GG	AA	GG	AA	GG	GG	AA	AA	GG	GG	AA	AA	GG	GG
Gm07_16979586_C_T-1_T_R_2179336775	A/G	7	17065587	NC	NC	NC	NC	NC	NC	NC	AA	AA	AA	AA	AA	AA	AA	AA	AA	AA	AA	AA	AA	AA	AA	AA	AA	AA	AA	GG	GG	GG	GG	GG	AA	AA	GG	AA	GG	AA	AA	GG	GG	GG	AA	GG	GG	AA	AA
Gm07_17095590_C_T-1_T_R_2179336779	A/G	7	17181444	NC	NC	NC	NC	NC	NC	NC	GG	GG	GG	GG	GG	GG	GG	GG	GG	GG	AG	AG	AG	GG	AG	GG	GG	GG	GG	GG	AA	GG	AG	GG	GG	GG	AG	GG	GG	--	GG	GG	GG	--	GG	GG	GG	AG	GG
Gm07_17362808_A_G-1_T_F_2179336782	A/G	7	17449375	NC	NC	NC	NC	NC	NC	NC	GG	GG	GG	GG	GG	--	GG	GG	GG	GG	GG	AA	AA	AA	AA	AA	AA	AA	GG	AA	GG	GG	AA	GG	GG	GG	AA	AG	GG	GG	AA	AA	AA	GG	GG	AA	GG	GG	GG
Gm07_17615932_A_G-1_T_F_2179336784	A/G	7	17699920	NC	NC	NC	NC	NC	NC	NC	GG	GG	GG	GG	GG	AG	GG	GG	GG	GG	GG	AA	AA	AA	AA	AA	AA	AA	GG	AA	GG	AA	AA	AA	GG	GG	AA	AG	AA	AA	AA	AA	AA	AA	GG	AA	AA	GG	GG
Gm07_18293045_C_T-1_T_R_2179336791	A/G	7	18382807	NC	NC	NC	NC	NC	NC	NC	AA	AA	AA	AA	AA	AA	AA	AA	AA	AA	AA	GG	GG	GG	GG	GG	GG	GG	AA	AA	GG	GG	GG	GG	AA	AA	GG	GG	AA	GG	AA	GG	AA	AA	AA	AG	GG	AA	AA
Gm07_20527016_C_T-1_T_R_2179336801	A/G	7	20626912	NC	NC	NC	NC	NC	NC	NC	GG	GG	GG	GG	GG	GG	GG	AA	GG	GG	AA	GG	AA	AA	AA	GG	AA	GG	GG	GG	AA	AG	GG	AA	GG	GG	GG	AG	GG	AA	AA	GG	AA	AA	GG	AG	GG	GG	GG
Gm07_21193861_G_A-1_T_F_2179336802	A/G	7	21255514	NC	NC	NC	NC	NC	NC	NC	GG	GG	GG	GG	GG	GG	GG	AA	GG	GG	AA	GG	AA	AA	AA	GG	AA	GG	GG	GG	AA	AG	GG	AA	GG	GG	GG	AG	GG	AA	AA	GG	AA	AA	GG	AG	GG	GG	GG
Gm07_21217603_T_C-1_B_F_2179336804	T/C	7	21293803	NC	NC	NC	NC	NC	NC	NC	AA	AA	AA	AA	AA	AA	AA	GG	AA	AA	GG	AA	GG	GG	GG	AA	GG	AA	AA	AA	GG	AG	AA	GG	AA	AA	AA	AG	AA	GG	GG	AA	GG	GG	AA	AG	AA	AA	AA
Gm07_24197913_T_G-1_T_R_2179336813	A/C	7	22970186	NC	NC	NC	NC	NC	NC	NC	AA	AA	AA	AA	AA	AA	AA	CC	AA	AA	CC	AA	CC	CC	CC	AA	CC	AA	AA	AA	CC	AC	AA	CC	AA	AA	AA	AC	AA	CC	CC	AA	CC	CC	AA	AC	AA	AA	AA
Gm07_22668340_A_G-1_T_F_2179336806	A/G	7	24508214	NC	NC	NC	NC	NC	NC	NC	AG	AG	AG	AG	AG	AG	AG	GG	AG	AG	GG	AG	GG	GG	GG	AG	GG	AG	AG	AG	GG	AG	AG	GG	AG	AG	AG	AG	AG	GG	GG	AG	GG	GG	AG	AG	AG	AG	AG
Gm07_26960074_A_G-1_B_R_2179336817	T/C	7	27011713	NC	NC	NC	NC	NC	NC	NC	AA	AA	AA	AA	AA	AA	AA	GG	AA	AA	GG	AA	GG	GG	GG	AA	GG	AA	AA	AA	GG	AG	AA	GG	AA	AA	AA	AG	AA	GG	GG	AA	GG	GG	AA	AG	AA	AA	AA
Gm07_27445113_A_G-1_T_F_2179336818	A/G	7	27502992	NC	NC	NC	NC	NC	NC	NC	AA	AA	AA	AA	AA	AA	AA	GG	AA	AA	GG	AA	GG	GG	GG	AA	GG	AA	AA	AA	GG	AG	AA	GG	AA	AA	AA	AG	AA	GG	GG	AA	GG	GG	AA	AG	AA	AA	AA
Gm07_28865848_T_C-1_B_F_2179336822	T/C	7	28935593	NC	NC	NC	NC	NC	NC	NC	AA	AA	AA	AA	AA	AA	AA	GG	AA	AA	GG	AA	GG	GG	GG	AA	GG	AA	AA	AA	GG	AG	AA	GG	AA	AA	AA	AG	AA	GG	GG	AA	GG	GG	AA	AG	AA	AA	AA
Gm07_29330183_G_A-1_T_F_2179336824	A/G	7	29400197	NC	NC	NC	NC	NC	NC	NC	GG	GG	GG	GG	GG	GG	GG	AG	GG	GG	GG	GG	GG	GG	GG	GG	GG	GG	GG	GG	GG	GG	GG	GG	GG	GG	GG	--	GG	GG	AG	GG	AG	AG	GG	GG	GG	GG	GG
Gm07_30018015_T_C-1_B_F_2179336826	T/C	7	29946557	NC	NC	NC	NC	NC	NC	NC	AA	AA	AA	AA	AA	AA	AA	GG	AA	AA	GG	AA	GG	GG	GG	AA	GG	AA	AA	AA	GG	AG	AA	GG	AA	AA	AA	AG	AA	GG	GG	AA	GG	GG	AA	AG	AA	AA	AA
Gm07_31363791_T_C-1_B_F_2179336830	T/C	7	31263318	NC	NC	NC	NC	NC	NC	NC	AA	AA	AA	AA	AA	AA	AA	AA	AA	AA	AA	AA	GG	AA	GG	AA	GG	AA	AA	AA	GG	AG	AA	GG	AA	AA	AA	AA	AA	GG	GG	AA	GG	AA	AA	GG	AA	AA	AA
Gm07_32588864_T_C-1_B_F_2179336832	T/C	7	32484443	NC	NC	NC	NC	NC	NC	NC	AA	AA	AA	AA	AA	AA	AA	AA	AA	AA	AA	AA	GG	AA	GG	AA	GG	AA	AA	AA	GG	AG	AA	GG	AA	AA	AA	AA	AA	GG	GG	AA	GG	AA	AA	GG	AA	AA	AA
Gm07_33333813_T_C-1_B_F_2179336834	T/C	7	33227940	NC	NC	NC	NC	NC	NC	NC	AA	AA	AA	AA	AA	AA	AA	AA	AA	AA	AA	AA	GG	AA	GG	AA	GG	AA	AA	AA	GG	AG	AA	GG	AA	AA	AA	AA	AA	GG	GG	AA	GG	AA	AA	GG	AA	AA	AA
Gm07_33718140_A_G-1_T_F_2179336836	A/G	7	33595629	NC	NC	NC	NC	NC	NC	NC	AA	AA	AA	AA	AA	AA	AA	AA	AA	AA	AA	AA	AA	AA	AA	AA	AA	AA	AA	AA	AA	AA	AA	AA	AA	AA	AA	AA	AA	AA	AA	AA	AA	AA	AA	AA	AA	AA	AA
Gm07_34580678_G_A-1_B_R_2179336841	T/C	7	34451135	NC	NC	NC	NC	NC	NC	NC	GG	GG	GG	GG	GG	GG	GG	GG	GG	GG	GG	GG	AA	GG	AA	GG	AA	GG	GG	GG	AA	--	GG	AA	GG	GG	GG	GG	GG	AA	AA	GG	AA	GG	GG	AA	GG	GG	GG
Gm07_35547398_T_C-1_T_R_2179336853	A/G	7	35411179	NC	NC	NC	NC	NC	NC	NC	AA	AA	AA	AA	AA	AA	AA	AA	AA	AA	AA	AA	GG	AA	GG	AA	GG	AA	AA	AA	AA	AA	AA	AA	AA	AA	GG	AG	AA	AA	AA	AA	AA	GG	AA	AA	AA	AA	AA
Gm07_35619623_G_A-1_B_R_2179336855	T/C	7	35483412	NC	NC	NC	NC	NC	NC	NC	GG	GG	GG	GG	GG	GG	GG	GG	GG	GG	GG	GG	GG	GG	GG	GG	GG	GG	GG	GG	AA	GG	GG	GG	GG	GG	GG	GG	GG	GG	GG	GG	GG	AA	GG	GG	GG	GG	GG
Gm07_35736677_G_A-1_T_F_2179336856	A/G	7	35613089	NC	NC	NC	NC	NC	NC	NC	AA	AA	AG	AG	AG	AG	AG	AG	AG	AA	AG	AA	AA	AG	AA	AA	AA	AA	AA	AA	AA	AA	AG	AA	AA	AA	AA	AA	AG	AA	AA	AA	AA	AG	AG	AG	AG	AG	AA
Gm07_35809061_C_T-1_T_R_2179336859	A/G	7	35685143	NC	NC	NC	NC	NC	NC	NC	AA	AA	GG	GG	GG	--	GG	GG	GG	AA	AA	AA	AA	AA	AA	AA	AA	AA	AA	AA	GG	AA	GG	AA	AA	AA	AA	AA	GG	AA	AA	AA	AA	GG	AA	GG	GG	AA	AA
Gm07_35992034_T_G-1_B_F_2179336862	T/G	7	35868074	NC	NC	NC	NC	NC	NC	NC	AA	AA	AA	AA	AA	AA	AA	CC	AA	AA	CC	AA	AA	CC	AA	AA	AA	AA	AA	AA	CC	AA	AA	AA	AA	AA	CC	AA	AA	AA	AA	CC	CC	AA	AA	AA	AA	CC	AA
Gm07_36094482_T_G-1_T_R_2179336865	A/C	7	35979649	NC	NC	NC	NC	NC	NC	NC	AA	AA	AA	AA	AA	AA	AA	AA	AA	AA	AA	AA	AA	AA	AA	AA	AA	AA	AA	AA	CC	AA	AA	AA	AA	AA	AA	AA	AA	AA	AA	AA	AA	AA	CC	AC	AA	AA	AA
Gm07_36151607_T_G-1_B_F_2179336866	T/G	7	36036725	NC	NC	NC	NC	NC	NC	NC	AA	AA	AA	AA	AA	AA	AA	AA	AA	AA	AA	AA	AA	AA	AA	AA	AA	AA	AA	AA	CC	AA	AA	AA	AA	AA	AA	AA	AA	AA	AA	AA	AA	AA	AA	AA	AA	AA	AA
Gm07_36285014_A_G-1_T_F_2179336868	A/G	7	36170130	NC	NC	NC	NC	NC	NC	NC	AA	AA	AA	AA	AA	AA	AA	GG	AA	GG	GG	GG	GG	GG	GG	GG	AA	GG	AA	GG	GG	AA	AA	AA	AA	AA	GG	AG	AA	AA	--	AA	GG	GG	AA	AG	AA	GG	AA
Gm07_36357080_T_C-1_T_R_2179336871	A/G	7	36245185	NC	NC	NC	NC	NC	NC	NC	GG	GG	AA	AA	AA	--	AA	GG	AA	GG	GG	GG	GG	GG	GG	GG	AA	GG	GG	GG	GG	GG	AA	GG	GG	GG	GG	AA	AA	AA	AA	AA	GG	GG	AA	--	AA	GG	GG
Gm07_36483418_G_A-0_T_F_2177930168	A/G	7	36371442	NC	NC	NC	NC	NC	NC	NC	AA	AA	AA	AA	AA	AA	AA	AA	AA	AA	AA	AA	AA	AA	AA	AA	AA	AA	AA	AA	GG	AA	AA	AA	AA	AA	AA	AG	GG	AA	AA	AA	AA	AA	AA	AA	GG	AA	AA
Gm07_36488859_C_A-0_B_R_2177930171	T/G	7	36376934	NC	NC	NC	NC	NC	NC	NC	CC	CC	CC	CC	CC	CC	CC	CC	CC	CC	CC	CC	CC	CC	CC	CC	CC	CC	CC	CC	AA	CC	CC	CC	CC	CC	CC	AC	AA	CC	CC	CC	CC	CC	CC	CC	AA	CC	CC
Gm07_36498461_C_T-0_T_R_2177930173	A/G	7	36386563	NC	NC	NC	NC	NC	NC	NC	AA	AA	AA	AA	AA	AA	AA	AA	AA	AA	AA	AA	AA	AA	AA	AA	AA	AA	AA	AA	GG	AA	AA	AA	AA	AA	AA	--	GG	GG	AA	AA	AA	AA	AA	AA	GG	AA	AA
Gm07_36511460_T_G-0_T_R_2177930177	A/C	7	36399562	NC	NC	NC	NC	NC	NC	NC	AA	AA	AA	AA	AA	AA	AA	AA	AA	AA	AA	AA	AA	AA	AA	AA	AA	AA	AA	AA	CC	AA	AA	AA	AA	AA	AA	AC	CC	AA	AA	AA	AA	AA	AA	AA	CC	AA	AA
Gm07_36519476_C_T-0_B_F_2177930178	T/C	7	36407527	NC	NC	NC	NC	NC	NC	NC	AA	AA	AA	AA	AA	AA	AA	AA	AA	AA	AA	AA	AA	AA	AA	AA	AA	AA	AA	AA	AA	AA	AA	AA	AA	AA	AA	AA	AA	GG	AA	AA	AA	AA	AA	AA	AA	AA	AA
Gm07_36524017_T_C-0_B_F_2177930180	T/C	7	36412068	NC	NC	NC	NC	NC	NC	NC	GG	GG	GG	GG	GG	GG	GG	GG	GG	GG	GG	GG	GG	GG	GG	GG	GG	GG	GG	GG	GG	GG	GG	GG	GG	GG	GG	GG	GG	AA	GG	GG	GG	GG	GG	GG	GG	GG	GG
Gm07_36526356_A_G-0_T_F_2177930182	A/G	7	36414407	NC	NC	NC	NC	NC	NC	NC	GG	GG	GG	GG	GG	GG	GG	GG	GG	GG	GG	AG	GG	GG	AG	GG	GG	AG	GG	GG	GG	GG	GG	GG	GG	GG	GG	GG	GG	AG	GG	GG	GG	GG	GG	GG	GG	GG	GG
Gm07_36534897_T_G-0_B_F_2177930184	T/G	7	36422948	NC	NC	NC	NC	NC	NC	NC	CC	CC	CC	CC	CC	CC	CC	CC	CC	CC	CC	CC	CC	CC	CC	CC	CC	CC	CC	CC	AA	CC	CC	CC	CC	CC	CC	--	AA	AA	CC	CC	CC	CC	CC	CC	AA	CC	CC
Gm07_36537924_C_T-0_T_R_2177930187	A/G	7	36426026	NC	NC	NC	NC	NC	NC	NC	AA	AA	AA	AA	AA	AA	AA	AA	AA	AA	AA	AA	AA	AA	AA	AA	AA	AA	AA	AA	AA	AA	AA	AA	AA	AA	AA	AA	AA	GG	AA	AA	AA	AA	AA	AA	AA	AA	AA
Gm07_36539495_C_T-0_T_R_2177930189	A/G	7	36427598	NC	NC	NC	NC	NC	NC	NC	AA	AA	AA	AA	AA	AA	AA	AA	AA	AA	AA	AA	AA	AA	AA	AA	AA	AA	AA	AA	GG	AA	AA	AA	AA	AA	AA	--	GG	GG	AA	AA	AA	AA	AA	AA	GG	AA	AA
Gm07_36540823_C_A-0_B_R_2177930191	T/G	7	36428926	NC	NC	NC	NC	NC	NC	NC	AA	AA	AA	AA	AA	AA	AA	AA	AA	AA	AA	AA	AA	AA	AA	AA	AA	AA	AA	AA	CC	AA	AA	AA	AA	AA	AA	--	CC	CC	AA	AA	AA	AA	AA	AA	CC	AA	AA
Gm07_36551753_A_G-1_T_F_2179336872	A/G	7	36439804	NC	NC	NC	NC	NC	NC	NC	GG	GG	AA	AA	AA	AG	AA	GG	AA	AA	AA	AA	AA	GG	AA	AA	AA	AA	GG	AA	AA	GG	AA	GG	GG	GG	AA	AA	AA	AA	AA	AA	GG	GG	AA	AA	AA	GG	GG
Gm07_36552978_T_G-0_T_R_2177930193	A/C	7	36441080	NC	NC	NC	NC	NC	NC	NC	CC	CC	CC	CC	CC	CC	CC	CC	CC	CC	CC	CC	CC	CC	CC	CC	CC	CC	CC	CC	CC	CC	CC	CC	CC	CC	CC	CC	CC	AA	CC	CC	CC	CC	CC	CC	CC	CC	CC
Gm07_36557556_A_G-0_T_F_2177930196	A/G	7	36445608	NC	NC	NC	NC	NC	NC	NC	GG	GG	GG	GG	GG	GG	GG	GG	GG	GG	GG	GG	GG	GG	GG	GG	GG	GG	GG	GG	GG	GG	GG	GG	GG	GG	GG	GG	GG	AA	GG	GG	GG	GG	GG	GG	GG	GG	GG
Gm07_36558483_T_C-0_T_R_2177930199	A/G	7	36446587	NC	NC	NC	NC	NC	NC	NC	GG	GG	GG	GG	GG	GG	GG	GG	GG	GG	GG	GG	GG	GG	GG	GG	GG	GG	GG	GG	GG	GG	GG	GG	GG	GG	GG	GG	GG	AA	GG	GG	GG	GG	GG	GG	GG	GG	GG
Gm07_36560926_C_T-0_T_R_2177930201	A/G	7	36449039	NC	NC	NC	NC	NC	NC	NC	GG	GG	GG	GG	GG	GG	GG	GG	GG	GG	GG	GG	GG	GG	GG	GG	GG	GG	GG	GG	AA	GG	GG	GG	GG	GG	GG	--	AA	GG	GG	GG	GG	GG	GG	GG	AA	GG	GG
Gm07_36582520_T_C-0_B_F_2177930202	T/C	7	36470581	NC	NC	NC	NC	NC	NC	NC	GG	AA	GG	GG	GG	GG	GG	AA	GG	GG	GG	GG	GG	AA	GG	GG	GG	GG	GG	GG	AA	GG	GG	GG	GG	GG	GG	AG	AA	AA	GG	GG	AA	GG	AA	AG	AA	GG	GG
Gm07_36605671_C_T-1_B_F_2179336874	T/C	7	36493730	NC	NC	NC	NC	NC	NC	NC	AG	GG	AG	AG	AG	AG	AG	GG	AG	AG	AG	AG	AG	AG	AG	AG	AG	AG	AG	AG	GG	AG	AG	AG	AG	AG	AG	AG	AG	GG	AG	AG	GG	AG	GG	AG	GG	AG	AG
Gm07_36607048_C_T-0_B_F_2177930204	T/C	7	36495107	NC	NC	NC	NC	NC	NC	NC	AA	GG	AA	AA	AA	--	AA	GG	AA	AA	AA	AA	AA	AA	AA	AA	AA	AA	AA	AA	GG	AA	AA	AA	AA	AA	AA	AG	AA	GG	AA	AA	GG	AA	GG	AG	GG	AA	AA
Gm07_36615942_T_C-0_T_R_2177930207	A/G	7	36504052	NC	NC	NC	NC	NC	NC	NC	GG	AG	AG	AG	AG	AG	AG	AG	AG	AG	GG	AG	AG	AG	AG	GG	AG	AG	GG	GG	AA	GG	AG	GG	GG	GG	GG	AG	GG	AA	GG	GG	--	GG	GG	AG	AA	GG	GG
Gm07_36634863_C_A-0_B_R_2177930211	T/G	7	36523064	NC	NC	NC	NC	NC	NC	NC	AA	CC	CC	CC	CC	CC	CC	CC	CC	CC	CC	CC	CC	CC	CC	CC	CC	CC	AA	CC	CC	AA	CC	AA	AA	AA	AA	AC	AA	CC	CC	AA	CC	CC	CC	CC	CC	AA	AA
Gm07_36635416_C_T-0_B_F_2177930212	T/C	7	36523566	NC	NC	NC	NC	NC	NC	NC	GG	GG	GG	GG	GG	GG	GG	GG	GG	GG	GG	GG	GG	GG	GG	GG	GG	GG	GG	GG	GG	GG	GG	GG	GG	GG	GG	--	GG	AA	GG	GG	GG	GG	GG	AG	AG	GG	GG
Gm07_36669741_G_A-0_T_F_2177930218	A/G	7	36562516	NC	NC	NC	NC	NC	NC	NC	AA	AA	AA	AA	AA	AA	AA	AA	AA	AA	AA	AA	AA	AA	AA	AA	AA	AA	AA	AA	--	AA	AA	AA	AA	AA	AA	AG	AA	--	AA	GG	AA	AA	AA	AG	AG	AA	AA
Gm07_36678744_C_T-0_T_R_2177930223	A/G	7	36571570	NC	NC	NC	NC	NC	NC	NC	AA	GG	GG	GG	GG	GG	GG	GG	GG	GG	AA	AA	GG	AA	AA	AA	GG	GG	AA	AA	GG	AA	GG	AA	AA	AA	AA	AG	AA	GG	AA	GG	GG	AA	GG	AG	GG	AA	AA
Gm07_36689110_G_A-0_T_F_2177930224	A/G	7	36581885	NC	NC	NC	NC	NC	NC	NC	--	GG	GG	GG	GG	GG	GG	GG	GG	GG	GG	GG	GG	GG	GG	GG	GG	GG	--	GG	GG	AA	GG	--	AA	AA	AA	--	AA	GG	GG	GG	GG	AA	GG	GG	AG	AA	AA
Gm07_36740924_G_T-1_B_F_2179336878	T/G	7	36637942	NC	NC	NC	NC	NC	NC	NC	CC	CC	CC	CC	CC	CC	CC	CC	CC	CC	CC	CC	CC	CC	CC	CC	CC	CC	CC	CC	CC	CC	CC	CC	CC	CC	CC	CC	CC	CC	CC	CC	CC	CC	CC	CC	CC	CC	CC
Gm07_36843590_C_T-0_T_R_2177930251	A/G	7	36740589	NC	NC	NC	NC	NC	NC	NC	AA	AA	AA	AA	AA	AA	AA	AA	AA	AA	AA	AA	AA	AA	AA	AA	AA	AA	AA	AA	GG	AA	AA	AA	AA	AA	GG	--	AA	GG	AA	AA	AA	GG	AA	AG	GG	AA	AA
Gm07_36844310_T_G-0_B_F_2177930252	T/G	7	36741258	NC	NC	NC	NC	NC	NC	NC	CC	CC	CC	CC	CC	CC	CC	CC	CC	CC	CC	CC	CC	CC	CC	CC	CC	CC	CC	CC	CC	CC	CC	CC	CC	CC	CC	CC	CC	CC	CC	CC	CC	CC	CC	CC	CC	CC	CC
Gm07_36848705_G_A-0_T_F_2177930254	A/G	7	36745653	NC	NC	NC	NC	NC	NC	NC	GG	GG	GG	GG	GG	GG	GG	GG	GG	GG	GG	GG	GG	GG	GG	GG	GG	GG	GG	GG	AA	GG	GG	GG	GG	GG	GG	--	GG	AA	GG	GG	GG	GG	GG	AG	AA	GG	GG
Gm07_36886320_G_T-1_B_F_2179336884	T/G	7	36782856	NC	NC	NC	NC	NC	NC	NC	AA	CC	CC	CC	CC	CC	CC	CC	CC	CC	CC	CC	CC	CC	CC	CC	CC	CC	AA	CC	AA	CC	CC	CC	AA	AA	AA	AC	AA	AA	CC	AA	CC	AA	CC	AC	AA	AA	AA
Gm07_36890232_T_G-0_B_F_2177930258	T/G	7	36786768	NC	NC	NC	NC	NC	NC	NC	CC	CC	CC	CC	CC	CC	CC	CC	CC	CC	CC	CC	CC	CC	CC	CC	CC	CC	CC	CC	CC	CC	CC	CC	CC	CC	CC	CC	CC	CC	CC	CC	CC	CC	CC	CC	CC	CC	CC
Gm07_36898121_G_A-0_B_R_2177930263	T/C	7	36794708	NC	NC	NC	NC	NC	NC	NC	AA	GG	GG	GG	GG	GG	GG	GG	GG	GG	GG	GG	GG	GG	GG	GG	GG	GG	AA	GG	AA	GG	GG	GG	AA	AA	AA	AG	AA	AA	GG	AA	GG	AA	GG	AG	AA	AA	AA
Gm07_36939300_T_C-0_B_F_2177930264	T/C	7	36835820	NC	NC	NC	NC	NC	NC	NC	GG	GG	GG	GG	GG	GG	GG	GG	GG	GG	GG	GG	GG	GG	GG	GG	GG	GG	GG	GG	GG	GG	GG	GG	GG	GG	GG	GG	GG	GG	GG	GG	GG	GG	GG	GG	GG	GG	GG
Gm07_36959086_C_T-0_B_F_2177930266	T/C	7	36855611	NC	NC	NC	NC	NC	NC	NC	GG	GG	GG	GG	GG	GG	GG	GG	GG	GG	GG	GG	GG	GG	GG	GG	GG	GG	GG	GG	GG	GG	GG	GG	GG	GG	GG	GG	GG	GG	GG	GG	GG	GG	GG	AG	GG	GG	GG
Gm07_36972752_T_C-0_B_F_2177930268	T/C	7	36869278	NC	NC	NC	NC	NC	NC	NC	GG	GG	GG	GG	GG	GG	GG	GG	GG	GG	GG	GG	GG	GG	GG	GG	GG	GG	GG	GG	GG	GG	GG	GG	GG	GG	GG	GG	GG	GG	GG	GG	GG	GG	GG	AG	AA	GG	GG
Gm07_36975605_A_G-0_T_F_2177930270	A/G	7	36872151	NC	NC	NC	NC	NC	NC	NC	GG	GG	GG	GG	GG	GG	GG	GG	GG	GG	GG	GG	GG	GG	GG	GG	GG	GG	GG	GG	GG	GG	GG	GG	GG	GG	GG	GG	GG	GG	GG	GG	GG	GG	GG	GG	AA	GG	GG
Gm07_36985819_C_A-0_B_R_2177930273	T/G	7	36882418	NC	NC	NC	NC	NC	NC	NC	AA	AA	AA	AA	AA	AA	AA	AA	AA	AA	AA	AA	AA	AA	AA	AA	AA	AA	AA	AA	CC	AA	AA	AA	AA	AA	AA	--	AA	AA	AA	AA	AA	AA	AA	AA	CC	AA	AA
Gm07_36998381_T_C-1_T_R_2179336887	A/G	7	36894981	NC	NC	NC	NC	NC	NC	NC	AA	AA	AA	AA	AA	AA	AA	AA	AA	AA	GG	GG	GG	GG	GG	GG	AA	AA	AA	GG	GG	AA	AA	AA	AA	AA	AA	AG	AA	AA	GG	AA	AA	AA	GG	GG	GG	AA	AA
Gm07_37010895_G_T-0_B_F_2177930282	T/G	7	36907435	NC	NC	NC	NC	NC	NC	NC	AA	AA	AA	AA	AA	AA	AA	AA	AA	AA	AA	AA	AA	AA	AA	AA	AA	AA	AA	AA	CC	AA	AA	AA	AA	AA	AA	AC	AA	AA	AA	AA	AA	AA	AA	AC	CC	AA	AA
Gm07_37027659_C_T-0_T_R_2177930285	A/G	7	36924250	NC	NC	NC	NC	NC	NC	NC	AA	--	--	--	--	--	--	--	--	AA	GG	GG	GG	GG	GG	GG	--	--	AA	GG	GG	--	--	--	AA	AA	AA	AG	AA	AA	GG	AA	--	AA	GG	GG	GG	AA	AA
Gm07_37038775_T_C-1_T_R_2179336889	A/G	7	36935370	NC	NC	NC	NC	NC	NC	NC	GG	GG	GG	GG	GG	GG	GG	GG	GG	GG	AA	AA	AA	AA	AA	AA	GG	GG	GG	AA	AA	GG	GG	GG	GG	GG	GG	AG	GG	GG	AA	GG	GG	GG	AA	AA	AA	GG	GG
Gm07_37049119_T_C-0_B_F_2177930292	T/C	7	36945665	NC	NC	NC	NC	NC	NC	NC	GG	GG	GG	GG	GG	GG	GG	GG	GG	GG	AA	AA	AA	AA	AA	AA	GG	GG	GG	AA	AA	GG	GG	GG	GG	GG	GG	AG	GG	GG	AA	GG	GG	GG	AA	AA	AA	GG	GG
Gm07_37060760_A_G-0_B_R_2177930295	T/C	7	36957348	NC	NC	NC	NC	NC	NC	NC	GG	AA	AA	AA	AA	AA	AA	AA	AA	GG	GG	GG	GG	GG	GG	GG	AA	AA	GG	GG	AA	AA	AA	AA	GG	GG	GG	GG	GG	GG	GG	GG	AA	GG	GG	--	AA	GG	GG
Gm07_37065419_C_T-0_B_F_2177930296	T/C	7	36961955	NC	NC	NC	NC	NC	NC	NC	AA	--	--	--	--	--	--	--	--	--	--	--	--	--	--	--	--	--	AA	--	GG	--	--	--	AA	AA	AA	GG	AA	AA	--	AA	--	AA	--	GG	GG	AA	AA
Gm07_37103795_G_T-0_B_F_2177930304	T/G	7	37000363	NC	NC	NC	NC	NC	NC	NC	CC	CC	CC	CC	CC	CC	CC	CC	CC	CC	CC	CC	CC	CC	CC	CC	CC	CC	CC	CC	CC	CC	CC	CC	CC	CC	AA	CC	CC	AA	CC	AA	CC	AA	CC	CC	CC	CC	CC
Gm07_37105843_T_C-0_B_F_2177930308	T/C	7	37002411	NC	NC	NC	NC	NC	NC	NC	GG	GG	GG	GG	GG	GG	GG	GG	GG	GG	GG	GG	GG	GG	GG	GG	GG	GG	GG	GG	GG	GG	GG	GG	GG	GG	GG	--	GG	GG	GG	GG	GG	GG	GG	AG	AA	GG	GG
Gm07_37106897_A_G-0_T_F_2177930310	A/G	7	37003465	NC	NC	NC	NC	NC	NC	NC	GG	GG	GG	GG	GG	GG	GG	GG	GG	GG	GG	GG	GG	GG	GG	GG	GG	GG	GG	GG	GG	GG	GG	GG	GG	GG	GG	GG	GG	GG	GG	GG	GG	GG	GG	AG	AA	GG	GG
Gm07_37123552_A_G-0_B_R_2177930319	T/C	7	37020171	NC	NC	NC	NC	NC	NC	NC	AA	AA	AA	AA	AA	AA	AA	AA	AA	AA	AA	AA	AA	AA	AA	AA	AA	AA	AA	AA	AA	AA	AA	AA	AA	AA	GG	AA	AA	GG	AA	GG	AA	GG	AA	AA	AA	AA	AA
Gm07_37143613_T_C-1_B_F_2179336892	T/C	7	37049181	NC	NC	NC	NC	NC	NC	NC	AA	AA	GG	GG	GG	GG	GG	GG	GG	GG	GG	GG	GG	GG	GG	GG	GG	GG	AA	GG	GG	GG	GG	GG	AA	AA	AA	--	AA	AA	GG	AA	GG	AA	GG	AG	AA	AA	AA
Gm07_37193303_C_T-1_T_R_2179336895	A/G	7	37098922	NC	NC	NC	NC	NC	NC	NC	GG	GG	GG	GG	GG	GG	GG	GG	GG	AA	AA	AA	AA	AA	AA	AA	GG	GG	GG	AA	AA	GG	GG	GG	GG	GG	AA	AG	GG	GG	GG	AA	GG	AA	GG	GG	GG	GG	GG
Gm07_37260926_G_A-1_B_R_2179336897	T/C	7	37166548	NC	NC	NC	NC	NC	NC	NC	GG	GG	AA	AA	AA	AA	AA	AA	AA	AA	GG	AA	GG	AA	AA	GG	AA	GG	GG	AA	AA	GG	AA	GG	GG	GG	GG	--	GG	GG	AA	GG	AA	GG	AA	AG	GG	GG	GG
Gm07_37272144_G_T-1_T_R_2179336899	A/C	7	37177766	NC	NC	NC	NC	NC	NC	NC	CC	CC	CC	--	CC	CC	CC	CC	--	CC	--	CC	--	CC	CC	--	CC	CC	CC	CC	CC	--	CC	--	CC	CC	AA	CC	CC	CC	CC	--	CC	AA	CC	CC	CC	CC	CC
Gm07_37374894_A_C-1_T_F_2179336900	A/C	7	37280465	NC	NC	NC	NC	NC	NC	NC	AA	AA	CC	CC	CC	CC	CC	CC	CC	CC	CC	CC	CC	CC	CC	CC	CC	AA	AA	CC	CC	CC	CC	CC	AA	AA	CC	CC	AA	AA	CC	CC	CC	CC	CC	AC	CC	AA	AA
Gm07_37416258_G_A-1_B_R_2179336903	T/C	7	37321920	NC	NC	NC	NC	NC	NC	NC	AA	AA	GG	GG	GG	GG	GG	GG	GG	AA	GG	GG	GG	GG	GG	GG	GG	AA	AA	GG	GG	GG	GG	GG	AA	AA	GG	AA	AA	AA	AA	GG	GG	GG	GG	AA	GG	AA	AA
Gm07_37543006_A_G-1_T_F_2179336904	A/G	7	37448626	NC	NC	NC	NC	NC	NC	NC	GG	GG	AA	AA	AA	AA	AA	AA	AA	AA	AA	AA	AA	AA	AA	AA	AA	GG	GG	AA	AA	AA	AA	AA	GG	GG	AA	--	GG	GG	AA	AA	AA	AA	AA	AG	AA	GG	GG
Gm07_37568123_T_C-0_T_R_2177930323	A/G	7	37473798	NC	NC	NC	NC	NC	NC	NC	AA	AA	GG	GG	GG	GG	GG	GG	GG	GG	GG	GG	GG	GG	GG	GG	GG	AA	AA	GG	GG	GG	GG	GG	AA	AA	GG	GG	AA	AA	GG	GG	GG	GG	GG	AG	GG	AA	AA
Gm07_37571801_C_T-0_T_R_2177930325	A/G	7	37477476	NC	NC	NC	NC	NC	NC	NC	--	AG	AA	AA	AA	AA	AA	AA	AA	AA	AA	AA	AA	AA	AA	AA	AA	AG	AG	AA	AA	AA	AA	AA	AG	AG	AA	AA	AG	AG	AA	AA	AA	AA	AA	--	AA	AG	AG
Gm07_37576645_T_G-0_B_F_2177930326	T/G	7	37482269	NC	NC	NC	NC	NC	NC	NC	AA	AA	CC	CC	CC	CC	CC	CC	CC	CC	CC	CC	CC	CC	CC	CC	CC	AA	AA	CC	CC	CC	CC	CC	AA	AA	CC	CC	AA	AA	CC	CC	CC	CC	CC	AC	CC	AA	AA
Gm07_37597168_A_G-0_T_F_2177930328	A/G	7	37502787	NC	NC	NC	NC	NC	NC	NC	AA	AA	GG	GG	GG	GG	GG	GG	GG	GG	GG	GG	GG	GG	GG	GG	GG	AA	AA	GG	GG	GG	GG	GG	AA	AA	GG	GG	AA	AA	GG	GG	GG	GG	GG	--	GG	AA	AA
Gm07_37610570_C_T-0_T_R_2177930331	A/G	7	37516204	NC	NC	NC	NC	NC	NC	NC	GG	GG	AA	AA	AA	AA	AA	AA	AA	AA	AA	AA	AA	AA	AA	AA	AA	GG	GG	AA	AA	AA	AA	AA	GG	GG	AA	AA	GG	GG	AA	AA	AA	AA	AA	AG	AA	GG	GG
Gm07_37616450_A_G-0_B_R_2177930335	T/C	7	37522070	NC	NC	NC	NC	NC	NC	NC	AA	AA	GG	GG	GG	GG	GG	GG	GG	GG	GG	GG	GG	GG	GG	GG	GG	AA	AA	GG	GG	GG	GG	GG	AA	AA	GG	GG	AA	AA	GG	GG	GG	GG	GG	AG	GG	AA	AA
Gm07_37642700_A_G-0_T_F_2177930338	A/G	7	37548269	NC	NC	NC	NC	NC	NC	NC	AA	AA	GG	GG	GG	GG	GG	GG	GG	GG	GG	GG	GG	GG	GG	GG	GG	AA	AA	GG	GG	GG	GG	GG	AA	AA	GG	GG	AA	AA	GG	GG	GG	GG	GG	AG	GG	AA	AA
Gm07_37661406_G_T-0_T_R_2177930341	A/C	7	37566954	NC	NC	NC	NC	NC	NC	NC	AC	AC	CC	CC	CC	CC	CC	CC	CC	CC	CC	CC	CC	CC	CC	CC	CC	AC	AC	CC	CC	CC	CC	CC	AC	AC	CC	CC	AC	--	CC	CC	CC	CC	CC	--	CC	AC	AC
Gm07_37663221_C_T-0_B_F_2177930342	T/C	7	37568718	NC	NC	NC	NC	NC	NC	NC	GG	GG	AA	AA	AA	AA	AA	AA	AA	AA	AA	AA	AA	AA	AA	AA	AA	GG	GG	AA	AA	AA	AA	AA	GG	GG	AA	AA	GG	GG	AA	AA	AA	AA	AA	AG	AA	GG	GG
Gm07_37674266_T_C-0_B_F_2177930350	T/C	7	37579760	NC	NC	NC	NC	NC	NC	NC	AA	AA	GG	GG	GG	GG	GG	GG	GG	GG	GG	GG	GG	GG	GG	GG	GG	AA	AA	GG	GG	GG	GG	GG	AA	AA	GG	GG	AA	AA	GG	GG	GG	GG	GG	AG	GG	AA	AA
Gm07_37679866_C_A-0_B_R_2177930353	T/G	7	37585411	NC	NC	NC	NC	NC	NC	NC	CC	CC	AA	AA	AA	AA	AA	AA	AA	AA	AA	AA	AA	AA	AA	AA	AA	CC	CC	AA	AA	AA	AA	AA	CC	CC	AA	AA	CC	CC	AA	AA	AA	AA	AA	AC	AA	CC	CC
Gm07_37692424_C_T-0_T_R_2177930355	A/G	7	37597967	NC	NC	NC	NC	NC	NC	NC	GG	GG	AA	AA	AA	AA	AA	AA	AA	AA	AA	AA	AA	AA	AA	AA	AA	GG	GG	AA	AA	AA	AA	AA	GG	GG	AA	AA	GG	GG	AA	AA	AA	AA	AA	AG	AA	GG	GG
Gm07_37710555_C_T-1_B_F_2179336908	T/C	7	37616047	NC	NC	NC	NC	NC	NC	NC	GG	GG	AA	AA	AA	AA	AA	AA	AA	GG	AA	AA	AA	AA	AA	AA	AA	GG	GG	AA	AA	AA	AA	AA	GG	GG	GG	GG	GG	GG	AA	GG	AA	GG	GG	GG	GG	GG	GG
Gm07_37723292_G_A-0_B_R_2177930357	T/C	7	37628836	NC	NC	NC	NC	NC	NC	NC	GG	GG	AA	AA	AA	AA	AA	AA	AA	AA	AA	AA	AA	AA	AA	AA	AA	GG	GG	AA	AA	AA	AA	AA	GG	GG	AA	AA	GG	GG	AA	AA	AA	AA	AA	AG	AA	GG	GG
Gm07_37724262_C_T-0_B_F_2177930358	T/C	7	37629755	NC	NC	NC	NC	NC	NC	NC	GG	GG	AA	AA	AA	AA	AA	AA	AA	AA	AA	AA	AA	AA	AA	AA	AA	GG	GG	AA	AA	AA	AA	AA	GG	GG	AA	AA	GG	GG	AA	AA	AA	AA	AA	AG	AA	GG	GG
Gm07_37725698_A_G-0_B_R_2177930361	T/C	7	37631242	NC	NC	NC	NC	NC	NC	NC	GG	GG	AA	AA	AA	AA	AA	AA	AA	AA	AA	AA	AA	AA	AA	AA	AA	GG	GG	AA	AA	AA	AA	AA	GG	GG	AA	AA	GG	GG	AA	AA	AA	AA	AA	AG	AA	GG	GG
Gm07_37731455_A_G-0_T_F_2177930362	A/G	7	37636948	NC	NC	NC	NC	NC	NC	NC	AA	AA	GG	GG	GG	GG	GG	GG	GG	--	GG	GG	GG	GG	GG	GG	GG	AA	AA	GG	GG	GG	GG	GG	AA	AA	--	GG	AA	AA	GG	--	GG	--	GG	AA	--	AA	AA
Gm07_37732113_A_G-0_B_R_2177930365	T/C	7	37637657	NC	NC	NC	NC	NC	NC	NC	AA	AA	AA	AA	AA	AA	AA	AA	AA	GG	AA	AA	AA	AA	AA	AA	AA	AA	AA	AA	AA	AA	AA	AA	AA	AA	GG	AG	AA	AA	AA	GG	AA	GG	AA	AG	GG	AA	AA
Gm07_37751796_G_T-0_T_R_2177930369	A/C	7	37656971	NC	NC	NC	NC	NC	NC	NC	CC	CC	AA	AA	AA	AA	AA	AA	AA	CC	AA	AA	AA	AA	AA	AA	AA	CC	CC	AA	AA	AA	AA	AA	CC	CC	CC	AC	CC	CC	AA	CC	AA	CC	AA	AC	AA	CC	CC
Gm07_37761426_T_C-0_T_R_2177930373	A/G	7	37666600	NC	NC	NC	NC	NC	NC	NC	AG	AG	GG	GG	GG	GG	GG	GG	GG	GG	GG	GG	GG	GG	GG	GG	GG	AG	AG	GG	GG	GG	GG	GG	AG	AG	GG	GG	AG	AG	GG	GG	GG	GG	GG	--	GG	AG	AG
Gm07_37763735_G_A-0_B_R_2177930375	T/C	7	37668909	NC	NC	NC	NC	NC	NC	NC	GG	GG	AG	AG	AG	AG	AG	AG	AG	GG	AG	AG	AG	AG	AG	AG	AG	GG	GG	AG	AG	AG	AG	AG	GG	GG	GG	GG	GG	GG	AG	GG	AG	GG	AG	AG	AG	GG	GG
Gm07_37813869_A_G-1_B_R_2179336911	T/C	7	37719071	NC	NC	NC	NC	NC	NC	NC	GG	GG	AA	AA	AA	AA	AA	AA	AA	AA	AA	AA	AA	AA	AA	AA	AA	GG	GG	AA	AA	AA	AA	AA	GG	GG	AA	AA	GG	GG	AA	AA	AA	AA	GG	AG	AA	GG	GG
Gm07_37876224_T_C-1_T_R_2179336913	A/G	7	37781426	NC	NC	NC	NC	NC	NC	NC	AA	AA	GG	GG	GG	GG	GG	GG	GG	GG	GG	GG	GG	GG	GG	GG	GG	AA	AA	GG	GG	GG	GG	GG	AA	AA	GG	GG	AA	AA	GG	GG	GG	GG	AA	AG	GG	AA	AA
Gm07_37983142_C_A-1_T_F_2179336914	A/C	7	37888335	NC	NC	NC	NC	NC	NC	NC	CC	CC	AA	AA	AA	AA	AA	AA	AA	CC	AA	CC	CC	CC	CC	AA	AA	CC	CC	AA	CC	AA	AA	AA	CC	CC	CC	CC	CC	CC	AA	CC	AA	CC	CC	CC	CC	CC	CC
Gm07_38106438_A_C-1_T_F_2179336916	A/C	7	38066052	NC	NC	NC	NC	NC	NC	NC	AA	AA	CC	CC	CC	CC	CC	CC	CC	AA	CC	AA	AA	AA	AA	CC	CC	AA	AA	CC	AA	CC	CC	CC	AA	AA	AA	AA	AA	AA	AA	AA	CC	AA	AA	AA	CC	AA	AA
Gm07_38146847_A_C-1_B_R_2179336919	T/G	7	38106704	NC	NC	NC	NC	NC	NC	NC	AA	AA	CC	CC	CC	CC	CC	CC	CC	CC	AA	AA	AA	AA	AA	AA	CC	AA	AA	CC	AA	CC	CC	CC	AA	AA	AA	AC	AA	AA	CC	CC	CC	CC	CC	AA	CC	AA	AA
Gm07_38182939_A_C-1_T_F_2179336920	A/C	7	38142746	NC	NC	NC	NC	NC	NC	NC	CC	CC	CC	CC	CC	CC	CC	CC	CC	AC	CC	CC	CC	CC	CC	CC	CC	CC	CC	CC	CC	CC	CC	CC	CC	CC	CC	--	CC	AC	AC	AC	CC	AC	AC	CC	CC	CC	CC
Gm07_38334707_G_A-1_B_R_2179336927	T/C	7	38295739	NC	NC	NC	NC	NC	NC	NC	GG	GG	AA	AA	AA	AA	AA	AA	AA	GG	GG	GG	GG	GG	GG	GG	AA	GG	GG	AA	GG	AA	AA	AA	GG	GG	GG	GG	GG	GG	AA	AA	AA	GG	AA	GG	GG	GG	GG
Gm07_38429072_C_T-1_B_F_2179336928	T/C	7	38390053	NC	NC	NC	NC	NC	NC	NC	GG	GG	AA	AA	AA	--	AA	AA	AA	GG	GG	GG	GG	GG	GG	GG	AA	GG	GG	GG	GG	AA	AA	AA	GG	GG	GG	GG	GG	GG	GG	GG	AA	AA	AA	GG	GG	GG	GG
Gm07_38543266_G_A-1_B_R_2179336931	T/C	7	38504207	NC	NC	NC	NC	NC	NC	NC	GG	GG	AG	AG	--	GG	--	AG	--	GG	GG	GG	GG	GG	GG	GG	--	GG	GG	--	GG	--	--	--	GG	GG	GG	GG	GG	GG	GG	GG	--	--	--	GG	--	GG	GG
Gm07_38594738_T_C-1_T_R_2179336933	A/G	7	38555681	NC	NC	NC	NC	NC	NC	NC	AA	AA	GG	GG	GG	AG	GG	GG	GG	AA	AA	AA	AA	AA	AA	AA	GG	AA	AA	GG	AA	GG	GG	GG	AA	AA	AA	AA	AA	GG	GG	AA	GG	GG	GG	AG	GG	AA	AA
Gm07_38631457_T_C-1_B_F_2179336934	T/C	7	38592413	NC	NC	NC	NC	NC	NC	NC	AA	AA	AA	AA	AA	AA	AA	AA	AA	AA	AA	AA	AA	AA	AA	AA	AA	AA	AA	AA	AA	AA	AA	AA	AA	AA	AA	AA	AA	AA	GG	AA	AA	GG	AA	AG	AA	AA	AA
Gm07_38690419_T_C-1_B_F_2179336936	T/C	7	38649507	NC	NC	NC	NC	NC	NC	NC	GG	GG	GG	GG	GG	GG	GG	GG	GG	GG	GG	GG	GG	GG	GG	GG	GG	GG	GG	GG	GG	GG	GG	GG	GG	GG	AG	GG	GG	AG	GG	AG	GG	GG	GG	--	GG	GG	GG
Gm07_38811817_A_G-1_B_R_2179336939	T/C	7	38770963	NC	NC	NC	NC	NC	NC	NC	AA	AA	AA	AA	AA	AA	AA	AA	AA	AA	AA	AA	AA	AA	AA	AA	AA	AA	AA	AA	AA	AA	AA	AA	AA	AA	AA	AA	AA	GG	AA	AA	AA	AA	AA	AA	AA	AA	AA
Gm07_38861000_C_T-1_B_F_2179336940	T/C	7	38820095	NC	NC	NC	NC	NC	NC	NC	AA	GG	AA	AA	AA	--	AA	AA	AA	GG	GG	GG	AA	AA	AA	GG	AA	AA	GG	GG	GG	AA	AA	AA	GG	GG	GG	--	GG	GG	GG	GG	AA	AA	GG	GG	AA	GG	GG
Gm07_38941177_A_C-1_T_F_2179336942	A/C	7	38900272	NC	NC	NC	NC	NC	NC	NC	AA	AA	AA	AA	AA	AA	AA	AA	AA	AA	AA	AA	AA	AA	AA	AA	AA	AA	AA	AA	AA	AA	AA	AA	AA	AA	AA	AA	AA	AA	AA	AA	AA	AA	AA	AA	AA	AA	AA
Gm07_39048655_G_A-1_T_F_2179336946	A/G	7	39007477	NC	NC	NC	NC	NC	NC	NC	GG	GG	GG	GG	GG	GG	GG	GG	GG	GG	GG	GG	GG	GG	GG	GG	GG	GG	GG	AG	GG	GG	GG	GG	GG	GG	AG	GG	GG	AG	GG	AG	GG	GG	GG	--	GG	GG	GG
Gm07_39160931_A_G-1_B_R_2179336949	T/C	7	39121349	NC	NC	NC	NC	NC	NC	NC	AA	AA	AA	AA	AA	AG	AA	AA	AA	AA	AA	AA	AA	GG	GG	AA	AA	AA	GG	GG	GG	AA	AA	AA	GG	GG	GG	AG	GG	GG	AA	GG	AA	GG	AA	AG	AA	AA	GG
Gm07_39225759_C_T-1_B_F_2179336950	T/C	7	39181969	NC	NC	NC	NC	NC	NC	NC	GG	GG	GG	GG	GG	AG	GG	GG	GG	GG	GG	GG	GG	AA	AA	GG	GG	GG	AA	GG	AA	GG	GG	GG	AA	AA	AA	AG	AA	AA	GG	AA	GG	AA	GG	AG	GG	GG	AA
Gm07_39819949_C_T-1_B_F_2179336952	T/C	7	39776434	NC	NC	NC	NC	NC	NC	NC	AG	AG	GG	GG	GG	GG	GG	GG	GG	GG	GG	GG	GG	GG	GG	AG	GG	GG	GG	GG	GG	GG	GG	GG	GG	GG	AG	GG	GG	AG	AG	AG	AG	GG	GG	AG	GG	GG	GG
Gm07_40348942_A_G-1_T_F_2179336954	A/G	7	40304756	NC	NC	NC	NC	NC	NC	NC	AA	AA	AA	AA	AA	AA	AA	AA	AA	AA	AA	AA	AA	AA	AA	AA	AA	AA	AA	AA	AA	AA	AA	AA	AA	AA	GG	AG	AA	AA	AA	AA	AA	AA	AA	AA	GG	AA	AA
Gm07_40550203_G_A-1_B_R_2179336959	T/C	7	40504590	NC	NC	NC	NC	NC	NC	NC	GG	GG	GG	GG	GG	AG	GG	GG	GG	GG	GG	GG	GG	GG	GG	GG	GG	GG	AG	GG	GG	GG	GG	GG	GG	GG	GG	GG	GG	GG	GG	GG	GG	GG	GG	GG	GG	GG	GG
Gm07_40621014_G_A-1_B_R_2179336961	T/C	7	40573551	NC	NC	NC	NC	NC	NC	NC	GG	GG	GG	GG	GG	GG	GG	GG	GG	AA	GG	GG	GG	AA	GG	GG	AA	GG	GG	GG	GG	AA	AA	AA	GG	GG	GG	GG	GG	AA	GG	GG	GG	GG	GG	GG	GG	GG	GG
Gm07_40784182_T_G-1_B_F_2179336962	T/G	7	40736497	NC	NC	NC	NC	NC	NC	NC	AA	AA	AA	AA	AA	AA	AA	AA	AA	AA	AA	AA	AA	AA	CC	AA	AA	AA	AA	AA	AA	AA	AA	AA	AA	AA	AA	AA	AA	AA	AA	AA	AA	AA	AA	AA	AA	AA	AA
Gm07_40945201_C_T-1_B_F_2179336964	T/C	7	40896003	NC	NC	NC	NC	NC	NC	NC	GG	GG	GG	GG	GG	GG	GG	GG	GG	GG	GG	GG	GG	GG	AG	GG	GG	GG	GG	GG	GG	GG	GG	GG	GG	GG	GG	GG	GG	GG	GG	GG	GG	AG	GG	--	GG	GG	GG
Gm07_41295979_A_G-1_T_F_2179336966	A/G	7	41246829	NC	NC	NC	NC	NC	NC	NC	AA	AA	AA	AA	AA	AA	AA	AA	AA	AA	AA	AA	AA	AA	GG	AA	AA	AA	AA	AA	AA	AA	AA	AA	AA	AA	AA	AA	AA	AA	AA	AA	AA	AA	AA	AA	AA	AA	AA
Gm07_41485288_G_T-1_T_R_2179336969	A/C	7	41436189	NC	NC	NC	NC	NC	NC	NC	CC	CC	CC	CC	CC	CC	CC	CC	CC	CC	CC	CC	CC	CC	CC	CC	CC	CC	CC	CC	CC	CC	CC	CC	CC	CC	CC	CC	CC	CC	CC	CC	CC	CC	CC	CC	CC	CC	CC
Gm07_41746499_A_G-1_B_R_2179336971	T/C	7	41692812	NC	NC	NC	NC	NC	NC	NC	AA	AA	AA	AA	AA	AA	AA	AA	AA	AA	AA	AA	AA	AA	GG	AA	AA	AA	AA	AA	AA	AA	AA	AA	AA	AA	AA	AA	AA	AA	AA	AA	AA	AA	AA	AA	AA	AA	AA
Gm07_41892346_A_G-1_B_R_2179336975	T/C	7	41838746	NC	NC	NC	NC	NC	NC	NC	GG	GG	GG	GG	GG	GG	GG	GG	GG	AG	GG	GG	GG	AG	AG	AG	AG	GG	GG	AG	GG	AG	AG	AG	GG	GG	GG	GG	GG	AG	GG	GG	GG	AG	GG	--	GG	GG	GG
Gm07_42102555_A_G-1_B_R_2179336977	T/C	7	42048873	NC	NC	NC	NC	NC	NC	NC	GG	GG	GG	GG	GG	GG	GG	GG	GG	GG	GG	GG	AA	GG	GG	GG	GG	GG	GG	GG	GG	GG	GG	GG	GG	GG	GG	--	GG	GG	AA	AA	GG	GG	GG	GG	GG	AA	GG
Gm07_42275940_A_C-1_B_R_2179336979	T/G	7	42222295	NC	NC	NC	NC	NC	NC	NC	AA	AA	CC	CC	CC	CC	CC	CC	CC	CC	CC	CC	AA	CC	CC	CC	CC	CC	AA	CC	CC	CC	CC	CC	CC	CC	CC	AC	CC	CC	AA	CC	CC	CC	CC	CC	AA	AA	CC
Gm07_42377015_T_C-1_B_F_2179336980	T/C	7	42323320	NC	NC	NC	NC	NC	NC	NC	AA	AA	GG	GG	GG	--	GG	GG	GG	AA	AA	GG	AA	AA	AA	AA	AA	AA	GG	AA	GG	AA	AA	AA	GG	GG	GG	--	GG	AA	AA	AA	GG	AA	AA	GG	AA	GG	AA
Gm07_42514160_T_G-1_T_R_2179336985	A/C	7	42459935	NC	NC	NC	NC	NC	NC	NC	AA	AA	AA	AA	AA	AA	AA	AA	AA	CC	AA	CC	AA	CC	AA	AA	AA	AA	CC	CC	AA	AA	AA	AA	AA	AA	CC	CC	AA	AA	CC	AA	AA	AA	CC	CC	CC	CC	AA
Gm07_42643191_A_G-1_B_R_2179336987	T/C	7	42588966	NC	NC	NC	NC	NC	NC	NC	GG	GG	AA	AA	AA	AA	AA	AA	AA	AA	AA	GG	AA	AA	GG	AA	GG	AA	AA	AA	AA	GG	GG	GG	AA	AA	AA	GG	AA	GG	GG	AA	AA	AA	GG	AA	AA	GG	AA
Gm07_42694461_T_G-1_T_R_2179336989	A/C	7	42640236	NC	NC	NC	NC	NC	NC	NC	AA	AA	AA	AA	AA	AA	AA	AA	AA	AA	AC	AA	AA	AA	AC	AC	AC	AA	AA	AA	AA	AC	AC	AC	AA	AA	AA	AA	AA	AC	AA	AA	AA	AA	AA	AC	AA	AA	AA
Gm07_42787114_G_T-1_B_F_2179336990	T/G	7	42732838	NC	NC	NC	NC	NC	NC	NC	AA	AA	CC	CC	CC	CC	CC	CC	CC	CC	CC	CC	CC	CC	CC	CC	CC	CC	CC	CC	CC	CC	CC	CC	CC	CC	CC	CC	CC	CC	CC	AA	CC	CC	AA	CC	CC	CC	CC
Gm07_42851461_T_C-1_T_R_2179336993	A/G	7	42797236	NC	NC	NC	NC	NC	NC	NC	GG	GG	AA	AA	AA	AA	AA	AA	AA	GG	GG	GG	GG	GG	GG	GG	GG	AA	AA	GG	GG	AA	GG	AA	AA	AA	GG	GG	AA	GG	GG	GG	GG	AA	AA	GG	AA	GG	AA
Gm07_42923420_G_A-1_T_F_2179336994	A/G	7	42869142	NC	NC	NC	NC	NC	NC	NC	AA	AA	GG	GG	GG	GG	GG	GG	GG	AA	AA	AA	AA	AA	AA	AA	AA	GG	GG	AA	AA	GG	AA	GG	GG	GG	AA	AA	GG	AA	AA	AA	AA	GG	GG	AA	GG	AA	GG
Gm07_42963672_C_A-1_B_R_2179336997	T/G	7	42909445	NC	NC	NC	NC	NC	NC	NC	AA	AA	CC	CC	CC	CC	CC	CC	CC	AA	AA	CC	CC	AA	CC	AA	AA	CC	CC	CC	CC	CC	AA	CC	CC	CC	AA	CC	CC	AA	CC	CC	CC	CC	AA	AA	CC	CC	CC
Gm07_43067274_G_T-1_B_F_2179336998	T/G	7	43012640	NC	NC	NC	NC	NC	NC	NC	CC	CC	CC	CC	CC	CC	CC	CC	CC	CC	CC	CC	CC	CC	CC	CC	CC	CC	CC	CC	CC	CC	CC	CC	CC	CC	AA	CC	CC	AA	CC	CC	CC	CC	AA	AA	CC	CC	CC
Gm07_43182856_G_A-1_B_R_2179337001	T/C	7	43128274	NC	NC	NC	NC	NC	NC	NC	GG	GG	GG	GG	GG	GG	GG	GG	GG	AA	AA	GG	GG	AA	GG	AA	AA	GG	GG	GG	AA	GG	AA	GG	GG	GG	GG	GG	GG	GG	GG	GG	GG	GG	GG	AA	GG	GG	GG
Gm07_43189903_A_G-1_T_F_2179337002	A/G	7	43135147	NC	NC	NC	NC	NC	NC	NC	AA	AA	AA	AA	AA	AA	AA	AA	AA	GG	GG	AA	AA	GG	AA	GG	GG	AA	AA	AA	GG	AA	GG	AA	AA	AA	AA	AA	AA	GG	AA	AA	AA	AA	AA	GG	AA	AA	AA
Gm07_43311703_G_A-1_B_R_2179337005	T/C	7	43258559	NC	NC	NC	NC	NC	NC	NC	GG	GG	GG	GG	GG	GG	GG	GG	GG	GG	GG	GG	GG	GG	AA	GG	GG	GG	GG	GG	GG	GG	GG	GG	GG	GG	GG	GG	GG	AA	GG	GG	GG	GG	GG	GG	GG	GG	GG
Gm07_43506682_A_G-1_T_F_2179337006	A/G	7	43453464	NC	NC	NC	NC	NC	NC	NC	AA	AA	AA	AA	AA	AA	AA	AA	AA	AA	AA	AA	AA	AA	--	AA	GG	AA	GG	AA	GG	AA	GG	AA	GG	GG	AA	AA	GG	--	AA	AA	AA	AA	AA	GG	GG	AA	AA
Gm07_43653918_A_G-1_T_F_2179337010	A/G	7	43600700	NC	NC	NC	NC	NC	NC	NC	AA	AA	AA	AA	AA	AA	AA	AA	AA	AA	AA	GG	AA	AA	GG	GG	AA	AA	AA	AA	AA	AA	AA	AA	AA	AA	AA	--	AA	GG	GG	AA	AA	AA	AA	AA	AA	GG	AA
Gm07_43803821_T_C-1_T_R_2179337015	A/G	7	43750604	NC	NC	NC	NC	NC	NC	NC	AA	AA	AA	AA	AA	AA	AA	AA	AA	AA	AA	AA	AA	AA	GG	AA	GG	AA	AA	AA	GG	AA	GG	AA	AA	AA	AA	AA	AA	GG	GG	AA	AA	AA	AA	AA	AA	AA	AA
Gm07_43946876_A_G-1_B_R_2179337019	T/C	7	43893674	NC	NC	NC	NC	NC	NC	NC	AA	AA	AA	AA	AA	AA	AA	AA	AA	AA	AA	AA	AA	AA	AA	AA	GG	AA	AA	AA	AA	AA	GG	AA	AA	AA	GG	AA	AA	GG	GG	AA	AA	GG	AA	AA	AA	AA	AA
Gm07_44360334_A_C-1_T_F_2179337020	A/C	7	44307009	NC	NC	NC	NC	NC	NC	NC	AA	AA	AA	AA	AA	AA	AA	AA	AA	AA	AA	AA	AA	AA	AA	AA	AA	AA	CC	AA	AA	AA	AA	AA	CC	CC	AA	AA	CC	AA	AA	AA	AA	AA	AA	AA	CC	AA	AA
Gm07_44451098_G_A-1_T_F_2179337022	A/G	7	44397789	NC	NC	NC	NC	NC	NC	NC	AA	AA	GG	GG	GG	AG	GG	GG	GG	GG	AA	GG	GG	AA	AA	AA	AA	GG	AA	GG	GG	AA	AA	AA	AA	AA	AA	AG	AA	AA	AA	GG	GG	GG	GG	GG	AA	GG	AA
Gm08_1370837_G_A-1_T_F_2179337030	A/G	8	1373153	NC	NC	NC	NC	NC	NC	NC	GG	GG	AA	AA	AA	AA	AA	GG	AA	GG	GG	GG	GG	AA	AA	GG	GG	GG	GG	GG	GG	GG	GG	GG	AA	AA	GG	AA	GG	GG	GG	GG	GG	AA	AA	GG	GG	GG	GG
Gm08_1550356_T_C-1_B_F_2179337034	T/C	8	1552701	NC	NC	NC	NC	NC	NC	NC	AA	AA	AA	AA	AA	AA	AA	AA	AA	AA	AA	AA	AA	AA	AA	AA	AA	AA	AA	AA	AA	AA	AA	AA	AA	AA	GG	GG	AA	AA	AA	AA	AA	AA	GG	AA	AA	AA	AA
Gm08_1622175_T_C-1_B_F_2179337036	T/C	8	1624951	NC	NC	NC	NC	NC	NC	NC	AG	AG	AA	AA	AA	AA	AA	AG	AA	AG	AG	AA	AG	AG	AA	AG	AG	AA	AG	AA	AA	AA	AG	AA	AG	AG	AA	AG	AA	AA	AG	AA	AG	AG	AG	AA	AG	AG	AG
Gm08_1923992_T_C-1_B_F_2179337042	T/C	8	1927294	NC	NC	NC	NC	NC	NC	NC	GG	GG	GG	GG	GG	GG	GG	GG	GG	GG	GG	GG	GG	GG	GG	GG	GG	AA	GG	GG	GG	AA	GG	AA	GG	GG	AA	GG	AA	AA	GG	GG	GG	GG	GG	GG	GG	GG	GG
Gm08_2041076_C_T-1_T_R_2179337047	A/G	8	2044714	NC	NC	NC	NC	NC	NC	NC	GG	GG	GG	AA	AA	AA	AA	GG	AA	AA	GG	GG	AA	AA	AA	GG	AA	GG	GG	AA	AA	GG	GG	GG	AA	AA	AA	AA	GG	AA	GG	GG	GG	AA	AA	GG	GG	GG	AA
Gm08_2254106_G_A-1_B_R_2179337051	T/C	8	2258001	NC	NC	NC	NC	NC	NC	NC	GG	GG	GG	GG	GG	GG	GG	GG	GG	GG	GG	GG	GG	GG	GG	GG	GG	GG	GG	AA	AA	GG	GG	GG	GG	GG	GG	GG	GG	GG	GG	GG	GG	GG	GG	GG	GG	GG	GG
Gm08_2288307_A_G-1_B_R_2179337053	T/C	8	2292202	NC	NC	NC	NC	NC	NC	NC	GG	GG	GG	AA	AA	AA	AA	GG	AA	GG	AA	AA	GG	GG	GG	AA	GG	AA	AA	GG	GG	AA	AA	AA	GG	GG	AA	AA	AA	AA	GG	AA	GG	GG	GG	GG	GG	AA	GG
Gm08_2341591_G_A-1_T_F_2179337054	A/G	8	2345433	NC	NC	NC	NC	NC	NC	NC	AA	AA	AA	AA	AA	AA	AA	AA	AA	AA	AA	AA	AA	AA	AA	AA	AA	AA	AA	AA	AA	AA	AA	AA	AA	AA	AA	AA	AA	GG	AA	AA	AA	AA	AA	AA	AA	AA	AA
Gm08_2394647_G_A-1_B_R_2179337057	T/C	8	2398191	NC	NC	NC	NC	NC	NC	NC	AA	AA	AA	GG	GG	--	GG	AA	GG	AA	GG	GG	AA	AA	AA	GG	AA	AA	GG	GG	GG	AA	GG	AA	AA	AA	GG	GG	AA	GG	AA	GG	AA	AA	AA	AA	AA	GG	AA
Gm08_2467547_G_T-1_T_R_2179337059	A/C	8	2471091	NC	NC	NC	NC	NC	NC	NC	CC	CC	CC	CC	CC	CC	CC	CC	CC	AA	CC	CC	AA	AA	AA	CC	CC	CC	CC	CC	CC	CC	CC	CC	AA	AA	CC	CC	CC	CC	CC	CC	AA	AA	CC	CC	AA	CC	AA
Gm08_2547323_A_G-1_B_R_2179337061	T/C	8	2550868	NC	NC	NC	NC	NC	NC	NC	AA	AA	AA	GG	GG	--	GG	AA	GG	GG	GG	GG	GG	GG	GG	GG	GG	AA	GG	AA	AA	AA	GG	AA	GG	GG	GG	GG	AA	AA	AA	GG	AA	GG	GG	AA	GG	GG	GG
Gm08_2622664_T_C-1_B_F_2179337062	T/C	8	2626155	NC	NC	NC	NC	NC	NC	NC	GG	GG	GG	GG	GG	GG	GG	GG	GG	GG	GG	GG	GG	GG	GG	GG	GG	AA	GG	AA	AA	AA	GG	AA	GG	GG	GG	GG	AA	AA	GG	GG	AA	GG	GG	GG	GG	GG	GG
Gm08_2671408_T_C-1_T_R_2179337065	A/G	8	2674952	NC	NC	NC	NC	NC	NC	NC	GG	GG	GG	GG	GG	GG	GG	GG	GG	GG	GG	GG	GG	GG	GG	GG	GG	AA	GG	AA	AA	AA	GG	AA	GG	GG	GG	GG	AA	AA	GG	GG	GG	GG	GG	GG	AA	GG	GG
Gm08_2837248_T_C-1_B_F_2179337066	T/C	8	2840903	NC	NC	NC	NC	NC	NC	NC	GG	GG	GG	GG	GG	GG	GG	GG	GG	AA	GG	GG	AA	AA	AA	GG	GG	AA	GG	AA	AA	AA	GG	AA	AA	AA	GG	GG	AA	AA	GG	GG	GG	AA	GG	GG	GG	GG	AA
Gm08_3018731_A_C-1_B_R_2179337071	T/G	8	3022820	NC	NC	NC	NC	NC	NC	NC	CC	CC	CC	CC	CC	CC	CC	CC	CC	AA	AA	CC	AA	AA	AA	AA	CC	AA	AA	AA	AA	AA	CC	AA	AA	AA	CC	CC	AA	AA	CC	CC	AA	AA	AA	CC	CC	AA	AA
Gm08_3178655_C_A-1_B_R_2179337075	T/G	8	3182946	NC	NC	NC	NC	NC	NC	NC	AA	AA	AA	CC	CC	CC	CC	AA	CC	AA	CC	CC	AA	AA	AA	CC	CC	AA	CC	CC	AA	AA	CC	AA	AA	AA	CC	CC	AA	AA	AA	CC	CC	AA	CC	AA	CC	CC	AA
Gm08_3272385_G_T-1_T_R_2179337077	A/C	8	3276676	NC	NC	NC	NC	NC	NC	NC	CC	CC	CC	CC	CC	CC	CC	CC	CC	AA	CC	CC	AA	AA	AA	CC	CC	AA	CC	CC	AA	AA	CC	AA	AA	AA	CC	CC	AA	CC	CC	CC	CC	AA	CC	CC	CC	CC	AA
Gm08_3285222_T_C-1_B_F_2179337078	T/C	8	3289460	NC	NC	NC	NC	NC	NC	NC	AA	AA	AA	AA	AA	AA	AA	AA	AA	GG	AA	AA	GG	GG	GG	AA	AA	GG	AA	AA	GG	GG	AA	GG	GG	GG	AA	AA	GG	GG	AA	AA	AA	GG	AA	AA	AA	AA	GG
Gm08_3369110_G_A-1_B_R_2179337081	T/C	8	3373413	NC	NC	NC	NC	NC	NC	NC	GG	GG	GG	GG	GG	--	GG	GG	GG	AA	GG	GG	AA	AA	AA	AA	GG	AA	GG	GG	AA	AA	GG	AA	AA	AA	AA	AA	AA	GG	GG	GG	GG	AA	AA	GG	GG	AA	AA
Gm08_3519477_A_G-1_B_R_2179337083	T/C	8	3523780	NC	NC	NC	NC	NC	NC	NC	AA	AA	AA	GG	GG	GG	GG	AA	GG	AA	AA	AA	AA	AA	AA	AA	GG	AA	AA	AA	GG	GG	GG	GG	AA	AA	AA	GG	GG	GG	AA	AA	AA	AA	GG	AA	AA	GG	AA
Gm08_3600353_T_G-1_T_R_2179337085	A/C	8	3604656	NC	NC	NC	NC	NC	NC	NC	AA	AA	AA	AA	AA	AC	AA	AA	AA	CC	AA	CC	CC	CC	CC	CC	AA	AA	AA	CC	CC	CC	AA	CC	CC	CC	AA	AA	CC	CC	AA	CC	AA	AA	CC	AA	AA	CC	CC
Gm08_3817334_C_T-1_B_F_2179337088	T/C	8	3823489	NC	NC	NC	NC	NC	NC	NC	GG	GG	GG	AA	AA	AA	AA	AA	AA	GG	GG	GG	GG	GG	GG	GG	AA	GG	GG	GG	GG	GG	AA	GG	GG	GG	GG	GG	GG	GG	GG	GG	GG	GG	AA	GG	GG	AA	GG
Gm08_3985008_T_C-1_B_F_2179337090	T/C	8	3991106	NC	NC	NC	NC	NC	NC	NC	GG	GG	GG	GG	GG	GG	GG	GG	GG	GG	GG	GG	GG	GG	GG	GG	GG	GG	GG	GG	GG	GG	GG	GG	GG	GG	GG	GG	GG	GG	GG	GG	AA	AA	GG	GG	GG	GG	GG
Gm08_4266625_A_C-1_T_F_2179337092	A/C	8	4272675	NC	NC	NC	NC	NC	NC	NC	CC	CC	CC	CC	CC	CC	CC	CC	CC	CC	CC	CC	CC	CC	CC	CC	CC	AA	CC	CC	CC	CC	CC	CC	CC	CC	CC	CC	CC	CC	CC	CC	CC	CC	CC	CC	CC	CC	CC
Gm08_4747497_G_T-1_T_R_2179337097	A/C	8	4753679	NC	NC	NC	NC	NC	NC	NC	AA	AA	CC	CC	CC	--	CC	CC	CC	CC	CC	CC	CC	CC	CC	CC	CC	CC	AA	AA	AA	AA	CC	AA	AA	AA	CC	AA	AA	AA	AA	AA	CC	CC	AA	AA	AA	CC	CC
Gm08_5278800_G_T-1_T_R_2179337109	A/C	8	5287883	NC	NC	NC	NC	NC	NC	NC	CC	CC	AA	AA	AA	AA	AA	AA	AA	CC	CC	AA	CC	CC	CC	CC	AA	CC	CC	AA	AA	AA	AA	AA	CC	CC	AA	CC	AA	AA	CC	CC	CC	AA	CC	CC	CC	AA	AA
Gm08_5701842_C_T-1_B_F_2179337114	T/C	8	5709027	NC	NC	NC	NC	NC	NC	NC	GG	GG	AA	AA	AA	AA	AA	GG	AA	AA	GG	AA	GG	GG	GG	GG	AA	AA	AA	AA	GG	GG	AA	GG	AA	AA	GG	GG	GG	GG	AA	AA	AA	AA	AA	AA	AA	AA	AA
Gm08_6031132_C_A-1_T_F_2179337120	A/C	8	6039108	NC	NC	NC	NC	NC	NC	NC	CC	CC	CC	CC	CC	CC	CC	CC	CC	CC	CC	CC	CC	CC	CC	CC	CC	CC	CC	CC	CC	CC	CC	CC	CC	CC	CC	AC	CC	CC	CC	CC	CC	CC	CC	CC	CC	CC	CC
Gm08_6065312_T_C-1_T_R_2179337123	A/G	8	6073193	NC	NC	NC	NC	NC	NC	NC	AA	AA	AA	AA	AA	AA	AA	AA	AA	AA	AA	AA	AA	AA	AA	AA	AA	AA	AA	AA	AA	AA	AA	AA	AA	AA	AA	AA	AA	AA	GG	AA	AA	AA	AA	GG	AA	AA	AA
Gm08_6188267_T_G-1_T_R_2179337125	A/C	8	6196094	NC	NC	NC	NC	NC	NC	NC	AA	AA	AA	AA	AA	--	AA	AA	AA	CC	AA	AA	AA	AA	AA	AA	AA	AA	CC	CC	AA	CC	AA	CC	CC	CC	CC	AC	CC	AA	AA	AA	CC	CC	CC	AA	CC	AA	CC
Gm08_6371819_C_T-1_T_R_2179337127	A/G	8	6375397	NC	NC	NC	NC	NC	NC	NC	GG	GG	GG	GG	GG	GG	GG	GG	GG	GG	GG	GG	GG	GG	GG	GG	GG	GG	GG	GG	GG	GG	GG	GG	GG	GG	GG	GG	GG	GG	AG	GG	GG	GG	GG	AG	GG	GG	GG
Gm08_6841537_T_C-0_T_R_2177931547	A/G	8	6846990	NC	NC	NC	NC	NC	NC	NC	AA	AA	AA	AA	AA	AA	AA	AA	AA	AA	AA	AA	AA	AA	AA	AA	AA	AA	AA	AA	AA	AA	AA	AA	AA	AA	AA	GG	AA	AA	AA	AA	AA	AA	AA	AA	AA	AA	AA
Gm08_6879298_C_A-0_T_F_2177931548	A/C	8	6884700	NC	NC	NC	NC	NC	NC	NC	CC	CC	CC	CC	CC	CC	CC	CC	CC	CC	CC	CC	CC	CC	CC	CC	CC	CC	CC	CC	CC	CC	CC	CC	CC	CC	CC	CC	CC	CC	CC	CC	CC	CC	CC	CC	CC	CC	CC
Gm08_6897932_T_C-1_B_F_2179337128	T/C	8	6903334	NC	NC	NC	NC	NC	NC	NC	AA	AA	AA	AA	AA	AA	AA	AA	AA	AA	AA	AA	AA	AA	AA	AA	AA	AA	AA	AA	GG	AA	AA	AA	AA	AA	AA	GG	AA	GG	AA	AA	AA	AA	AA	AA	AA	AA	AA
Gm08_6940098_T_C-0_T_R_2177931551	A/G	8	6945544	NC	NC	NC	NC	NC	NC	NC	AA	AA	AA	AA	AA	AA	AA	AA	AA	AA	AA	AA	AA	AA	AA	AA	AA	AA	AA	AA	AA	AA	AA	AA	AA	AA	AA	AA	AA	AA	AA	AA	AA	AA	AA	AA	AA	AA	AA
Gm08_6964147_T_C-1_T_R_2179337131	A/G	8	6969593	NC	NC	NC	NC	NC	NC	NC	AA	AA	AA	AA	AA	AG	AA	AA	AA	AA	AA	AA	AA	AA	AA	AA	AA	AA	AA	AA	GG	AA	AA	AA	AA	AA	AA	GG	AA	GG	AA	AA	AA	GG	AA	AA	AA	AA	GG
Gm08_6991854_T_C-0_B_F_2177931554	T/C	8	6997302	NC	NC	NC	NC	NC	NC	NC	AA	AA	AA	AA	AA	AA	AA	AA	AA	AA	AA	AA	AA	AA	AA	AA	AA	AA	AA	AA	GG	AA	AA	AA	AA	AA	AA	--	AA	GG	AA	AA	AA	AA	AA	AA	AA	AA	AA
Gm08_7051179_G_A-0_T_F_2177931560	A/G	8	7056630	NC	NC	NC	NC	NC	NC	NC	GG	GG	GG	GG	GG	GG	GG	GG	GG	GG	GG	GG	GG	GG	GG	GG	GG	GG	GG	GG	AA	GG	GG	GG	GG	GG	AA	GG	GG	GG	GG	GG	GG	GG	GG	GG	GG	GG	GG
Gm08_7070019_G_A-1_B_R_2179337133	T/C	8	7075521	NC	NC	NC	NC	NC	NC	NC	GG	GG	GG	GG	GG	GG	GG	GG	GG	GG	GG	GG	GG	GG	GG	GG	GG	GG	GG	GG	AA	GG	GG	GG	GG	GG	AA	--	GG	AA	GG	GG	GG	GG	GG	GG	GG	GG	GG
Gm08_7103134_G_A-1_B_R_2179337135	T/C	8	7108636	NC	NC	NC	NC	NC	NC	NC	GG	GG	GG	GG	GG	--	GG	GG	GG	AA	AA	GG	GG	GG	GG	AA	AA	GG	AA	GG	AA	AA	GG	AA	GG	GG	AA	AA	AA	AA	GG	AA	GG	GG	GG	GG	AA	AA	GG
Gm08_7135505_G_A-0_B_R_2177931565	T/C	8	7142369	NC	NC	NC	NC	NC	NC	NC	GG	GG	GG	GG	GG	AG	GG	GG	GG	AA	AA	GG	GG	GG	GG	AA	GG	GG	AA	GG	AA	AA	GG	AA	GG	GG	AA	GG	AA	AA	GG	GG	GG	GG	GG	GG	AA	AA	GG
Gm08_7180829_T_G-1_T_R_2179337137	A/C	8	7187649	NC	NC	NC	NC	NC	NC	NC	AA	AA	AA	AA	AA	AC	AA	AA	AA	AA	CC	AA	AA	AA	AA	CC	AA	AA	AA	AA	CC	CC	AA	CC	AA	AA	CC	AC	CC	CC	AA	AA	AA	AA	AA	AA	AA	CC	AA
Gm08_7229518_G_A-0_B_R_2177931569	T/C	8	7236338	NC	NC	NC	NC	NC	NC	NC	GG	GG	GG	GG	GG	GG	GG	GG	GG	GG	GG	GG	GG	GG	GG	GG	GG	GG	GG	GG	GG	GG	GG	GG	GG	GG	GG	GG	GG	AG	GG	GG	GG	GG	GG	GG	GG	GG	GG
Gm08_7323196_A_G-0_T_F_2177931574	A/G	8	7329968	NC	NC	NC	NC	NC	NC	NC	AA	AA	AA	AA	AA	AA	AA	AA	AA	AA	AA	AA	AA	AA	AA	AA	AA	AA	AA	AA	AA	AA	AA	AA	AA	AA	GG	AG	AA	GG	AA	AA	AA	AA	AA	AA	AA	AA	AA
Gm08_7394888_A_G-0_T_F_2177931580	A/G	8	7401665	NC	NC	NC	NC	NC	NC	NC	AA	AA	AA	AA	AA	AA	AA	AA	AA	AA	AA	AA	AA	AA	AA	AA	AA	AA	AA	AA	GG	AA	AA	AA	AA	AA	AA	AA	AA	GG	AA	AA	AA	AA	AA	AA	AA	AA	AA
Gm08_7505813_A_C-0_T_F_2177931586	A/C	8	7512412	NC	NC	NC	NC	NC	NC	NC	CC	CC	CC	CC	CC	CC	CC	CC	CC	AA	AA	CC	AA	AA	AA	AA	CC	CC	AA	CC	CC	AA	CC	AA	AA	AA	CC	CC	AA	CC	CC	CC	CC	AA	CC	CC	AA	AA	AA
Gm08_7511972_A_G-0_T_F_2177931588	A/G	8	7518571	NC	NC	NC	NC	NC	NC	NC	AG	AG	AG	AG	AG	AG	AG	AG	AG	AA	AA	AG	AA	AA	AA	AA	AG	AG	AA	AG	AG	AA	AG	AA	AA	AA	AG	AG	AA	AG	AG	AG	AG	AA	AG	AG	AA	AA	AA
Gm08_7512287_T_C-0_T_R_2177931591	A/G	8	7518937	NC	NC	NC	NC	NC	NC	NC	GG	GG	GG	GG	GG	GG	GG	GG	GG	AA	AA	GG	AA	AA	AA	AA	GG	GG	AA	GG	GG	AA	GG	AA	AA	AA	GG	GG	AA	GG	GG	GG	GG	AA	GG	GG	AA	AA	AA
Gm08_7512536_C_T-1_B_F_2179337140	T/C	8	7519135	NC	NC	NC	NC	NC	NC	NC	AG	AG	AG	AG	AG	AG	AG	AG	AG	GG	GG	AG	GG	GG	GG	GG	AG	AG	GG	AA	AG	GG	AG	GG	GG	GG	AG	AG	GG	AA	AG	AG	AG	GG	AG	AG	GG	GG	GG
Gm08_7516403_A_C-0_T_F_2177931592	A/C	8	7523002	NC	NC	NC	NC	NC	NC	NC	--	--	AC	AC	--	--	--	--	--	AA	AA	--	AA	AA	AA	AA	--	--	AA	--	AC	AA	--	AA	AA	AA	AC	--	AA	AC	AC	AC	AC	AA	AC	--	AA	AA	AA
Gm08_7517318_T_C-0_B_F_2177931594	T/C	8	7523917	NC	NC	NC	NC	NC	NC	NC	GG	GG	GG	GG	GG	GG	GG	GG	GG	AA	AA	GG	AA	AA	AA	AA	GG	GG	AA	GG	GG	AA	GG	AA	AA	AA	GG	AG	AA	GG	GG	GG	GG	AA	GG	GG	AA	AA	AA
Gm08_7520581_C_T-0_B_F_2177931598	T/C	8	7527180	NC	NC	NC	NC	NC	NC	NC	AA	AA	AA	AA	AA	AA	AA	AA	AA	GG	GG	AA	GG	GG	AA	GG	AA	AA	GG	AA	AA	GG	AA	GG	GG	GG	AA	AG	GG	AA	AA	AA	AA	GG	AA	AA	GG	GG	GG
Gm08_7535423_C_T-0_B_F_2177931600	T/C	8	7541980	NC	NC	NC	NC	NC	NC	NC	GG	GG	GG	GG	GG	GG	GG	GG	GG	GG	GG	GG	GG	GG	GG	GG	GG	GG	GG	GG	GG	GG	GG	GG	GG	GG	GG	--	GG	AG	GG	GG	GG	GG	GG	GG	GG	GG	GG
Gm08_7567751_G_A-1_B_R_2179337143	T/C	8	7574146	NC	NC	NC	NC	NC	NC	NC	GG	GG	GG	GG	GG	GG	GG	GG	GG	GG	GG	GG	GG	GG	AA	GG	GG	GG	GG	GG	AA	GG	GG	GG	GG	GG	GG	AG	GG	AA	GG	AA	GG	GG	GG	GG	GG	GG	GG
Gm08_7571195_T_C-0_B_F_2177931602	T/C	8	7577539	NC	NC	NC	NC	NC	NC	NC	AA	AA	AA	AA	AA	AA	AA	AA	AA	AA	AA	AA	AA	AA	AA	AA	AA	AA	AA	AA	AA	AA	AA	AA	AA	AA	AA	AA	AA	AA	AA	GG	AA	AA	AA	AA	AA	AA	AA
Gm08_7589397_A_G-0_B_R_2177931605	T/C	8	7595792	NC	NC	NC	NC	NC	NC	NC	AA	AA	AA	AA	AA	AA	AA	AA	AA	AA	AA	AA	AA	AA	AG	AA	AA	AA	AA	AA	AG	AA	AA	AA	AA	AA	AA	AA	AA	AG	AA	AG	AA	AA	AG	AA	AA	AA	AA
Gm08_7589482_G_A-0_B_R_2177931607	T/C	8	7595877	NC	NC	NC	NC	NC	NC	NC	GG	GG	GG	GG	GG	GG	GG	GG	GG	GG	GG	GG	GG	GG	GG	GG	GG	GG	GG	GG	GG	GG	GG	GG	GG	GG	GG	GG	GG	GG	GG	GG	GG	GG	GG	GG	GG	GG	GG
Gm08_7589824_T_C-0_T_R_2177931609	A/G	8	7596219	NC	NC	NC	NC	NC	NC	NC	AA	AA	AA	AA	AA	AA	AA	AA	AA	AA	AA	AA	AA	AA	GG	AA	AA	AA	AA	AA	GG	AA	AA	AA	AA	AA	AA	AA	AA	GG	AA	GG	AA	AA	GG	AA	AA	AA	AA
Gm08_7598839_G_T-0_B_F_2177931610	T/G	8	7605183	NC	NC	NC	NC	NC	NC	NC	CC	CC	CC	CC	CC	CC	CC	CC	CC	CC	CC	CC	CC	CC	AA	CC	CC	CC	CC	CC	AA	CC	CC	CC	CC	CC	CC	--	CC	AA	CC	CC	CC	CC	AA	CC	CC	CC	CC
Gm08_7648192_A_G-1_B_R_2179337145	T/C	8	7654565	NC	NC	NC	NC	NC	NC	NC	GG	GG	GG	GG	GG	GG	GG	GG	GG	GG	GG	GG	GG	GG	GG	GG	GG	GG	GG	GG	GG	GG	GG	GG	GG	GG	GG	GG	GG	GG	GG	GG	GG	GG	GG	GG	GG	GG	GG
Gm08_7714968_T_C-1_T_R_2179337147	A/G	8	7721341	NC	NC	NC	NC	NC	NC	NC	GG	GG	GG	GG	GG	GG	GG	GG	GG	AA	AA	GG	AA	AA	GG	AA	GG	GG	AA	AA	AA	AA	GG	AA	AA	AA	AA	AA	AA	GG	AA	GG	AA	AA	GG	AA	AA	AA	AA
Gm08_7715105_A_G-0_B_R_2177931617	T/C	8	7721478	NC	NC	NC	NC	NC	NC	NC	AG	AG	AG	AG	AG	AG	AG	AG	AG	AA	AA	AG	AA	AA	AG	AA	AG	AG	AA	AA	AA	AA	AG	AA	AA	AA	AA	AA	AA	AG	AA	AG	AA	AA	AG	AA	AA	AA	AA
Gm08_7716968_G_A-0_B_R_2177931619	T/C	8	7723341	NC	NC	NC	NC	NC	NC	NC	GG	GG	GG	GG	GG	GG	GG	GG	GG	GG	GG	GG	GG	GG	GG	GG	GG	GG	GG	GG	AA	GG	GG	GG	GG	GG	GG	GG	GG	GG	GG	GG	GG	GG	GG	GG	GG	GG	GG
Gm08_7780581_G_A-1_T_F_2179337148	A/G	8	7787028	NC	NC	NC	NC	NC	NC	NC	AA	AA	AA	AA	AA	AA	AA	AA	AA	GG	GG	AA	GG	GG	AA	GG	AA	AA	GG	AA	AA	GG	AA	GG	GG	GG	GG	GG	GG	GG	GG	GG	GG	GG	GG	GG	GG	GG	GG
Gm08_7792839_C_T-0_T_R_2177931625	A/G	8	7799337	NC	NC	NC	NC	NC	NC	NC	GG	GG	GG	GG	GG	GG	GG	GG	GG	GG	GG	GG	GG	GG	AA	GG	AA	GG	GG	GG	AA	GG	GG	GG	GG	GG	GG	--	GG	AA	GG	AA	GG	GG	AA	GG	GG	GG	GG
Gm08_7808685_C_T-0_T_R_2177931627	A/G	8	7815183	NC	NC	NC	NC	NC	NC	NC	GG	GG	GG	GG	GG	GG	GG	GG	GG	GG	GG	GG	GG	GG	AA	GG	AA	GG	GG	GG	AA	GG	GG	GG	GG	GG	GG	--	GG	GG	GG	GG	GG	GG	GG	GG	GG	GG	GG
Gm08_7817865_A_G-1_B_R_2179337151	T/C	8	7824363	NC	NC	NC	NC	NC	NC	NC	AA	AA	AA	AA	AA	AA	AA	AA	AA	AA	AA	AA	AA	AA	AA	AA	GG	AA	AA	GG	GG	AA	AA	AA	AA	AA	GG	AG	AA	GG	GG	GG	GG	GG	GG	GG	AA	AA	GG
Gm08_7824805_C_A-0_B_R_2177931629	T/G	8	7831303	NC	NC	NC	NC	NC	NC	NC	CC	CC	CC	CC	CC	CC	CC	CC	CC	CC	CC	CC	CC	CC	CC	CC	CC	CC	CC	CC	AA	CC	CC	CC	CC	CC	CC	AC	CC	CC	CC	CC	CC	CC	CC	CC	CC	CC	CC
Gm08_7831786_C_T-0_B_F_2177931630	T/C	8	7838233	NC	NC	NC	NC	NC	NC	NC	GG	GG	GG	GG	GG	GG	GG	GG	GG	GG	GG	GG	GG	GG	GG	GG	AA	GG	GG	GG	GG	GG	GG	GG	GG	GG	GG	AA	GG	AA	GG	AA	GG	GG	AA	GG	GG	GG	GG
Gm08_7846414_G_A-0_T_F_2177931634	A/G	8	7852861	NC	NC	NC	NC	NC	NC	NC	GG	GG	GG	GG	GG	GG	GG	GG	GG	GG	GG	GG	GG	GG	GG	GG	AA	GG	GG	GG	GG	GG	GG	GG	GG	GG	GG	GG	GG	AA	GG	AA	GG	GG	AA	GG	GG	GG	GG
Gm08_7856393_T_C-0_B_F_2177931636	T/C	8	7862840	NC	NC	NC	NC	NC	NC	NC	AA	AA	AA	AA	AA	AA	AA	AA	AA	AA	AA	AA	AA	AA	GG	AA	GG	AA	AA	GG	GG	AA	AA	AA	AA	AA	GG	--	AA	GG	GG	GG	GG	GG	GG	GG	AA	AA	GG
Gm08_7858208_T_C-0_T_R_2177931639	A/G	8	7864706	NC	NC	NC	NC	NC	NC	NC	AA	AA	AA	AA	AA	AA	AA	AA	AA	AA	AA	AA	AA	AA	AA	AA	AA	AA	AA	AA	GG	AA	AA	AA	AA	AA	AA	AA	AA	AA	AA	AA	AA	AA	AA	AA	AA	AA	AA
Gm08_7867809_A_G-0_T_F_2177931640	A/G	8	7874256	NC	NC	NC	NC	NC	NC	NC	GG	GG	GG	GG	GG	GG	GG	GG	GG	AA	AA	GG	AA	AA	AA	AA	GG	GG	AA	AA	AA	AA	GG	AA	AA	AA	AA	AA	AA	GG	AA	GG	AA	AA	GG	AA	AA	AA	AA
Gm08_7876754_T_C-1_T_R_2179337153	A/G	8	7883252	NC	NC	NC	NC	NC	NC	NC	GG	GG	GG	GG	GG	GG	GG	GG	GG	AA	AA	GG	AA	AA	GG	AA	AA	GG	AA	GG	GG	AA	GG	AA	AA	AA	GG	AG	AA	GG	GG	GG	GG	GG	GG	GG	AA	AA	GG
Gm08_7889780_T_C-0_B_F_2177931646	T/C	8	7896229	NC	NC	NC	NC	NC	NC	NC	AG	AG	AG	AG	AG	AG	AG	AG	AG	AA	AA	AG	AA	AA	AA	AA	AA	AG	AA	AA	AA	AA	AG	AA	AA	AA	AA	AA	AA	AA	AA	AG	AA	AA	AG	AA	AA	AA	AA
Gm08_7939929_T_G-0_T_R_2177931649	A/C	8	7946429	NC	NC	NC	NC	NC	NC	NC	AA	AA	AA	AA	AA	AA	AA	AA	AA	AA	AA	AA	AA	AA	CC	AA	CC	AA	AA	AA	AA	AA	AA	AA	AA	AA	AA	AA	AA	CC	AA	AA	AA	AA	AA	AA	AA	AA	AA
Gm08_7966243_A_C-0_B_R_2177931653	T/G	8	7970598	NC	NC	NC	NC	NC	NC	NC	AA	AA	AA	AA	AA	AA	AA	AA	AA	AA	AA	AA	AC	AC	AA	AA	AA	AA	AA	AC	AA	AA	AA	AA	AC	AC	AA	AA	AA	AC	AA	AA	AA	AC	AA	AA	AA	AC	AA
Gm08_7989547_G_T-1_B_F_2179337156	T/G	8	7993852	NC	NC	NC	NC	NC	NC	NC	AC	AC	AC	AC	AC	AC	AC	AC	AC	CC	CC	AC	CC	CC	CC	CC	AC	AC	CC	CC	AC	CC	AC	CC	CC	CC	CC	--	CC	CC	AC	AC	AC	CC	AC	AC	CC	CC	CC
Gm08_8013021_T_C-0_T_R_2177931655	A/G	8	8017380	NC	NC	NC	NC	NC	NC	NC	AA	AA	AA	AA	AA	AA	AA	AA	AA	AA	AA	AA	AA	AA	GG	AA	GG	AA	AA	AA	GG	AA	AA	AA	AA	AA	AA	AG	AA	GG	GG	AA	GG	AA	AA	GG	AA	AA	AA
Gm08_8043785_T_C-1_T_R_2179337159	A/G	8	8048144	NC	NC	NC	NC	NC	NC	NC	AA	AA	AA	AA	AA	AA	AA	AA	AA	AA	AA	AA	AA	AA	AA	AA	AA	AA	AA	AA	AA	AA	AA	AA	AA	AA	AA	--	AA	GG	AA	GG	AA	AA	AA	AA	AA	AA	AA
Gm08_8044566_A_G-0_T_F_2177931656	A/G	8	8048874	NC	NC	NC	NC	NC	NC	NC	AA	AA	AA	AA	AA	AA	AA	AA	AA	AA	AA	AA	AA	AA	AA	AA	AA	AA	AA	AA	AA	AA	AA	AA	AA	AA	AA	--	AA	AA	AA	GG	AA	AA	AA	AA	AA	AA	AA
Gm08_8048137_G_A-0_B_R_2177931659	T/C	8	8052496	NC	NC	NC	NC	NC	NC	NC	GG	GG	GG	GG	GG	GG	GG	GG	GG	GG	GG	GG	GG	GG	GG	GG	GG	GG	GG	GG	GG	GG	GG	GG	GG	GG	GG	GG	GG	GG	GG	GG	GG	GG	GG	GG	GG	GG	GG
Gm08_8050557_A_G-0_T_F_2177931662	A/G	8	8054865	NC	NC	NC	NC	NC	NC	NC	AA	AA	AA	AA	AA	AA	AA	AA	AA	AA	AA	AA	AA	AA	AA	AA	AA	AA	AA	AA	GG	AA	AA	AA	AA	AA	AA	AG	AA	AA	AA	AA	AA	AA	AA	AA	AA	AA	AA
Gm08_8185799_T_C-0_B_F_2177931664	T/C	8	8190098	NC	NC	NC	NC	NC	NC	NC	AA	AA	AA	AA	AA	AA	AA	AA	AA	AA	AA	AA	AA	AA	GG	AA	GG	AA	AA	AA	GG	AA	AA	AA	AA	AA	AA	AA	AA	AA	AA	AA	AA	AA	AA	AA	AA	AA	AA
Gm08_8193904_G_A-0_B_R_2177931669	T/C	8	8198253	NC	NC	NC	NC	NC	NC	NC	GG	GG	GG	GG	GG	GG	GG	GG	GG	GG	GG	GG	GG	GG	AG	GG	AG	GG	GG	GG	AG	GG	GG	GG	GG	GG	GG	GG	GG	GG	GG	GG	GG	GG	GG	GG	GG	GG	GG
Gm08_8227016_A_G-0_T_F_2177931672	A/G	8	8231314	NC	NC	NC	NC	NC	NC	NC	AA	AA	AA	AA	AA	AA	AA	AA	AA	AA	AA	AA	AA	AA	GG	AA	GG	AA	AA	AA	GG	AA	AA	AA	AA	AA	AA	AA	AA	GG	AA	AA	AA	AA	AA	AA	AA	AA	AA
Gm08_8236655_C_T-0_B_F_2177931674	T/C	8	8240953	NC	NC	NC	NC	NC	NC	NC	GG	GG	GG	GG	GG	GG	GG	GG	GG	GG	GG	GG	GG	GG	GG	GG	GG	GG	GG	GG	AA	GG	GG	GG	GG	GG	GG	GG	GG	GG	GG	GG	GG	GG	GG	GG	GG	GG	GG
Gm08_8267123_T_C-0_B_F_2177931678	T/C	8	8271421	NC	NC	NC	NC	NC	NC	NC	AA	AA	AA	AA	AA	AA	AA	AA	AA	AA	AA	AA	AA	AA	GG	AA	AA	AA	AA	AA	AA	AA	AA	AA	AA	AA	AA	AA	AA	GG	AA	AA	AA	AA	AA	AA	AA	AA	AA
Gm08_8268861_A_C-1_T_F_2179337160	A/C	8	8273159	NC	NC	NC	NC	NC	NC	NC	AA	AA	AA	AA	AA	AA	AA	AA	AA	AA	AA	AA	AA	AA	CC	AA	CC	AA	AA	AA	CC	AA	AA	AA	AA	AA	AA	AC	AA	CC	CC	AA	CC	AA	AA	CC	AA	AA	AA
Gm08_8272057_A_G-0_B_R_2177931681	T/C	8	8276406	NC	NC	NC	NC	NC	NC	NC	AA	AA	AA	AA	AA	AA	AA	AA	AA	AA	AA	AA	AA	AA	GG	AA	GG	AA	AA	AA	GG	AA	AA	AA	AA	AA	AA	AA	AA	GG	AA	AA	AA	AA	AA	AA	AA	AA	AA
Gm08_8279854_A_C-0_B_R_2177931683	T/G	8	8284203	NC	NC	NC	NC	NC	NC	NC	AA	AA	AA	AA	AA	AA	AA	AA	AA	AA	AA	AA	AA	AA	AA	AA	CC	AA	AA	AA	CC	AA	AA	AA	AA	AA	AA	--	AA	AA	AA	AA	AA	AA	AA	AA	AA	AA	AA
Gm08_8319642_C_T-0_T_R_2177931693	A/G	8	8323991	NC	NC	NC	NC	NC	NC	NC	GG	GG	GG	GG	GG	GG	GG	GG	GG	GG	GG	GG	GG	GG	GG	GG	AG	GG	GG	GG	AG	GG	GG	GG	GG	GG	GG	GG	GG	AG	GG	GG	GG	GG	GG	GG	GG	GG	GG
Gm08_8378380_A_G-0_B_R_2177931695	T/C	8	8382729	NC	NC	NC	NC	NC	NC	NC	AA	AA	AA	AA	AA	AA	AA	AA	AA	AA	AA	AA	AA	AA	--	AA	GG	AA	AA	AA	GG	AA	AA	AA	AA	AA	AA	AA	AA	--	AA	AA	AA	AA	AA	AA	AA	AA	AA
Gm08_8462762_T_G-0_T_R_2177931703	A/C	8	8399489	NC	NC	NC	NC	NC	NC	NC	AA	AA	AA	AA	AA	AA	AA	AA	AA	AA	AA	AA	AA	AA	CC	AA	AA	AA	AA	AA	CC	AA	AA	AA	AA	AA	AA	AA	AA	CC	AA	AA	AA	AA	AA	AA	AA	AA	AA
Gm08_8427110_A_G-0_T_F_2177931700	A/G	8	8434722	NC	NC	NC	NC	NC	NC	NC	AA	AA	AA	AA	AA	AA	AA	AA	AA	AA	AA	AA	AA	AA	AG	AA	AG	AA	AA	AA	AG	AA	AA	AA	AA	AA	AA	--	AA	AG	AA	AA	AA	AA	AA	AA	AA	AA	AA
Gm08_8410761_G_A-0_B_R_2177931699	T/C	8	8451020	NC	NC	NC	NC	NC	NC	NC	AA	AA	AA	AA	AA	AA	AA	AA	AA	AA	AA	AA	AA	AA	GG	AA	GG	AA	AA	GG	GG	AA	AA	AA	AA	AA	GG	GG	AA	GG	GG	GG	GG	GG	GG	GG	AA	AA	GG
Gm08_8508945_G_A-0_B_R_2177931707	T/C	8	8538998	NC	NC	NC	NC	NC	NC	NC	GG	GG	GG	GG	GG	GG	GG	GG	GG	GG	GG	GG	GG	GG	GG	GG	GG	GG	GG	GG	GG	GG	GG	GG	GG	GG	GG	GG	GG	AA	GG	GG	GG	GG	GG	GG	GG	GG	GG
Gm08_8513244_C_T-0_T_R_2177931709	A/G	8	8543297	NC	NC	NC	NC	NC	NC	NC	AG	AG	GG	GG	GG	GG	GG	GG	GG	GG	GG	GG	GG	GG	GG	GG	GG	GG	GG	GG	GG	GG	GG	GG	GG	GG	AG	GG	GG	GG	AG	GG	GG	AG	GG	GG	GG	GG	GG
Gm08_8571052_A_G-0_T_F_2177931718	A/G	8	8601055	NC	NC	NC	NC	NC	NC	NC	GG	GG	GG	GG	GG	GG	GG	GG	GG	GG	GG	GG	GG	GG	GG	GG	GG	GG	GG	AA	GG	GG	GG	GG	GG	GG	AA	AG	GG	GG	AA	AA	AA	AA	AA	AA	GG	GG	AA
Gm08_8583055_C_T-0_B_F_2177931726	T/C	8	8613057	NC	NC	NC	NC	NC	NC	NC	GG	GG	GG	GG	GG	GG	GG	GG	GG	GG	GG	GG	GG	GG	GG	GG	GG	GG	GG	GG	AA	GG	GG	GG	GG	GG	GG	GG	GG	GG	GG	GG	GG	GG	GG	GG	GG	GG	GG
Gm08_8592791_A_C-0_T_F_2177931728	A/C	8	8622793	NC	NC	NC	NC	NC	NC	NC	AA	AA	AA	AA	AA	AA	AA	AA	AA	AA	AA	AA	AA	AA	CC	AA	AA	AA	AA	AA	AA	AA	AA	AA	AA	AA	AA	AC	AA	CC	AA	AA	AA	AA	AA	AA	AA	AA	AA
Gm08_8592905_C_A-0_T_F_2177931730	A/C	8	8622907	NC	NC	NC	NC	NC	NC	NC	CC	CC	CC	CC	CC	CC	CC	CC	CC	CC	CC	CC	CC	CC	CC	CC	CC	CC	CC	CC	CC	CC	CC	CC	CC	CC	CC	CC	CC	CC	CC	CC	CC	CC	CC	CC	CC	CC	CC
Gm08_8605601_A_G-0_B_R_2177931735	T/C	8	8635653	NC	NC	NC	NC	NC	NC	NC	AA	AA	AA	AA	AA	AA	AA	AA	AA	AA	AA	AA	AA	AA	AA	AA	AA	AA	AA	AA	AA	AA	AA	AA	AA	AA	AA	AG	AA	AA	AA	AA	AA	AA	AG	AA	AA	AA	AA
Gm08_8607787_T_C-0_T_R_2177931737	A/G	8	8637839	NC	NC	NC	NC	NC	NC	NC	AA	AA	AA	AA	AA	AA	AA	AA	AA	AA	AA	AA	AA	AA	AA	AA	AA	AA	AA	AA	AA	AA	AA	AA	AA	AA	AA	AG	AA	AA	AA	AA	AA	AA	AA	AA	AA	AA	AA
Gm08_8627848_A_G-1_B_R_2179337173	T/C	8	8657900	NC	NC	NC	NC	NC	NC	NC	AA	AA	AA	AA	AA	AA	AA	AA	AA	AA	AA	AA	AA	AA	AA	AA	AA	AA	AA	AA	GG	AA	AA	AA	AA	AA	AA	GG	AA	GG	AA	AA	AA	AA	AA	AA	AA	AA	AA
Gm08_8656325_G_T-0_B_F_2177931738	T/G	8	8686326	NC	NC	NC	NC	NC	NC	NC	CC	CC	CC	CC	CC	CC	CC	CC	CC	AC	AC	AC	AC	AC	AC	AC	AC	CC	AC	AC	AA	AC	AC	AC	AC	AC	AC	--	AC	AC	AC	AC	CC	CC	CC	AC	CC	AC	CC
Gm08_8673326_T_C-0_B_F_2177931742	T/C	8	8703327	NC	NC	NC	NC	NC	NC	NC	AA	AA	AA	AA	AA	AA	AA	AA	AA	AA	AA	AA	AA	AA	AA	AA	AA	AA	AA	GG	GG	AA	AA	AA	AA	AA	GG	GG	AA	GG	AA	GG	AA	AA	GG	AA	AA	AA	AA
Gm08_8860183_G_A-0_T_F_2177931756	A/G	8	8853388	NC	NC	NC	NC	NC	NC	NC	AG	AG	AG	AG	AG	AG	AG	GG	AG	AG	AG	AG	AG	AG	AG	AG	AG	AG	AG	AG	AG	AG	AG	AG	AG	AG	AG	AG	AG	GG	GG	AG	GG	GG	AG	GG	AG	AG	GG
Gm08_8876384_T_C-0_B_F_2177931758	T/C	8	8869589	NC	NC	NC	NC	NC	NC	NC	GG	GG	GG	GG	GG	GG	GG	AA	GG	GG	GG	GG	GG	GG	GG	GG	GG	GG	GG	GG	GG	GG	GG	GG	GG	GG	GG	GG	GG	GG	AA	GG	AA	AA	GG	AA	GG	GG	AA
Gm08_8886921_G_A-0_B_R_2177931761	T/C	8	8880177	NC	NC	NC	NC	NC	NC	NC	GG	GG	GG	GG	GG	GG	GG	GG	GG	GG	GG	GG	GG	GG	GG	GG	GG	GG	GG	GG	GG	GG	GG	GG	GG	GG	GG	GG	GG	GG	GG	GG	GG	GG	GG	GG	GG	GG	GG
Gm08_8887018_G_A-0_B_R_2177931763	T/C	8	8880274	NC	NC	NC	NC	NC	NC	NC	GG	GG	GG	GG	GG	GG	GG	GG	GG	GG	GG	GG	GG	GG	GG	GG	GG	GG	GG	GG	GG	GG	GG	GG	GG	GG	GG	GG	GG	GG	GG	GG	GG	GG	GG	GG	GG	GG	GG
Gm08_8957499_C_T-0_B_F_2177931768	T/C	8	8950704	NC	NC	NC	NC	NC	NC	NC	GG	GG	GG	GG	GG	GG	GG	GG	GG	GG	GG	GG	GG	GG	GG	GG	GG	GG	GG	AA	AA	GG	GG	GG	GG	GG	GG	AA	GG	GG	GG	AA	GG	GG	GG	GG	GG	GG	GG
Gm08_8958631_G_A-0_T_F_2177931770	A/G	8	8951836	NC	NC	NC	NC	NC	NC	NC	GG	GG	GG	GG	GG	GG	GG	GG	GG	GG	GG	GG	GG	GG	GG	GG	GG	GG	GG	GG	GG	GG	GG	GG	GG	GG	GG	GG	GG	GG	GG	GG	GG	GG	GG	GG	GG	GG	GG
Gm08_9029887_C_T-1_B_F_2179337180	T/C	8	9022603	NC	NC	NC	NC	NC	NC	NC	GG	GG	GG	GG	GG	GG	GG	GG	GG	GG	GG	GG	GG	GG	AG	GG	GG	GG	GG	AG	AG	GG	GG	GG	GG	GG	GG	AG	GG	AG	GG	AG	GG	GG	GG	GG	GG	GG	GG
Gm08_9227563_G_A-1_T_F_2179337186	A/G	8	9220264	NC	NC	NC	NC	NC	NC	NC	GG	GG	GG	GG	GG	GG	GG	GG	GG	GG	GG	GG	GG	GG	--	GG	GG	GG	GG	--	--	GG	GG	GG	GG	GG	GG	AG	GG	--	GG	AG	GG	GG	GG	GG	GG	GG	GG
Gm08_9597333_T_C-1_B_F_2179337198	T/C	8	9589420	NC	NC	NC	NC	NC	NC	NC	GG	GG	GG	GG	GG	GG	GG	GG	GG	AA	GG	GG	GG	GG	GG	GG	GG	GG	GG	GG	GG	GG	GG	GG	GG	GG	GG	GG	GG	GG	GG	GG	GG	GG	GG	GG	GG	GG	AA
Gm08_9634993_A_C-1_B_R_2179337201	T/G	8	9627085	NC	NC	NC	NC	NC	NC	NC	CC	CC	CC	CC	CC	CC	CC	CC	CC	AA	CC	CC	CC	CC	AA	CC	CC	CC	CC	AA	AA	CC	CC	CC	CC	CC	CC	AC	CC	AA	CC	CC	CC	CC	CC	CC	CC	CC	AA
Gm08_9700052_T_G-1_B_F_2179337202	T/G	8	9692093	NC	NC	NC	NC	NC	NC	NC	CC	CC	CC	CC	CC	CC	CC	CC	CC	AA	CC	CC	CC	CC	AA	CC	CC	CC	CC	AA	AA	CC	CC	CC	CC	CC	CC	AC	CC	AA	CC	CC	CC	CC	CC	CC	CC	CC	AA
Gm08_9741542_T_C-1_T_R_2179337205	A/G	8	9733634	NC	NC	NC	NC	NC	NC	NC	GG	GG	GG	GG	GG	GG	GG	GG	GG	AA	GG	GG	GG	GG	GG	GG	GG	GG	GG	GG	GG	GG	GG	GG	GG	GG	GG	AG	GG	GG	GG	GG	GG	GG	GG	GG	GG	GG	AA
Gm08_10116360_C_T-1_B_F_2179337218	T/C	8	10029098	NC	NC	NC	NC	NC	NC	NC	GG	GG	GG	GG	GG	GG	GG	GG	GG	GG	GG	GG	GG	GG	AG	GG	GG	GG	GG	--	--	GG	GG	GG	GG	GG	GG	--	GG	AG	AG	GG	AG	GG	GG	GG	GG	GG	GG
Gm08_10172600_G_A-1_T_F_2179337220	A/G	8	10085337	NC	NC	NC	NC	NC	NC	NC	GG	GG	GG	GG	GG	GG	GG	GG	GG	GG	GG	GG	GG	GG	AG	GG	GG	GG	GG	AG	AG	GG	GG	GG	GG	GG	GG	--	GG	AG	AG	GG	AG	AG	GG	GG	GG	GG	GG
Gm05_36196250_T_G-1_T_R_2179335597	A/C	8	10204339	NC	NC	NC	NC	NC	NC	NC	AA	AA	AC	AC	AC	AC	AC	AC	AC	AA	AA	AA	AA	AA	AC	AA	AA	AC	AA	AC	AC	AA	AC	AA	AA	AA	AC	AA	AA	AC	AA	AC	AA	AA	AA	AA	AA	AA	AA
Gm08_10303031_C_T-1_B_F_2179337222	T/C	8	10215912	NC	NC	NC	NC	NC	NC	NC	AA	AA	AA	AA	AA	AA	AA	AG	AA	AG	AA	AA	AA	AA	AG	AA	AA	AG	AA	AG	AG	AA	AA	AA	AA	AA	AA	AA	AA	AG	AA	AA	AA	AA	AA	AA	AG	AA	AG
Gm08_10330658_A_C-1_B_R_2179337225	T/G	8	10243589	NC	NC	NC	NC	NC	NC	NC	AA	AA	AA	AA	AA	AA	AA	AA	AA	AA	CC	CC	CC	CC	CC	CC	CC	AA	CC	CC	CC	CC	AA	CC	CC	CC	CC	CC	CC	CC	CC	CC	CC	AA	CC	AA	CC	CC	AA
Gm08_10418912_C_T-1_T_R_2179337227	A/G	8	10331687	NC	NC	NC	NC	NC	NC	NC	AA	AA	AA	AA	AA	AA	AA	GG	AA	GG	GG	GG	GG	GG	GG	GG	AA	AA	GG	GG	GG	GG	AA	GG	GG	GG	GG	GG	GG	GG	GG	GG	GG	AA	GG	AA	AA	GG	GG
Gm08_10570097_C_T-1_B_F_2179337228	T/C	8	10482794	NC	NC	NC	NC	NC	NC	NC	AA	AA	AA	AA	AA	AA	AA	GG	AA	GG	AA	AA	AA	AA	GG	GG	AA	AA	GG	GG	GG	GG	AA	GG	AA	AA	AA	AG	AA	GG	GG	AA	GG	AA	AA	AA	GG	AA	GG
Gm08_10735245_T_G-1_B_F_2179337234	T/G	8	10646097	NC	NC	NC	NC	NC	NC	NC	CC	CC	CC	CC	CC	CC	CC	AA	CC	AA	AA	AA	AA	AA	--	CC	CC	AA	CC	CC	CC	CC	CC	CC	AA	AA	CC	AC	AA	CC	AA	AA	AA	AA	AA	AA	CC	AA	CC
Gm08_10850793_C_A-1_B_R_2179337239	T/G	8	10761696	NC	NC	NC	NC	NC	NC	NC	CC	CC	CC	CC	CC	CC	CC	CC	CC	CC	CC	CC	CC	CC	CC	CC	CC	CC	CC	AA	AA	CC	CC	CC	CC	CC	CC	CC	CC	CC	CC	CC	CC	CC	CC	CC	CC	CC	CC
Gm08_10947242_C_T-1_T_R_2179337241	A/G	8	10858145	NC	NC	NC	NC	NC	NC	NC	GG	GG	GG	GG	GG	GG	GG	AA	GG	GG	AA	AA	GG	AA	AA	GG	GG	AA	GG	AA	AA	GG	GG	GG	AA	AA	AA	AA	AA	AA	AA	GG	AA	AA	AA	AA	AA	AA	GG
Gm08_11052135_C_T-1_T_R_2179337243	A/G	8	10963037	NC	NC	NC	NC	NC	NC	NC	GG	GG	GG	GG	GG	GG	GG	GG	GG	GG	GG	GG	GG	GG	GG	GG	GG	GG	GG	AA	AA	GG	GG	GG	GG	GG	GG	AA	GG	AA	GG	GG	GG	GG	GG	GG	AA	GG	GG
Gm08_11073425_T_G-1_T_R_2179337245	A/C	8	10984325	NC	NC	NC	NC	NC	NC	NC	AA	AA	AA	AA	AA	AA	AA	CC	AA	AA	CC	CC	AA	CC	CC	AA	AA	CC	AA	CC	CC	AA	AA	AA	CC	CC	CC	CC	CC	CC	CC	AA	CC	CC	CC	CC	CC	CC	AA
Gm08_11215154_C_T-1_B_F_2179337246	T/C	8	11126018	NC	NC	NC	NC	NC	NC	NC	GG	GG	GG	GG	GG	GG	GG	GG	GG	GG	GG	GG	GG	GG	AA	GG	GG	GG	GG	AA	AA	GG	GG	GG	GG	GG	GG	AG	GG	AA	GG	AA	GG	GG	GG	GG	GG	GG	GG
Gm08_11257840_T_C-1_B_F_2179337248	T/C	8	11168704	NC	NC	NC	NC	NC	NC	NC	AA	AA	AA	AA	AA	AA	AA	GG	AA	AA	GG	GG	AA	GG	GG	AA	AA	GG	AA	GG	GG	AA	AA	AA	GG	GG	GG	AG	GG	GG	GG	GG	GG	GG	GG	GG	GG	GG	AA
Gm08_11359720_A_G-1_B_R_2179337251	T/C	8	11270635	NC	NC	NC	NC	NC	NC	NC	AA	AA	AA	AA	AA	AA	AA	AA	AA	AA	AA	AA	AA	AA	GG	GG	AA	AA	AA	GG	GG	GG	AA	GG	AA	AA	AA	AG	AA	GG	AA	GG	AA	AA	AA	AA	GG	AA	AA
Gm08_11451417_C_T-1_T_R_2179337253	A/G	8	11367887	NC	NC	NC	NC	NC	NC	NC	GG	GG	GG	GG	GG	GG	GG	AA	GG	GG	AA	AA	AA	AA	AA	GG	GG	AA	AA	AA	AA	GG	GG	GG	AA	AA	AA	AA	AA	AA	AA	AA	AA	GG	AA	AA	AA	AA	GG
Gm08_11501419_A_C-1_T_F_2179337254	A/C	8	11417682	NC	NC	NC	NC	NC	NC	NC	AC	AC	AC	AC	AC	AC	AC	CC	AC	AC	AC	AC	CC	AC	CC	AC	AC	AC	CC	CC	CC	AC	AC	AC	AC	AC	CC	CC	AC	CC	CC	CC	CC	AC	CC	CC	AC	AC	AC
Gm08_11685418_C_T-1_T_R_2179337261	A/G	8	11602309	NC	NC	NC	NC	NC	NC	NC	AA	AA	AA	AA	AA	AA	AA	GG	AA	GG	GG	GG	GG	GG	GG	AA	GG	GG	GG	GG	AA	AA	AA	AA	GG	GG	GG	GG	GG	GG	GG	GG	GG	AA	GG	GG	GG	GG	GG
Gm08_11730256_T_C-1_B_F_2179337262	T/C	8	11647096	NC	NC	NC	NC	NC	NC	NC	AA	AA	AA	AA	AA	AA	AA	AA	AA	AA	AA	AA	AA	AA	GG	AA	AA	AA	AA	GG	AA	AA	AA	AA	AA	AA	GG	AA	AA	GG	AA	AA	AA	AA	AA	GG	AA	AA	AA
Gm08_11759489_C_T-1_T_R_2179337265	A/G	8	11676380	NC	NC	NC	NC	NC	NC	NC	AA	AA	AA	AA	AA	AA	AA	GG	AA	GG	GG	GG	GG	GG	AA	AA	GG	GG	GG	AA	AA	AA	AA	AA	GG	GG	AA	GG	GG	AA	GG	GG	GG	AA	GG	GG	GG	GG	GG
Gm08_11864710_G_A-1_T_F_2179337266	A/G	8	11782531	NC	NC	NC	NC	NC	NC	NC	GG	GG	GG	GG	GG	GG	GG	GG	GG	GG	GG	GG	GG	GG	AA	GG	GG	GG	GG	AA	AA	GG	GG	GG	GG	GG	AA	GG	GG	AA	GG	GG	GG	GG	GG	GG	GG	GG	GG
Gm08_11971416_C_T-1_B_F_2179337270	T/C	8	11888587	NC	NC	NC	NC	NC	NC	NC	GG	GG	GG	GG	GG	GG	GG	AG	GG	GG	GG	GG	AG	GG	AG	GG	AG	GG	AG	GG	GG	GG	GG	GG	GG	GG	GG	GG	GG	GG	AG	GG	AG	GG	GG	GG	GG	GG	AG
Gm08_12055669_A_G-1_B_R_2179337273	T/C	8	11973168	NC	NC	NC	NC	NC	NC	NC	AA	AA	AA	AA	AA	AA	AA	AA	AA	AA	AA	AA	AA	AA	GG	GG	AA	AA	AA	GG	GG	AA	AA	AA	AA	AA	GG	AA	AA	GG	AA	AA	AA	AA	GG	AA	GG	AA	AA
Gm08_12189320_G_A-1_B_R_2179337275	T/C	8	12106914	NC	NC	NC	NC	NC	NC	NC	GG	GG	GG	GG	GG	GG	GG	GG	GG	GG	AA	GG	GG	AA	GG	GG	GG	GG	GG	AA	AA	AA	GG	AA	AA	AA	AA	GG	AA	AA	AA	AA	AA	AA	GG	GG	GG	AA	GG
Gm08_12251183_T_C-1_T_R_2179337277	A/G	8	12168775	NC	NC	NC	NC	NC	NC	NC	AA	AA	AA	AA	AA	AA	AA	AA	AA	AA	GG	AA	AA	GG	GG	GG	AA	AA	AA	GG	GG	GG	AA	GG	GG	GG	GG	AA	GG	GG	AA	GG	AA	AA	GG	AA	GG	GG	AA
Gm08_12513720_C_T-1_B_F_2179337284	T/C	8	12431300	NC	NC	NC	NC	NC	NC	NC	GG	GG	GG	GG	GG	GG	GG	GG	GG	GG	GG	GG	GG	GG	AA	GG	GG	GG	GG	AA	AA	GG	GG	GG	GG	GG	AA	GG	GG	GG	GG	GG	GG	GG	GG	GG	GG	GG	GG
Gm08_12574842_C_A-1_T_F_2179337286	A/C	8	12492422	NC	NC	NC	NC	NC	NC	NC	CC	CC	CC	CC	CC	CC	CC	CC	CC	CC	CC	CC	CC	CC	CC	CC	CC	CC	CC	AA	AA	CC	CC	CC	CC	CC	AA	CC	CC	CC	CC	CC	CC	CC	CC	CC	CC	CC	CC
Gm08_12660080_C_A-1_T_F_2179337288	A/C	8	12577680	NC	NC	NC	NC	NC	NC	NC	CC	CC	CC	CC	CC	CC	CC	CC	CC	CC	CC	CC	CC	CC	CC	AA	CC	CC	CC	CC	AA	CC	CC	CC	CC	CC	AA	CC	CC	CC	CC	CC	CC	CC	CC	CC	CC	CC	CC
Gm08_12714510_T_C-1_B_F_2179337290	T/C	8	12632110	NC	NC	NC	NC	NC	NC	NC	AA	AA	AA	AA	AA	AA	AA	AA	AA	AA	AA	AA	AA	AA	AA	GG	AA	AA	AA	AA	GG	AA	AA	AA	AA	AA	GG	AA	AA	AA	AA	AA	AA	AA	AA	AA	AA	AA	AA
Gm08_12869977_G_A-1_T_F_2179337292	A/G	8	12796576	NC	NC	NC	NC	NC	NC	NC	GG	GG	GG	GG	GG	GG	GG	GG	GG	GG	GG	GG	GG	GG	AG	AG	GG	GG	GG	GG	AG	GG	GG	GG	GG	GG	AG	GG	GG	GG	GG	GG	GG	GG	GG	GG	GG	GG	GG
Gm08_12971742_G_A-1_B_R_2179337295	T/C	8	12898394	NC	NC	NC	NC	NC	NC	NC	GG	GG	GG	GG	GG	GG	GG	GG	GG	GG	GG	GG	GG	GG	AA	AA	GG	GG	GG	GG	AA	GG	GG	GG	GG	GG	AA	GG	GG	GG	AA	GG	AA	GG	AA	AA	GG	GG	GG
Gm08_13040141_A_G-1_T_F_2179337296	A/G	8	12966699	NC	NC	NC	NC	NC	NC	NC	AA	AA	AA	AA	AA	AA	AA	AA	AA	AA	AA	AA	AA	AA	GG	GG	AA	AA	AA	AA	GG	AA	AA	AA	AA	AA	GG	AA	AA	AA	GG	AA	GG	AA	GG	GG	AA	AA	AA
Gm08_13109130_A_G-1_T_F_2179337298	A/G	8	13035688	NC	NC	NC	NC	NC	NC	NC	AA	AA	AA	AA	AA	AG	AA	AA	AA	AA	AA	AA	AA	AA	GG	GG	AA	AA	AA	AA	GG	AA	AA	AA	AA	AA	GG	AA	AA	AA	GG	AA	GG	AA	GG	GG	GG	AA	AA
Gm08_13198471_C_T-1_B_F_2179337300	T/C	8	13125298	NC	NC	NC	NC	NC	NC	NC	GG	GG	GG	GG	GG	GG	GG	GG	GG	GG	GG	GG	GG	GG	GG	AG	GG	GG	GG	GG	AA	GG	GG	GG	GG	GG	AG	GG	GG	GG	GG	GG	GG	GG	GG	GG	GG	GG	GG
Gm08_13236059_C_A-1_B_R_2179337303	T/G	8	13162937	NC	NC	NC	NC	NC	NC	NC	CC	CC	CC	CC	CC	CC	CC	CC	CC	CC	CC	CC	CC	CC	AA	AA	CC	CC	CC	CC	AA	CC	CC	CC	CC	CC	AA	CC	CC	CC	AA	CC	AA	CC	AA	AA	CC	CC	CC
Gm08_13640846_A_G-1_T_F_2179337312	A/G	8	13577529	NC	NC	NC	NC	NC	NC	NC	AA	AA	AA	AA	AA	AA	AA	AA	AA	AA	AA	AA	AA	AA	--	GG	AA	AA	AA	GG	AA	AA	AA	AA	AA	AA	GG	AA	AA	GG	GG	AA	GG	AA	GG	GG	AA	AA	AA
Gm08_13959439_T_C-1_B_F_2179337320	T/C	8	13890122	NC	NC	NC	NC	NC	NC	NC	AG	AG	AG	AG	AG	AG	AG	GG	AG	AG	AG	AG	GG	AG	AG	GG	GG	AG	GG	GG	AG	AG	AG	AG	AG	AG	GG	AG	AG	GG	AG	AG	AG	AG	AG	AG	GG	AG	GG
Gm08_14004130_G_A-1_T_F_2179337322	A/G	8	13934813	NC	NC	NC	NC	NC	NC	NC	GG	GG	GG	GG	GG	GG	GG	AA	GG	GG	AA	GG	AA	AA	GG	AA	AA	GG	AA	GG	GG	AA	GG	AA	AA	AA	GG	GG	GG	GG	GG	GG	GG	AA	GG	GG	GG	AA	AA
Gm08_14198186_G_T-1_T_R_2179337327	A/C	8	14128943	NC	NC	NC	NC	NC	NC	NC	CC	CC	CC	CC	CC	CC	CC	CC	CC	CC	CC	CC	CC	CC	AA	CC	CC	CC	CC	AA	CC	CC	CC	CC	CC	CC	AA	CC	CC	AA	AA	CC	CC	AA	AA	AA	AA	CC	CC
Gm08_14431777_C_A-1_T_F_2179337332	A/C	8	14362304	NC	NC	NC	NC	NC	NC	NC	CC	CC	CC	CC	CC	CC	CC	AC	CC	CC	CC	CC	AC	CC	CC	AC	CC	CC	AC	CC	CC	CC	CC	CC	CC	CC	CC	CC	CC	CC	CC	AC	CC	CC	CC	CC	AC	CC	AC
Gm08_14460902_T_C-1_T_R_2179337335	A/G	8	14391480	NC	NC	NC	NC	NC	NC	NC	AA	AA	AA	AA	AA	AA	AA	AA	AA	AA	AA	AA	AA	AA	GG	AA	AA	AA	AA	GG	AA	AA	AA	AA	AA	AA	GG	AA	AA	AA	AA	AA	AA	AA	AA	AA	AA	AA	AA
Gm08_14497484_C_T-1_T_R_2179337337	A/G	8	14428062	NC	NC	NC	NC	NC	NC	NC	GG	GG	GG	GG	GG	GG	GG	GG	GG	GG	GG	GG	GG	GG	AA	GG	GG	GG	GG	AA	GG	GG	GG	GG	GG	GG	AA	GG	GG	AA	GG	GG	GG	GG	GG	GG	GG	GG	GG
Gm08_14547171_T_C-1_B_F_2179337338	T/C	8	14477698	NC	NC	NC	NC	NC	NC	NC	AA	AA	AA	AA	AA	AA	AA	AA	AA	AA	GG	AA	AA	GG	GG	AA	GG	GG	AA	GG	AA	GG	AA	GG	GG	GG	GG	AA	GG	GG	AA	AA	AA	GG	GG	AA	AA	GG	AA
Gm08_14646649_A_G-1_B_R_2179337341	T/C	8	14577063	NC	NC	NC	NC	NC	NC	NC	AA	AA	AA	AA	AA	AA	AA	GG	AA	AA	AA	AA	GG	AA	GG	GG	AA	AA	GG	GG	AA	AA	AA	AA	AA	AA	GG	AA	AA	GG	GG	GG	AA	GG	AA	GG	GG	AA	GG
Gm08_14709181_C_A-1_B_R_2179337343	T/G	8	14639595	NC	NC	NC	NC	NC	NC	NC	CC	CC	CC	CC	CC	CC	CC	AA	CC	CC	AA	CC	AA	AA	AA	AA	AA	AA	AA	AA	CC	AA	CC	AA	AA	AA	AA	CC	AA	AA	AA	AA	CC	AA	AA	CC	AA	AA	AA
Gm08_15386438_A_G-1_T_F_2179337358	A/G	8	15317709	NC	NC	NC	NC	NC	NC	NC	AA	AA	AA	AA	AA	AA	AA	AA	AA	AA	AA	AA	AA	AA	GG	AA	AA	AA	AA	AA	AA	AA	AA	AA	AA	AA	GG	AA	AA	AA	AA	AA	AA	AA	AA	AA	AA	AA	AA
Gm08_15538275_A_C-1_T_F_2179337360	A/C	8	15469309	NC	NC	NC	NC	NC	NC	NC	AA	AA	AA	AA	AA	--	AA	AA	AA	AA	AA	AA	AA	AA	CC	AA	AA	AA	AA	CC	CC	AA	AA	AA	AA	AA	CC	AA	AA	CC	AA	CC	AA	AA	AA	AA	CC	AA	AA
Gm08_15573572_T_G-1_B_F_2179337362	T/G	8	15504842	NC	NC	NC	NC	NC	NC	NC	AA	AA	AA	AA	AA	--	AA	AA	AA	AA	AA	AA	AA	AA	AA	AA	AA	AA	AA	CC	CC	AA	AA	AA	AA	AA	AA	AA	AA	CC	AA	CC	AA	AA	AA	AA	CC	AA	AA
Gm08_15617476_A_G-1_T_F_2179337364	A/G	8	15548746	NC	NC	NC	NC	NC	NC	NC	AA	AA	AA	AA	AA	--	AA	AA	AA	AA	AG	AA	AG	AG	AG	AA	AG	AG	AG	AG	AG	AG	AA	AG	AG	AG	AG	AA	AG	AG	AA	AA	AA	AA	AG	AA	AG	AG	AA
Gm08_15675506_A_C-1_B_R_2179337367	T/G	8	15592205	NC	NC	NC	NC	NC	NC	NC	AA	AA	AA	AA	AA	AA	AA	AA	AA	AA	AA	AA	AA	AA	AA	AA	AA	AA	CC	AA	AA	AA	AA	AA	AA	AA	AA	AA	AA	CC	AA	AA	AA	AA	CC	AA	CC	AA	AA
Gm08_16170136_C_A-1_T_F_2179337378	A/C	8	16094778	NC	NC	NC	NC	NC	NC	NC	CC	CC	CC	CC	CC	AC	CC	AA	CC	CC	AA	CC	AA	AA	CC	CC	AA	AA	AA	AA	AA	AA	CC	AA	AA	AA	AA	CC	AA	AA	CC	AA	CC	CC	CC	CC	AA	AA	CC
Gm08_16206984_A_G-1_B_R_2179337381	T/C	8	16131677	NC	NC	NC	NC	NC	NC	NC	AA	AA	AA	AA	AA	AA	AA	GG	AA	AA	AA	AA	AA	AA	AA	AA	AA	AA	GG	GG	GG	AA	AA	AA	AA	AA	GG	AA	AA	GG	AA	GG	AA	AA	AA	AA	GG	AA	AA
Gm08_16256510_A_C-1_B_R_2179337383	T/G	8	16190202	NC	NC	NC	NC	NC	NC	NC	AA	AA	AA	AA	AA	--	AA	CC	AA	AA	AA	AA	AA	AA	AA	AA	AA	AA	CC	CC	CC	AA	AA	AA	AA	AA	CC	AA	CC	CC	AA	CC	AA	AA	AA	AA	CC	AA	AA
Gm08_16290836_T_C-1_B_F_2179337384	T/C	8	16224477	NC	NC	NC	NC	NC	NC	NC	AA	AA	AA	AA	AA	AA	AA	AA	AA	AA	AA	AA	AA	AA	AA	AA	AA	AA	AA	GG	AA	AA	AA	AA	AA	AA	AA	AA	AA	AA	AA	AA	AA	AA	AA	AA	AA	AA	AA
Gm08_16340916_T_G-1_T_R_2179337387	A/C	8	16274608	NC	NC	NC	NC	NC	NC	NC	AA	AA	AA	AA	AA	AA	AA	AA	AA	AA	AA	AA	AA	AA	AA	AA	AA	AA	AA	CC	CC	AA	AA	AA	AA	AA	CC	AA	AA	CC	AA	AA	AA	AA	AA	AA	AA	AA	AA
Gm08_16378273_G_A-1_B_R_2179337389	T/C	8	16311965	NC	NC	NC	NC	NC	NC	NC	GG	GG	GG	GG	GG	GG	GG	GG	GG	GG	GG	GG	GG	GG	GG	GG	GG	GG	GG	AA	AA	GG	GG	GG	GG	GG	AA	GG	GG	AA	GG	GG	GG	GG	GG	GG	GG	GG	GG
Gm08_16683505_C_T-1_T_R_2179337395	A/G	8	16618074	NC	NC	NC	NC	NC	NC	NC	GG	GG	GG	GG	GG	AG	GG	GG	GG	GG	GG	GG	AA	AA	AA	AA	AA	AA	AA	AA	AA	AA	GG	AA	AA	AA	AA	GG	AA	AA	GG	GG	GG	GG	AA	AA	GG	AA	GG
Gm08_16790002_C_A-1_T_F_2179337396	A/C	8	16724394	NC	NC	NC	NC	NC	NC	NC	CC	CC	CC	CC	CC	CC	CC	CC	CC	CC	CC	CC	CC	CC	CC	CC	CC	CC	CC	AA	CC	CC	CC	CC	CC	CC	AA	CC	CC	CC	CC	CC	CC	CC	CC	CC	CC	CC	CC
Gm08_17019955_C_T-1_T_R_2179337407	A/G	8	16954164	NC	NC	NC	NC	NC	NC	NC	GG	GG	GG	GG	GG	GG	GG	GG	GG	GG	GG	GG	GG	GG	GG	GG	GG	GG	GG	GG	GG	GG	GG	GG	GG	GG	AA	GG	GG	GG	GG	GG	GG	GG	GG	GG	GG	GG	GG
Gm08_17083426_A_G-1_B_R_2179337409	T/C	8	17017636	NC	NC	NC	NC	NC	NC	NC	AA	AA	AA	AA	AA	AA	AA	AA	AA	AA	AA	AA	AA	AA	AA	AA	AA	AA	AA	GG	AA	AA	AA	AA	AA	AA	GG	AA	AA	GG	AA	AA	AA	GG	GG	AA	AA	AA	AA
Gm08_17307109_T_C-1_B_F_2179337414	T/C	8	17241269	NC	NC	NC	NC	NC	NC	NC	AG	AG	AG	AG	AG	AG	AG	AG	AG	AG	AG	AG	AG	AG	AG	AG	AG	AG	GG	AG	GG	AG	AG	AG	AG	AG	GG	AG	AG	GG	GG	GG	GG	GG	GG	GG	GG	AG	AG
Gm08_17444010_T_G-1_T_R_2179337421	A/C	8	17378225	NC	NC	NC	NC	NC	NC	NC	AA	AA	AA	AA	AA	AA	AA	AA	AA	AA	AA	AA	AA	AA	AA	AA	AA	AA	AA	CC	CC	AA	AA	AA	AA	AA	AA	AA	AA	CC	AA	AA	AA	AA	AA	AA	AA	AA	AA
Gm08_17579484_C_T-1_B_F_2179337426	T/C	8	17514281	NC	NC	NC	NC	NC	NC	NC	GG	GG	GG	GG	GG	GG	GG	GG	GG	GG	GG	GG	GG	GG	GG	GG	GG	GG	GG	AA	AA	GG	GG	GG	GG	GG	GG	GG	GG	AA	GG	GG	GG	GG	GG	GG	GG	GG	GG
Gm08_17718826_A_G-1_B_R_2179337431	T/C	8	17653631	NC	NC	NC	NC	NC	NC	NC	AA	AA	AA	AA	AA	AA	AA	AA	AA	AA	AA	AA	AA	AA	GG	AA	AA	AA	AA	GG	GG	AA	AA	AA	AA	AA	AA	AA	AA	GG	AA	AA	AA	AA	AA	AA	AA	AA	AA
Gm08_17813383_C_T-1_T_R_2179337433	A/G	8	17748801	NC	NC	NC	NC	NC	NC	NC	GG	GG	AA	AA	AA	AG	AA	GG	AA	GG	AA	AA	GG	GG	AA	GG	AA	GG	GG	AA	AA	GG	AA	GG	GG	GG	GG	GG	GG	AA	AA	GG	AA	GG	GG	AA	GG	GG	GG
Gm08_17928709_C_T-1_B_F_2179337434	T/C	8	17864256	NC	NC	NC	NC	NC	NC	NC	GG	GG	AA	AA	AA	AG	AA	GG	AA	GG	AA	AA	GG	GG	AA	GG	AA	GG	AA	AA	AA	GG	AA	GG	GG	GG	AA	GG	GG	AA	GG	AA	GG	AA	AA	GG	GG	GG	GG
Gm08_18101486_A_G-1_T_F_2179337436	A/G	8	18036672	NC	NC	NC	NC	NC	NC	NC	AA	AA	AA	AA	AA	AA	AA	AA	AA	AA	AA	AA	AA	AA	GG	AA	AA	AA	GG	GG	GG	AA	AA	AA	AA	AA	GG	AA	AA	AA	AA	GG	AA	AA	AA	GG	GG	AA	AA
Gm08_18225805_A_G-1_T_F_2179337440	A/G	8	18160702	NC	NC	NC	NC	NC	NC	NC	AA	AA	AA	AA	AA	AA	AA	AA	AA	AA	AA	AA	AA	AA	AA	AA	AA	AA	AA	GG	AA	AA	AA	AA	AA	AA	GG	AA	AA	AA	AA	AA	AA	AA	AA	AA	AA	AA	AA
Gm08_18319356_G_A-1_T_F_2179337444	A/G	8	18254253	NC	NC	NC	NC	NC	NC	NC	AG	AG	AG	GG	GG	--	GG	GG	GG	GG	GG	GG	AG	GG	AG	GG	AG	GG	GG	GG	AG	GG	GG	GG	GG	GG	AG	--	GG	AG	GG	GG	AG	AG	AG	AG	AG	GG	AG
Gm08_18379278_T_C-1_T_R_2179337447	A/G	8	18314239	NC	NC	NC	NC	NC	NC	NC	AA	AA	GG	GG	GG	--	GG	GG	GG	AA	GG	GG	GG	GG	GG	GG	GG	GG	GG	GG	AA	GG	GG	GG	GG	GG	GG	AA	GG	AA	GG	GG	GG	GG	GG	GG	GG	GG	AA
Gm08_18626336_C_T-1_B_F_2179337452	T/C	8	18566899	NC	NC	NC	NC	NC	NC	NC	GG	GG	GG	GG	GG	GG	GG	AA	GG	GG	GG	GG	GG	GG	GG	GG	GG	GG	GG	GG	GG	GG	GG	GG	GG	GG	GG	GG	GG	GG	AA	AA	AA	GG	AA	GG	GG	GG	GG
Gm08_18714236_C_T-1_B_F_2179337454	T/C	8	18659845	NC	NC	NC	NC	NC	NC	NC	GG	GG	AG	AG	AG	AG	AG	AG	AG	AG	AG	AG	AG	AG	AG	GG	AG	AG	AG	GG	GG	AG	AG	AG	AG	AG	GG	GG	AG	GG	AG	GG	AG	AG	AG	GG	AG	AG	GG
Gm08_18748606_T_G-1_T_R_2179337457	A/C	8	18694267	NC	NC	NC	NC	NC	NC	NC	AA	AA	CC	CC	CC	AC	CC	CC	CC	CC	CC	CC	CC	CC	CC	AA	CC	CC	CC	AA	AA	CC	CC	CC	CC	CC	AA	AA	CC	AA	CC	CC	CC	CC	CC	AA	CC	CC	AA
Gm08_20123542_G_A-1_B_R_2179337485	T/C	8	20081627	NC	NC	NC	NC	NC	NC	NC	AA	AA	AA	AA	AA	AA	AA	AA	AA	AA	AA	AA	AA	AA	AA	AA	AA	AA	AA	GG	GG	AA	AA	AA	AA	AA	AA	GG	AA	GG	GG	GG	GG	GG	GG	GG	AA	AA	AA
Gm08_20483450_C_T-1_T_R_2179337487	A/G	8	20440588	NC	NC	NC	NC	NC	NC	NC	GG	GG	GG	GG	GG	GG	GG	GG	GG	GG	GG	GG	GG	GG	GG	GG	GG	GG	GG	GG	GG	GG	GG	GG	GG	GG	GG	GG	GG	AA	GG	GG	GG	GG	GG	AA	GG	GG	GG
Gm08_20536534_C_T-1_T_R_2179337489	A/G	8	20493672	NC	NC	NC	NC	NC	NC	NC	AA	AA	AA	AA	AA	AA	AA	AA	AA	AA	GG	AA	GG	GG	GG	AA	AA	GG	GG	AA	AA	GG	AA	GG	GG	GG	AA	GG	AA	AA	AA	AA	AA	GG	AA	AA	GG	AA	AA
Gm08_20753392_A_G-1_B_R_2179337493	T/C	8	20710619	NC	NC	NC	NC	NC	NC	NC	AA	AG	AA	AA	AA	AA	AA	AA	AA	AA	AA	AA	AA	AA	AA	AA	AA	AA	AA	AA	AG	AA	AA	AA	AA	AA	AA	AA	AA	AG	AA	AA	AA	AA	AA	AG	AA	AA	AA
Gm08_20843054_C_T-1_B_F_2179337494	T/C	8	20800230	NC	NC	NC	NC	NC	NC	NC	GG	AA	GG	GG	GG	GG	GG	GG	GG	AA	GG	GG	AA	AA	GG	GG	GG	AA	GG	GG	AA	AA	GG	AA	AA	AA	GG	GG	AA	GG	GG	GG	GG	GG	GG	GG	GG	AA	GG
Gm08_21170988_C_T-1_T_R_2179337499	A/G	8	21127762	NC	NC	NC	NC	NC	NC	NC	AA	AA	GG	GG	GG	GG	GG	GG	GG	AA	GG	GG	AA	AA	GG	GG	GG	AA	GG	GG	AA	AA	GG	AA	AA	AA	GG	GG	AA	AA	GG	GG	GG	GG	AA	AA	GG	AA	AA
Gm08_21172458_T_C-1_B_F_2179337500	T/C	8	21129181	NC	NC	NC	NC	NC	NC	NC	GG	GG	AA	AA	AA	AA	AA	AA	AA	GG	AA	AA	GG	GG	AA	AA	AA	GG	AA	AA	GG	GG	AA	GG	GG	GG	AA	AA	GG	GG	AA	AA	AA	AA	GG	GG	AA	GG	GG
Gm08_21443387_G_T-1_T_R_2179337507	A/C	8	21398755	NC	NC	NC	NC	NC	NC	NC	AA	AA	AA	AA	AA	AA	AA	AA	AA	AA	CC	AA	AA	AA	CC	CC	AA	AA	AA	AA	CC	AA	AA	AA	AA	AA	AA	CC	AA	AA	AA	AA	AA	AA	CC	CC	AA	AA	AA
Gm08_21875763_A_G-1_T_F_2179337508	A/G	8	21830701	NC	NC	NC	NC	NC	NC	NC	GG	GG	GG	GG	GG	GG	GG	GG	GG	GG	AG	GG	GG	AG	AG	AG	GG	AG	GG	GG	AG	AG	GG	AG	AG	AG	GG	AG	AG	AG	GG	GG	GG	GG	AG	AG	GG	AG	GG
Gm08_21933156_G_A-1_T_F_2179337510	A/G	8	21888094	NC	NC	NC	NC	NC	NC	NC	AA	AA	GG	GG	GG	--	GG	GG	GG	AA	GG	AA	AA	GG	GG	GG	GG	GG	AA	AA	GG	GG	GG	GG	GG	GG	AA	GG	GG	GG	AA	AA	AA	AA	GG	GG	AA	GG	AA
Gm08_22013366_G_A-1_T_F_2179337512	A/G	8	21968649	NC	NC	NC	NC	NC	NC	NC	AA	AA	GG	GG	GG	GG	GG	GG	GG	AA	GG	AA	AA	GG	GG	GG	GG	GG	AA	AA	GG	GG	GG	GG	GG	GG	AA	GG	GG	AA	GG	GG	GG	AA	GG	GG	AA	GG	AA
Gm08_22123551_G_A-1_T_F_2179337514	A/G	8	22078834	NC	NC	NC	NC	NC	NC	NC	AA	AA	AA	AA	AA	AA	AA	AA	AA	AA	GG	AA	AA	GG	GG	GG	AA	GG	AA	AA	AA	GG	AA	GG	GG	GG	AA	GG	GG	AA	AA	AA	AA	AA	AA	AA	AA	AA	AA
Gm08_22502686_T_C-1_T_R_2179337517	A/G	8	22458680	NC	NC	NC	NC	NC	NC	NC	GG	GG	GG	GG	GG	GG	GG	GG	GG	GG	AA	GG	GG	AA	AA	AA	GG	AA	GG	AA	AA	AA	GG	AA	GG	GG	GG	AA	AA	GG	GG	GG	GG	GG	AA	GG	GG	AA	GG
Gm08_22530478_G_T-1_T_R_2179337519	A/C	8	22486472	NC	NC	NC	NC	NC	NC	NC	AA	AA	AA	AA	AA	AA	AA	AA	AA	AA	CC	AA	AA	CC	CC	CC	AA	CC	AA	CC	CC	CC	AA	CC	AA	AA	AA	CC	CC	CC	AA	CC	AA	AA	CC	AA	AA	CC	AA
Gm08_22566050_A_G-1_T_F_2179337520	A/G	8	22521993	NC	NC	NC	NC	NC	NC	NC	GG	GG	GG	GG	GG	GG	GG	GG	GG	GG	AA	GG	GG	AA	AA	AA	GG	AA	GG	AA	AA	AA	GG	AA	GG	GG	GG	AA	AA	GG	GG	AA	GG	GG	AA	GG	GG	AA	GG
Gm08_23170836_G_A-1_B_R_2179337531	T/C	8	23090578	NC	NC	NC	NC	NC	NC	NC	GG	GG	GG	GG	GG	GG	GG	GG	GG	GG	--	--	GG	GG	GG	GG	GG	GG	GG	GG	GG	GG	GG	GG	GG	GG	GG	GG	GG	GG	GG	AG	GG	GG	GG	GG	GG	GG	GG
Gm08_23245678_A_G-1_T_F_2179337532	A/G	8	23164801	NC	NC	NC	NC	NC	NC	NC	GG	GG	GG	GG	GG	GG	GG	GG	GG	GG	GG	GG	GG	AA	AA	AA	GG	AA	GG	AA	AA	AA	GG	AA	GG	GG	GG	AA	AA	GG	GG	GG	GG	GG	GG	GG	GG	GG	GG
ss246625704-1_T_R_1909676922	A/C	8	23212329	NC	NC	NC	NC	NC	NC	NC	CC	CC	CC	CC	CC	CC	CC	CC	CC	CC	CC	CC	AA	AA	AA	AA	CC	AA	CC	AA	AA	AA	CC	AA	AA	AA	CC	AA	AA	CC	CC	CC	CC	CC	CC	CC	CC	CC	CC
Gm08_23639196_T_G-1_B_F_2179337534	T/G	8	23562181	NC	NC	NC	NC	NC	NC	NC	AC	AA	AA	AA	AA	AA	AA	AA	AA	AA	AA	AA	AA	AA	AA	AA	AA	AA	AA	AA	AC	AA	AA	AA	AA	AA	AA	AA	AA	AC	AA	AA	AA	AA	AA	AA	AA	AA	AC
Gm08_23691942_G_A-1_T_F_2179337536	A/G	8	23614927	NC	NC	NC	NC	NC	NC	NC	AA	GG	GG	GG	GG	GG	GG	GG	GG	GG	GG	GG	GG	GG	GG	GG	GG	GG	GG	GG	AA	GG	GG	GG	GG	GG	GG	GG	GG	AA	GG	GG	GG	GG	GG	GG	GG	GG	AA
Gm08_24919328_G_A-1_T_F_2179337538	A/G	8	24847283	NC	NC	NC	NC	NC	NC	NC	AG	GG	GG	GG	GG	GG	GG	GG	GG	GG	GG	GG	GG	GG	GG	GG	GG	GG	GG	GG	AG	GG	GG	GG	GG	GG	GG	GG	GG	AG	GG	GG	GG	GG	GG	GG	GG	GG	AG
MSUSNP08-3-0_B_R_2179328568	T/C	8	25383726	NC	NC	NC	NC	NC	NC	NC	GG	AA	AA	AA	AA	AA	AA	AA	AA	AA	AA	AA	AA	AA	AA	AA	AA	AA	AA	AA	GG	AA	AA	AA	AA	AA	AA	AA	AA	GG	AA	AA	AA	AA	AA	AA	AA	AA	GG
Gm08_25518395_C_A-1_B_R_2179337543	T/G	8	25435953	NC	NC	NC	NC	NC	NC	NC	AA	CC	CC	CC	CC	CC	CC	CC	CC	CC	CC	CC	CC	CC	CC	CC	CC	CC	CC	CC	AA	CC	CC	CC	CC	CC	CC	CC	CC	AA	CC	CC	CC	CC	CC	CC	CC	CC	AA
Gm08_27721821_G_A-1_B_R_2179337547	T/C	8	27620297	NC	NC	NC	NC	NC	NC	NC	AA	GG	GG	GG	GG	GG	GG	GG	GG	GG	GG	GG	GG	GG	GG	GG	GG	GG	GG	GG	AA	GG	GG	GG	GG	GG	GG	GG	GG	AA	GG	GG	GG	GG	GG	GG	GG	GG	AA
Gm08_28027433_T_C-1_T_R_2179337549	A/G	8	27885849	NC	NC	NC	NC	NC	NC	NC	GG	AA	AA	AA	AA	AA	AA	AA	AA	AA	AA	AA	AA	AA	AA	AA	AA	AA	AA	AA	GG	AA	AA	AA	AA	AA	AA	AA	AA	GG	AA	AA	AA	AA	AA	AA	AA	AA	GG
Gm08_29497457_C_A-1_B_R_2179337551	T/G	8	30133798	NC	NC	NC	NC	NC	NC	NC	AA	CC	CC	CC	CC	CC	CC	CC	CC	CC	CC	--	CC	CC	CC	CC	CC	CC	CC	CC	AA	CC	CC	CC	CC	CC	CC	CC	CC	AA	CC	CC	CC	--	CC	CC	CC	CC	AA
Gm08_30011491_C_T-0_B_F_2177930672	T/C	8	30660707	NC	NC	NC	NC	NC	NC	NC	AA	GG	GG	GG	GG	GG	GG	GG	GG	GG	GG	GG	GG	GG	GG	GG	GG	GG	GG	GG	AA	GG	GG	GG	GG	GG	GG	GG	GG	AA	GG	GG	GG	GG	GG	GG	GG	GG	AA
Gm08_30046801_A_G-0_B_R_2177930675	T/C	8	30696068	NC	NC	NC	NC	NC	NC	NC	GG	AA	AA	AA	AA	AA	AA	AA	AA	AA	AA	AA	AA	AA	AA	AA	AA	AA	AA	AA	GG	AA	AA	AA	AA	AA	AA	AA	AA	GG	AA	AA	AA	AA	AA	AA	AA	AA	GG
Gm08_30139994_T_C-0_B_F_2177930678	T/C	8	30788446	NC	NC	NC	NC	NC	NC	NC	GG	GG	GG	GG	GG	GG	GG	GG	GG	AG	GG	GG	AG	AG	AG	AG	GG	AG	GG	GG	GG	AG	GG	AG	AG	AG	GG	AG	AG	GG	GG	GG	GG	GG	GG	GG	GG	GG	GG
Gm08_30225439_G_A-1_T_F_2179337554	A/G	8	30877340	NC	NC	NC	NC	NC	NC	NC	AA	GG	GG	GG	GG	GG	GG	GG	GG	GG	GG	GG	GG	GG	GG	GG	GG	GG	GG	GG	AA	GG	GG	GG	GG	GG	GG	GG	GG	AA	GG	GG	GG	GG	GG	GG	GG	GG	AA
Gm08_30293913_A_G-0_T_F_2177930680	A/G	8	30945814	NC	NC	NC	NC	NC	NC	NC	GG	AA	AA	AA	AA	AA	AA	AA	AA	AA	AA	AA	AA	AA	AA	AA	AA	AA	AA	AA	GG	AA	AA	AA	AA	AA	AA	AA	AA	GG	AA	AA	AA	AA	AA	AA	AA	AA	GG
Gm08_30426799_C_T-0_T_R_2177930685	A/G	8	31080589	NC	NC	NC	NC	NC	NC	NC	GG	GG	GG	GG	GG	GG	GG	GG	GG	GG	GG	GG	GG	GG	GG	GG	GG	GG	GG	GG	GG	GG	GG	GG	GG	GG	GG	GG	GG	GG	GG	GG	GG	GG	GG	GG	GG	GG	GG
Gm08_30452295_G_A-0_B_R_2177930687	T/C	8	31106741	NC	NC	NC	NC	NC	NC	NC	AG	GG	GG	GG	GG	GG	GG	GG	GG	GG	GG	GG	GG	GG	GG	GG	GG	GG	GG	GG	AG	GG	GG	GG	GG	GG	GG	GG	GG	AG	GG	GG	GG	GG	GG	GG	GG	GG	AG
Gm08_30598889_C_T-0_T_R_2177930691	A/G	8	31253273	NC	NC	NC	NC	NC	NC	NC	AA	GG	GG	GG	GG	GG	GG	GG	GG	GG	GG	GG	GG	GG	GG	GG	GG	GG	GG	GG	AA	GG	GG	GG	GG	GG	GG	GG	GG	AA	GG	GG	GG	GG	GG	GG	GG	GG	AA
Gm08_30667204_G_A-0_B_R_2177930693	T/C	8	31320607	NC	NC	NC	NC	NC	NC	NC	GG	GG	GG	GG	GG	GG	GG	GG	GG	GG	GG	GG	GG	GG	GG	GG	GG	GG	GG	GG	GG	GG	GG	GG	GG	GG	GG	GG	GG	GG	GG	GG	GG	GG	GG	GG	GG	GG	GG
Gm08_30750199_A_G-1_T_F_2179337556	A/G	8	31400391	NC	NC	NC	NC	NC	NC	NC	GG	GG	GG	GG	GG	GG	GG	GG	GG	AG	GG	AG	AG	AG	AG	AG	GG	AG	GG	GG	GG	AG	GG	AG	AG	AG	GG	AG	AG	GG	GG	AG	GG	AG	GG	GG	GG	GG	GG
Gm08_30799054_C_T-0_T_R_2177930697	A/G	8	31449300	NC	NC	NC	NC	NC	NC	NC	AG	GG	GG	GG	GG	GG	GG	GG	GG	GG	GG	GG	GG	GG	GG	GG	GG	GG	GG	GG	AG	GG	GG	GG	GG	GG	GG	GG	GG	AG	GG	GG	GG	GG	GG	GG	GG	GG	AG
Gm08_30854690_T_C-0_T_R_2177930699	A/G	8	31504997	NC	NC	NC	NC	NC	NC	NC	GG	AA	AA	AA	AA	AA	AA	AA	AA	AA	AA	AA	AA	AA	AA	AA	AA	AA	AA	AA	GG	AA	AA	AA	AA	AA	AA	AA	AA	GG	AA	AA	AA	AA	AA	AA	AA	AA	GG
Gm08_30880314_T_C-0_B_F_2177930700	T/C	8	31530572	NC	NC	NC	NC	NC	NC	NC	GG	AA	AA	AA	AA	AA	AA	AA	AA	AA	AA	AA	AA	AA	AA	AA	AA	AA	AA	AA	GG	AA	AA	AA	AA	AA	AA	AA	AA	GG	AA	AA	AA	AA	AA	AA	AA	AA	GG
Gm08_30908015_C_T-0_B_F_2177930702	T/C	8	31558273	NC	NC	NC	NC	NC	NC	NC	AA	GG	GG	GG	GG	GG	GG	GG	GG	GG	GG	GG	GG	GG	GG	GG	GG	GG	GG	GG	AA	GG	GG	GG	GG	GG	GG	GG	GG	AA	GG	GG	GG	GG	GG	GG	GG	GG	AA
Gm08_31007332_C_T-0_B_F_2177930706	T/C	8	31663793	NC	NC	NC	NC	NC	NC	NC	AA	GG	GG	GG	GG	GG	GG	GG	GG	GG	GG	GG	GG	GG	GG	GG	GG	GG	GG	GG	AA	GG	GG	GG	GG	GG	GG	GG	GG	AA	GG	GG	GG	GG	GG	GG	GG	GG	AA
Gm08_31037993_T_C-0_B_F_2177930708	T/C	8	31694454	NC	NC	NC	NC	NC	NC	NC	GG	AA	AA	AA	AA	AA	AA	AA	AA	AA	AA	AA	AA	AA	AA	AA	AA	AA	AA	AA	GG	AA	AA	AA	AA	AA	AA	AA	AA	GG	AA	AA	AA	AA	AA	AA	AA	AA	GG
Gm08_31214802_G_A-0_T_F_2177930714	A/G	8	31871463	NC	NC	NC	NC	NC	NC	NC	AA	GG	GG	GG	GG	GG	GG	GG	GG	GG	GG	GG	GG	GG	GG	GG	GG	GG	GG	GG	AA	GG	GG	GG	GG	GG	GG	GG	GG	AA	GG	GG	GG	GG	GG	GG	GG	GG	AA
Gm08_31286416_T_C-0_T_R_2177930717	A/G	8	31943140	NC	NC	NC	NC	NC	NC	NC	GG	AA	AA	AA	AA	AA	AA	AA	AA	AA	AA	AA	AA	AA	AA	AA	AA	AA	AA	AA	GG	AA	AA	AA	AA	AA	AA	AA	AA	GG	AA	AA	AA	AA	AA	AA	AA	AA	GG
Gm08_31346097_C_T-0_B_F_2177930718	T/C	8	32002771	NC	NC	NC	NC	NC	NC	NC	GG	GG	GG	GG	GG	GG	GG	GG	GG	GG	GG	GG	GG	GG	GG	GG	GG	GG	GG	GG	GG	GG	GG	GG	GG	GG	GG	GG	GG	GG	GG	GG	GG	GG	GG	GG	GG	GG	GG
Gm08_31371509_T_C-0_B_F_2177930720	T/C	8	32028183	NC	NC	NC	NC	NC	NC	NC	AG	AA	AA	AA	AA	AA	AA	AA	AA	AA	AA	AA	AA	AA	AA	AA	AA	AA	AA	AA	AG	AA	AA	AA	AA	AA	AA	AA	AA	AG	AA	AA	AA	AA	AA	AA	AA	AA	AG
Gm08_31697942_A_G-0_T_F_2177930726	A/G	8	32338385	NC	NC	NC	NC	NC	NC	NC	GG	AA	AA	AA	AA	AA	AA	AA	AA	AA	AA	AA	AA	AA	AA	AA	AA	AA	AA	AA	AG	AA	AA	AA	AA	AA	AA	AA	AA	AG	AA	AA	AA	AA	AA	AA	AA	AA	GG
Gm08_31994498_T_C-0_T_R_2177930731	A/G	8	32626752	NC	NC	NC	NC	NC	NC	NC	GG	GG	GG	GG	GG	GG	GG	GG	GG	AG	GG	GG	AG	AG	AG	AG	GG	AG	GG	GG	GG	AG	GG	AG	AG	AG	GG	AG	AG	GG	GG	GG	GG	GG	GG	GG	GG	GG	GG
Gm08_32064624_A_G-0_B_R_2177930733	T/C	8	32695071	NC	NC	NC	NC	NC	NC	NC	GG	AA	AA	AA	AA	AA	AA	AA	AA	AA	AA	AA	AA	AA	AA	AA	AA	AA	AA	AA	GG	AA	AA	AA	AA	AA	AA	AA	AA	GG	AA	AA	AA	AA	AA	AA	AA	AA	GG
Gm08_32123300_A_G-0_B_R_2177930735	T/C	8	32754173	NC	NC	NC	NC	NC	NC	NC	AG	AA	AA	AA	AA	AA	AA	AA	AA	AA	AA	AA	AA	AA	AA	AA	AA	AA	AA	AA	AG	AA	AA	AA	AA	AA	AA	AA	AA	AG	AA	AA	AA	AA	AA	AA	AA	AA	AG
Gm08_32461163_T_C-0_B_F_2177930738	T/C	8	33057330	NC	NC	NC	NC	NC	NC	NC	AG	AA	AA	AA	AA	AA	AA	AA	AA	AA	AA	AA	AA	AA	AA	AA	AA	AA	AA	AA	AG	AA	AA	AA	AA	AA	AA	AA	AA	AG	AA	AA	AA	AA	AA	AA	AA	AA	AG
Gm08_32493249_A_G-0_B_R_2177930741	T/C	8	33099959	NC	NC	NC	NC	NC	NC	NC	GG	AA	AA	AA	AA	AA	AA	AA	AA	AA	AA	AA	AA	AA	AA	AA	AA	AA	AA	AA	GG	AA	AA	AA	AA	AA	AA	AA	AA	GG	AA	AA	AA	AA	AA	AA	AA	AA	GG
Gm08_32548844_T_C-0_T_R_2177930743	A/G	8	33156674	NC	NC	NC	NC	NC	NC	NC	GG	AA	AA	AA	AA	AA	AA	AA	AA	AA	AA	AA	AA	AA	AA	AA	AA	AA	AA	AA	GG	AA	AA	AA	AA	AA	AA	AA	AA	GG	AA	AA	AA	AA	AA	AA	AA	AA	GG
Gm08_32648860_A_C-0_T_F_2177930746	A/C	8	33256528	NC	NC	NC	NC	NC	NC	NC	CC	AA	AA	AA	AA	AA	AA	AA	AA	AA	AA	AA	AA	AA	AA	AA	AA	AA	AA	AA	CC	AA	AA	AA	AA	AA	AA	AA	AA	CC	AA	AA	AA	AA	AA	AA	AA	AA	CC
Gm08_32717668_T_C-0_B_F_2177930748	T/C	8	33321150	NC	NC	NC	NC	NC	NC	NC	--	AA	AA	AA	AA	AA	AA	AA	AA	AA	AA	AA	AA	AA	AA	AA	AA	AA	AA	AA	AG	AA	AA	AA	AA	AA	AA	AA	AA	--	AA	AA	AA	AA	AA	AA	AA	AA	--
Gm08_32782217_A_G-0_T_F_2177930750	A/G	8	33387345	NC	NC	NC	NC	NC	NC	NC	GG	AA	AA	AA	AA	AA	AA	AA	AA	AA	AA	AA	AA	AA	AA	AA	AA	AA	AA	AA	GG	AA	AA	AA	AA	AA	AA	AA	AA	GG	AA	AA	AA	AA	AA	AA	AA	AA	GG
Gm08_32890861_G_T-0_B_F_2177930752	T/G	8	33495834	NC	NC	NC	NC	NC	NC	NC	AA	CC	CC	CC	CC	CC	CC	CC	CC	CC	CC	CC	CC	CC	CC	CC	CC	CC	CC	CC	AA	CC	CC	CC	CC	CC	CC	CC	CC	AA	CC	CC	CC	CC	CC	CC	CC	CC	AA
Gm08_32946929_C_A-0_B_R_2177930755	T/G	8	33551945	NC	NC	NC	NC	NC	NC	NC	AC	CC	CC	CC	CC	CC	CC	CC	CC	CC	CC	CC	CC	CC	CC	CC	CC	CC	CC	CC	AC	CC	CC	CC	CC	CC	CC	CC	CC	AC	CC	CC	CC	CC	CC	CC	CC	CC	AC
Gm08_33021069_A_G-0_T_F_2177930758	A/G	8	33629912	NC	NC	NC	NC	NC	NC	NC	GG	AA	AA	AA	AA	AA	AA	AA	AA	AA	AA	AA	AA	AA	AA	AA	AA	AA	AA	AA	GG	AA	AA	AA	AA	AA	AA	AA	AA	GG	AA	AA	AA	AA	AA	AA	AA	AA	GG
Gm08_33050876_C_T-0_B_F_2177930760	T/C	8	33659719	NC	NC	NC	NC	NC	NC	NC	AG	GG	GG	GG	GG	GG	GG	GG	GG	GG	GG	GG	GG	GG	GG	GG	GG	GG	GG	GG	AG	GG	GG	GG	GG	GG	GG	GG	GG	AG	GG	GG	GG	GG	GG	GG	GG	GG	AG
Gm08_33179974_T_C-0_T_R_2177930767	A/G	8	33789088	NC	NC	NC	NC	NC	NC	NC	GG	AG	AG	AG	AG	--	--	AG	AG	AA	--	AA	AG	--	--	AG	AA	AG	AG	AA	GG	AG	--	AG	AG	AG	AG	--	AG	--	AG	AA	AG	AG	AG	AG	AG	AG	GG
Gm08_33266456_G_A-0_B_R_2177930769	T/C	8	33875569	NC	NC	NC	NC	NC	NC	NC	AA	GG	GG	GG	GG	GG	GG	GG	GG	GG	GG	GG	GG	GG	GG	GG	GG	GG	GG	GG	AA	GG	GG	GG	GG	GG	GG	GG	GG	AA	GG	GG	GG	GG	GG	GG	GG	GG	AA
Gm08_33418945_G_A-0_B_R_2177930773	T/C	8	34028837	NC	NC	NC	NC	NC	NC	NC	AG	GG	GG	GG	GG	GG	GG	GG	GG	GG	GG	GG	GG	GG	GG	GG	GG	GG	GG	GG	AG	GG	GG	GG	GG	GG	GG	GG	GG	AG	GG	GG	GG	GG	GG	GG	GG	GG	AG
Gm08_33515066_A_G-0_B_R_2177930775	T/C	8	34120386	NC	NC	NC	NC	NC	NC	NC	GG	AA	AA	AA	AA	AA	AA	AA	AA	AA	AA	AA	AA	AA	AA	AA	AA	AA	AA	AA	GG	AA	AA	AA	AA	AA	AA	AA	AA	GG	AA	AA	AA	AA	AA	AA	AA	AA	GG
Gm08_33741591_T_C-0_T_R_2177930781	A/G	8	34346827	NC	NC	NC	NC	NC	NC	NC	GG	AA	AA	AA	AA	AA	AA	AA	AA	AA	AA	AA	AA	AA	AA	AA	AA	AA	AA	AA	GG	AA	AA	AA	AA	AA	AA	AA	AA	GG	AA	AA	AA	AA	AA	AA	AA	AA	GG
Gm08_33778107_C_T-0_B_F_2177930782	T/C	8	34383292	NC	NC	NC	NC	NC	NC	NC	GG	GG	GG	GG	GG	GG	GG	GG	GG	GG	GG	GG	GG	GG	GG	GG	GG	GG	GG	GG	GG	GG	GG	GG	GG	GG	GG	GG	GG	GG	GG	GG	GG	GG	GG	GG	GG	GG	GG
Gm08_33866056_T_C-0_B_F_2177930784	T/C	8	34471212	NC	NC	NC	NC	NC	NC	NC	GG	AA	AA	AA	AA	AA	AA	AA	AA	AA	AA	AA	AA	AA	AA	AA	AA	AA	AA	AA	GG	AA	AA	AA	AA	AA	AA	AA	AA	GG	AA	AA	AA	AA	AA	AA	AA	AA	GG
Gm08_33890999_A_G-0_T_F_2177930786	A/G	8	34496155	NC	NC	NC	NC	NC	NC	NC	GG	AA	AA	AA	AA	AA	AA	AA	AA	AA	AA	AA	AA	AA	AA	AA	AA	AA	AA	AA	GG	AA	AA	AA	AA	AA	AA	AA	AA	GG	AA	AA	AA	AA	AA	AA	AA	AA	GG
Gm08_33943145_C_T-0_T_R_2177930789	A/G	8	34548544	NC	NC	NC	NC	NC	NC	NC	AA	GG	GG	GG	GG	GG	GG	GG	GG	GG	GG	GG	GG	GG	GG	GG	GG	GG	GG	GG	AA	GG	GG	GG	GG	GG	GG	GG	GG	AA	GG	GG	GG	GG	GG	GG	GG	GG	AA
Gm08_34000175_A_G-0_B_R_2177930791	T/C	8	34605575	NC	NC	NC	NC	NC	NC	NC	GG	AA	AA	AA	AA	AA	AA	AA	AA	AA	AA	AA	AA	AA	AA	AA	AA	AA	AA	AA	GG	AA	AA	AA	AA	AA	AA	AA	AA	GG	AA	AA	AA	AA	AA	AA	AA	AA	GG
Gm08_34039634_A_G-0_B_R_2177930793	T/C	8	34645034	NC	NC	NC	NC	NC	NC	NC	GG	AA	AA	AA	AA	AA	AA	AA	AA	AA	AA	AA	AA	AA	AA	AA	AA	AA	AA	AA	GG	AA	AA	AA	AA	AA	AA	AA	AA	GG	AA	AA	AA	AA	AA	AA	AA	AA	GG
Gm08_34085111_C_T-1_T_R_2179337563	A/G	8	34690129	NC	NC	NC	NC	NC	NC	NC	AA	GG	GG	GG	GG	GG	GG	GG	GG	GG	GG	GG	GG	GG	GG	GG	GG	GG	GG	GG	AA	GG	GG	GG	GG	GG	GG	GG	GG	AA	GG	GG	GG	GG	GG	GG	GG	GG	AA
Gm08_34146437_A_C-0_T_F_2177930796	A/C	8	34751299	NC	NC	NC	NC	NC	NC	NC	CC	AA	AA	AA	AA	AA	AA	AA	AA	AA	AA	AA	AA	AA	AA	AA	AA	AA	AA	AA	CC	AA	AA	AA	AA	AA	AA	AA	AA	CC	AA	AA	AA	AA	AA	AA	AA	AA	CC
Gm08_34219218_G_A-0_B_R_2177930801	T/C	8	34824133	NC	NC	NC	NC	NC	NC	NC	AA	GG	GG	GG	GG	GG	GG	GG	GG	GG	GG	GG	GG	GG	GG	GG	GG	GG	GG	GG	AA	GG	GG	GG	GG	GG	GG	GG	GG	AA	GG	GG	GG	GG	GG	GG	GG	GG	AA
Gm08_34249030_A_C-0_B_R_2177930803	T/G	8	34853945	NC	NC	NC	NC	NC	NC	NC	CC	AA	AA	AA	AA	AA	AA	AA	AA	AA	AA	AA	AA	AA	AA	AA	AA	AA	AA	AA	CC	AA	AA	AA	AA	AA	AA	AA	AA	CC	AA	AA	AA	AA	AA	AA	AA	AA	CC
Gm08_34343861_C_T-0_B_F_2177930804	T/C	8	34946450	NC	NC	NC	NC	NC	NC	NC	GG	AA	AA	AA	AA	AG	AA	AA	AA	GG	GG	GG	GG	GG	GG	GG	AA	GG	GG	AA	GG	GG	AA	GG	GG	GG	GG	GG	GG	GG	AA	GG	AA	GG	GG	GG	AA	GG	GG
Gm08_34380856_A_G-0_T_F_2177930806	A/G	8	34983392	NC	NC	NC	NC	NC	NC	NC	GG	GG	GG	GG	GG	--	GG	GG	GG	AA	AA	AA	AA	AA	AA	AA	GG	AA	AA	GG	GG	AA	GG	AA	AA	AA	AA	AA	AA	GG	GG	AA	GG	AA	AA	AA	GG	AA	GG
Gm08_34419304_C_A-0_T_F_2177930808	A/C	8	35022688	NC	NC	NC	NC	NC	NC	NC	AA	AA	AA	AA	AA	--	AA	AA	AA	CC	CC	CC	CC	CC	CC	CC	AA	CC	CC	AA	AA	CC	AA	CC	CC	CC	CC	CC	CC	AA	AA	CC	AA	CC	CC	CC	AA	CC	AA
Gm08_34476534_A_C-0_T_F_2177930810	A/C	8	35084090	NC	NC	NC	NC	NC	NC	NC	CC	CC	CC	CC	CC	--	CC	CC	CC	AA	AA	AA	AA	AA	AA	AA	CC	AA	AA	CC	CC	AA	CC	AA	AA	AA	AA	AA	AA	CC	CC	AA	CC	AA	AA	AA	CC	AA	CC
Gm08_34506326_G_A-1_T_F_2179337564	A/G	8	35113882	NC	NC	NC	NC	NC	NC	NC	AA	AA	AA	AA	AA	--	AA	AA	AA	GG	GG	GG	GG	GG	GG	GG	AA	GG	GG	AA	AA	GG	AA	GG	GG	GG	GG	GG	GG	AA	AA	GG	AA	GG	GG	GG	AA	GG	AA
Gm08_34634173_G_A-0_T_F_2177930812	A/G	8	35241275	NC	NC	NC	NC	NC	NC	NC	AA	GG	GG	GG	GG	GG	GG	GG	GG	GG	GG	GG	GG	GG	GG	GG	GG	GG	GG	GG	AA	GG	GG	GG	GG	GG	GG	GG	GG	AA	GG	GG	GG	GG	GG	GG	GG	GG	AA
Gm08_34734068_T_C-0_B_F_2177930816	T/C	8	35341002	NC	NC	NC	NC	NC	NC	NC	GG	AA	AA	AA	AA	AA	AA	AA	AA	AA	AA	AA	AA	AA	AA	AA	AA	AA	AA	AA	GG	AA	AA	AA	AA	AA	AA	AA	AA	GG	AA	AA	AA	AA	AA	AA	AA	AA	GG
MSUSNP08-24-0_B_R_2179328556	T/C	8	35422247	NC	NC	NC	NC	NC	NC	NC	GG	AA	AA	AA	AA	AA	AA	AA	AA	AA	AA	AA	AA	AA	AA	AA	AA	AA	AA	AA	GG	AA	AA	AA	AA	AA	AA	AA	AA	GG	AA	AA	AA	AA	AA	AA	AA	AA	GG
Gm08_34816137_T_C-0_T_R_2177930821	A/G	8	35423124	NC	NC	NC	NC	NC	NC	NC	GG	AA	AA	AA	AA	AA	AA	AA	AA	AA	AA	AA	AA	AA	AA	AA	AA	AA	AA	AA	GG	AA	AA	AA	AA	AA	AA	AA	AA	GG	AA	AA	AA	AA	AA	AA	AA	AA	GG
Gm08_34896723_T_C-0_T_R_2177930823	A/G	8	35503421	NC	NC	NC	NC	NC	NC	NC	AA	GG	GG	GG	GG	AG	GG	GG	GG	AA	AA	AA	AA	AA	AA	AA	GG	AA	AA	AA	AA	AA	GG	AA	AA	AA	AA	AA	AA	AA	GG	GG	GG	AA	AA	AA	GG	AA	AA
Gm08_34931797_A_G-0_T_F_2177930824	A/G	8	35538444	NC	NC	NC	NC	NC	NC	NC	AA	GG	GG	GG	GG	AG	GG	GG	GG	AA	AA	AA	AA	AA	AA	AA	GG	AA	AA	AA	AA	AA	GG	AA	AA	AA	AA	AA	AA	AA	GG	GG	GG	AA	AA	AA	GG	AA	AA
Gm08_34954728_T_C-0_B_F_2177930826	T/C	8	35572472	NC	NC	NC	NC	NC	NC	NC	AA	AA	GG	GG	GG	AG	GG	GG	GG	AA	AA	AA	AA	AA	AA	AA	GG	AA	AA	AA	AA	AA	GG	AA	AA	AA	AA	AA	AA	AA	AA	GG	AA	AA	AA	AA	GG	AA	AA
Gm08_34987828_T_C-0_B_F_2177930828	T/C	8	35605838	NC	NC	NC	NC	NC	NC	NC	AA	GG	GG	GG	GG	--	GG	GG	GG	AA	AA	AA	AA	AA	AA	AA	GG	AA	AA	AA	AA	AA	GG	AA	AA	AA	AA	AA	AA	AA	GG	GG	GG	AA	AA	GG	GG	AA	AA
MSUSNP08-25-0_T_F_2179328557	A/G	8	35624857	NC	NC	NC	NC	NC	NC	NC	AA	GG	GG	GG	GG	GG	GG	GG	GG	GG	GG	GG	GG	GG	GG	GG	GG	GG	GG	GG	AA	GG	GG	GG	GG	GG	GG	GG	GG	AA	GG	GG	GG	GG	GG	GG	GG	GG	AA
Gm08_35102127_G_A-1_T_F_2179337566	A/G	8	35718639	NC	NC	NC	NC	NC	NC	NC	AA	AA	AA	AA	AA	AG	AA	AA	AA	GG	GG	GG	GG	GG	GG	GG	AA	GG	GG	GG	AA	GG	AA	GG	GG	GG	GG	GG	GG	AA	AA	AA	AA	GG	GG	AA	AA	GG	AA
Gm08_35180371_G_A-0_B_R_2177930835	T/C	8	35797617	NC	NC	NC	NC	NC	NC	NC	GG	GG	GG	GG	GG	GG	GG	GG	GG	GG	GG	GG	GG	GG	GG	GG	GG	GG	GG	GG	GG	GG	GG	GG	GG	GG	GG	GG	GG	GG	GG	GG	GG	GG	GG	GG	GG	GG	GG
Gm08_35214219_G_A-0_T_F_2177930836	A/G	8	35831414	NC	NC	NC	NC	NC	NC	NC	GG	GG	GG	GG	GG	GG	GG	GG	GG	GG	GG	GG	GG	GG	GG	GG	GG	GG	GG	GG	GG	GG	GG	GG	GG	GG	GG	GG	GG	GG	GG	GG	GG	GG	GG	GG	GG	GG	GG
Gm08_35467148_T_C-1_B_F_2179337568	T/C	8	36075651	NC	NC	NC	NC	NC	NC	NC	GG	AA	GG	GG	GG	AG	GG	GG	GG	AA	AA	AA	AA	AA	AA	AA	GG	AA	AA	AA	GG	AA	GG	AA	AA	AA	AA	AA	AA	GG	AA	GG	AA	AA	AA	GG	GG	AA	GG
Gm08_35508823_G_T-0_B_F_2177930840	T/G	8	36117393	NC	NC	NC	NC	NC	NC	NC	CC	CC	CC	CC	CC	CC	CC	CC	CC	CC	CC	CC	CC	CC	CC	CC	CC	CC	CC	CC	AA	CC	CC	CC	CC	CC	CC	CC	CC	AA	CC	CC	CC	CC	CC	CC	CC	CC	CC
Gm08_35538675_T_C-0_T_R_2177930843	A/G	8	36147296	NC	NC	NC	NC	NC	NC	NC	AA	AA	AA	AA	AA	AA	AA	AA	AA	AA	AA	AA	AA	AA	AA	AA	AA	AA	AA	AA	GG	AA	AA	AA	AA	AA	AA	AA	AA	GG	AA	AA	AA	AA	AA	AA	AA	AA	AA
Gm08_35566030_G_A-0_T_F_2177930844	A/G	8	36173938	NC	NC	NC	NC	NC	NC	NC	GG	GG	GG	GG	GG	GG	GG	GG	GG	GG	GG	GG	GG	GG	GG	GG	GG	GG	GG	GG	AA	GG	GG	GG	GG	GG	GG	GG	GG	AA	GG	GG	GG	GG	GG	GG	GG	GG	GG
Gm08_35597297_A_G-0_B_R_2177930847	T/C	8	36205257	NC	NC	NC	NC	NC	NC	NC	AA	AA	AA	AA	AA	AA	AA	AA	AA	AA	AA	AA	AA	AA	AA	AA	AA	AA	AA	AA	AG	AA	AA	AA	AA	AA	AA	AA	AA	AG	AA	AA	AA	AA	AA	AA	AA	AA	AA
Gm08_35664370_C_T-1_T_R_2179337571	A/G	8	36272330	NC	NC	NC	NC	NC	NC	NC	AA	GG	AA	AA	--	AG	AA	AA	AA	GG	GG	GG	GG	GG	GG	GG	--	GG	GG	GG	GG	GG	--	GG	GG	GG	GG	GG	GG	GG	GG	GG	GG	GG	GG	AA	GG	GG	AA
Gm08_35696385_C_A-0_T_F_2177930848	A/C	8	36304850	NC	NC	NC	NC	NC	NC	NC	CC	CC	CC	CC	CC	CC	CC	CC	CC	CC	CC	CC	CC	CC	CC	CC	CC	CC	CC	CC	AA	CC	CC	CC	CC	CC	CC	CC	CC	AA	CC	CC	CC	CC	CC	CC	CC	CC	CC
Gm08_35742525_T_C-0_B_F_2177930850	T/C	8	36350990	NC	NC	NC	NC	NC	NC	NC	AG	AG	AG	AG	AG	AG	AG	AG	AG	AG	AG	AG	AG	AG	AG	AG	AG	AG	AG	AA	GG	AG	AG	AG	AG	AG	AG	AG	AG	GG	AA	AA	AG	AG	AA	AG	AG	AG	AA
Gm08_35787006_C_T-0_B_F_2177930852	T/C	8	36397052	NC	NC	NC	NC	NC	NC	NC	AA	GG	AA	AA	AA	--	AA	AA	AA	GG	GG	GG	GG	GG	GG	GG	AA	GG	GG	GG	GG	GG	AA	GG	GG	GG	GG	GG	GG	GG	GG	GG	GG	GG	GG	AA	GG	GG	AA
MSUSNP08-28-0_B_F_2179328563	T/G	8	36430739	NC	NC	NC	NC	NC	NC	NC	AA	CC	AA	AA	AA	--	AA	AA	AA	CC	CC	CC	CC	CC	CC	CC	AA	CC	CC	CC	CC	CC	AA	CC	CC	CC	CC	CC	CC	AA	CC	CC	CC	CC	CC	AA	CC	CC	AA
Gm08_35856368_C_A-1_B_R_2179337573	T/G	8	36466475	NC	NC	NC	NC	NC	NC	NC	AA	CC	AA	AA	AA	AC	AA	AA	AA	CC	CC	CC	CC	CC	CC	CC	AA	CC	CC	CC	CC	CC	AA	CC	CC	CC	CC	CC	CC	AA	CC	CC	CC	CC	CC	AA	CC	CC	AA
Gm08_35956882_A_G-0_B_R_2177930855	T/C	8	36566928	NC	NC	NC	NC	NC	NC	NC	GG	AA	GG	GG	GG	AG	GG	GG	GG	AA	AA	AA	AA	AA	AA	AA	GG	AA	AA	AA	AA	AA	GG	AA	AA	AA	AA	AA	AA	GG	AA	AA	AA	AA	AA	GG	AA	AA	GG
Gm08_36119604_G_A-0_B_R_2177930859	T/C	8	36729514	NC	NC	NC	NC	NC	NC	NC	GG	GG	GG	GG	GG	GG	GG	GG	GG	GG	GG	GG	GG	GG	GG	GG	GG	GG	GG	GG	AA	GG	GG	GG	GG	GG	GG	GG	GG	GG	GG	GG	GG	GG	GG	GG	GG	GG	GG
Gm08_36154738_A_G-0_T_F_2177930860	A/G	8	36764597	NC	NC	NC	NC	NC	NC	NC	GG	AA	GG	GG	GG	--	GG	GG	GG	AA	AA	AA	AA	AA	AA	AA	GG	AA	AA	AA	AA	AA	GG	AA	AA	AA	AA	AA	AA	AA	AA	AA	AA	AA	AA	GG	AA	AA	GG
Gm08_36202257_C_T-0_B_F_2177930862	T/C	8	36812265	NC	NC	NC	NC	NC	NC	NC	AA	GG	AA	AA	AA	AG	AA	AA	AA	GG	GG	GG	GG	GG	GG	GG	AA	GG	GG	GG	GG	GG	AA	GG	GG	GG	GG	GG	GG	GG	GG	GG	GG	GG	GG	AA	GG	GG	AA
Gm08_36324664_T_C-1_B_F_2179337574	T/C	8	36939256	NC	NC	NC	NC	NC	NC	NC	GG	AA	GG	GG	GG	AG	GG	GG	GG	AA	AA	AA	AA	AA	AA	AA	GG	AA	AA	AA	GG	AA	GG	AA	AA	AA	AA	AA	AA	AA	AA	AA	AA	AA	AA	GG	AA	AA	GG
Gm08_36380068_C_T-0_T_R_2177930867	A/G	8	36994713	NC	NC	NC	NC	NC	NC	NC	AA	GG	AA	AA	AA	AG	AA	AA	AA	GG	GG	GG	GG	GG	GG	GG	AA	GG	GG	GG	GG	GG	AA	GG	GG	GG	GG	GG	GG	GG	GG	GG	GG	GG	GG	AA	GG	GG	AA
Gm08_36404224_T_C-0_B_F_2177930868	T/C	8	37018818	NC	NC	NC	NC	NC	NC	NC	GG	AA	GG	GG	GG	--	GG	GG	GG	AA	AA	AA	AA	AA	AA	AA	GG	AA	AA	AA	GG	AA	GG	AA	AA	AA	AA	AA	AA	AA	AA	AA	AA	AA	AA	GG	AA	AA	GG
Gm08_36540268_T_C-1_T_R_2179337577	A/G	8	37154089	NC	NC	NC	NC	NC	NC	NC	AA	AA	GG	GG	GG	AG	GG	GG	GG	AA	AA	AA	AA	AA	AA	AA	GG	AA	AA	AA	GG	AA	GG	AA	AA	AA	AA	AA	AA	GG	AA	AA	AA	AA	AA	AA	AA	AA	AA
Gm08_36596805_A_G-0_B_R_2177930871	T/C	8	37210626	NC	NC	NC	NC	NC	NC	NC	AA	AA	AA	AA	AA	AA	AA	AA	AA	AA	AA	AA	AA	AA	AA	AA	AA	AA	AA	AA	GG	AA	AA	AA	AA	AA	AA	AA	AA	GG	AA	AA	AA	AA	AA	AA	AA	AA	AA
Gm08_36628442_T_C-0_B_F_2177930872	T/C	8	37242212	NC	NC	NC	NC	NC	NC	NC	AA	AA	AA	AA	AA	AA	AA	AA	AA	AA	AA	AA	AA	AA	AA	AA	AA	AA	AA	AG	AA	AA	AA	AA	AA	AA	AA	AA	AA	AA	AA	AA	AA	AA	AA	AA	AA	AA	AA
Gm08_36881358_A_C-1_B_R_2179337579	T/G	8	37497029	NC	NC	NC	NC	NC	NC	NC	AC	AC	AA	AA	AA	--	AA	AA	AA	AA	AA	AA	AA	AA	AA	AA	AC	AA	AC	AC	AA	AA	AA	AA	AA	AA	AC	--	AA	AC	AC	AC	AC	AC	AC	AC	AC	AC	AC
Gm08_37018625_A_C-0_T_F_2177930876	A/C	8	37633914	NC	NC	NC	NC	NC	NC	NC	AA	AA	AA	AA	AA	AA	AA	AA	AA	AA	AA	AA	AA	AA	AA	AA	AA	AA	AA	AA	CC	AA	AA	AA	AA	AA	AA	AA	AA	CC	AA	AA	AA	AA	AA	AA	AA	AA	AA
Gm08_37056391_G_A-0_T_F_2177930878	A/G	8	37671680	NC	NC	NC	NC	NC	NC	NC	GG	GG	AA	AA	AA	AG	AA	AA	AA	GG	GG	GG	GG	GG	GG	GG	AA	GG	GG	GG	GG	GG	AA	GG	GG	GG	GG	GG	GG	GG	GG	GG	GG	GG	GG	GG	GG	GG	GG
Gm08_37193064_C_T-0_T_R_2177930885	A/G	8	37809231	NC	NC	NC	NC	NC	NC	NC	GG	GG	GG	GG	GG	GG	GG	GG	GG	GG	GG	GG	GG	GG	GG	GG	GG	GG	GG	GG	AA	GG	GG	GG	GG	GG	GG	GG	GG	AA	GG	GG	GG	GG	GG	GG	GG	GG	GG
Gm08_37296207_A_G-0_B_R_2177930887	T/C	8	37912374	NC	NC	NC	NC	NC	NC	NC	AA	AA	GG	GG	GG	GG	GG	GG	GG	AA	AA	AA	AA	AA	AA	AA	GG	AA	AA	AA	GG	AA	GG	AA	AA	AA	AA	AA	AA	GG	AA	AA	AA	AA	GG	AA	AA	AA	AA
MSUSNP08-32-0_T_F_2179328573	A/G	8	37945520	NC	NC	NC	NC	NC	NC	NC	AA	AA	AA	AA	AA	AA	AA	AA	AA	AA	AA	AA	AA	AA	AA	AA	AA	AA	AA	AA	AA	AA	AA	AA	AA	AA	AA	AA	AA	GG	AA	AA	AA	AA	AA	AA	AA	AA	AA
Gm08_37345010_C_T-0_T_R_2177930889	A/G	8	37961177	NC	NC	NC	NC	NC	NC	NC	GG	GG	GG	GG	GG	GG	GG	GG	GG	GG	GG	GG	GG	GG	GG	GG	GG	GG	GG	GG	AA	GG	GG	GG	GG	GG	GG	GG	GG	GG	GG	GG	GG	GG	GG	GG	GG	GG	GG
Gm08_37464144_A_G-1_B_R_2179337581	T/C	8	38080311	NC	NC	NC	NC	NC	NC	NC	AA	AA	GG	GG	GG	GG	GG	GG	GG	AA	AA	AA	AA	AA	AA	AA	GG	AA	AA	AA	GG	AA	GG	AA	AA	AA	AA	AA	AA	GG	AA	AA	AA	AA	GG	AA	AA	AA	AA
Gm08_37531789_A_C-0_B_R_2177930891	T/G	8	38147956	NC	NC	NC	NC	NC	NC	NC	AA	AA	AA	AA	AA	AA	AA	AA	AA	AA	AA	AA	AA	AA	AA	AA	AA	AA	AA	AA	CC	AA	AA	AA	AA	AA	AA	AA	AA	AA	AA	AA	AA	AA	AA	AA	AA	AA	AA
Gm08_37564308_T_C-0_B_F_2177930892	T/C	8	38180424	NC	NC	NC	NC	NC	NC	NC	AA	AA	AA	AA	AA	AA	AA	AA	AA	AA	AA	AA	AA	AA	AA	AA	AA	AA	AA	AA	GG	AA	AA	AA	AA	AA	AA	AA	AA	AA	AA	AA	AA	AA	AA	AA	AA	AA	AA
Gm08_37623391_A_G-0_B_R_2177930895	T/C	8	38239503	NC	NC	NC	NC	NC	NC	NC	AA	AA	GG	GG	GG	GG	GG	GG	GG	AA	AA	AA	AA	AA	AA	AA	GG	AA	AA	AA	GG	AA	GG	AA	AA	AA	AA	AA	AA	GG	AA	AA	AA	AA	GG	AA	AA	AA	AA
MSUSNP08-33-0_T_R_2179328576	A/G	8	38527013	NC	NC	NC	NC	NC	NC	NC	GG	GG	AA	AA	AA	AA	AA	AA	AA	GG	GG	GG	GG	GG	GG	GG	AA	GG	GG	GG	AA	GG	AA	GG	GG	GG	GG	GG	GG	AA	GG	GG	GG	GG	AA	GG	GG	GG	GG
Gm08_37947902_A_C-0_T_F_2177930900	A/C	8	38571059	NC	NC	NC	NC	NC	NC	NC	AA	AA	AA	AA	AA	AA	AA	AA	AA	AA	AA	AA	AA	AA	AA	AA	AA	AA	AA	AA	CC	AA	AA	AA	AA	AA	AA	AA	AA	AA	AA	AA	AA	AA	AA	AA	AA	AA	AA
Gm08_38044939_A_G-1_T_F_2179337582	A/G	8	38668094	NC	NC	NC	NC	NC	NC	NC	AA	GG	GG	GG	GG	GG	GG	GG	GG	AA	AA	AA	AA	AA	AA	AA	GG	AA	AA	AA	AA	AA	GG	AA	AA	AA	AA	AA	AA	GG	GG	AA	GG	AA	GG	AA	AA	AA	AA
MSUSNP08-34-0_T_F_2179328577	A/G	8	38700105	NC	NC	NC	NC	NC	NC	NC	GG	AA	AA	AA	AA	AA	AA	AA	AA	GG	GG	GG	GG	GG	GG	GG	AA	GG	GG	GG	AA	GG	AA	GG	GG	GG	GG	GG	GG	AA	AA	GG	AA	GG	AA	GG	GG	GG	GG
Gm08_38203165_C_T-0_B_F_2177930904	T/C	8	38826530	NC	NC	NC	NC	NC	NC	NC	GG	GG	AA	AA	AA	--	AA	AA	AA	GG	GG	GG	GG	GG	GG	GG	AA	GG	GG	GG	AA	GG	AA	GG	GG	GG	GG	GG	GG	AA	GG	GG	GG	GG	GG	GG	GG	GG	GG
MSUSNP08-35-0_B_F_2179328579	T/C	8	38896798	NC	NC	NC	NC	NC	NC	NC	GG	GG	GG	GG	GG	GG	GG	GG	GG	GG	GG	GG	GG	GG	GG	GG	GG	GG	GG	GG	AA	GG	GG	GG	GG	GG	GG	GG	GG	AA	GG	GG	GG	GG	GG	GG	GG	GG	GG
Gm08_38277532_T_C-0_B_F_2177930906	T/C	8	38909843	NC	NC	NC	NC	NC	NC	NC	AA	AA	AA	AA	AA	AA	AA	AA	AA	AA	AA	AA	AA	AA	AA	AA	AA	AA	AA	AA	GG	AA	AA	AA	AA	AA	AA	AA	AA	GG	AA	AA	AA	AA	AA	AA	AA	AA	AA
Gm08_38334845_G_A-0_B_R_2177930909	T/C	8	38967207	NC	NC	NC	NC	NC	NC	NC	GG	GG	GG	GG	GG	GG	GG	GG	GG	GG	GG	GG	GG	GG	GG	GG	GG	GG	GG	GG	GG	GG	GG	GG	GG	GG	GG	GG	GG	GG	GG	GG	GG	GG	GG	GG	GG	GG	GG
Gm08_38380510_A_G-0_T_F_2177930910	A/G	8	39013424	NC	NC	NC	NC	NC	NC	NC	AA	AA	AA	AA	AA	AA	AA	AA	AA	AA	AA	AA	AA	AA	AA	AA	AA	AA	AA	AA	GG	AA	AA	AA	AA	AA	AA	AA	AA	GG	AA	AA	AA	AA	AA	AA	AA	AA	AA
Gm08_38409071_T_C-0_B_F_2177930912	T/C	8	39041986	NC	NC	NC	NC	NC	NC	NC	AA	AA	AA	AA	AA	AA	AA	AA	AA	AA	AA	AA	AA	AA	AA	AA	AA	AA	AA	AA	GG	AA	AA	AA	AA	AA	AA	AA	AA	GG	AA	AA	AA	AA	AA	AA	AA	AA	AA
MSUSNP08-36-0_B_R_2179328582	T/C	8	39072489	NC	NC	NC	NC	NC	NC	NC	AA	AA	AA	AA	AA	AA	AA	AA	AA	AA	AA	AA	AA	AA	AA	AA	AA	AA	AA	AA	GG	AA	AA	AA	AA	AA	AA	AA	AA	GG	AA	AA	AA	AA	GG	AA	AA	AA	AA
Gm08_38468973_T_C-0_B_F_2177930914	T/C	8	39101888	NC	NC	NC	NC	NC	NC	NC	AA	AA	AA	AA	AA	AA	AA	AA	AA	AA	AA	AA	AA	AA	AA	AA	AA	AA	AA	AA	GG	AA	AA	AA	AA	AA	AA	AA	AA	GG	AA	AA	AA	AA	AA	AA	AA	AA	AA
Gm08_38534870_A_G-1_T_F_2179337584	A/G	8	39167785	NC	NC	NC	NC	NC	NC	NC	AA	AA	AA	AA	AA	AA	AA	AA	AA	AA	AA	AA	AA	AA	AA	AA	AA	AA	AA	AA	GG	AA	AA	AA	AA	AA	AA	AA	AA	GG	AA	AA	AA	AA	AA	AA	AA	AA	AA
Gm08_38646415_A_G-0_T_F_2177930918	A/G	8	39281036	NC	NC	NC	NC	NC	NC	NC	AA	AA	AA	AA	AA	AA	AA	AA	AA	AA	AA	AA	AA	AA	AA	AA	AA	AA	AA	AA	GG	AA	AA	AA	AA	AA	AA	AA	AA	GG	AA	AA	AA	AA	AA	AA	AA	AA	AA
Gm08_38670102_G_A-1_T_F_2179337586	A/G	8	39304419	NC	NC	NC	NC	NC	NC	NC	GG	GG	GG	GG	GG	GG	GG	GG	GG	GG	GG	GG	GG	GG	GG	GG	GG	GG	GG	GG	AA	GG	GG	GG	GG	GG	GG	GG	GG	AA	GG	GG	GG	GG	GG	GG	GG	GG	GG
Gm08_38729647_C_T-0_B_F_2177930920	T/C	8	39363994	NC	NC	NC	NC	NC	NC	NC	GG	GG	GG	GG	GG	GG	GG	GG	GG	GG	GG	GG	GG	GG	GG	GG	GG	GG	GG	GG	GG	GG	GG	GG	GG	GG	GG	GG	GG	GG	GG	GG	GG	GG	GG	GG	GG	GG	GG
Gm08_38779246_C_T-0_B_F_2177930922	T/C	8	39413593	NC	NC	NC	NC	NC	NC	NC	GG	GG	GG	GG	GG	GG	GG	GG	GG	GG	GG	GG	GG	GG	GG	GG	GG	GG	GG	AA	GG	GG	GG	GG	GG	GG	GG	GG	GG	GG	GG	GG	GG	GG	GG	GG	GG	GG	GG
Gm08_38804517_G_T-0_T_R_2177930925	A/C	8	39439019	NC	NC	NC	NC	NC	NC	NC	CC	CC	CC	CC	CC	CC	CC	CC	CC	CC	CC	CC	CC	CC	CC	CC	CC	CC	CC	AA	CC	CC	CC	CC	CC	CC	CC	CC	CC	CC	CC	CC	CC	CC	CC	CC	CC	CC	CC
Gm08_38862638_T_C-0_B_F_2177930926	T/C	8	39497089	NC	NC	NC	NC	NC	NC	NC	AA	AA	AA	AA	AA	AA	AA	AA	AA	AA	AA	AA	AA	AA	AA	AA	AA	AA	AA	AA	AA	AA	AA	AA	AA	AA	AA	AA	AA	AA	AA	AA	AA	AA	AA	AA	AA	AA	AA
Gm08_38965668_G_A-1_B_R_2179337589	T/C	8	39599619	NC	NC	NC	NC	NC	NC	NC	GG	GG	GG	GG	GG	GG	GG	GG	GG	GG	GG	GG	GG	GG	GG	GG	GG	GG	GG	AA	AA	GG	GG	GG	GG	GG	GG	GG	GG	AA	GG	GG	GG	GG	GG	GG	GG	GG	GG
Gm08_38995907_A_G-0_T_F_2177930930	A/G	8	39629807	NC	NC	NC	NC	NC	NC	NC	AA	AA	AA	AA	AA	AA	AA	AA	AA	AA	AA	AA	AA	AA	GG	AA	AA	AA	AA	GG	GG	AA	AA	AA	AA	AA	AA	AA	AA	GG	AA	AA	AA	AA	AA	AA	AA	AA	AA
Gm08_39002881_G_A-0_T_F_2177930932	A/G	8	39636781	NC	NC	NC	NC	NC	NC	NC	GG	GG	GG	GG	GG	GG	GG	GG	GG	GG	GG	GG	GG	GG	--	GG	GG	GG	GG	AA	AA	GG	GG	GG	GG	GG	GG	GG	GG	AA	GG	GG	GG	GG	GG	GG	GG	GG	GG
Gm08_39004896_A_G-0_T_F_2177930934	A/G	8	39638796	NC	NC	NC	NC	NC	NC	NC	AA	AA	AA	AA	AA	AA	AA	AA	AA	AA	AA	AA	AA	AA	GG	AA	AA	AA	AA	GG	GG	AA	AA	AA	AA	AA	AA	AA	AA	GG	AA	AA	AA	AA	AA	AA	AA	AA	AA
Gm08_39060998_C_T-0_B_F_2177930936	T/C	8	39694904	NC	NC	NC	NC	NC	NC	NC	GG	GG	GG	GG	GG	GG	GG	GG	GG	GG	GG	GG	GG	GG	GG	GG	GG	GG	GG	AA	AA	GG	GG	GG	GG	GG	GG	GG	GG	AA	GG	GG	GG	GG	GG	GG	GG	GG	GG
Gm08_39061204_G_T-0_T_R_2177930939	A/C	8	39695161	NC	NC	NC	NC	NC	NC	NC	CC	CC	CC	CC	CC	CC	CC	CC	CC	CC	CC	CC	CC	CC	CC	CC	CC	CC	CC	AA	AA	CC	CC	CC	CC	CC	CC	CC	CC	AA	CC	CC	CC	CC	CC	CC	CC	CC	CC
Gm08_39075224_T_C-0_B_F_2177930940	T/C	8	39709130	NC	NC	NC	NC	NC	NC	NC	AA	AA	AA	AA	AA	AA	AA	AA	AA	AA	AA	AA	AA	AA	GG	AA	AA	AA	AA	GG	GG	AA	AA	AA	AA	AA	AA	AA	AA	GG	AA	AA	AA	AA	AA	AA	AA	AA	AA
Gm08_39080707_A_C-0_T_F_2177930942	A/C	8	39714613	NC	NC	NC	NC	NC	NC	NC	AA	AA	AA	AA	AA	AA	AA	AA	AA	AA	AA	AA	AA	AA	CC	AA	AA	AA	AA	CC	CC	AA	AA	AA	AA	AA	AA	AA	AA	CC	AA	AA	AA	AA	AA	AA	AA	AA	AA
MSUSNP08-39-0_B_F_2179328587	T/C	8	39723692	NC	NC	NC	NC	NC	NC	NC	GG	GG	GG	GG	GG	GG	GG	GG	GG	GG	GG	GG	GG	GG	AA	GG	GG	GG	GG	AA	AA	GG	GG	GG	GG	GG	GG	GG	GG	AA	GG	GG	GG	GG	GG	GG	GG	GG	GG
Gm08_39142717_T_G-0_T_R_2177930947	A/C	8	39776673	NC	NC	NC	NC	NC	NC	NC	AA	AA	AA	AA	AA	AA	AA	AA	AA	AA	AA	AA	AA	AA	AA	AA	AA	AA	AA	AC	AC	AA	AA	AA	AA	AA	AA	AA	AA	--	AA	AA	AA	AA	AA	AA	AA	AA	AA
Gm08_39153322_G_A-0_B_R_2177930949	T/C	8	39787269	NC	NC	NC	NC	NC	NC	NC	GG	GG	GG	GG	GG	GG	GG	GG	GG	GG	GG	GG	GG	GG	AA	GG	GG	GG	GG	GG	GG	GG	GG	GG	GG	GG	GG	GG	GG	GG	GG	GG	GG	GG	GG	GG	GG	GG	GG
Gm08_39164008_C_T-1_B_F_2179337590	T/C	8	39797904	NC	NC	NC	NC	NC	NC	NC	GG	GG	GG	GG	GG	GG	GG	GG	GG	GG	GG	GG	GG	GG	AG	GG	GG	GG	GG	AG	AG	GG	GG	GG	GG	GG	GG	GG	GG	AG	GG	GG	GG	GG	GG	GG	GG	GG	GG
Gm08_39177955_G_A-0_T_F_2177930950	A/G	8	39811851	NC	NC	NC	NC	NC	NC	NC	GG	GG	GG	GG	GG	GG	GG	GG	GG	GG	GG	GG	GG	GG	AA	GG	GG	GG	GG	AA	AA	GG	GG	GG	GG	GG	GG	GG	GG	AA	GG	GG	GG	GG	GG	GG	GG	GG	GG
Gm08_39203730_G_A-0_B_R_2177930953	T/C	8	39837677	NC	NC	NC	NC	NC	NC	NC	GG	GG	GG	GG	GG	GG	GG	GG	GG	GG	GG	GG	GG	GG	GG	GG	GG	GG	GG	AA	AA	GG	GG	GG	GG	GG	GG	GG	GG	AA	GG	GG	GG	GG	GG	GG	GG	GG	GG
Gm08_39230782_G_T-0_T_R_2177930957	A/C	8	39864729	NC	NC	NC	NC	NC	NC	NC	CC	CC	CC	CC	CC	CC	CC	CC	CC	CC	CC	CC	CC	CC	CC	CC	CC	CC	CC	AC	AC	CC	CC	CC	CC	CC	CC	CC	CC	AC	CC	CC	CC	CC	CC	CC	CC	CC	CC
Gm08_39234828_T_C-0_B_F_2177930958	T/C	8	39868724	NC	NC	NC	NC	NC	NC	NC	AA	AA	AA	AA	AA	AA	AA	AA	AA	AA	AA	AA	AA	AA	AA	AA	AA	AA	AA	GG	GG	AA	AA	AA	AA	AA	AA	AA	AA	GG	AA	AA	AA	AA	AA	AA	AA	AA	AA
Gm08_39242211_A_G-0_B_R_2177930963	T/C	8	39876158	NC	NC	NC	NC	NC	NC	NC	AA	AA	AA	AA	AA	AA	AA	AA	AA	AA	AA	AA	AA	AA	GG	AA	AA	AA	AA	GG	GG	AA	AA	AA	AA	AA	AA	AA	AA	GG	AA	AA	AA	AA	AA	AA	AA	AA	AA
Gm08_39249467_C_T-0_T_R_2177930965	A/G	8	39883414	NC	NC	NC	NC	NC	NC	NC	GG	GG	GG	GG	GG	GG	GG	GG	GG	GG	GG	GG	GG	GG	AA	GG	GG	GG	GG	AA	AA	GG	GG	GG	GG	GG	GG	GG	GG	AA	GG	GG	GG	GG	GG	GG	GG	GG	GG
Gm08_39255206_T_G-0_T_R_2177930967	A/C	8	39889153	NC	NC	NC	NC	NC	NC	NC	AA	AA	AA	AA	AA	AA	AA	AA	AA	AA	AA	AA	AA	AA	AA	AA	AA	AA	AA	CC	CC	AA	AA	AA	AA	AA	AA	AA	AA	CC	AA	AA	AA	AA	AA	AA	AA	AA	AA
Gm08_39256803_A_C-0_T_F_2177930968	A/C	8	39890699	NC	NC	NC	NC	NC	NC	NC	AA	AA	AA	AA	AA	AA	AA	AA	AA	AA	AA	AA	AA	AA	AA	AA	AA	AA	AA	CC	CC	AA	AA	AA	AA	AA	AA	AA	AA	--	AA	AA	AA	AA	AA	AA	AA	AA	AA
Gm08_39260259_A_G-0_B_R_2177930971	T/C	8	39894206	NC	NC	NC	NC	NC	NC	NC	AA	AA	AA	AA	AA	AA	AA	AA	AA	AA	AA	AA	AA	AA	AA	AA	AA	AA	AA	GG	GG	AA	AA	AA	AA	AA	AA	AA	AA	GG	AA	AA	AA	AA	AA	AA	AA	AA	AA
Gm08_39261361_T_C-0_T_R_2177930973	A/G	8	39895308	NC	NC	NC	NC	NC	NC	NC	AA	AA	AA	AA	AA	AA	AA	AA	AA	AA	AA	AA	AA	AA	AA	AA	AA	AA	AA	GG	GG	AA	AA	AA	AA	AA	AA	AA	AA	GG	AA	AA	AA	AA	AA	AA	AA	AA	AA
Gm08_39270972_T_C-0_T_R_2177930977	A/G	8	39904919	NC	NC	NC	NC	NC	NC	NC	AA	AA	AA	AA	AA	AG	AA	AA	AA	AA	AG	AA	AA	AA	GG	AG	AA	AA	AA	GG	GG	AA	AA	AA	AA	AA	AG	AG	AA	GG	AG	AG	AA	AA	GG	AG	AG	AA	AA
Gm08_39272125_A_G-0_B_R_2177930979	T/C	8	39906072	NC	NC	NC	NC	NC	NC	NC	AA	AA	AA	AA	AA	AA	AA	AA	AA	AA	AG	AA	AA	AA	AG	AG	AA	AA	AA	GG	GG	AA	AA	AA	AA	AA	AG	AG	AA	GG	AG	AG	AA	AA	AG	AA	AG	AA	AA
Gm08_39272590_C_T-0_B_F_2177930982	T/C	8	39906486	NC	NC	NC	NC	NC	NC	NC	GG	GG	GG	GG	GG	GG	GG	GG	GG	GG	AG	GG	GG	GG	AG	AG	GG	GG	GG	--	GG	GG	GG	GG	GG	GG	AG	AG	GG	--	AG	AG	GG	GG	AG	GG	AG	GG	GG
Gm08_39273483_T_C-0_B_F_2177930984	T/C	8	39907379	NC	NC	NC	NC	NC	NC	NC	AA	AA	AA	AA	AA	AA	AA	AA	AA	AA	AG	AA	AA	AA	AG	AG	AA	AA	AA	GG	GG	AA	AA	AA	AA	AA	AG	AG	AA	--	AG	AG	AA	AA	AG	AA	AG	AA	AA
Gm08_39273644_A_G-0_B_R_2177930987	T/C	8	39907591	NC	NC	NC	NC	NC	NC	NC	AA	AA	AA	AA	AA	AA	AA	AA	AA	AA	AG	AA	AA	AA	AG	AG	AA	AA	AA	GG	GG	AA	AA	AA	AA	AA	AG	AG	AA	GG	AG	AG	AA	AA	AG	AA	AG	AA	AA
Gm08_39273862_G_A-0_T_F_2177930988	A/G	8	39907758	NC	NC	NC	NC	NC	NC	NC	GG	GG	GG	GG	GG	GG	GG	GG	GG	GG	AG	GG	GG	GG	GG	GG	GG	GG	GG	AG	GG	GG	GG	GG	GG	GG	GG	GG	GG	GG	AG	AG	GG	GG	AG	GG	AG	GG	GG
Gm08_39274181_T_C-0_T_R_2177930991	A/G	8	39908128	NC	NC	NC	NC	NC	NC	NC	AA	AA	AA	AA	AA	AA	AA	AA	AA	AA	AG	AA	AA	AA	AA	AA	AA	AA	AA	AG	AA	AA	AA	AA	AA	AA	AA	AA	AA	AA	AG	AG	AA	AA	AG	AA	AG	AA	AA
Gm08_39274712_A_G-0_T_F_2177930992	A/G	8	39908608	NC	NC	NC	NC	NC	NC	NC	AA	AA	AA	AA	AA	AA	AA	AA	AA	AA	AG	AA	AA	AA	AG	AG	AA	AA	AA	AG	AA	AA	AA	AA	AA	AA	AG	AG	AA	AA	AG	AG	AA	AA	AG	AA	AG	AA	AA
Gm08_39284892_C_A-0_T_F_2177930996	A/C	8	39918788	NC	NC	NC	NC	NC	NC	NC	CC	CC	CC	CC	CC	CC	CC	CC	CC	CC	CC	CC	CC	CC	AA	CC	CC	CC	CC	CC	CC	CC	CC	CC	CC	CC	CC	CC	CC	AA	CC	CC	CC	CC	CC	CC	CC	CC	CC
Gm08_39362804_G_T-0_T_R_2177931001	A/C	8	39996961	NC	NC	NC	NC	NC	NC	NC	CC	CC	CC	CC	CC	AC	CC	CC	CC	CC	CC	CC	CC	CC	AA	CC	CC	CC	CC	AA	AA	CC	CC	CC	CC	CC	CC	CC	CC	AA	CC	CC	CC	CC	AA	CC	CC	CC	CC
Gm08_39378185_T_C-0_T_R_2177931007	A/G	8	40012342	NC	NC	NC	NC	NC	NC	NC	AA	AA	AA	AA	AA	--	AA	AA	AA	AA	AA	AA	AA	AA	GG	AA	AA	AA	AA	GG	GG	AA	AA	AA	AA	AA	AA	AA	AA	GG	AA	AA	AA	AA	GG	AA	AA	AA	AA
Gm08_39378435_C_T-1_B_F_2179337592	T/C	8	40012541	NC	NC	NC	NC	NC	NC	NC	GG	GG	GG	GG	GG	--	GG	GG	GG	GG	GG	GG	GG	GG	--	GG	GG	GG	GG	--	--	GG	GG	GG	GG	GG	GG	GG	GG	--	GG	GG	GG	GG	--	GG	GG	GG	GG
Gm08_39379404_A_G-0_B_R_2177931009	T/C	8	40013561	NC	NC	NC	NC	NC	NC	NC	AA	AA	AA	AA	AA	AA	AA	AA	AA	AA	AA	AA	AA	AA	GG	AA	AA	AA	AA	GG	GG	AA	AA	AA	AA	AA	AA	AA	AA	GG	AA	AA	AA	AA	GG	AA	AA	AA	AA
MSUSNP08-40-0_B_F_2179328591	T/G	8	40044966	NC	NC	NC	NC	NC	NC	NC	CC	CC	CC	CC	CC	CC	CC	CC	CC	CC	CC	CC	CC	CC	CC	CC	CC	CC	CC	AC	AC	CC	CC	CC	CC	CC	CC	CC	CC	CC	CC	CC	CC	CC	CC	CC	CC	CC	CC
Gm08_39432478_G_A-0_T_F_2177931010	A/G	8	40066584	NC	NC	NC	NC	NC	NC	NC	AG	AG	AG	AG	AG	AG	AG	GG	AG	GG	GG	AG	GG	GG	AA	GG	GG	GG	GG	AA	AA	AG	AG	AG	GG	GG	GG	GG	GG	AA	GG	GG	AG	GG	GG	GG	GG	GG	AG
Gm08_39432625_G_A-0_B_R_2177931013	T/C	8	40066782	NC	NC	NC	NC	NC	NC	NC	GG	GG	GG	GG	GG	GG	GG	GG	GG	GG	GG	GG	GG	GG	AA	GG	GG	GG	GG	AA	AA	GG	GG	GG	GG	GG	GG	GG	GG	AA	GG	GG	GG	GG	GG	GG	GG	GG	GG
Gm08_39434722_G_A-0_B_R_2177931017	T/C	8	40068879	NC	NC	NC	NC	NC	NC	NC	GG	GG	GG	GG	GG	GG	GG	GG	GG	GG	GG	GG	GG	GG	GG	GG	GG	GG	GG	AA	AA	GG	GG	GG	GG	GG	GG	GG	GG	GG	GG	GG	GG	GG	GG	GG	GG	GG	GG
Gm08_39453750_G_A-1_T_F_2179337594	A/G	8	40087856	NC	NC	NC	NC	NC	NC	NC	GG	GG	GG	GG	GG	GG	GG	GG	GG	GG	GG	GG	GG	GG	AA	GG	GG	GG	GG	AA	AA	GG	GG	GG	GG	GG	GG	GG	GG	AA	GG	GG	GG	GG	GG	GG	GG	GG	GG
Gm08_39457664_G_A-0_B_R_2177931023	T/C	8	40091821	NC	NC	NC	NC	NC	NC	NC	GG	GG	GG	GG	GG	GG	GG	GG	GG	GG	GG	GG	GG	GG	GG	GG	GG	GG	GG	AA	AA	GG	GG	GG	GG	GG	GG	GG	GG	GG	GG	GG	GG	GG	GG	GG	GG	GG	GG
Gm08_39460379_T_C-0_B_F_2177931024	T/C	8	40094485	NC	NC	NC	NC	NC	NC	NC	AA	AA	AA	AA	AA	AA	AA	AA	AA	AA	AA	AA	AA	AA	AA	AA	AA	AA	AA	GG	GG	AA	AA	AA	AA	AA	AA	AA	AA	AA	AA	AA	AA	AA	AA	AA	AA	AA	AA
Gm08_39516251_C_T-0_B_F_2177931026	T/C	8	40151026	NC	NC	NC	NC	NC	NC	NC	GG	GG	GG	GG	GG	GG	GG	GG	GG	GG	GG	GG	GG	GG	AA	GG	GG	GG	GG	AA	AA	GG	GG	GG	GG	GG	GG	GG	GG	AA	GG	GG	GG	GG	GG	GG	GG	GG	GG
Gm08_39517661_T_C-0_T_R_2177931029	A/G	8	40152487	NC	NC	NC	NC	NC	NC	NC	AA	AA	AA	AA	AA	AA	AA	AA	AA	AA	AA	AA	AA	AA	GG	AA	AA	AA	AA	GG	GG	AA	AA	AA	AA	AA	AA	AA	AA	GG	AA	AA	AA	AA	AA	AA	AA	AA	AA
Gm08_39540063_A_G-0_B_R_2177931033	T/C	8	40174152	NC	NC	NC	NC	NC	NC	NC	AA	AA	AA	AA	AA	AA	AA	AA	AA	AA	AA	AA	AA	AA	GG	AA	AA	AA	AA	GG	GG	AA	AA	AA	AA	AA	AA	AA	AA	GG	AA	AA	AA	AA	AA	AA	AA	AA	AA
Gm08_39543860_T_C-1_T_R_2179337597	A/G	8	40177949	NC	NC	NC	NC	NC	NC	NC	AA	AA	AA	AA	AA	AA	AA	AA	AA	AA	AA	AA	AA	AA	GG	AA	AA	AA	AA	GG	GG	AA	AA	AA	AA	AA	AA	AA	AA	GG	AA	AA	AA	AA	AA	AA	AA	AA	AA
Gm08_39547916_C_T-0_T_R_2177931035	A/G	8	40182005	NC	NC	NC	NC	NC	NC	NC	GG	GG	GG	GG	GG	GG	GG	GG	GG	GG	GG	GG	GG	GG	AA	GG	GG	GG	GG	AA	AA	GG	GG	GG	GG	GG	GG	GG	GG	AA	GG	GG	GG	GG	GG	GG	GG	GG	GG
Gm08_39549413_C_T-0_T_R_2177931037	A/G	8	40183502	NC	NC	NC	NC	NC	NC	NC	GG	GG	GG	GG	GG	GG	GG	GG	GG	GG	GG	GG	GG	GG	AA	GG	GG	GG	GG	AA	AA	GG	GG	GG	GG	GG	GG	GG	GG	GG	GG	GG	GG	GG	GG	GG	GG	GG	GG
Gm08_39552229_G_A-0_B_R_2177931041	T/C	8	40186318	NC	NC	NC	NC	NC	NC	NC	GG	GG	GG	GG	GG	GG	GG	GG	GG	GG	GG	GG	GG	GG	AA	GG	GG	GG	GG	AA	AA	GG	GG	GG	GG	GG	GG	GG	GG	AA	GG	GG	GG	GG	GG	GG	GG	GG	GG
Gm08_39583225_T_C-0_B_F_2177931044	T/C	8	40217263	NC	NC	NC	NC	NC	NC	NC	AA	AA	AA	AA	AA	AA	AA	AA	AA	AA	AA	AA	AA	AA	GG	AA	AA	AA	AA	GG	GG	AA	AA	AA	AA	AA	AA	AA	AA	AA	AA	AA	AA	AA	AA	AA	AA	AA	AA
Gm08_39587082_T_C-0_T_R_2177931047	A/G	8	40221171	NC	NC	NC	NC	NC	NC	NC	AA	AA	AA	AA	AA	--	AA	AA	AA	AA	AA	AA	AA	AA	GG	AA	AA	AA	AA	GG	GG	AA	AA	AA	AA	AA	AA	AA	AA	GG	GG	AA	GG	AA	GG	AA	AA	AA	AA
Gm08_39589524_A_G-0_T_F_2177931048	A/G	8	40223521	NC	NC	NC	NC	NC	NC	NC	AA	AA	AA	AA	AA	--	AA	AA	AA	AA	AA	AA	AA	AA	GG	AA	AA	AA	AA	GG	GG	AA	AA	AA	AA	AA	AA	AA	AA	GG	AA	AA	AA	AA	GG	AA	AA	AA	AA
Gm08_39591671_G_T-0_B_F_2177931050	T/G	8	40225668	NC	NC	NC	NC	NC	NC	NC	CC	CC	CC	CC	CC	CC	CC	CC	CC	CC	CC	CC	CC	CC	AA	CC	CC	CC	CC	AA	AA	CC	CC	CC	CC	CC	CC	CC	CC	CC	CC	CC	CC	CC	CC	CC	CC	CC	CC
Gm08_39603034_T_C-0_B_F_2177931054	T/C	8	40235435	NC	NC	NC	NC	NC	NC	NC	AA	AA	AA	AA	AA	AA	AA	AA	AA	AA	AA	AA	AA	AA	GG	AA	AA	AA	AA	GG	GG	AA	AA	AA	AA	AA	AA	AA	AA	GG	AA	AA	AA	AA	AA	AA	AA	AA	AA
Gm08_39636574_C_T-0_T_R_2177931059	A/G	8	40269529	NC	NC	NC	NC	NC	NC	NC	GG	GG	GG	GG	GG	AG	GG	GG	GG	GG	GG	GG	GG	GG	AA	GG	GG	GG	GG	AA	AA	GG	GG	GG	GG	GG	GG	GG	GG	AA	GG	AA	GG	GG	AA	AA	GG	GG	GG
Gm08_39638583_T_G-0_T_R_2177931061	A/C	8	40271538	NC	NC	NC	NC	NC	NC	NC	AA	AA	AA	AA	AA	AC	AA	AA	AA	AA	AA	AA	AA	AA	CC	AA	AA	AA	AA	CC	CC	AA	AA	AA	AA	AA	AA	AA	AA	CC	AA	CC	AA	CC	CC	CC	AA	AA	AA
MSUSNP08-42-0_T_R_2179328596	A/C	8	40271538	NC	NC	NC	NC	NC	NC	NC	AA	AA	AA	AA	AA	--	AA	AA	AA	AA	AA	AA	AA	AA	CC	AA	AA	AA	AA	CC	CC	AA	AA	AA	AA	AA	AA	AA	AA	CC	AA	CC	AA	CC	CC	CC	AA	AA	AA
Gm08_39641406_T_C-0_T_R_2177931063	A/G	8	40274361	NC	NC	NC	NC	NC	NC	NC	AA	AA	AA	AA	AA	AG	AA	AA	AA	AA	AA	AA	AA	AA	GG	AA	AA	AA	AA	GG	GG	AA	AA	AA	AA	AA	AA	AA	AA	GG	AA	GG	AA	GG	GG	GG	AA	AA	AA
Gm08_39644015_T_C-0_B_F_2177931064	T/C	8	40276919	NC	NC	NC	NC	NC	NC	NC	AA	AA	AA	AA	AA	--	AA	AA	AA	AA	AA	AA	AA	AA	AA	AA	AA	AA	AA	GG	GG	AA	AA	AA	AA	AA	AA	AA	AA	GG	AA	GG	AA	AA	GG	GG	AA	AA	AA
Gm08_39652259_A_G-0_T_F_2177931066	A/G	8	40285163	NC	NC	NC	NC	NC	NC	NC	AA	AA	AA	AA	AA	--	AA	AA	AA	AA	AA	AA	AA	AA	GG	AA	AA	AA	AA	GG	GG	AA	AA	AA	AA	AA	AA	AA	AA	GG	AA	GG	AA	GG	GG	GG	AA	AA	AA
Gm08_39660788_T_C-0_T_R_2177931073	A/G	8	40293743	NC	NC	NC	NC	NC	NC	NC	AA	AA	AA	AA	AA	AA	AA	AA	AA	AA	AA	AA	AA	AA	GG	AA	AA	AA	AA	GG	GG	AA	AA	AA	AA	AA	AA	AA	AA	GG	AA	GG	AA	GG	GG	GG	AA	AA	AA
Gm08_39666201_G_A-0_T_F_2177931076	A/G	8	40299105	NC	NC	NC	NC	NC	NC	NC	GG	GG	GG	GG	GG	--	GG	GG	GG	GG	GG	GG	GG	GG	AA	GG	GG	GG	GG	AA	AA	GG	GG	GG	GG	GG	GG	GG	GG	AA	GG	AA	GG	AA	AA	AA	GG	GG	GG
Gm08_39695933_A_C-0_B_R_2177931079	T/G	8	40328888	NC	NC	NC	NC	NC	NC	NC	AA	AA	AA	AA	AA	AC	AA	AA	AA	AA	AA	AA	AA	AA	CC	AA	AA	AA	AA	CC	CC	AA	AA	AA	AA	AA	AA	AA	AA	CC	AA	CC	AA	CC	CC	CC	AA	AA	AA
Gm08_39707778_A_G-0_B_R_2177931083	T/C	8	40340733	NC	NC	NC	NC	NC	NC	NC	AA	AA	AA	AA	AA	AG	AA	AA	AA	AA	AA	AA	AA	AA	GG	AA	AA	AA	AA	GG	GG	AA	AA	AA	AA	AA	AA	AA	AA	GG	AA	GG	AA	GG	GG	GG	AA	AA	AA
MSUSNP08-57-0_B_F_2186586307	T/G	8	40422071	NC	NC	NC	NC	NC	NC	NC	AA	AA	AA	AA	AA	CC	AA	AA	AA	AA	AA	AA	AA	AA	CC	AA	AA	AA	AA	AA	AA	AA	AA	AA	AA	AA	AA	AA	AA	AA	AA	CC	AA	AA	CC	CC	AA	AA	AA
Gm08_39819141_A_G-1_B_R_2179337599	T/C	8	40447379	NC	NC	NC	NC	NC	NC	NC	AA	AA	AA	AA	AA	--	AA	AA	AA	AA	AA	AA	AA	AA	--	AA	AA	AA	AA	--	AG	AA	AA	AA	AA	AA	AA	AA	AA	--	AA	GG	AA	AG	--	GG	AA	AA	AA
Gm08_39854743_C_T-0_T_R_2177931087	A/G	8	40483117	NC	NC	NC	NC	NC	NC	NC	GG	GG	GG	GG	GG	GG	GG	GG	GG	GG	GG	GG	GG	GG	AA	GG	GG	GG	GG	GG	GG	GG	GG	GG	GG	GG	GG	GG	GG	AA	GG	GG	GG	AA	GG	GG	GG	GG	GG
Gm08_39856879_G_T-0_B_F_2177931088	T/G	8	40485202	NC	NC	NC	NC	NC	NC	NC	CC	CC	CC	CC	CC	CC	CC	CC	CC	CC	CC	CC	CC	CC	CC	CC	CC	CC	CC	CC	CC	CC	CC	CC	CC	CC	CC	CC	CC	AA	CC	CC	CC	AA	CC	CC	CC	CC	CC
Gm08_39914508_C_A-0_B_R_2177931095	T/G	8	40542882	NC	NC	NC	NC	NC	NC	NC	CC	CC	CC	CC	CC	CC	CC	CC	CC	CC	CC	CC	CC	CC	AA	CC	CC	CC	CC	AA	AA	CC	CC	CC	CC	CC	CC	CC	CC	AA	AA	AA	AA	--	AA	CC	CC	CC	AA
Gm08_39960513_C_T-0_T_R_2177931097	A/G	8	40588887	NC	NC	NC	NC	NC	NC	NC	GG	GG	GG	GG	GG	GG	GG	GG	GG	GG	GG	GG	GG	GG	GG	GG	GG	GG	GG	GG	GG	GG	GG	GG	GG	GG	GG	GG	GG	GG	AG	GG	AG	GG	GG	GG	GG	GG	GG
Gm08_39964189_G_A-0_B_R_2177931099	T/C	8	40592563	NC	NC	NC	NC	NC	NC	NC	GG	GG	GG	GG	GG	GG	GG	GG	GG	GG	GG	GG	GG	GG	GG	GG	GG	GG	GG	GG	GG	GG	GG	GG	GG	GG	GG	GG	GG	AA	GG	GG	GG	AA	GG	GG	GG	GG	GG
Gm08_40012896_T_C-0_B_F_2177931106	T/C	8	40641219	NC	NC	NC	NC	NC	NC	NC	AA	AA	AA	AA	AA	AG	AA	AA	AA	AA	AA	AA	AA	AA	AA	AA	AA	AA	AA	GG	GG	AA	AA	AA	AA	AA	AA	AA	AA	AA	GG	AA	GG	GG	GG	AA	AA	AA	AA
Gm08_40012992_G_A-0_T_F_2177931108	A/G	8	40641315	NC	NC	NC	NC	NC	NC	NC	GG	GG	GG	GG	GG	--	GG	GG	GG	GG	GG	GG	GG	GG	GG	GG	GG	GG	GG	GG	GG	GG	GG	GG	GG	GG	GG	GG	GG	GG	AA	GG	AA	AA	AA	GG	GG	GG	GG
Gm08_40018214_C_A-0_B_R_2177931111	T/G	8	40646588	NC	NC	NC	NC	NC	NC	NC	CC	CC	CC	CC	CC	CC	CC	CC	CC	CC	CC	CC	CC	CC	CC	CC	CC	CC	CC	CC	CC	CC	CC	CC	CC	CC	CC	CC	CC	CC	AC	CC	AC	AC	AC	CC	CC	CC	CC
Gm08_40020454_G_A-0_T_F_2177931116	A/G	8	40648777	NC	NC	NC	NC	NC	NC	NC	GG	GG	GG	GG	GG	--	GG	GG	GG	GG	GG	GG	GG	GG	GG	GG	GG	GG	GG	GG	GG	GG	GG	GG	GG	GG	GG	GG	GG	GG	AG	GG	AG	--	AG	GG	GG	GG	GG
Gm08_40020720_T_C-0_T_R_2177931119	A/G	8	40649094	NC	NC	NC	NC	NC	NC	NC	AA	AA	AA	AA	AA	AA	AA	AA	AA	AA	AA	AA	AA	AA	AA	AA	AA	AA	AA	GG	GG	AA	AA	AA	AA	AA	AA	AA	AA	AA	GG	AA	GG	GG	GG	AA	AA	AA	AA
Gm08_40073208_T_C-0_B_F_2177931126	T/C	8	40701531	NC	NC	NC	NC	NC	NC	NC	AA	AA	AA	AA	AA	--	AA	AA	AA	AA	AA	AA	AA	AA	AG	AA	AA	AA	AA	--	AG	AA	AA	AA	AA	AA	--	AA	AA	--	AG	AG	AG	AG	AG	AA	AA	AA	AA
Gm08_40092444_A_C-0_T_F_2177931128	A/C	8	40720767	NC	NC	NC	NC	NC	NC	NC	AA	AA	AA	AA	AA	AA	AA	AA	AA	AA	AA	AA	AA	AA	CC	AA	AA	AA	AA	CC	CC	AA	AA	AA	AA	AA	CC	AA	AA	AA	CC	CC	CC	CC	AA	AA	AA	AA	AA
Gm08_40093979_G_A-0_T_F_2177931130	A/G	8	40722302	NC	NC	NC	NC	NC	NC	NC	GG	GG	GG	GG	GG	GG	GG	GG	GG	GG	GG	GG	GG	GG	--	GG	GG	GG	GG	AG	AG	GG	GG	GG	GG	GG	AG	GG	GG	GG	AG	AG	AG	AG	GG	GG	GG	GG	GG
Gm08_40095515_T_C-0_B_F_2177931134	T/C	8	40723838	NC	NC	NC	NC	NC	NC	NC	AA	AA	AA	AA	AA	AA	AA	AA	AA	AA	AA	AA	AA	AA	AA	AA	AA	AA	AA	AA	AA	AA	AA	AA	AA	AA	AG	AA	AA	AA	AA	AG	AA	AA	AA	AA	AA	AA	AA
Gm08_40102304_C_T-0_B_F_2177931136	T/C	8	40730627	NC	NC	NC	NC	NC	NC	NC	GG	GG	GG	GG	GG	GG	GG	GG	GG	GG	GG	GG	GG	GG	AA	GG	GG	GG	GG	AA	AA	GG	GG	GG	GG	GG	AA	GG	GG	GG	AA	AA	AA	AA	GG	GG	GG	GG	GG
Gm08_40220221_A_G-1_T_F_2179337610	A/G	8	40856657	NC	NC	NC	NC	NC	NC	NC	AG	AG	GG	GG	GG	GG	GG	GG	GG	AG	GG	GG	GG	GG	GG	GG	GG	GG	AG	GG	GG	GG	GG	GG	GG	GG	AG	AG	GG	GG	GG	AG	GG	GG	GG	GG	GG	GG	GG
Gm08_40272663_C_A-0_B_R_2177931177	T/G	8	40909151	NC	NC	NC	NC	NC	NC	NC	CC	CC	CC	CC	CC	CC	CC	CC	CC	CC	CC	CC	AA	AA	AA	AA	CC	AA	CC	CC	CC	AA	CC	AA	AA	AA	CC	CC	AA	AA	AA	CC	AA	AA	CC	CC	CC	AA	AA
Gm08_40283916_C_T-0_B_F_2177931178	T/C	8	40920353	NC	NC	NC	NC	NC	NC	NC	GG	GG	GG	GG	GG	GG	GG	GG	GG	GG	GG	GG	GG	GG	GG	GG	GG	GG	GG	GG	GG	GG	GG	GG	GG	GG	GG	GG	GG	GG	GG	GG	GG	GG	GG	GG	GG	GG	GG
Gm08_40289000_C_T-0_B_F_2177931184	T/C	8	40925437	NC	NC	NC	NC	NC	NC	NC	GG	GG	GG	GG	GG	GG	GG	GG	GG	GG	GG	GG	AG	AG	AG	AG	GG	AG	GG	GG	GG	AG	GG	AG	AG	AG	GG	GG	AG	GG	AG	GG	AG	AG	GG	GG	GG	AG	AG
Gm08_40303964_C_T-1_B_F_2179337612	T/C	8	40940235	NC	NC	NC	NC	NC	NC	NC	GG	GG	GG	GG	GG	GG	GG	GG	GG	GG	GG	GG	AA	AA	GG	AA	GG	AA	GG	GG	AA	AA	GG	AA	AA	AA	AA	GG	AA	AA	AA	GG	AA	AA	GG	GG	GG	AA	AA
Gm08_40316209_C_T-0_T_R_2177931189	A/G	8	40952531	NC	NC	NC	NC	NC	NC	NC	GG	GG	GG	GG	GG	GG	GG	GG	GG	GG	GG	GG	GG	GG	AA	GG	GG	GG	GG	AA	AA	GG	GG	GG	GG	GG	AA	GG	GG	AA	GG	AA	GG	AA	GG	GG	GG	GG	GG
ss246697458-1_T_F_1909676949	A/G	8	40957175	NC	NC	NC	NC	NC	NC	NC	AA	AA	AA	AA	AA	AA	AA	AA	AA	AA	AA	AA	AA	AA	GG	AA	AA	AA	AA	GG	GG	AA	AA	AA	AA	AA	GG	AA	AA	AA	AA	GG	AA	GG	AA	AA	AA	AA	AA
Gm08_40345085_C_A-1_B_R_2179337615	T/G	8	40981407	NC	NC	NC	NC	NC	NC	NC	CC	CC	CC	CC	CC	CC	CC	CC	CC	CC	CC	CC	AA	AA	AA	AA	CC	AA	CC	AA	AA	AA	CC	AA	AA	AA	AA	CC	AA	AA	AA	AA	AA	AA	CC	CC	CC	AA	AA
Gm08_40391763_A_G-0_T_F_2177931192	A/G	8	41028034	NC	NC	NC	NC	NC	NC	NC	AG	AG	AG	AG	AG	AG	AG	AG	AG	AG	AG	AG	AG	AG	GG	AG	AG	AG	AG	GG	GG	AG	AG	AG	AG	AG	GG	AG	AG	GG	GG	GG	GG	GG	AG	AG	AG	AG	AG
Gm08_40395465_C_T-0_T_R_2177931199	A/G	8	41031787	NC	NC	NC	NC	NC	NC	NC	GG	GG	GG	GG	GG	GG	GG	GG	GG	GG	GG	GG	GG	GG	GG	GG	GG	GG	GG	GG	GG	GG	GG	GG	GG	GG	GG	GG	GG	GG	GG	GG	GG	GG	GG	GG	GG	GG	GG
Gm08_40401190_A_G-1_B_R_2179337617	T/C	8	41037512	NC	NC	NC	NC	NC	NC	NC	AA	AA	AA	AA	AA	AA	AA	AA	AA	AA	AA	AA	AA	AA	GG	AA	AA	AA	AA	GG	GG	AA	AA	AA	AA	AA	GG	AA	AA	GG	GG	GG	GG	GG	AA	AA	AA	AA	AA
Gm08_40414647_A_G-0_B_R_2177931201	T/C	8	41050969	NC	NC	NC	NC	NC	NC	NC	AA	AA	AA	AA	AA	AA	AA	AA	AA	AA	AA	AA	AA	AA	GG	AA	AA	AA	AA	GG	AA	AA	AA	AA	AA	AA	GG	AA	AA	AA	GG	AA	GG	GG	AA	AA	AA	AA	AA
Gm08_40414816_A_C-0_T_F_2177931202	A/C	8	41051087	NC	NC	NC	NC	NC	NC	NC	AA	AA	AA	AA	AA	AA	AA	AA	AA	AA	AA	AA	AA	AA	CC	AA	AA	AA	AA	CC	AA	AA	AA	AA	AA	AA	CC	AA	AA	AA	CC	AA	CC	CC	AA	AA	AA	AA	AA
Gm08_40415530_G_A-0_B_R_2177931205	T/C	8	41051852	NC	NC	NC	NC	NC	NC	NC	GG	GG	GG	GG	GG	GG	GG	GG	GG	GG	GG	GG	GG	GG	GG	GG	GG	GG	GG	GG	AA	GG	GG	GG	GG	GG	GG	GG	GG	AA	GG	AA	GG	GG	GG	GG	--	GG	GG
Gm08_40417752_A_G-0_B_R_2177931207	T/C	8	41054074	NC	NC	NC	NC	NC	NC	NC	AA	AA	AA	AA	AA	AA	AA	AA	AA	AA	AA	AA	AA	AA	GG	AA	AA	AA	AA	GG	AA	AA	AA	AA	AA	AA	GG	AA	AA	AA	GG	AA	GG	GG	AA	AA	AA	AA	AA
MSUSNP08-46-0_T_F_2179328603	A/G	8	41120559	NC	NC	NC	NC	NC	NC	NC	GG	GG	GG	GG	GG	GG	GG	GG	GG	GG	GG	GG	GG	GG	GG	GG	GG	GG	GG	GG	GG	GG	GG	GG	GG	GG	AA	GG	GG	GG	AA	GG	AA	GG	GG	GG	GG	GG	GG
Gm08_40517464_C_T-0_T_R_2177931217	A/G	8	41153280	NC	NC	NC	NC	NC	NC	NC	GG	GG	GG	GG	GG	GG	GG	GG	GG	GG	GG	GG	GG	GG	--	GG	GG	GG	GG	AA	AA	GG	GG	GG	GG	GG	GG	GG	GG	AA	GG	AA	GG	GG	GG	GG	GG	GG	GG
Gm08_40534265_A_G-0_B_R_2177931221	T/C	8	41170081	NC	NC	NC	NC	NC	NC	NC	AA	AA	AA	AA	AA	AA	AA	AA	AA	AA	AA	AA	AA	AA	GG	AA	AA	AA	AA	GG	GG	AA	AA	AA	AA	AA	GG	AA	AA	GG	GG	GG	GG	GG	AA	AA	AA	AA	AA
Gm08_40576946_C_T-0_T_R_2177931223	A/G	8	41212762	NC	NC	NC	NC	NC	NC	NC	GG	GG	GG	GG	GG	GG	GG	GG	GG	GG	GG	GG	GG	GG	GG	GG	GG	GG	GG	AA	AA	GG	GG	GG	GG	GG	GG	GG	GG	AA	GG	AA	GG	GG	GG	GG	GG	GG	GG
Gm08_40580420_G_A-0_B_R_2177931225	T/C	8	41216236	NC	NC	NC	NC	NC	NC	NC	GG	GG	GG	GG	GG	GG	GG	GG	GG	GG	GG	GG	GG	GG	GG	GG	GG	GG	GG	GG	GG	GG	GG	GG	GG	GG	AG	GG	GG	GG	AG	GG	AG	AG	GG	GG	GG	GG	GG
Gm08_40592319_T_G-0_B_F_2177931228	T/G	8	41228084	NC	NC	NC	NC	NC	NC	NC	AA	AA	AA	AA	AA	AA	AA	AA	AA	AA	AA	AA	AA	AA	AA	AA	AA	AA	AA	AA	AA	AA	AA	AA	AA	AA	CC	AA	AA	AA	CC	AA	CC	CC	AA	AA	AA	AA	AA
Gm08_40592611_C_A-0_B_R_2177931231	T/G	8	41228427	NC	NC	NC	NC	NC	NC	NC	CC	CC	CC	CC	CC	CC	CC	CC	CC	CC	CC	CC	CC	CC	CC	CC	CC	CC	CC	CC	CC	CC	CC	CC	CC	CC	CC	CC	CC	CC	CC	CC	CC	AA	CC	CC	CC	CC	CC
Gm08_40626289_C_A-0_T_F_2177931234	A/C	8	41262053	NC	NC	NC	NC	NC	NC	NC	CC	CC	CC	CC	CC	CC	CC	CC	CC	CC	CC	CC	CC	CC	CC	CC	CC	CC	CC	CC	CC	CC	CC	CC	CC	CC	CC	CC	CC	CC	CC	CC	CC	CC	CC	CC	CC	CC	CC
Gm08_40688374_T_C-0_B_F_2177931242	T/C	8	41324138	NC	NC	NC	NC	NC	NC	NC	AA	AA	AA	AA	AA	AA	AA	AA	AA	AA	AA	AA	AA	AA	AA	AA	AA	AA	AA	GG	GG	AA	AA	AA	AA	AA	AA	AA	AA	GG	AA	GG	AA	AA	AA	AA	AA	AA	AA
Gm08_40693055_A_C-0_T_F_2177931244	A/C	8	41328819	NC	NC	NC	NC	NC	NC	NC	AA	AA	AA	AA	AA	AA	AA	AA	AA	AA	AA	AA	AA	AA	CC	AA	AA	AA	AA	CC	CC	AA	AA	AA	AA	AA	AA	AA	AA	CC	AA	CC	AA	CC	AA	AA	AA	AA	AA
Gm08_40699089_C_T-0_B_F_2177931246	T/C	8	41334853	NC	NC	NC	NC	NC	NC	NC	GG	GG	GG	GG	GG	GG	GG	GG	GG	GG	GG	GG	GG	GG	GG	GG	GG	GG	GG	AA	AA	GG	GG	GG	GG	GG	GG	GG	GG	AA	GG	AA	GG	GG	GG	GG	GG	GG	GG
Gm08_40709662_T_G-0_T_R_2177931251	A/C	8	41345477	NC	NC	NC	NC	NC	NC	NC	AA	AA	AA	AA	AA	AA	AA	AA	AA	AA	AA	AA	AA	AA	CC	AA	AA	AA	AA	CC	CC	AA	AA	AA	AA	AA	AA	AA	AA	CC	AA	CC	AA	CC	AA	AA	AA	AA	AA
Gm08_40729831_A_G-0_T_F_2177931252	A/G	8	41365595	NC	NC	NC	NC	NC	NC	NC	AA	AA	AA	AA	AA	AA	AA	AA	AA	AA	AA	AA	AA	AA	GG	AA	AA	AA	AA	GG	GG	AA	AA	AA	AA	AA	AA	AA	AA	GG	AA	GG	AA	GG	AA	AA	AA	AA	AA
Gm08_40731158_T_G-0_T_R_2177931255	A/C	8	41366973	NC	NC	NC	NC	NC	NC	NC	AA	AA	AA	AA	AA	AA	AA	AA	AA	AA	AA	AA	AA	AA	CC	AA	AA	AA	AA	CC	CC	AA	AA	AA	AA	AA	AA	AA	AA	CC	AA	CC	AA	CC	AA	AA	AA	AA	AA
Gm08_40732366_A_G-0_B_R_2177931257	T/C	8	41368181	NC	NC	NC	NC	NC	NC	NC	AA	AA	AA	AA	AA	AA	AA	AA	AA	AA	AA	AA	AA	AA	GG	AA	AA	AA	AA	GG	GG	AA	AA	AA	AA	AA	AA	AA	AA	GG	AA	GG	AA	GG	AA	AA	AA	AA	AA
Gm08_40733015_A_G-0_T_F_2177931258	A/G	8	41368779	NC	NC	NC	NC	NC	NC	NC	AA	AA	AA	AA	AA	AA	AA	AA	AA	AA	AA	AA	AA	AA	GG	AA	AA	AA	AA	GG	GG	AA	AA	AA	AA	AA	AA	AA	AA	GG	AA	GG	AA	GG	AA	AA	AA	AA	AA
Gm08_40733513_C_A-0_B_R_2177931263	T/G	8	41369328	NC	NC	NC	NC	NC	NC	NC	CC	CC	CC	CC	CC	CC	CC	CC	CC	CC	CC	CC	CC	CC	CC	CC	CC	CC	CC	AA	AA	CC	CC	CC	CC	CC	CC	CC	CC	AA	CC	AA	CC	CC	CC	CC	CC	CC	CC
Gm08_40734177_T_G-0_B_F_2177931264	T/G	8	41369941	NC	NC	NC	NC	NC	NC	NC	AA	AA	AA	AA	AA	AA	AA	AA	AA	AA	AA	AA	AA	AA	CC	AA	AA	AA	AA	CC	CC	AA	AA	AA	AA	AA	AA	AA	AA	CC	AA	CC	AA	CC	AA	AA	AA	AA	AA
Gm08_40734428_A_G-0_B_R_2177931267	T/C	8	41370243	NC	NC	NC	NC	NC	NC	NC	AA	AA	AA	AA	AA	AA	AA	AA	AA	AA	AA	AA	AA	AA	GG	AA	AA	AA	AA	GG	GG	AA	AA	AA	AA	AA	AA	AA	AA	GG	AA	GG	AA	GG	AA	AA	AA	AA	AA
Gm08_40734513_T_C-0_T_R_2177931269	A/G	8	41370328	NC	NC	NC	NC	NC	NC	NC	AA	AA	AA	AA	AA	AA	AA	AA	AA	AA	AA	AA	AA	AA	GG	AA	AA	AA	AA	GG	GG	AA	AA	AA	AA	AA	AA	AA	AA	GG	AA	GG	AA	GG	AA	AA	AA	AA	AA
Gm08_40734961_G_A-0_T_F_2177931270	A/G	8	41370725	NC	NC	NC	NC	NC	NC	NC	GG	GG	GG	GG	GG	GG	GG	GG	GG	GG	GG	GG	GG	GG	AA	GG	GG	GG	GG	AA	AA	GG	GG	GG	GG	GG	GG	GG	GG	AA	GG	AA	GG	GG	GG	GG	GG	GG	GG
Gm08_40762332_A_G-0_T_F_2177931282	A/G	8	41398096	NC	NC	NC	NC	NC	NC	NC	AA	AA	AA	AA	AA	AA	AA	AA	AA	AA	AA	AA	AA	AA	GG	AA	AA	AA	AA	GG	GG	AA	AA	AA	AA	AA	GG	AA	AA	GG	GG	GG	GG	GG	AA	AA	AA	AA	AA
Gm08_40762575_T_C-0_T_R_2177931285	A/G	8	41398390	NC	NC	NC	NC	NC	NC	NC	AA	AA	AA	AA	AA	AA	AA	AA	AA	AA	AA	AA	AA	AA	--	AA	AA	AA	AA	--	GG	AA	AA	AA	AA	AA	GG	AA	AA	GG	GG	GG	GG	GG	AA	AA	AA	AA	AA
Gm08_40766548_G_T-0_T_R_2177931295	A/C	8	41402363	NC	NC	NC	NC	NC	NC	NC	CC	CC	CC	CC	CC	CC	CC	CC	CC	CC	CC	CC	CC	CC	AA	CC	CC	CC	CC	AA	AA	CC	CC	CC	CC	CC	--	CC	CC	AA	--	AA	--	AA	CC	CC	CC	CC	CC
MSUSNP08-47-0_T_F_2179328605	A/G	8	41403857	NC	NC	NC	NC	NC	NC	NC	AA	AA	AA	AA	AA	AA	AA	AA	AA	AA	AA	AA	AA	AA	GG	AA	AA	AA	AA	GG	GG	AA	AA	AA	AA	AA	GG	AA	AA	GG	GG	GG	GG	GG	AA	AA	AA	AA	AA
Gm08_40787122_G_A-0_T_F_2177931298	A/G	8	41422886	NC	NC	NC	NC	NC	NC	NC	GG	GG	GG	GG	GG	GG	GG	GG	GG	GG	GG	GG	GG	GG	GG	GG	GG	GG	GG	GG	GG	GG	GG	GG	GG	GG	GG	GG	GG	GG	GG	GG	GG	AG	GG	GG	GG	GG	GG
Gm08_40827802_C_T-0_T_R_2177931303	A/G	8	41463649	NC	NC	NC	NC	NC	NC	NC	GG	GG	GG	GG	GG	GG	GG	GG	GG	GG	GG	GG	GG	GG	GG	GG	GG	GG	GG	GG	GG	GG	GG	GG	GG	GG	GG	GG	GG	GG	GG	GG	GG	GG	GG	GG	GG	GG	GG
Gm08_40841096_T_C-1_T_R_2179337625	A/G	8	41476945	NC	NC	NC	NC	NC	NC	NC	AA	AA	AA	AA	AA	AA	AA	AA	AA	AA	AA	AA	AA	AA	AA	AA	AA	AA	AA	AA	AA	AA	AA	AA	AA	AA	AA	AA	AA	AA	AA	AA	AA	GG	AA	AA	AA	AA	AA
Gm08_40881278_T_G-0_T_R_2177931311	A/C	8	41517127	NC	NC	NC	NC	NC	NC	NC	AA	AA	AA	AA	AA	AA	AA	AA	AA	AA	AA	AA	AA	AA	CC	AA	AA	AA	AA	AA	AA	AA	AA	AA	AA	AA	CC	AA	AA	AA	CC	AA	CC	CC	AA	AA	AA	AA	AA
Gm08_40881468_T_G-0_T_R_2177931313	A/C	8	41517317	NC	NC	NC	NC	NC	NC	NC	AA	AA	AA	AA	AA	AA	AA	AA	AA	AA	AA	AA	AA	AA	CC	AA	AA	AA	AA	AA	AA	AA	AA	AA	AA	AA	CC	AA	AA	AA	CC	AA	CC	CC	AA	AA	AA	AA	AA
Gm08_40884892_A_G-0_T_F_2177931322	A/G	8	41520690	NC	NC	NC	NC	NC	NC	NC	AA	AA	AA	AA	AA	AA	AA	AA	AA	AA	AA	AA	AA	AA	GG	AA	AA	AA	AA	AA	AA	AA	AA	AA	AA	AA	GG	AA	AA	AA	GG	AA	GG	GG	AA	AA	AA	AA	AA
Gm08_40888504_T_C-0_T_R_2177931325	A/G	8	41524353	NC	NC	NC	NC	NC	NC	NC	AA	AA	AA	AA	AA	AA	AA	AA	AA	AA	AA	AA	AA	AA	AA	AA	AA	AA	AA	AA	AA	AA	AA	AA	AA	AA	AA	AA	AA	AA	AA	AA	AA	AA	AA	AA	AA	AA	AA
Gm08_40958552_G_A-0_T_F_2177931330	A/G	8	41594350	NC	NC	NC	NC	NC	NC	NC	GG	GG	GG	GG	GG	GG	GG	GG	GG	GG	GG	GG	GG	GG	GG	GG	GG	GG	GG	GG	--	GG	GG	GG	GG	GG	--	GG	GG	GG	--	--	--	GG	GG	GG	GG	GG	GG
Gm08_40959000_C_T-0_T_R_2177931333	A/G	8	41594849	NC	NC	NC	NC	NC	NC	NC	GG	GG	GG	GG	GG	GG	GG	GG	GG	GG	GG	GG	GG	GG	GG	GG	GG	GG	GG	GG	AG	GG	GG	GG	GG	GG	AG	GG	GG	GG	AG	AG	AG	AG	GG	GG	GG	GG	GG
Gm08_40959107_A_G-0_B_R_2177931335	T/C	8	41594956	NC	NC	NC	NC	NC	NC	NC	AA	AA	AA	AA	AA	AA	AA	AA	AA	AA	AA	AA	AA	AA	AA	AA	AA	AA	AA	AA	GG	AA	AA	AA	AA	AA	GG	AA	AA	AA	GG	GG	GG	AG	AA	AA	AA	AA	AA
Gm08_40995409_T_C-0_B_F_2177931340	T/C	8	41640207	NC	NC	NC	NC	NC	NC	NC	AA	AA	AA	AA	AA	AA	AA	AA	AA	AA	AA	AA	AA	AA	AG	AA	AA	AA	AA	AA	AG	AA	AA	AA	AA	AA	AG	AA	AA	AA	AG	AG	AG	AG	AA	AA	AA	AA	AA
Gm08_40997656_A_G-1_B_R_2179337631	T/C	8	41642505	NC	NC	NC	NC	NC	NC	NC	AA	AA	AA	AA	AA	AA	AA	AA	AA	AA	AA	AA	AA	AA	GG	AA	AA	AA	AA	AA	GG	AA	AA	AA	AA	AA	GG	AA	AA	AA	GG	GG	GG	GG	AA	AA	AA	AA	AA
Gm08_41018907_G_A-0_T_F_2177931344	A/G	8	41663705	NC	NC	NC	NC	NC	NC	NC	GG	GG	GG	GG	GG	GG	GG	GG	GG	GG	GG	GG	GG	GG	GG	GG	GG	GG	GG	GG	AA	GG	GG	GG	GG	GG	AA	GG	GG	GG	GG	AA	GG	AA	GG	GG	GG	GG	GG
Gm08_41061744_C_T-1_B_F_2179337632	T/C	8	41704912	NC	NC	NC	NC	NC	NC	NC	GG	GG	GG	GG	GG	GG	GG	GG	GG	GG	GG	GG	GG	GG	GG	GG	GG	GG	GG	GG	AA	GG	GG	GG	GG	GG	AA	GG	GG	GG	GG	AA	GG	AA	GG	GG	GG	GG	GG
Gm08_41061846_G_A-0_T_F_2177931346	A/G	8	41705014	NC	NC	NC	NC	NC	NC	NC	GG	GG	GG	GG	GG	GG	GG	GG	GG	GG	GG	GG	GG	GG	GG	GG	GG	GG	GG	GG	AA	GG	GG	GG	GG	GG	AA	GG	GG	GG	GG	AA	GG	AA	GG	GG	GG	GG	GG
MSUSNP08-58-0_B_R_2186586310	T/G	8	41714827	NC	NC	NC	NC	NC	NC	NC	CC	CC	CC	CC	CC	CC	CC	CC	CC	CC	CC	CC	CC	CC	AA	CC	CC	CC	CC	CC	CC	CC	CC	CC	CC	CC	AA	CC	CC	CC	CC	CC	CC	CC	CC	CC	CC	CC	CC
Gm08_41154140_C_T-0_T_R_2177931361	A/G	8	41796348	NC	NC	NC	NC	NC	NC	NC	GG	GG	GG	GG	GG	GG	GG	GG	GG	GG	GG	GG	GG	GG	AA	GG	GG	GG	GG	AA	AA	GG	GG	GG	GG	GG	AA	GG	GG	AA	AA	AA	AA	AA	GG	GG	GG	GG	GG
Gm08_41156491_A_C-0_T_F_2177931362	A/C	8	41798648	NC	NC	NC	NC	NC	NC	NC	AA	AA	AA	AA	AA	AA	AA	AA	AA	AA	AA	AA	AA	AA	AA	AA	AA	AA	AA	AA	AA	AA	AA	AA	AA	AA	AA	AA	AA	AA	AA	AA	AA	AA	AA	AA	--	AA	AA
Gm08_41163228_C_A-0_B_R_2177931365	T/G	8	41805436	NC	NC	NC	NC	NC	NC	NC	CC	CC	CC	CC	CC	CC	CC	CC	CC	CC	CC	CC	CC	CC	CC	CC	CC	CC	CC	CC	CC	CC	CC	CC	CC	CC	CC	CC	CC	AA	CC	AA	CC	CC	CC	CC	CC	CC	CC
Gm08_41191912_A_G-1_B_R_2179337637	T/C	8	41834120	NC	NC	NC	NC	NC	NC	NC	AA	AA	AA	AA	AA	AA	AA	AA	AA	AA	AA	AA	AA	AA	AA	AA	AA	AA	AA	GG	GG	AA	AA	AA	AA	AA	GG	AA	AA	GG	GG	GG	GG	AA	AA	AA	AA	AA	AA
Gm08_41206062_A_G-0_T_F_2177931368	A/G	8	41848219	NC	NC	NC	NC	NC	NC	NC	AA	AA	AA	AA	AA	AA	AA	AA	AA	AA	AA	AA	AA	AA	AA	AA	AA	AA	AA	AA	AA	AA	AA	AA	AA	AA	AA	AA	AA	GG	AA	GG	AA	GG	AA	AA	AA	AA	AA
Gm08_41246197_G_A-0_T_F_2177931370	A/G	8	41888379	NC	NC	NC	NC	NC	NC	NC	GG	GG	GG	GG	GG	GG	GG	GG	GG	GG	GG	GG	GG	GG	GG	GG	GG	GG	GG	GG	GG	GG	GG	GG	GG	GG	AA	GG	GG	AA	GG	AA	GG	GG	GG	GG	GG	GG	GG
Gm08_41254477_G_T-1_T_R_2179337639	A/C	8	41896710	NC	NC	NC	NC	NC	NC	NC	CC	CC	CC	CC	CC	CC	CC	CC	CC	CC	CC	CC	CC	CC	AA	CC	CC	CC	CC	AA	AA	CC	CC	CC	CC	CC	AA	CC	CC	AA	CC	AA	CC	AA	CC	CC	AA	CC	CC
Gm08_41278528_T_C-0_B_F_2177931374	T/C	8	41920677	NC	NC	NC	NC	NC	NC	NC	AA	AA	AA	AA	AA	AA	AA	AA	AA	AA	AA	AA	AA	AA	GG	AA	AA	AA	AA	AA	AA	AA	AA	AA	AA	AA	GG	AA	AA	GG	AA	GG	AA	GG	AA	AA	AA	AA	AA
Gm08_41283468_A_G-0_B_R_2177931377	T/C	8	41925668	NC	NC	NC	NC	NC	NC	NC	AA	AA	AA	AA	AA	AA	AA	AA	AA	AA	AA	AA	AA	AA	GG	AA	AA	AA	AA	AA	AA	AA	AA	AA	AA	AA	GG	AA	AA	GG	AA	GG	AA	AA	AA	AA	AA	AA	AA
Gm08_41285727_T_C-0_B_F_2177931378	T/C	8	41927876	NC	NC	NC	NC	NC	NC	NC	AA	AA	AA	AA	AA	AA	AA	AA	AA	AA	AA	AA	AA	AA	GG	AA	AA	AA	AA	AA	AA	AA	AA	AA	AA	AA	GG	AA	AA	GG	AA	GG	AA	AA	AA	AA	AA	AA	AA
Gm08_41293188_C_T-0_B_F_2177931384	T/C	8	41935337	NC	NC	NC	NC	NC	NC	NC	GG	GG	GG	GG	GG	GG	GG	GG	GG	GG	GG	GG	GG	GG	GG	GG	GG	GG	GG	GG	GG	GG	GG	GG	GG	GG	GG	GG	GG	GG	GG	GG	GG	GG	GG	GG	GG	GG	GG
Gm08_41296381_T_C-0_B_F_2177931386	T/C	8	41938530	NC	NC	NC	NC	NC	NC	NC	AA	AA	AA	AA	AA	AA	AA	AA	AA	AA	AA	AA	AA	AA	GG	AA	AA	AA	AA	AA	AA	AA	AA	AA	AA	AA	GG	AA	AA	GG	AA	GG	AA	GG	AA	AA	AA	AA	AA
Gm08_41298330_T_C-0_B_F_2177931388	T/C	8	41940479	NC	NC	NC	NC	NC	NC	NC	AA	AA	AA	AA	AA	AA	AA	AA	AA	AA	AA	AA	AA	AA	AA	AA	AA	AA	AA	AA	AA	AA	AA	AA	AA	AA	GG	AA	AA	GG	AA	GG	AA	AA	AA	AA	AA	AA	AA
Gm08_41392589_G_A-0_T_F_2177931392	A/G	8	42034394	NC	NC	NC	NC	NC	NC	NC	GG	GG	GG	GG	GG	GG	GG	GG	GG	GG	GG	GG	GG	GG	GG	GG	GG	GG	GG	AA	GG	GG	GG	GG	GG	GG	AA	GG	GG	AA	GG	AA	GG	GG	GG	GG	GG	GG	GG
Gm08_41419491_A_G-0_B_R_2177931397	T/C	8	42061347	NC	NC	NC	NC	NC	NC	NC	AA	AA	AA	AA	AA	AA	AA	AA	AA	AA	AA	AA	AA	AA	AA	AA	AA	AA	AA	AA	AA	AA	AA	AA	AA	AA	GG	AA	AA	GG	AA	GG	AA	AA	AA	AA	AA	AA	AA
Gm08_41420735_C_T-0_B_F_2177931398	T/C	8	42062540	NC	NC	NC	NC	NC	NC	NC	GG	GG	GG	GG	GG	GG	GG	GG	GG	GG	GG	GG	GG	GG	GG	GG	GG	GG	GG	GG	GG	GG	GG	GG	GG	GG	AA	GG	GG	AA	GG	AA	GG	GG	GG	GG	GG	GG	GG
Gm08_41423569_C_T-0_B_F_2177931400	T/C	8	42065374	NC	NC	NC	NC	NC	NC	NC	GG	GG	GG	GG	GG	GG	GG	GG	GG	GG	GG	GG	GG	GG	GG	GG	GG	GG	GG	GG	GG	GG	GG	GG	GG	GG	AA	GG	GG	AA	GG	AA	GG	GG	GG	GG	GG	GG	GG
Gm08_41427473_A_G-1_T_F_2179337642	A/G	8	42069278	NC	NC	NC	NC	NC	NC	NC	AA	AA	AA	AA	AA	AA	AA	AA	AA	AA	AA	AA	AA	AA	GG	AA	AA	AA	AA	AA	GG	AA	AA	AA	AA	AA	GG	AA	AA	GG	GG	AA	GG	AA	AA	AA	GG	AA	AA
Gm08_41429050_G_A-0_B_R_2177931403	T/C	8	42070906	NC	NC	NC	NC	NC	NC	NC	GG	GG	GG	GG	GG	GG	GG	GG	GG	GG	GG	GG	GG	GG	GG	GG	GG	GG	GG	GG	AA	GG	GG	GG	GG	GG	AA	GG	GG	AA	AA	GG	AA	GG	GG	GG	GG	GG	GG
Gm08_41453586_T_C-0_T_R_2177931407	A/G	8	42095442	NC	NC	NC	NC	NC	NC	NC	AA	AA	AA	AA	AA	AA	AA	AA	AA	AA	AA	AA	AA	AA	GG	AA	AA	AA	AA	GG	AA	AA	AA	AA	AA	AA	AA	AA	AA	AA	AA	GG	AA	AA	AA	AA	GG	AA	AA
Gm08_41503963_T_C-0_T_R_2177931409	A/G	8	42145820	NC	NC	NC	NC	NC	NC	NC	AA	AA	AA	AA	AA	AA	AA	AA	AA	AA	AA	AA	AA	AA	--	AA	AA	AA	AA	--	AG	AA	AA	AA	AA	AA	AG	AA	AA	AG	AG	AG	AG	AA	AA	AA	AA	AA	AA
Gm08_41504420_T_C-1_T_R_2179337645	A/G	8	42146277	NC	NC	NC	NC	NC	NC	NC	AA	AA	AA	AA	AA	AA	AA	AA	AA	AA	AA	AA	AA	AA	GG	AA	AA	AA	AA	GG	GG	AA	AA	AA	AA	AA	GG	AA	AA	GG	GG	GG	GG	AA	AA	AA	AA	AA	AA
MSUSNP08-51-0_B_F_2179328615	T/C	8	42160196	NC	NC	NC	NC	NC	NC	NC	AA	AA	AA	AA	AA	AA	AA	AA	AA	AA	AA	AA	AA	AA	AA	AA	AA	AA	AA	GG	GG	AA	AA	AA	AA	AA	GG	AA	AA	GG	GG	GG	GG	AA	AA	AA	AA	AA	AA
Gm08_41533120_A_G-0_T_F_2177931410	A/G	8	42174926	NC	NC	NC	NC	NC	NC	NC	AA	AA	AA	AA	AA	AA	AA	AA	AA	AA	AA	AA	AA	AA	AA	AA	AA	AA	AA	AA	AA	AA	AA	AA	AA	AA	AG	AA	AA	AG	AA	AA	AA	AA	AA	AA	AA	AA	AA
Gm08_41553888_G_T-1_B_F_2179337646	T/G	8	42195694	NC	NC	NC	NC	NC	NC	NC	CC	CC	CC	CC	CC	CC	CC	CC	CC	CC	CC	CC	CC	CC	AA	CC	CC	CC	CC	AA	AA	CC	CC	CC	CC	CC	AA	CC	CC	AA	CC	AA	CC	CC	CC	CC	AA	AA	CC
Gm08_41554478_A_G-0_T_F_2177931418	A/G	8	42196284	NC	NC	NC	NC	NC	NC	NC	AA	AA	AA	AA	AA	AA	AA	AA	AA	AA	AA	AA	AA	AA	AA	AA	AA	AA	AA	AA	AA	AA	AA	AA	AA	AA	GG	AA	AA	GG	AA	AA	AA	AA	AA	AA	GG	GG	AA
Gm08_41566739_C_T-0_T_R_2177931423	A/G	8	42208596	NC	NC	NC	NC	NC	NC	NC	GG	GG	GG	GG	GG	GG	GG	GG	GG	GG	GG	GG	GG	GG	GG	GG	GG	GG	GG	AA	AA	GG	GG	GG	GG	GG	GG	GG	GG	GG	GG	AA	GG	GG	GG	GG	GG	GG	GG
Gm08_41566892_A_G-0_T_F_2177931424	A/G	8	42208698	NC	NC	NC	NC	NC	NC	NC	AA	AA	AA	AA	AA	AA	AA	AA	AA	AA	AA	AA	AA	AA	AA	AA	AA	AA	AA	GG	GG	AA	AA	AA	AA	AA	GG	AA	AA	GG	AA	GG	AA	AA	AA	AA	AA	AA	AA
Gm08_41568151_T_C-0_T_R_2177931427	A/G	8	42210008	NC	NC	NC	NC	NC	NC	NC	AA	AA	AA	AA	AA	AA	AA	AA	AA	AA	AA	AA	AA	AA	AA	AA	AA	AA	AA	GG	GG	AA	AA	AA	AA	AA	AA	AA	AA	AA	AA	GG	AA	AA	AA	AA	AA	AA	AA
Gm08_41568898_T_C-0_T_R_2177931431	A/G	8	42210755	NC	NC	NC	NC	NC	NC	NC	AA	AA	AA	AA	AA	AA	AA	AA	AA	AA	AA	AA	AA	AA	AA	AA	AA	AA	AA	GG	GG	AA	AA	AA	AA	AA	GG	AA	AA	GG	AA	GG	AA	AA	AA	AA	AA	AA	AA
Gm08_41569018_C_T-0_B_F_2177931432	T/C	8	42210824	NC	NC	NC	NC	NC	NC	NC	GG	GG	GG	GG	GG	GG	GG	GG	GG	GG	GG	GG	GG	GG	GG	GG	GG	GG	GG	AA	AA	GG	GG	GG	GG	GG	GG	GG	GG	GG	GG	AA	GG	GG	GG	GG	GG	GG	GG
Gm08_41569432_A_G-0_T_F_2177931436	A/G	8	42211238	NC	NC	NC	NC	NC	NC	NC	AA	AA	AA	AA	AA	AA	AA	AA	AA	AA	AA	AA	AA	AA	AA	AA	AA	AA	AA	GG	GG	AA	AA	AA	AA	AA	AA	AA	AA	AA	AA	GG	AA	AA	AA	AA	AA	AA	AA
Gm08_41569520_T_G-0_T_R_2177931439	A/C	8	42211377	NC	NC	NC	NC	NC	NC	NC	AA	AA	AA	AA	AA	AA	AA	AA	AA	AA	AA	AA	AA	AA	AA	AA	AA	AA	AA	CC	CC	AA	AA	AA	AA	AA	AA	AA	AA	AA	AA	CC	AA	AA	AA	AA	AA	AA	AA
Gm08_41569997_T_C-0_B_F_2177931440	T/C	8	42211803	NC	NC	NC	NC	NC	NC	NC	AA	AA	AA	AA	AA	AA	AA	AA	AA	AA	AA	AA	AA	AA	AA	AA	AA	AA	AA	GG	GG	AA	AA	AA	AA	AA	AA	AA	AA	AA	AA	GG	AA	AA	AA	AA	AA	AA	AA
Gm08_41571069_A_G-0_T_F_2177931442	A/G	8	42212875	NC	NC	NC	NC	NC	NC	NC	AA	AA	AA	AA	AA	AA	AA	AA	AA	AA	AA	AA	AA	AA	AA	AA	AA	AA	AA	GG	GG	AA	AA	AA	AA	AA	AA	AA	AA	AA	AA	GG	AA	AA	AA	AA	AA	AA	AA
Gm08_41615045_T_C-1_B_F_2179337648	T/C	8	42256851	NC	NC	NC	NC	NC	NC	NC	AA	AA	AA	AA	AA	AA	AA	AA	AA	AA	AA	AA	AA	AA	GG	AA	AA	AA	AA	GG	GG	AA	AA	AA	AA	AA	GG	AA	AA	GG	AA	GG	AA	AA	AA	AA	GG	GG	AA
Gm08_41650869_A_C-0_T_F_2177931444	A/C	8	42292675	NC	NC	NC	NC	NC	NC	NC	AA	AA	AA	AA	AA	AA	AA	AA	AA	AA	AA	AA	AA	AA	AA	AA	AA	AA	AA	CC	CC	AA	AA	AA	AA	AA	CC	AA	AA	CC	AA	CC	AA	AA	AA	AA	CC	CC	AA
Gm08_41651455_T_C-0_T_R_2177931447	A/G	8	42293312	NC	NC	NC	NC	NC	NC	NC	AA	AA	AA	AA	AA	AA	AA	AA	AA	AA	AA	AA	AA	AA	AA	AA	AA	AA	AA	--	--	AA	AA	AA	AA	AA	GG	AA	AA	GG	AA	--	AA	AA	AA	AA	GG	GG	AA
Gm08_41651610_C_A-0_B_R_2177931449	T/G	8	42293467	NC	NC	NC	NC	NC	NC	NC	CC	CC	CC	CC	CC	CC	CC	CC	CC	CC	CC	CC	CC	CC	CC	CC	CC	CC	CC	CC	CC	CC	CC	CC	CC	CC	AC	CC	CC	AC	CC	CC	CC	CC	CC	CC	CC	CC	CC
Gm08_41665084_G_A-0_T_F_2177931454	A/G	8	42307374	NC	NC	NC	NC	NC	NC	NC	GG	GG	GG	GG	GG	GG	GG	GG	GG	GG	GG	GG	GG	GG	GG	GG	GG	GG	GG	AA	AA	GG	GG	GG	GG	GG	AA	GG	GG	GG	GG	AA	GG	GG	GG	GG	GG	GG	GG
Gm08_41673344_T_C-0_T_R_2177931457	A/G	8	42315685	NC	NC	NC	NC	NC	NC	NC	AA	AA	AA	AA	AA	AA	AA	AA	AA	AA	AA	AA	AA	AA	GG	AA	AA	AA	AA	GG	GG	AA	AA	AA	AA	AA	--	AA	AA	GG	AA	GG	AA	AA	AA	AA	GG	GG	AA
Gm08_41693044_A_G-0_B_R_2177931467	T/C	8	42334018	NC	NC	NC	NC	NC	NC	NC	AA	AA	AA	AA	AA	AA	AA	AA	AA	AA	AA	AA	AA	AA	AG	AA	AA	AA	AA	AA	AA	AA	AA	AA	AA	AA	AA	AA	AA	AA	AA	AG	AA	AA	AA	AA	AG	AG	AA
Gm08_41693863_A_G-1_T_F_2179337650	A/G	8	42334786	NC	NC	NC	NC	NC	NC	NC	AA	AA	AA	AA	AA	AA	AA	AA	AA	AA	AA	AA	AA	AA	AA	AA	AA	AA	AA	GG	GG	AA	AA	AA	AA	AA	GG	AA	AA	GG	AA	GG	AA	AA	AA	AA	GG	GG	AA
Gm08_41694875_G_A-0_B_R_2177931473	T/C	8	42335849	NC	NC	NC	NC	NC	NC	NC	GG	GG	GG	GG	GG	GG	GG	GG	GG	GG	GG	GG	GG	GG	AA	GG	GG	GG	GG	GG	GG	GG	GG	GG	GG	GG	GG	GG	GG	GG	GG	AA	GG	GG	GG	GG	AA	AA	GG
Gm08_41695747_G_A-0_B_R_2177931475	T/C	8	42336721	NC	NC	NC	NC	NC	NC	NC	GG	GG	GG	GG	GG	GG	GG	GG	GG	GG	GG	GG	GG	GG	GG	GG	GG	GG	GG	GG	GG	GG	GG	GG	GG	GG	GG	GG	GG	GG	GG	AG	GG	GG	GG	GG	GG	GG	GG
MSUSNP08-52-0_T_F_2179328617	A/G	8	42337270	NC	NC	NC	NC	NC	NC	NC	GG	GG	GG	GG	GG	GG	GG	GG	GG	GG	GG	GG	GG	GG	GG	GG	GG	GG	GG	GG	GG	GG	GG	GG	GG	GG	GG	GG	GG	GG	GG	AA	GG	GG	GG	GG	GG	GG	GG
Gm08_41702430_C_T-0_T_R_2177931477	A/G	8	42343406	NC	NC	NC	NC	NC	NC	NC	GG	GG	GG	GG	GG	GG	GG	GG	GG	GG	GG	GG	GG	GG	GG	GG	GG	GG	GG	GG	GG	GG	GG	GG	GG	GG	GG	GG	GG	GG	GG	AA	GG	GG	GG	GG	GG	GG	GG
Gm08_41707013_A_G-0_B_R_2177931481	T/C	8	42347989	NC	NC	NC	NC	NC	NC	NC	AA	AA	AA	AA	AA	AA	AA	AA	AA	AA	AA	AA	AA	AA	AA	AA	AA	AA	AA	AA	AA	AA	AA	AA	AA	AA	AA	AA	AA	AA	AA	GG	AA	AA	AA	AA	AA	AA	AA
Gm08_41722772_T_C-0_B_F_2177931482	T/C	8	42363697	NC	NC	NC	NC	NC	NC	NC	AA	AA	AA	AA	AA	AA	AA	AA	AA	AA	AA	AA	AA	AA	AG	AA	AA	AA	AA	AG	AG	AA	AA	AA	AA	AA	AG	AA	AA	AA	AA	AG	AA	AA	AA	AA	--	--	AA
Gm08_41723034_G_A-0_B_R_2177931485	T/C	8	42364010	NC	NC	NC	NC	NC	NC	NC	GG	GG	GG	GG	GG	GG	GG	GG	GG	GG	GG	GG	GG	GG	GG	GG	GG	GG	GG	AG	AG	GG	GG	GG	GG	GG	AG	GG	GG	AG	GG	AG	GG	GG	GG	GG	GG	GG	GG
Gm08_41740263_C_T-1_B_F_2179337652	T/C	8	42381188	NC	NC	NC	NC	NC	NC	NC	GG	GG	GG	GG	GG	GG	GG	GG	GG	GG	GG	GG	GG	GG	AG	GG	GG	GG	GG	AG	AG	GG	GG	GG	GG	GG	AG	GG	GG	GG	GG	AG	GG	GG	GG	GG	GG	GG	GG
Gm08_41740417_A_G-0_B_R_2177931487	T/C	8	42381393	NC	NC	NC	NC	NC	NC	NC	AA	AA	AA	AA	AA	AA	AA	AA	AA	AA	AA	AA	AA	AA	AA	AA	AA	AA	AA	GG	GG	AA	AA	AA	AA	AA	GG	AA	AA	GG	AA	GG	AA	AA	AA	AA	GG	GG	AA
Gm08_41766549_T_C-0_T_R_2177931491	A/G	8	42407537	NC	NC	NC	NC	NC	NC	NC	AA	AA	AA	AA	AA	AA	AA	AA	AA	AA	AA	AA	AA	AA	AA	AA	AA	AA	AA	GG	GG	AA	AA	AA	AA	AA	GG	AA	AA	GG	AA	GG	AA	AA	AA	AA	GG	GG	AA
Gm08_41798055_A_G-1_B_R_2179337655	T/C	8	42439072	NC	NC	NC	NC	NC	NC	NC	AA	AA	AA	AA	AA	AA	AA	AA	AA	AA	AA	AA	AA	AA	GG	AA	AA	AA	AA	GG	GG	AA	AA	AA	AA	AA	GG	AA	AA	GG	AA	GG	AA	AA	AA	AA	GG	GG	AA
Gm08_41807810_A_G-0_B_R_2177931495	T/C	8	42448827	NC	NC	NC	NC	NC	NC	NC	AA	AA	AA	AA	AA	AA	AA	AA	AA	AA	AA	AA	AA	AA	GG	AA	AA	AA	AA	GG	GG	AA	AA	AA	AA	AA	GG	AA	AA	GG	AA	GG	AA	AA	AA	AA	AA	AA	AA
Gm08_41811981_G_A-0_T_F_2177931496	A/G	8	42452788	NC	NC	NC	NC	NC	NC	NC	GG	GG	GG	GG	GG	GG	GG	GG	GG	GG	GG	GG	GG	GG	GG	GG	GG	GG	GG	--	--	GG	GG	GG	GG	GG	--	GG	GG	GG	GG	--	GG	GG	GG	GG	AA	AA	GG
Gm08_41814267_A_G-0_B_R_2177931499	T/C	8	42455125	NC	NC	NC	NC	NC	NC	NC	AA	AA	AA	AA	AA	AA	AA	AA	AA	AA	AA	AA	AA	AA	GG	AA	AA	AA	AA	GG	GG	AA	AA	AA	AA	AA	GG	AA	AA	AA	AA	GG	AA	AA	AA	AA	GG	GG	AA
Gm08_41815688_G_A-0_T_F_2177931500	A/G	8	42456495	NC	NC	NC	NC	NC	NC	NC	GG	GG	GG	GG	GG	GG	GG	GG	GG	GG	GG	GG	GG	GG	GG	GG	GG	GG	GG	GG	GG	GG	GG	GG	GG	GG	GG	GG	GG	GG	GG	GG	GG	GG	GG	GG	GG	GG	GG
Gm08_41825010_T_C-0_T_R_2177931503	A/G	8	42465868	NC	NC	NC	NC	NC	NC	NC	AA	AA	AA	AA	AA	AA	AA	AA	AA	AA	AA	AA	AA	AA	GG	AA	AA	AA	AA	GG	GG	AA	AA	AA	AA	AA	GG	AA	AA	AA	AA	GG	AA	AA	AA	AA	GG	GG	AA
Gm08_41834432_C_T-0_B_F_2177931504	T/C	8	42475239	NC	NC	NC	NC	NC	NC	NC	GG	GG	GG	GG	GG	GG	GG	GG	GG	GG	GG	GG	GG	GG	--	GG	GG	GG	GG	AA	AA	GG	GG	GG	GG	GG	--	GG	GG	GG	GG	--	GG	GG	GG	GG	AA	AA	GG
Gm08_41844881_T_C-1_B_F_2179337656	T/C	8	42485688	NC	NC	NC	NC	NC	NC	NC	AA	AA	AA	AA	AA	AA	AA	AA	AA	AA	AA	AA	AA	AA	GG	AA	AA	AA	AA	GG	GG	AA	AA	AA	AA	AA	GG	AA	AA	GG	AA	GG	AA	AA	AA	AA	GG	GG	AA
Gm08_41850395_C_T-0_T_R_2177931509	A/G	8	42491253	NC	NC	NC	NC	NC	NC	NC	GG	GG	GG	GG	GG	GG	GG	GG	GG	GG	GG	GG	GG	GG	AA	GG	GG	GG	GG	GG	GG	GG	GG	GG	GG	GG	GG	GG	GG	GG	GG	GG	GG	GG	GG	GG	AA	AA	GG
Gm08_41855337_A_G-0_B_R_2177931511	T/C	8	42496195	NC	NC	NC	NC	NC	NC	NC	AA	AA	AA	AA	AA	AA	AA	AA	AA	AA	AA	AA	--	--	GG	AA	AA	--	AA	--	--	--	AA	--	--	--	--	AA	--	GG	AA	--	AA	AA	AA	AA	GG	GG	AA
Gm08_41866876_A_G-0_B_R_2177931515	T/C	8	42516734	NC	NC	NC	NC	NC	NC	NC	AA	AA	AA	AA	AA	AG	AA	GG	AA	AA	AA	AA	AA	AA	AA	AA	AA	AA	AA	AA	AA	AA	AA	AA	AA	AA	AA	AA	AA	AA	GG	AA	GG	AA	GG	AA	AA	AA	AA
Gm08_41872054_T_C-0_T_R_2177931517	A/G	8	42521837	NC	NC	NC	NC	NC	NC	NC	AG	AG	AG	AG	AG	AG	AG	GG	AG	AG	AG	AG	GG	GG	GG	AG	AG	GG	AG	GG	GG	GG	AG	GG	GG	GG	GG	AG	GG	AG	GG	GG	GG	AG	GG	AG	AG	GG	AG
MSUSNP08-53-0_T_R_2179328620	A/G	8	42530425	NC	NC	NC	NC	NC	NC	NC	GG	GG	GG	GG	GG	GG	GG	GG	GG	GG	GG	GG	GG	GG	AA	GG	GG	GG	GG	GG	GG	GG	GG	GG	GG	GG	GG	GG	GG	GG	GG	GG	GG	GG	GG	GG	GG	AA	GG
Gm08_41881912_T_C-0_T_R_2177931519	A/G	8	42531695	NC	NC	NC	NC	NC	NC	NC	AA	AA	AA	AA	AA	AG	AA	GG	AA	AA	AA	AA	--	--	GG	AA	AA	--	AA	--	--	--	AA	--	--	--	--	AA	--	AA	GG	--	GG	AA	GG	AA	AA	GG	AA
Gm08_41882637_C_T-0_T_R_2177931521	A/G	8	42532420	NC	NC	NC	NC	NC	NC	NC	GG	GG	GG	GG	GG	GG	GG	GG	GG	GG	GG	GG	GG	GG	AG	GG	GG	GG	GG	GG	GG	GG	GG	GG	GG	GG	GG	GG	GG	GG	GG	GG	GG	GG	GG	GG	GG	AG	GG
Gm08_41883157_A_G-1_T_F_2179337658	A/G	8	42532889	NC	NC	NC	NC	NC	NC	NC	AG	AG	AG	AG	AG	AG	AG	GG	AG	AG	AG	AG	GG	GG	GG	AG	AG	GG	AG	GG	GG	GG	AG	GG	GG	GG	GG	AG	GG	AG	GG	GG	GG	AG	GG	AG	AG	GG	AG
Gm08_41883639_A_G-0_B_R_2177931523	T/C	8	42533422	NC	NC	NC	NC	NC	NC	NC	AA	AA	AA	AA	AA	--	AA	AG	AA	AA	AA	AA	AG	--	AG	AA	AA	--	AA	--	--	--	AA	--	--	--	--	AA	--	AA	AG	--	AG	AA	AG	AA	AA	AG	AA
Gm08_41886287_T_G-0_B_F_2177931534	T/G	8	42536019	NC	NC	NC	NC	NC	NC	NC	AA	AA	AA	AA	AA	AA	AA	AA	AA	AA	AA	AA	AC	AC	AA	AA	AA	AC	AA	AC	AC	AC	AA	AC	AC	AC	--	AA	AC	AA	AA	--	AA	AA	AA	--	AA	AA	AA
Gm08_41907651_A_G-0_B_R_2177931539	T/C	8	42557432	NC	NC	NC	NC	NC	NC	NC	AG	AG	AG	AG	AG	AG	AG	AG	AG	AA	AG	AG	AA	AA	AA	AA	AG	AA	AG	AG	AG	AA	AA	AA	AG	AG	AG	AG	AG	AG	AG	AG	AA	AG	AA	AG	AG	AG	AA
Gm08_41929233_A_G-0_T_F_2177931540	A/G	8	42578869	NC	NC	NC	NC	NC	NC	NC	AA	AA	AA	AA	AA	AA	AA	GG	AA	AA	AA	AA	GG	GG	AA	AA	AA	GG	AA	GG	GG	GG	AA	GG	GG	GG	GG	AA	GG	AA	GG	GG	GG	AA	GG	AA	AA	GG	AA
Gm08_42056397_T_C-1_B_F_2179337660	T/C	8	42707946	NC	NC	NC	NC	NC	NC	NC	AA	AA	AA	AA	AA	AA	AA	AA	AA	AA	AA	AA	AA	AA	GG	AA	AA	AA	AA	AA	GG	AA	AA	AA	AA	AA	AA	AA	AA	AA	AA	AA	AA	AA	AA	AA	GG	GG	AA
Gm08_42210099_C_T-1_B_F_2179337662	T/C	8	42861338	NC	NC	NC	NC	NC	NC	NC	GG	GG	GG	GG	GG	--	GG	AA	GG	GG	GG	GG	AA	AA	AA	GG	GG	AA	GG	GG	GG	AA	GG	AA	AA	AA	GG	GG	AA	GG	AA	GG	AA	GG	AA	GG	GG	GG	GG
Gm08_42292068_G_A-1_B_R_2179337665	T/C	8	42947953	NC	NC	NC	NC	NC	NC	NC	GG	GG	GG	GG	GG	--	GG	AA	GG	GG	GG	GG	AA	AA	AA	GG	GG	AA	GG	AA	AA	AA	GG	AA	AA	AA	GG	GG	AA	GG	AA	GG	AA	GG	AA	GG	GG	GG	GG
Gm08_42368016_C_T-1_B_F_2179337666	T/C	8	43023938	NC	NC	NC	NC	NC	NC	NC	GG	GG	GG	GG	GG	AG	GG	AA	GG	GG	GG	GG	GG	GG	GG	GG	GG	GG	GG	AA	AA	GG	GG	GG	GG	GG	GG	GG	GG	GG	AA	AA	AA	GG	AA	AA	AA	GG	GG
Gm08_42593496_G_T-1_T_R_2179337673	A/C	8	43419788	NC	NC	NC	NC	NC	NC	NC	AA	AA	AA	AA	AA	AA	AA	AA	AA	CC	CC	AA	CC	CC	CC	AA	CC	CC	CC	CC	CC	CC	AA	CC	CC	CC	CC	CC	CC	CC	AA	CC	AA	CC	AA	CC	CC	CC	CC
Gm08_42711337_T_C-1_B_F_2179337674	T/C	8	43537578	NC	NC	NC	NC	NC	NC	NC	AA	AA	AA	AA	AA	AA	AA	GG	AA	AA	GG	GG	AA	AA	GG	AA	GG	AA	AA	GG	GG	AA	AA	AA	AA	AA	AA	AA	AA	AA	GG	GG	GG	AA	AA	GG	AA	AA	AA
Gm08_42757127_T_G-1_B_F_2179337676	T/G	8	43583368	NC	NC	NC	NC	NC	NC	NC	AA	AA	AA	AA	AA	AA	AA	AA	AA	AA	AA	AA	CC	CC	AA	AA	AA	CC	AA	AA	AA	CC	AA	CC	CC	CC	CC	AA	CC	CC	AA	AA	AA	CC	AA	AA	CC	AA	AA
Gm08_42793022_A_G-1_B_R_2179337679	T/C	8	43619314	NC	NC	NC	NC	NC	NC	NC	AA	AA	GG	GG	GG	GG	GG	GG	GG	AA	AA	AA	GG	GG	GG	GG	AA	GG	AA	AA	AA	GG	GG	GG	GG	GG	GG	AA	GG	GG	GG	AA	GG	GG	GG	AA	GG	AA	AA
Gm08_42859155_A_G-1_T_F_2179337680	A/G	8	43685111	NC	NC	NC	NC	NC	NC	NC	AA	AA	GG	GG	GG	GG	GG	GG	GG	AA	AA	AA	GG	GG	AA	GG	AA	GG	AA	AA	AA	GG	GG	GG	GG	GG	GG	AA	GG	GG	GG	AA	GG	GG	GG	AA	GG	AA	AA
Gm08_43146859_G_T-1_T_R_2179337689	A/C	8	43981859	NC	NC	NC	NC	NC	NC	NC	CC	CC	AA	AA	AA	AA	AA	AA	AA	CC	AA	AA	CC	CC	CC	AA	AA	CC	CC	CC	CC	CC	AA	CC	CC	CC	AA	--	CC	AA	AA	AA	AA	AA	AA	CC	CC	CC	CC
Gm08_43345646_C_T-1_B_F_2179337694	T/C	8	44180587	NC	NC	NC	NC	NC	NC	NC	GG	GG	GG	GG	GG	GG	GG	GG	GG	GG	GG	GG	AA	AA	GG	GG	GG	AA	GG	GG	GG	AA	GG	AA	AA	AA	GG	GG	AA	GG	GG	GG	GG	GG	GG	GG	GG	GG	GG
Gm08_43432481_G_T-1_B_F_2179337696	T/G	8	44267525	NC	NC	NC	NC	NC	NC	NC	CC	CC	AA	AA	AA	AA	AA	AA	AA	CC	AA	AA	CC	CC	CC	AA	AA	CC	CC	CC	AA	CC	AA	CC	CC	CC	AA	CC	CC	AA	AA	AA	AA	AA	AA	AA	AA	AA	CC
Gm08_43659174_C_T-1_B_F_2179337702	T/C	8	44494386	NC	NC	NC	NC	NC	NC	NC	GG	GG	GG	GG	GG	GG	GG	GG	GG	GG	GG	GG	GG	GG	AA	GG	GG	GG	GG	GG	GG	GG	GG	GG	GG	GG	GG	--	GG	GG	GG	GG	GG	GG	GG	GG	GG	GG	GG
Gm08_43724738_C_A-1_T_F_2179337704	A/C	8	44559942	NC	NC	NC	NC	NC	NC	NC	CC	CC	CC	CC	CC	CC	CC	CC	CC	CC	CC	CC	CC	CC	CC	CC	CC	CC	CC	CC	CC	CC	CC	CC	CC	CC	CC	AC	CC	CC	CC	CC	CC	CC	CC	CC	CC	CC	CC
[truncated: 2,472 more rows]
[truncated: 196 more columns]
