# Supplementary material for: Genotyping of Soybean Cultivars With Medium-Density Array Reveals the Population Structure and QTNs Underlying Maturity and Seed Traits
Source: Front Plant Sci. 2018 May 9;9:610. doi: 10.3389/fpls.2018.00610 (PMC5954420; doi:10.3389/fpls.2018.00610)
Supplement: Data Sheet 1 — Raw data and probe information of SoySNP8k iSelect BeadChip, which can be download at.ftp://159.226.208.134/public/SNP_data.zip. [file Data_Sheet_1.ZIP › 4471_Polymorphic_SNP_Position.txt]

Name	Chromosome	Position
Gm01_402061_A_C-1_B_R_2179332907	1	401948
Gm01_565991_A_C-1_T_F_2179332910	1	566214
Gm01_688663_A_G-1_B_R_2179332913	1	688929
Gm01_901691_C_T-1_B_F_2179332916	1	901964
Gm01_963847_T_C-1_T_R_2179332919	1	964171
Gm01_1013695_A_G-1_T_F_2179332920	1	1013968
Gm01_1059407_T_C-1_T_R_2179332923	1	1059732
Gm01_1279146_C_T-1_B_F_2179332924	1	1273888
Gm01_1314111_A_C-0_T_F_2177929974	1	1308853
Gm01_1315010_A_G-0_T_F_2177929976	1	1309752
Gm01_1344976_A_G-1_B_R_2179332927	1	1339769
Gm01_1349592_A_G-0_B_R_2177929985	1	1344385
Gm01_1355473_C_T-0_B_F_2177929986	1	1350217
Gm01_1428598_T_G-1_T_R_2179332929	1	1423781
Gm01_1502816_G_A-1_T_F_2179332930	1	1498797
Gm01_1584120_T_G-1_B_F_2179332932	1	1580101
Gm01_1653315_T_C-1_B_F_2179332934	1	1653574
Gm01_1795962_A_G-1_B_R_2179332941	1	1796981
Gm01_2188771_C_T-1_T_R_2179332951	1	2194396
Gm01_2585749_A_C-1_T_F_2179332956	1	2601738
Gm01_2813785_C_T-1_B_F_2179332960	1	2829725
Gm01_3016694_A_G-1_B_R_2179332965	1	3033151
Gm01_3063603_T_G-1_B_F_2179332966	1	3080009
Gm01_3221969_C_A-1_T_F_2179332970	1	3237177
Gm01_3327321_A_C-1_T_F_2179332974	1	3342533
Gm01_3372977_A_C-1_B_R_2179332977	1	3387676
Gm01_3458582_T_C-1_B_F_2179332978	1	3458874
Gm01_3905200_A_G-1_B_R_2179332995	1	3926382
Gm01_4002275_A_G-1_B_R_2179332997	1	4023467
Gm01_5716473_G_A-1_B_R_2179333035	1	5729849
Gm01_6754321_G_A-1_T_F_2179333038	1	6767578
Gm01_6907127_T_G-1_T_R_2179333043	1	6917114
Gm01_7052156_A_G-1_B_R_2179333045	1	7071142
Gm01_7659177_T_C-1_T_R_2179333051	1	7687359
Gm01_8484147_T_C-1_T_R_2179333053	1	8533450
Gm01_8822487_T_C-1_B_F_2179333054	1	8869097
Gm01_8845965_T_C-1_T_R_2179333057	1	8892626
Gm01_9014216_T_G-1_T_R_2179333059	1	9062536
Gm01_9967172_G_A-1_B_R_2179333065	1	10015846
Gm01_10768239_C_T-1_B_F_2179333066	1	10813073
Gm01_11835461_T_C-1_B_F_2179333068	1	11872042
Gm01_11904297_T_C-1_B_F_2179333070	1	11941447
Gm01_17053851_C_T-1_T_R_2179333085	1	14460854
Gm01_18915610_T_C-1_T_R_2179333087	1	17436502
Gm01_20542501_C_T-1_B_F_2179333090	1	19044354
Gm01_27463902_G_T-1_B_F_2179333100	1	25928570
Gm01_28759367_G_A-1_B_R_2179333105	1	27230491
Gm01_28848622_A_G-1_T_F_2179333106	1	27319693
Gm01_29091115_A_G-1_T_F_2179333108	1	27562588
Gm01_29169958_A_G-1_B_R_2179333111	1	27641518
Gm01_30080907_T_C-1_B_F_2179333114	1	28567690
Gm01_14097047_T_C-1_T_R_2179333075	1	29270141
Gm01_14818197_C_T-1_B_F_2179333076	1	30442303
Gm01_14910545_C_A-1_B_R_2179333079	1	30530068
Gm01_15851740_A_C-1_T_F_2179333080	1	31278458
Gm01_16388569_G_A-1_B_R_2179333083	1	31804569
Gm01_31506268_T_C-1_T_R_2179333117	1	32803108
Gm01_32070134_C_T-1_T_R_2179333121	1	33366543
Gm01_32144754_T_C-1_T_R_2179333123	1	33441422
Gm01_32259879_A_G-1_T_F_2179333124	1	33557955
Gm01_32354171_C_A-1_T_F_2179333126	1	33652247
Gm01_32493455_G_A-1_T_F_2179333128	1	33791529
Gm01_32899706_A_G-1_B_R_2179333131	1	34197527
Gm01_33891376_A_G-1_T_F_2179333132	1	35249035
Gm01_34560330_T_C-1_B_F_2179333134	1	35932851
Gm01_34668255_T_C-1_B_F_2179333136	1	36041518
Gm01_35151660_A_C-1_B_R_2179333141	1	36523569
Gm01_35448254_C_T-1_T_R_2179333143	1	36823437
Gm01_35496161_T_C-1_B_F_2179333144	1	36871293
Gm01_35587217_G_T-1_T_R_2179333147	1	36962696
Gm01_35840821_A_G-1_T_F_2179333148	1	37206640
Gm01_36393636_C_T-1_B_F_2179333150	1	37759396
Gm01_36723932_G_A-1_T_F_2179333152	1	38090443
Gm01_38661096_A_G-1_B_R_2179333159	1	40040372
Gm01_39561856_T_C-1_B_F_2179333160	1	40936627
Gm01_39724988_A_G-1_T_F_2179333162	1	41099447
Gm01_40195425_G_T-1_B_F_2179333168	1	41586694
Gm01_41403051_C_T-1_B_F_2179333174	1	42255264
Gm01_41493471_T_C-1_T_R_2179333177	1	42337769
Gm01_41604325_A_G-1_T_F_2179333178	1	42448579
Gm01_43106876_A_G-1_B_R_2179333191	1	43971871
Gm01_43254220_T_C-1_B_F_2179333192	1	44117547
Gm01_43413943_T_C-1_T_R_2179333195	1	44276508
Gm01_44304195_T_C-1_T_R_2179333201	1	45169763
Gm01_44790492_G_A-1_T_F_2179333206	1	45661372
Gm01_44883585_C_T-1_T_R_2179333209	1	45754506
Gm01_45064727_A_G-1_B_R_2179333211	1	45935679
Gm01_46833359_C_T-1_T_R_2179333227	1	47709431
Gm01_47505074_T_C-1_T_R_2179333239	1	48379497
Gm01_47807975_G_A-1_T_F_2179333246	1	48682498
Gm01_48740400_G_A-1_B_R_2179333275	1	49620798
Gm01_48860794_C_T-1_B_F_2179333276	1	49741142
Gm01_49029066_T_G-1_B_F_2179333278	1	49910492
Gm01_49196746_A_G-1_T_F_2179333282	1	50078180
Gm01_49281276_T_G-1_T_R_2179333285	1	50164472
Gm01_49322760_C_A-1_B_R_2179333287	1	50206372
Gm01_49403702_A_G-1_T_F_2179333288	1	50287248
Gm01_49412063_T_G-1_B_F_2179333290	1	50295609
Gm01_49566893_G_T-1_T_R_2179333293	1	50451060
Gm01_49687691_C_T-1_B_F_2179333296	1	50572145
Gm01_49770288_T_C-1_B_F_2179333298	1	50654740
Gm01_49912586_C_A-1_T_F_2179333302	1	50797035
Gm01_49987647_C_T-1_T_R_2179333305	1	50871971
Gm01_50423856_A_C-1_B_R_2179333317	1	51309061
Gm01_50507289_A_G-1_B_R_2179333319	1	51392839
Gm01_50644671_A_C-1_B_R_2179333321	1	51530220
Gm01_50744456_A_C-1_T_F_2179333322	1	51629948
Gm01_50889550_T_C-1_T_R_2179333325	1	51774778
Gm01_51034693_A_C-1_B_R_2179333327	1	51921504
Gm01_51097931_C_A-1_T_F_2179333328	1	51984693
Gm01_51230562_C_A-1_B_R_2179333331	1	52117374
Gm01_51330200_C_A-1_B_R_2179333333	1	52217012
Gm01_51721249_T_C-1_B_F_2179333342	1	52608542
Gm01_51764870_C_T-1_B_F_2179333344	1	52652104
Gm01_52253980_C_T-1_B_F_2179333356	1	53141058
Gm01_53242363_T_G-1_T_R_2179333369	1	54127048
Gm01_53278791_G_T-1_B_F_2179333370	1	54163425
Gm01_53365928_A_G-1_B_R_2179333373	1	54250625
Gm01_54025362_C_T-1_T_R_2179333383	1	54933886
Gm01_54123492_T_C-1_T_R_2179333385	1	55032016
Gm01_54521885_T_C-1_B_F_2179333396	1	55438177
Gm01_54752856_A_C-1_B_R_2179333403	1	55669195
Gm01_54962372_G_A-1_B_R_2179333411	1	55879126
Gm01_55060537_G_T-1_B_F_2179333412	1	55976135
Gm02_51238_A_G-1_T_F_2179333426	2	51210
Gm02_207506_A_G-1_B_R_2179333429	2	207529
Gm02_398525_C_A-1_T_F_2179333432	2	398497
Gm02_971923_C_A-1_B_R_2179333449	2	971944
Gm02_1272204_C_T-1_B_F_2179333452	2	1272150
Gm02_1398489_G_A-1_T_F_2179333454	2	1412844
Gm02_1517184_T_G-1_T_R_2179333459	2	1541044
Gm02_1574622_A_C-1_T_F_2179333460	2	1598525
Gm02_1782296_G_A-1_T_F_2179333462	2	1806049
Gm02_1830094_T_C-1_T_R_2179333465	2	1853625
Gm02_1878469_A_G-1_B_R_2179333467	2	1901990
Gm02_2061467_T_C-1_B_F_2179333470	2	2092156
Gm02_2320070_C_A-1_T_F_2179333476	2	2350754
Gm02_2391001_T_C-1_B_F_2179333478	2	2421698
Gm02_2629337_A_G-1_T_F_2179333482	2	2676746
Gm02_2834472_T_C-1_B_F_2179333486	2	2881903
Gm02_2885598_C_A-1_T_F_2179333488	2	2933029
Gm02_2920341_C_T-1_B_F_2179333490	2	2967772
Gm02_3364524_C_T-1_T_R_2179333499	2	3415460
Gm02_3559002_A_C-0_T_F_2177930016	2	3610796
Gm02_3579235_A_G-2_B_R_2111704831	2	3631080
Gm02_3594255_T_G-1_B_F_2179333502	2	3646049
Gm02_3602376_C_A-0_T_F_2177930028	2	3654170
Gm02_3614847_C_T-0_T_R_2177930031	2	3666692
Gm02_3623135_G_A-0_T_F_2177930032	2	3674929
Gm02_3644248_T_C-1_T_R_2179333505	2	3696093
Gm02_3835570_T_C-1_T_R_2179333509	2	3887486
Gm02_3860736_G_A-1_T_F_2179333510	2	3912519
Gm02_3906107_A_G-1_B_R_2179333513	2	3957890
Gm02_4019916_A_G-1_B_R_2179333517	2	4071699
Gm02_4283009_G_A-1_B_R_2179333525	2	4334794
Gm02_4439399_T_C-1_T_R_2179333531	2	4491182
Gm02_4618881_T_C-1_B_F_2179333534	2	4670614
Gm02_4688093_C_A-1_B_R_2179333537	2	4739877
Gm02_4785649_G_T-1_B_F_2179333538	2	4845706
Gm02_4909353_C_T-1_B_F_2179333542	2	4969415
Gm02_5107836_C_A-1_B_R_2179333547	2	5167956
Gm02_5853742_A_C-1_B_R_2179333565	2	5912993
Gm02_6340233_C_A-1_T_F_2179333576	2	6416523
Gm02_6418567_A_G-1_T_F_2179333578	2	6494857
Gm02_6503793_A_G-1_T_F_2179333580	2	6580083
Gm02_6596937_T_G-1_B_F_2179333582	2	6673335
Gm02_6821311_A_C-1_B_R_2179333589	2	6899028
Gm02_6889619_C_T-1_T_R_2179333591	2	6968008
Gm02_7333018_A_G-1_B_R_2179333603	2	7420506
Gm02_7790424_A_G-1_B_R_2179333615	2	7879695
Gm02_7987834_A_G-1_T_F_2179333616	2	8077346
Gm02_8081081_T_C-1_B_F_2179333618	2	8170513
Gm02_8132109_G_A-1_T_F_2179333620	2	8221539
Gm02_8170643_T_C-1_B_F_2179333622	2	8259882
Gm02_8273157_G_A-1_B_R_2179333625	2	8362459
Gm02_8341731_C_T-1_B_F_2179333626	2	8430982
Gm02_8398517_G_A-1_T_F_2179333628	2	8487768
Gm02_8455103_A_G-1_T_F_2179333630	2	8544354
Gm02_8521511_C_A-1_T_F_2179333632	2	8610762
Gm02_8641830_T_C-1_T_R_2179333635	2	8731132
Gm02_8730196_G_A-1_B_R_2179333637	2	8819519
Gm02_9025221_T_C-1_T_R_2179333641	2	9113150
Gm02_9039246_T_C-1_T_R_2179333643	2	9127175
Gm02_9177001_G_A-1_B_R_2179333645	2	9264930
Gm02_9795247_C_T-1_T_R_2179333661	2	9894093
Gm02_9873369_T_C-1_T_R_2179333663	2	9972264
Gm02_9990067_T_C-1_T_R_2179333667	2	10069371
Gm02_10074856_T_C-1_T_R_2179333669	2	10154158
Gm02_10140292_A_G-1_B_R_2179333671	2	10219591
Gm02_10200610_C_T-1_B_F_2179333672	2	10279858
Gm02_10302121_G_A-1_B_R_2179333677	2	10381420
Gm02_11494870_T_C-1_B_F_2179333700	2	11831562
Gm02_11540598_C_T-1_B_F_2179333702	2	11877236
Gm02_11628896_T_C-1_B_F_2179333704	2	11965364
Gm02_11638087_T_C-1_T_R_2179333707	2	11974605
Gm02_11870846_C_T-1_B_F_2179333708	2	12206492
Gm02_12303360_T_G-1_T_R_2179333719	2	12640927
Gm02_12682738_A_G-1_B_R_2179333721	2	13042665
Gm02_13663384_C_T-1_T_R_2179333731	2	13859955
Gm02_13737468_A_C-1_B_R_2179333733	2	13934396
Gm02_13963693_C_A-1_B_R_2179333735	2	14161583
Gm02_14022512_C_T-1_T_R_2179333737	2	14220403
Gm02_14127417_A_G-1_T_F_2179333738	2	14330801
Gm02_14215487_T_G-1_B_F_2179333740	2	14419182
Gm02_14266842_G_A-1_T_F_2179333742	2	14470537
Gm02_14345423_T_G-1_B_F_2179333744	2	14549118
Gm02_14357211_T_C-1_B_F_2179333746	2	14560906
Gm02_14894202_A_C-1_B_R_2179333757	2	15097397
Gm02_15067760_G_A-1_B_R_2179333759	2	15271250
Gm02_15213831_T_G-1_B_F_2179333760	2	15417174
Gm02_15290331_G_A-1_T_F_2179333762	2	15493674
Gm02_15426845_A_C-1_B_R_2179333765	2	15630253
Gm02_16980821_T_C-1_B_F_2179333768	2	17264723
Gm02_18273334_A_G-1_B_R_2179333771	2	18559518
Gm02_18626206_C_T-1_B_F_2179333772	2	18913699
Gm02_19218365_T_C-1_B_F_2179333774	2	19505140
Gm02_25466460_A_G-1_T_F_2179333788	2	23740623
Gm02_29528097_T_C-1_T_R_2179333805	2	24269378
Gm02_28331531_C_A-1_T_F_2179333802	2	25456082
Gm02_27824060_T_G-1_B_F_2179333798	2	25968853
Gm02_30250662_T_C-1_B_F_2179333808	2	27085991
Gm02_30439101_A_G-1_B_R_2179333811	2	27274757
Gm02_30996860_A_G-1_T_F_2179333814	2	27821992
Gm02_31905028_C_A-1_T_F_2179333816	2	28726109
Gm02_33117418_G_T-1_T_R_2179333831	2	30015963
Gm02_38843686_T_C-1_T_R_2179333851	2	35774121
Gm02_39299266_A_G-1_T_F_2179333852	2	36219128
Gm02_39722733_G_T-1_T_R_2179333857	2	36643066
Gm02_39931059_T_C-1_B_F_2179333858	2	36851898
Gm02_40019470_G_A-1_T_F_2179333860	2	36940295
Gm02_42404873_T_C-1_T_R_2179333893	2	39333149
Gm02_42788887_A_G-1_B_R_2179333899	2	39712348
Gm02_42844384_T_C-1_T_R_2179333901	2	39767752
Gm02_42928916_T_C-1_B_F_2179333902	2	39852670
Gm02_43641969_C_A-1_T_F_2179333908	2	40565480
Gm02_43725963_A_G-1_T_F_2179333910	2	40649830
Gm02_43777700_A_G-1_T_F_2179333912	2	40701567
Gm02_44033150_T_C-1_T_R_2179333919	2	40956621
Gm02_44114374_C_A-1_T_F_2179333920	2	41037793
Gm02_44354376_T_C-1_B_F_2179333928	2	41277826
Gm02_44401175_C_T-1_T_R_2179333931	2	41324676
Gm02_44461839_G_A-1_T_F_2179333932	2	41384108
Gm02_44510528_T_C-1_T_R_2179333935	2	41432864
Gm02_44574256_A_G-1_B_R_2179333937	2	41497727
Gm02_44620331_A_G-1_T_F_2179333938	2	41544148
Gm02_45051600_A_G-1_T_F_2179333946	2	41975524
Gm02_45088385_T_C-1_B_F_2179333948	2	42012496
Gm02_45162941_A_G-1_B_R_2179333951	2	42088070
Gm02_45183828_C_T-1_T_R_2179333953	2	42108959
Gm02_45289939_A_G-1_T_F_2179333954	2	42215015
Gm02_45366539_A_G-1_B_R_2179333957	2	42291684
Gm02_45445720_T_C-1_B_F_2179333958	2	42370838
Gm02_45533271_C_A-1_B_R_2179333961	2	42458638
Gm02_45602331_C_T-1_T_R_2179333965	2	42527528
Gm02_45805567_A_G-1_T_F_2179333966	2	42730683
Gm02_45940601_T_C-1_B_F_2179333968	2	42865717
Gm02_46023727_T_C-1_B_F_2179333970	2	42948838
Gm02_46060359_C_A-1_T_F_2179333972	2	42985469
Gm02_46187810_C_T-1_B_F_2179333974	2	43112919
Gm02_46288368_G_A-1_B_R_2179333979	2	43213531
Gm02_46504621_T_C-1_B_F_2179333980	2	43429733
Gm02_46555984_C_T-1_T_R_2179333983	2	43481163
Gm02_46630927_G_A-1_B_R_2179333985	2	43555971
Gm02_46778366_G_A-1_B_R_2179333987	2	43703525
Gm02_46855228_G_A-1_B_R_2179333989	2	43780400
Gm02_47051470_C_T-1_T_R_2179333991	2	43963231
Gm02_47064977_G_A-1_B_R_2179333993	2	43976738
Gm02_47268207_C_T-1_B_F_2179333996	2	44180355
Gm02_47314350_T_C-1_B_F_2179333998	2	44226422
Gm02_47394316_A_G-1_T_F_2179334000	2	44306732
Gm02_47515175_G_A-1_B_R_2179334003	2	44427689
Gm02_47528737_C_T-1_T_R_2179334005	2	44441221
Gm02_47790307_C_T-1_B_F_2179334006	2	44702925
Gm02_47853972_T_C-1_T_R_2179334009	2	44766644
Gm02_47991459_G_A-1_B_R_2179334011	2	44912309
Gm02_48054859_C_T-1_T_R_2179334013	2	44975709
Gm02_48185680_G_A-1_T_F_2179334014	2	45106851
Gm02_48248895_A_C-1_B_R_2179334017	2	45170117
Gm02_48382122_G_A-1_T_F_2179334018	2	45303293
Gm02_48583877_A_C-1_B_R_2179334021	2	45505148
Gm02_48594877_C_T-1_B_F_2179334022	2	45516097
Gm02_48702118_T_G-1_T_R_2179334025	2	45623389
Gm02_48821067_T_C-1_B_F_2179334026	2	45743122
Gm02_48874048_G_A-1_T_F_2179334028	2	45795754
Gm02_49069634_C_T-1_B_F_2179334032	2	45991952
Gm02_49126947_T_C-1_T_R_2179334035	2	46049317
Gm02_49276771_G_A-1_B_R_2179334037	2	46199211
Gm02_49388210_T_G-1_T_R_2179334039	2	46310633
Gm02_49986718_G_A-1_B_R_2179334051	2	46907284
Gm02_50175034_G_A-1_B_R_2179334053	2	47095535
Gm02_50242535_T_C-1_B_F_2179334054	2	47162985
Gm02_50304676_T_C-1_T_R_2179334057	2	47225177
Gm02_50358347_C_T-1_T_R_2179334059	2	47278848
Gm02_51025014_A_C-1_B_R_2179334073	2	47945614
Gm02_51154756_C_T-1_T_R_2179334075	2	48075572
Gm02_51272051_C_A-1_B_R_2179334077	2	48192867
Gm02_51411364_G_A-1_B_R_2179334079	2	48332178
Gm02_51429037_T_C-1_T_R_2179334081	2	48349851
Gm03_18316_G_A-1_B_R_2179334083	3	19224
Gm03_206707_G_A-1_B_R_2179334087	3	205962
Gm03_241447_C_A-1_B_R_2179334089	3	239974
Gm03_345478_G_A-1_T_F_2179334090	3	344503
Gm03_426154_C_A-1_B_R_2179334093	3	425234
Gm03_566774_G_A-1_B_R_2179334097	3	565854
Gm03_715393_G_A-1_B_R_2179334099	3	714473
Gm03_785680_A_C-1_T_F_2179334100	3	793752
Gm03_829023_G_T-1_B_F_2179334102	3	837095
Gm03_949581_T_C-1_T_R_2179334105	3	966726
Gm03_1077329_C_T-1_T_R_2179334109	3	1094352
Gm03_1374930_T_G-1_T_R_2179334115	3	1396962
Gm03_1441844_C_A-1_T_F_2179334116	3	1463816
Gm03_1671384_C_A-1_B_R_2179334121	3	1693546
Gm03_1853758_T_C-1_T_R_2179334127	3	1863089
Gm03_1926419_T_G-1_T_R_2179334129	3	1935752
Gm03_2024899_G_A-1_T_F_2179334132	3	2034181
Gm03_2083705_C_T-1_B_F_2179334134	3	2092851
Gm03_2215518_A_G-1_T_F_2179334138	3	2224664
Gm03_2224975_G_A-1_T_F_2179334140	3	2234121
Gm03_2373742_T_C-1_T_R_2179334143	3	2383444
Gm03_3334303_C_A-1_B_R_2179334161	3	3362254
Gm03_3365988_T_G-1_B_F_2179334162	3	3393887
Gm03_3659662_A_G-1_T_F_2179334170	3	3679572
Gm03_3907697_A_G-1_B_R_2179334175	3	3929474
Gm03_3970575_A_G-0_T_F_2177933796	3	3992304
Gm03_4315149_C_A-0_B_R_2177933807	3	4124359
Gm03_4347034_T_C-0_T_R_2177933811	3	4156244
Gm03_4455983_T_G-0_T_R_2177933815	3	4265192
Gm03_4467350_A_C-0_B_R_2177933817	3	4276559
Gm03_4468196_C_T-1_B_F_2179334176	3	4277354
Gm03_4477447_G_A-0_T_F_2177933818	3	4286605
Gm03_4480434_G_T-0_T_R_2177933821	3	4289643
Gm03_4483232_A_G-0_T_F_2177933826	3	4292390
Gm03_4484588_T_C-0_B_F_2177933828	3	4293746
Gm03_4487138_A_C-0_T_F_2177933830	3	4296296
Gm03_4500015_G_T-0_T_R_2177933833	3	4309225
Gm03_4506327_C_T-0_B_F_2177933834	3	4315486
Gm03_4518391_T_C-0_T_R_2177933841	3	4327603
Gm03_4522097_A_G-0_B_R_2177933843	3	4331309
Gm03_4523460_G_A-0_B_R_2177933845	3	4332672
Gm03_4527656_T_C-0_B_F_2177933848	3	4336817
Gm03_4545493_G_A-0_B_R_2177933855	3	4354722
Gm03_4548798_A_G-0_T_F_2177933856	3	4357976
Gm03_4551118_T_C-0_T_R_2177933859	3	4360347
Gm03_4562377_T_G-0_T_R_2177933863	3	4371606
Gm03_4563499_G_A-0_T_F_2177933864	3	4372677
Gm03_4567214_A_C-0_B_R_2177933867	3	4376443
Gm03_4568694_A_G-0_B_R_2177933869	3	4377923
Gm03_4575637_A_G-0_T_F_2177933874	3	4384815
Gm03_4576493_T_C-0_T_R_2177933877	3	4385722
Gm03_4578272_G_A-1_B_R_2179334179	3	4387501
Gm03_4587265_T_C-0_T_R_2177933881	3	4396491
Gm03_4602754_G_A-0_B_R_2177933885	3	4411980
Gm03_4629419_T_G-0_T_R_2177933889	3	4438645
Gm03_4632679_A_G-0_B_R_2177933891	3	4441905
Gm03_4638313_A_G-0_T_F_2177933892	3	4447488
Gm03_4643439_G_A-0_T_F_2177933894	3	4452614
Gm03_4665923_C_T-1_B_F_2179334180	3	4475098
Gm03_4685924_T_C-0_T_R_2177933901	3	4495113
Gm03_4695930_C_T-0_B_F_2177933902	3	4505068
Gm03_4718162_C_A-1_T_F_2179334182	3	4527280
Gm03_4782127_T_C-1_T_R_2179334185	3	4591295
Gm03_4801039_G_A-0_B_R_2177933913	3	4610378
Gm03_4821307_T_C-0_B_F_2177933916	3	4630602
Gm03_4833386_A_G-1_T_F_2179334186	3	4642682
Gm03_4838560_C_T-0_B_F_2177933918	3	4647856
Gm03_4846016_C_T-0_B_F_2177933920	3	4655312
Gm03_4888497_A_G-0_B_R_2177933925	3	4697802
Gm03_4901669_A_G-1_T_F_2179334188	3	4710923
Gm03_4903317_A_G-0_T_F_2177933926	3	4712571
Gm03_4938905_G_A-0_T_F_2177933928	3	4748159
Gm03_4940504_C_A-0_B_R_2177933931	3	4749809
Gm03_4976371_C_T-0_B_F_2177933932	3	4784966
Gm03_5020489_C_T-0_B_F_2177933934	3	4923338
Gm03_5091275_A_C-0_B_R_2177933937	3	4994175
Gm03_5101492_G_A-0_T_F_2177933938	3	5004341
Gm03_5106459_T_G-1_B_F_2179334194	3	5009308
Gm03_5165511_A_C-1_B_R_2179334197	3	5068411
Gm03_5192079_G_A-0_T_F_2177933942	3	5094930
Gm03_5204342_C_T-0_B_F_2177933944	3	5107193
Gm03_5217414_C_T-1_B_F_2179334198	3	5120265
Gm03_5297117_C_A-1_B_R_2179334203	3	5200019
Gm03_5313128_T_G-0_T_R_2177933947	3	5216030
Gm03_5341695_A_G-1_B_R_2179334205	3	5244147
Gm03_5427663_G_T-0_T_R_2177933951	3	5330137
Gm03_5451606_A_C-1_B_R_2179334207	3	5354112
Gm03_5481204_C_A-0_B_R_2177933955	3	5384527
Gm03_5733321_A_G-1_T_F_2179334210	3	5621931
Gm03_5796468_A_G-1_T_F_2179334212	3	5652593
Gm03_6459920_A_G-1_T_F_2179334216	3	6278894
Gm03_6631189_A_G-1_T_F_2179334218	3	6477828
Gm03_6844115_A_C-1_B_R_2179334221	3	6692155
Gm03_7018964_T_C-1_B_F_2179334222	3	6867023
Gm03_8003327_T_C-1_T_R_2179334227	3	7650341
Gm03_8228940_G_A-1_T_F_2179334228	3	7872358
Gm03_8434431_A_G-1_B_R_2179334231	3	8079222
Gm03_13435435_T_G-1_B_F_2179334252	3	8573096
Gm03_9641204_C_A-1_T_F_2179334234	3	9111547
Gm03_10408873_C_T-1_B_F_2179334238	3	9928993
Gm03_10552078_T_G-1_T_R_2179334241	3	10072805
Gm03_12163115_T_G-1_T_R_2179334247	3	11688317
Gm03_23324209_C_T-1_B_F_2179334298	3	13386980
Gm03_14228358_T_C-1_T_R_2179334257	3	13442122
Gm03_14840739_T_G-1_B_F_2179334258	3	14005551
Gm03_15615896_C_T-1_B_F_2179334260	3	14778447
Gm03_13642775_C_T-1_B_F_2179334254	3	15422303
Gm03_22371830_G_A-1_B_R_2179334297	3	16621785
Gm03_22259196_C_A-1_T_F_2179334294	3	16738410
Gm03_22189671_C_T-1_B_F_2179334292	3	16814294
Gm03_21918775_A_G-1_B_R_2179334291	3	17085588
Gm03_21347065_C_T-1_B_F_2179334288	3	17644329
Gm03_18889221_C_A-1_T_F_2179334272	3	18886740
Gm03_18254831_C_T-1_B_F_2179334268	3	19515818
Gm03_24781258_C_T-1_B_F_2179334300	3	22839488
Gm03_32720668_C_T-1_B_F_2179334344	3	30685424
Gm03_33146650_C_T-1_T_R_2179334347	3	31111362
Gm03_33399114_A_G-1_T_F_2179334348	3	31363248
Gm03_34741364_A_G-1_B_R_2179334351	3	32698471
Gm03_34812071_A_G-1_B_R_2179334353	3	32771974
Gm03_35330372_G_T-1_T_R_2179334359	3	33292160
Gm03_35797299_A_G-1_B_R_2179334367	3	33767318
Gm03_36489202_C_T-1_B_F_2179334386	3	34467270
Gm03_36634361_G_A-1_T_F_2179334390	3	34612450
Gm03_36714581_T_C-1_T_R_2179334393	3	34692718
Gm03_36816006_A_G-1_T_F_2179334394	3	34791832
Gm03_36863476_C_A-1_B_R_2179334397	3	34839423
Gm03_36969159_A_G-1_B_R_2179334399	3	34945106
Gm03_37146641_T_C-1_B_F_2179334402	3	35121161
Gm03_37245981_T_C-1_T_R_2179334405	3	35219131
Gm03_37286104_T_C-1_T_R_2179334407	3	35259254
Gm03_37326508_A_G-1_T_F_2179334408	3	35299607
Gm03_37963252_A_G-1_T_F_2179334428	3	35936779
Gm03_38121627_T_C-1_T_R_2179334433	3	36095205
Gm03_38173815_A_C-1_T_F_2179334434	3	36147342
Gm03_38263112_A_G-1_B_R_2179334437	3	36237042
Gm03_38415618_T_G-1_B_F_2179334440	3	36395053
Gm03_38469714_C_T-1_B_F_2179334442	3	36449331
Gm03_39351009_C_T-1_T_R_2179334457	3	37333411
Gm03_39491355_G_T-1_T_R_2179334459	3	37473477
Gm03_39574966_T_C-1_B_F_2179334460	3	37557039
Gm03_39623890_G_A-1_T_F_2179334462	3	37605965
Gm03_39690419_T_G-1_B_F_2179334464	3	37672471
Gm03_39796778_T_G-1_T_R_2179334469	3	37779832
Gm03_39843152_T_C-1_T_R_2179334471	3	37826206
Gm03_39915523_C_T-1_B_F_2179334472	3	37898526
Gm03_39945298_T_C-1_B_F_2179334474	3	37930607
Gm03_40270199_T_C-1_B_F_2179334484	3	38256135
Gm03_40613405_T_C-1_B_F_2179334494	3	38601297
Gm03_41020834_T_C-1_B_F_2179334504	3	39009279
Gm03_41135466_C_T-1_B_F_2179334508	3	39123179
Gm03_41305199_G_A-1_T_F_2179334512	3	39292913
Gm03_41443410_G_A-1_B_R_2179334515	3	39431239
Gm03_41522796_G_T-1_B_F_2179334516	3	39510725
Gm03_41570310_A_G-1_B_R_2179334519	3	39558277
Gm03_41605831_A_C-1_T_F_2179334520	3	39594359
Gm03_41739860_T_G-1_T_R_2179334523	3	39727930
Gm03_41984976_T_C-1_B_F_2179334524	3	39973464
Gm03_42148379_T_G-1_B_F_2179334526	3	40136865
Gm03_42223337_G_A-1_B_R_2179334529	3	40211727
Gm03_42308865_C_T-1_B_F_2179334530	3	40297084
Gm03_42595334_T_C-1_B_F_2179334532	3	40583826
Gm03_42641178_A_G-1_T_F_2179334534	3	40629657
Gm03_43048029_T_C-1_B_F_2179334540	3	41034899
Gm03_43175147_G_A-1_T_F_2179334542	3	41162005
Gm03_43355787_C_T-1_B_F_2179334546	3	41342646
Gm03_44019995_G_A-1_T_F_2179334558	3	42016393
Gm03_44171693_A_C-1_T_F_2179334562	3	42168091
Gm03_44326930_A_G-1_B_R_2179334565	3	42323534
Gm03_44381016_G_T-1_T_R_2179334567	3	42377620
Gm03_44475419_C_A-1_B_R_2179334569	3	42472018
Gm03_44693761_T_C-1_B_F_2179334572	3	42687059
Gm03_44920668_A_G-1_T_F_2179334578	3	42913683
Gm03_44992819_A_G-1_T_F_2179334580	3	42985883
Gm03_45217524_G_T-1_T_R_2179334583	3	43213233
Gm03_45416367_C_T-1_B_F_2179334584	3	43411999
Gm03_45488992_G_A-1_B_R_2179334587	3	43484675
Gm03_45614970_C_T-1_B_F_2179334588	3	43610602
Gm03_46054029_T_G-0_B_F_2177930040	3	44053347
Gm03_46055685_C_T-1_T_R_2179334599	3	44055054
Gm03_46058803_C_T-0_B_F_2177930042	3	44058121
Gm03_46060948_C_T-0_T_R_2177930045	3	44060317
Gm03_46065427_C_T-0_B_F_2177930046	3	44064745
Gm03_46072257_G_T-0_B_F_2177930048	3	44071575
Gm03_46080875_T_C-0_T_R_2177930051	3	44080244
Gm03_46131061_T_C-0_B_F_2177930052	3	44130388
Gm03_46159463_A_G-0_B_R_2177930055	3	44158841
Gm03_46165054_A_G-0_T_F_2177930056	3	44164381
Gm03_46172044_C_T-0_T_R_2177930061	3	44171422
Gm03_46176864_T_C-0_B_F_2177930062	3	44176191
Gm03_46178459_A_G-0_B_R_2177930065	3	44177837
Gm03_46183018_A_G-0_T_F_2177930066	3	44182345
Gm03_46192790_A_G-0_B_R_2177930069	3	44192168
Gm03_46199420_G_A-0_T_F_2177930070	3	44198748
Gm03_46201811_C_T-0_T_R_2177930073	3	44201190
Gm03_46207246_G_A-0_T_F_2177930074	3	44206574
Gm03_46209325_G_A-1_T_F_2179334602	3	44208653
Gm03_46213394_A_G-0_T_F_2177930076	3	44212722
Gm03_46214163_C_T-1_B_F_2179334604	3	44213491
Gm03_46222769_A_G-0_B_R_2177930079	3	44222148
Gm03_46233593_G_A-0_B_R_2177930081	3	44232973
Gm03_46234822_A_G-0_T_F_2177930082	3	44234151
Gm03_46249297_T_G-0_T_R_2177930089	3	44248677
Gm03_46252557_C_T-0_T_R_2177930091	3	44251937
Gm03_46257437_T_C-0_B_F_2177930092	3	44256766
Gm03_46337339_T_C-1_B_F_2179334606	3	44336783
Gm03_46380953_T_G-1_B_F_2179334608	3	44380397
Gm03_46508111_A_C-1_T_F_2179334612	3	44507504
Gm03_46592189_A_G-1_B_R_2179334615	3	44591634
Gm03_46889507_T_C-1_T_R_2179334617	3	44888951
Gm03_46998040_A_G-1_T_F_2179334618	3	44997432
Gm03_47039930_T_C-1_T_R_2179334621	3	45039373
Gm03_47106922_G_A-1_B_R_2179334623	3	45106365
Gm03_47212539_T_C-1_B_F_2179334626	3	45211046
Gm03_47320906_C_T-1_B_F_2179334628	3	45319484
Gm03_47386481_A_C-1_T_F_2179334630	3	45385061
Gm03_47440662_C_T-1_B_F_2179334632	3	45439239
Gm03_47500240_G_A-1_T_F_2179334634	3	45498817
Gm03_47591923_T_C-1_B_F_2179334636	3	45590647
Gm03_47644492_A_C-1_T_F_2179334638	3	45643136
Gm03_47713742_T_C-1_T_R_2179334641	3	45712438
Gm04_10805_T_C-1_B_F_2179334642	4	56383
Gm04_169864_A_C-1_T_F_2179334644	4	208734
Gm04_282832_A_G-1_B_R_2179334647	4	321753
Gm04_382134_A_G-1_T_F_2179334648	4	421103
Gm04_516796_A_G-1_B_R_2179334653	4	555848
Gm04_547510_C_T-1_T_R_2179334655	4	586562
Gm04_622489_A_G-1_B_R_2179334657	4	661540
Gm04_1778735_A_G-1_T_F_2179334676	4	1826772
Gm04_1930897_T_C-1_B_F_2179334680	4	1987941
Gm04_2045637_T_C-1_B_F_2179334682	4	2102727
Gm04_2129696_T_C-1_T_R_2179334685	4	2186853
Gm04_2268644_T_C-1_B_F_2179334688	4	2326278
Gm04_2574201_T_G-1_T_R_2179334693	4	2631810
Gm04_2632511_T_G-1_T_R_2179334695	4	2690070
Gm04_2681971_T_C-1_T_R_2179334697	4	2739520
Gm04_2794768_T_C-1_T_R_2179334699	4	2851668
Gm04_2877511_T_C-1_B_F_2179334700	4	2934359
Gm04_2923894_G_A-1_B_R_2179334703	4	2980790
Gm04_2968281_C_T-1_T_R_2179334705	4	3025177
Gm04_3077939_A_G-1_B_R_2179334707	4	3134969
Gm04_3138411_A_G-1_B_R_2179334709	4	3195441
Gm04_3291915_C_T-1_T_R_2179334711	4	3349016
Gm04_3368832_T_C-1_B_F_2179334712	4	3425874
Gm04_3487482_G_T-1_T_R_2179334717	4	3542991
Gm04_3534961_A_G-1_T_F_2179334718	4	3590452
Gm04_4217329_G_T-1_T_R_2179334733	4	4266643
Gm04_5034406_T_C-1_B_F_2179334746	4	5090721
Gm04_5172181_A_G-1_B_R_2179334749	4	5237554
Gm04_5488680_G_A-1_T_F_2179334752	4	5555252
Gm04_6013342_A_C-1_B_R_2179334765	4	6078962
Gm04_6064896_G_A-1_B_R_2179334767	4	6130517
Gm04_6145192_T_C-1_T_R_2179334769	4	6210813
Gm04_6223324_T_C-1_B_F_2179334770	4	6297917
Gm04_6341132_T_C-1_B_F_2179334772	4	6415758
Gm04_6723518_G_T-1_T_R_2179334781	4	6798418
Gm04_6793324_G_A-1_B_R_2179334783	4	6869620
Gm04_6897543_G_A-1_B_R_2179334787	4	6973769
Gm04_6949955_C_A-1_T_F_2179334788	4	7026130
Gm04_7436164_T_C-1_T_R_2179334799	4	7509204
Gm04_7672403_A_G-1_T_F_2179334804	4	7744715
Gm04_8004029_C_A-1_T_F_2179334810	4	8075884
Gm04_8065917_C_T-1_B_F_2179334812	4	8137923
Gm04_8126739_A_G-1_T_F_2179334814	4	8198743
Gm04_8317828_G_A-1_B_R_2179334819	4	8389876
Gm04_8457367_T_C-1_B_F_2179334824	4	8529369
Gm04_8493767_T_C-1_T_R_2179334827	4	8565820
Gm04_8701289_A_G-1_T_F_2179334828	4	8778227
Gm04_8760004_T_G-1_T_R_2179334831	4	8836994
Gm04_8937855_A_G-1_B_R_2179334835	4	9014070
Gm04_9002718_G_A-1_B_R_2179334837	4	9078624
Gm04_9099671_A_G-1_T_F_2179334838	4	9175579
Gm04_9242542_C_T-1_B_F_2179334842	4	9318484
Gm04_9334751_T_C-1_B_F_2179334844	4	9410693
Gm04_9713316_G_A-1_B_R_2179334857	4	9786688
Gm04_9720640_G_A-1_B_R_2179334859	4	9794012
Gm04_9824083_A_G-1_T_F_2179334862	4	9897404
Gm03_20334589_A_C-1_B_R_2179334281	4	12070823
Gm04_12410533_A_G-1_T_F_2179334878	4	13499668
Gm02_5155733_T_G-1_B_F_2179333548	4	13808001
Gm04_13509340_T_C-1_B_F_2179334884	4	14530545
Gm04_13968774_G_A-1_T_F_2179334886	4	14987988
Gm04_15496025_T_G-1_B_F_2179334896	4	16536626
Gm04_16338974_A_G-1_T_F_2179334900	4	17387712
Gm04_18000454_A_C-1_B_R_2179334909	4	19151415
Gm04_18924971_G_T-1_B_F_2179334910	4	20072836
Gm04_19107515_A_G-1_B_R_2179334915	4	20263578
Gm04_32800373_C_T-1_B_F_2179334950	4	21676260
Gm04_32255570_C_T-0_T_R_2177930165	4	22221193
Gm04_32209853_T_C-0_T_R_2177930163	4	22266724
Gm04_32162384_C_T-0_B_F_2177930160	4	22314241
Gm04_32065239_T_C-0_T_R_2177930159	4	22411199
Gm04_32012103_T_C-0_B_F_2177930156	4	22464385
Gm04_31984449_T_G-0_B_F_2177930154	4	22492039
Gm04_31959712_A_C-0_B_R_2177930153	4	22524561
Gm04_31931154_T_G-0_T_R_2177930151	4	22553119
Gm04_31881886_T_C-0_B_F_2177930148	4	22602507
Gm04_31781790_C_T-0_T_R_2177930147	4	22701958
Gm04_31725254_G_A-0_B_R_2177930145	4	22758619
Gm04_31684476_A_G-0_B_R_2177930143	4	22799398
Gm04_31563467_T_C-0_B_F_2177930140	4	22916370
Gm04_31436577_C_A-1_T_F_2179334948	4	23026306
Gm04_31400125_C_T-0_B_F_2177930138	4	23060118
Gm04_31267511_G_A-0_B_R_2177930135	4	23191289
Gm04_31211384_C_T-0_B_F_2177930132	4	23247440
Gm04_31181862_G_A-0_B_R_2177930131	4	23276433
Gm04_31038638_T_C-0_B_F_2177930128	4	23445617
Gm04_30866440_G_A-0_T_F_2177930126	4	23625808
Gm04_30800512_G_A-0_B_R_2177930125	4	23691718
Gm04_30739677_A_G-0_T_F_2177930122	4	23752602
Gm04_30618032_A_G-0_B_R_2177930117	4	23874222
Gm04_30457043_A_G-1_T_F_2179334944	4	24031421
Gm04_30420092_A_G-0_B_R_2177930111	4	24068321
Gm04_30380113_T_C-0_B_F_2177930108	4	24108351
Gm04_30285765_C_T-0_B_F_2177930106	4	24202691
Gm04_30230700_G_A-0_T_F_2177930102	4	24257756
Gm04_30159368_C_A-0_B_R_2177930099	4	24329029
Gm04_30098720_A_G-0_T_F_2177930096	4	24389728
Gm04_30058999_T_C-0_T_R_2177930095	4	24429090
Gm12_18062812_A_G-1_B_R_2179339797	4	24971699
Gm18_24826260_A_G-1_T_F_2179343300	4	25294032
Gm18_25169738_G_A-1_T_F_2179343302	4	25618484
Gm18_26396917_A_G-1_T_F_2179343304	4	26787738
Gm18_27207283_T_C-1_T_R_2179343307	4	27597054
Gm04_20921247_T_C-1_B_F_2179334920	4	30123676
Gm04_20796034_A_G-1_B_R_2179334919	4	30248387
Gm04_20729591_G_A-1_B_R_2179334917	4	30314727
Gm04_24276060_G_T-1_T_R_2179334929	4	32782100
Gm04_25230364_T_C-1_B_F_2179334930	4	33719375
Gm04_27207244_A_G-1_T_F_2179334934	4	35677196
Gm04_28018833_G_A-1_T_F_2179334936	4	36480893
Gm04_28121297_A_G-1_B_R_2179334941	4	36583411
Gm04_36357346_T_C-1_B_F_2179334956	4	39484122
Gm04_37474521_G_T-1_B_F_2179334962	4	40624097
Gm04_38135736_T_G-1_T_R_2179334967	4	41299017
Gm04_38840391_A_G-1_T_F_2179334970	4	42002118
Gm04_39087487_T_C-1_B_F_2179334972	4	42249215
Gm04_39373584_G_A-1_B_R_2179334975	4	42521337
Gm04_40398866_C_T-1_B_F_2179334980	4	43554862
Gm04_40454337_A_G-1_T_F_2179334982	4	43610591
Gm04_40609232_T_C-1_T_R_2179334987	4	43770388
Gm04_40668983_A_C-1_B_R_2179334989	4	43829474
Gm04_40739540_G_A-1_B_R_2179334991	4	43899953
Gm04_40811025_C_A-1_B_R_2179334993	4	43971490
Gm04_40995323_A_G-1_B_R_2179334997	4	44142272
Gm04_41071612_A_G-1_T_F_2179334998	4	44218887
Gm04_41249369_T_C-1_B_F_2179335000	4	44396616
Gm04_41328216_A_G-1_B_R_2179335003	4	44475514
Gm04_42290567_T_C-1_B_F_2179335010	4	45435272
Gm04_42459236_A_C-1_T_F_2179335012	4	45603946
Gm04_42638631_T_C-1_T_R_2179335015	4	45783392
Gm04_42754380_A_C-1_T_F_2179335016	4	45899206
Gm04_42832910_C_T-1_B_F_2179335018	4	45977736
Gm04_42951376_G_A-1_B_R_2179335021	4	46096253
Gm04_43002324_T_G-1_T_R_2179335023	4	46147201
Gm04_43058492_T_G-1_T_R_2179335025	4	46203369
Gm04_43059665_A_C-1_T_F_2179335026	4	46204491
Gm04_43157873_A_G-1_T_F_2179335028	4	46302664
Gm04_43390997_A_C-1_B_R_2179335031	4	46536221
Gm04_43505831_C_T-1_B_F_2179335032	4	46651004
Gm04_43738337_A_C-1_B_R_2179335039	4	46886230
Gm04_43800862_C_T-1_T_R_2179335041	4	46948745
Gm04_43885291_A_G-1_T_F_2179335042	4	47033124
Gm04_43966863_G_A-1_T_F_2179335044	4	47114781
Gm04_44170480_C_A-1_T_F_2179335050	4	47296577
Gm04_44220515_C_T-1_B_F_2179335052	4	47346612
Gm04_44290827_T_C-1_B_F_2179335054	4	47416896
Gm04_44383936_C_T-1_T_R_2179335059	4	47510243
Gm04_44671010_T_C-1_B_F_2179335064	4	47800018
Gm04_44746590_T_C-1_B_F_2179335066	4	47875606
Gm04_44873112_T_C-1_T_R_2179335069	4	48002128
Gm04_45004787_A_G-1_T_F_2179335072	4	48133768
Gm04_45093386_G_A-1_T_F_2179335074	4	48222367
Gm04_45146452_T_G-1_B_F_2179335076	4	48275433
Gm04_45221708_C_T-1_B_F_2179335078	4	48350687
Gm04_45313496_C_T-1_B_F_2179335080	4	48442476
Gm04_45440686_T_C-1_T_R_2179335083	4	48569717
Gm04_45514250_A_G-1_B_R_2179335085	4	48643282
Gm04_45613405_T_C-1_B_F_2179335086	4	48742441
Gm04_45773963_G_A-1_T_F_2179335088	4	48902646
Gm04_45857325_T_C-1_B_F_2179335090	4	48985990
Gm04_46086046_G_A-1_T_F_2179335094	4	49214206
Gm04_46215544_T_C-1_T_R_2179335097	4	49343767
Gm04_46280438_G_A-1_B_R_2179335099	4	49408517
Gm04_46333298_A_G-1_T_F_2179335100	4	49461326
Gm04_46700121_A_G-1_B_R_2179335113	4	49828187
Gm04_46774083_G_A-1_B_R_2179335115	4	49902280
Gm04_46932652_T_G-1_T_R_2179335121	4	50060231
Gm04_47158138_T_C-1_T_R_2179335127	4	50289154
Gm04_47540792_T_C-1_B_F_2179335134	4	50672076
Gm04_47718975_A_C-1_B_R_2179335139	4	50850310
Gm04_47815130_T_G-1_B_F_2179335140	4	50946416
Gm04_47957714_A_C-1_T_F_2179335142	4	51089205
Gm04_47981836_T_C-1_B_F_2179335144	4	51113327
Gm04_48140577_G_A-1_B_R_2179335147	4	51272101
Gm04_48198636_G_A-1_B_R_2179335149	4	51330120
Gm04_48244118_G_A-1_T_F_2179335150	4	51375549
Gm04_48329448_G_A-1_B_R_2179335153	4	51460947
Gm04_48354680_T_C-1_B_F_2179335154	4	51486128
Gm04_48812166_A_G-1_T_F_2179335164	4	51957929
Gm05_8736763_G_A-1_T_F_2179335340	5	384240
Gm05_8695812_A_G-1_T_F_2179335338	5	425184
Gm05_8656389_T_C-1_B_F_2179335336	5	464607
Gm05_8597246_C_T-1_B_F_2179335334	5	523750
Gm05_8562208_A_G-1_T_F_2179335332	5	558788
Gm05_8525159_C_T-1_B_F_2179335330	5	595837
Gm05_8492435_A_G-1_B_R_2179335329	5	628498
Gm05_8295170_T_C-1_T_R_2179335327	5	825759
Gm05_8140171_A_G-1_T_F_2179335320	5	984346
Gm05_8074146_A_G-1_B_R_2179335319	5	1050320
Gm05_8031928_A_C-1_T_F_2179335316	5	1092594
Gm05_7842055_T_C-1_T_R_2179335313	5	1282566
Gm05_7799197_G_T-1_T_R_2179335311	5	1325424
Gm05_7714399_A_C-1_T_F_2179335306	5	1410273
Gm05_7681969_G_A-1_B_R_2179335305	5	1442652
Gm05_7628516_C_A-1_T_F_2179335302	5	1496156
Gm05_7588610_C_T-1_B_F_2179335300	5	1536062
Gm05_7542380_A_C-1_T_F_2179335298	5	1582292
Gm05_7499958_G_T-1_T_R_2179335297	5	1624664
Gm05_285672_T_C-1_B_F_2179335174	5	1960830
Gm05_492138_C_T-1_T_R_2179335181	5	2167359
Gm05_538322_G_T-1_B_F_2179335182	5	2213492
Gm05_682648_A_G-1_T_F_2179335188	5	2357845
Gm05_765761_G_T-1_T_R_2179335191	5	2441009
Gm05_830583_G_A-1_T_F_2179335192	5	2505988
Gm05_937362_A_G-1_B_R_2179335197	5	2612818
Gm05_997108_A_G-1_T_F_2179335198	5	2672513
Gm05_1043092_G_T-1_B_F_2179335200	5	2718497
Gm05_1106905_A_G-1_B_R_2179335205	5	2782362
Gm05_1175804_G_A-1_T_F_2179335206	5	2851210
Gm05_1236013_A_C-1_T_F_2179335210	5	2911419
Gm05_1490457_C_T-1_T_R_2179335217	5	3207318
Gm05_1500111_G_A-1_T_F_2179335218	5	3216921
Gm05_1547102_C_T-1_T_R_2179335221	5	3263963
Gm05_1602402_C_T-1_T_R_2179335223	5	3319259
Gm05_1705841_A_G-1_T_F_2179335226	5	3428874
Gm05_1744708_G_A-1_B_R_2179335229	5	3467792
Gm05_1802095_T_C-1_B_F_2179335230	5	3525128
Gm05_1979844_C_A-1_T_F_2179335232	5	3702797
Gm05_2109639_G_T-1_B_F_2179335238	5	3832590
Gm05_2216235_A_G-1_B_R_2179335245	5	3939083
Gm05_2415950_G_A-1_T_F_2179335248	5	4137536
Gm05_2647363_C_T-1_T_R_2179335255	5	4368153
Gm05_2674662_T_G-1_T_R_2179335257	5	4395453
Gm05_2708074_T_C-1_B_F_2179335258	5	4423813
Gm05_2738064_T_C-1_B_F_2179335260	5	4453396
Gm05_2967386_A_G-1_T_F_2179335266	5	4682207
Gm05_3284858_A_G-1_T_F_2179335272	5	5001256
Gm05_3569588_T_C-1_B_F_2179335278	5	5285861
Gm05_3664732_A_G-1_B_R_2179335281	5	5381060
Gm05_3764264_C_T-1_T_R_2179335283	5	5480590
Gm05_3859212_C_T-1_B_F_2179335284	5	5575765
Gm05_4079565_C_T-1_B_F_2179335290	5	5794434
Gm05_4433329_G_A-1_B_R_2179335293	5	6149047
Gm05_7107494_T_C-1_B_F_2179335294	5	8820958
Gm05_16220329_T_C-1_B_F_2179335358	5	9698689
Gm05_10273133_T_C-1_T_R_2179335353	5	11767383
Gm05_21633090_T_C-1_T_R_2179335365	5	22024663
Gm05_23799613_A_G-1_T_F_2179335366	5	24193791
Gm05_23934937_A_G-1_B_R_2179335369	5	24314314
Gm05_26685967_G_A-1_T_F_2179335372	5	27082018
Gm05_26716419_G_T-1_B_F_2179335374	5	27112470
Gm05_26728271_G_A-1_T_F_2179335376	5	27124184
Gm05_26773791_T_C-1_T_R_2179335379	5	27169837
Gm05_27226936_A_G-1_B_R_2179335383	5	27623942
Gm05_27342672_T_G-1_B_F_2179335384	5	27739627
Gm05_27365188_A_G-1_B_R_2179335387	5	27762193
Gm05_27460724_A_G-1_T_F_2179335390	5	27856038
Gm05_28259595_A_G-1_B_R_2179335393	5	28655930
Gm05_28734075_T_C-1_T_R_2179335397	5	29122199
Gm05_28856521_T_C-1_B_F_2179335398	5	29244603
Gm05_28880254_G_A-1_B_R_2179335401	5	29268387
Gm05_29642681_A_C-1_B_R_2179335409	5	30005901
Gm05_29660089_C_T-1_B_F_2179335410	5	30023258
Gm05_30172432_C_T-1_B_F_2179335416	5	30537439
Gm05_30702753_T_C-1_T_R_2179335419	5	31068984
Gm05_30753835_T_C-1_B_F_2179335420	5	31119707
Gm05_30976228_G_A-1_B_R_2179335427	5	31243272
Gm05_31100462_G_A-1_B_R_2179335431	5	31367050
Gm05_31160955_A_G-1_B_R_2179335433	5	31427619
Gm05_31274857_A_G-1_B_R_2179335435	5	31541487
Gm05_31317887_C_T-1_B_F_2179335436	5	31584464
Gm05_31334797_C_T-1_T_R_2179335439	5	31601425
Gm05_31399568_T_G-1_T_R_2179335441	5	31666197
Gm05_31454134_T_C-1_T_R_2179335443	5	31720764
Gm05_31488398_G_A-1_T_F_2179335444	5	31756596
Gm05_31605772_A_G-1_T_F_2179335448	5	31873965
Gm05_31662958_A_C-1_T_F_2179335450	5	31932144
Gm05_31767626_A_G-1_B_R_2179335453	5	32036666
Gm05_31827868_T_G-1_T_R_2179335455	5	32095760
Gm05_31856071_A_G-1_T_F_2179335456	5	32123912
Gm05_32130134_T_C-1_B_F_2179335462	5	32397425
Gm05_32327497_T_C-1_T_R_2179335465	5	32594853
Gm05_32361439_C_A-1_B_R_2179335467	5	32628778
Gm05_32654943_T_C-1_T_R_2179335471	5	32922275
Gm05_32734184_G_A-1_B_R_2179335473	5	33001516
Gm05_32980603_A_G-1_B_R_2179335477	5	33248339
Gm05_33050904_A_G-1_B_R_2179335479	5	33318813
Gm05_33075880_T_C-1_T_R_2179335481	5	33343789
Gm05_33130272_A_G-1_T_F_2179335482	5	33398137
Gm05_33176582_G_A-1_T_F_2179335484	5	33444176
Gm05_33268964_T_G-1_T_R_2179335487	5	33536400
Gm05_33472263_A_C-1_T_F_2179335490	5	33739841
Gm05_33501321_C_T-1_B_F_2179335492	5	33768996
Gm05_33618722_T_C-1_B_F_2179335496	5	33887595
Gm05_33651401_T_C-1_B_F_2179335498	5	33920274
Gm05_33737561_T_C-1_T_R_2179335501	5	34006381
Gm05_33785297_T_C-1_B_F_2179335502	5	34054066
Gm05_33843473_C_T-1_T_R_2179335505	5	34112294
Gm05_33929183_C_T-1_T_R_2179335507	5	34199812
Gm05_34034547_T_C-1_B_F_2179335510	5	34305122
Gm05_34081675_A_G-1_T_F_2179335512	5	34352250
Gm05_34115366_T_C-1_B_F_2179335514	5	34386026
Gm05_34190449_C_T-1_B_F_2179335516	5	34461109
Gm05_34234207_G_A-1_T_F_2179335518	5	34504867
Gm05_34294649_G_T-1_B_F_2179335520	5	34565308
Gm05_34570503_C_A-1_T_F_2179335530	5	34841168
Gm05_34620992_C_A-1_T_F_2179335532	5	34891647
Gm05_34692879_G_T-1_T_R_2179335535	5	34963661
Gm05_34765648_A_G-1_B_R_2179335539	5	35036429
Gm05_34801979_T_G-1_T_R_2179335541	5	35072760
Gm05_34830575_G_A-1_B_R_2179335543	5	35101316
Gm05_34887900_A_G-1_T_F_2179335544	5	35158583
Gm05_34939267_A_G-1_B_R_2179335547	5	35210018
Gm05_35103944_A_G-1_T_F_2179335552	5	35374642
Gm05_35152904_T_C-1_B_F_2179335554	5	35423601
Gm05_35196492_G_T-1_T_R_2179335557	5	35467239
Gm05_35326427_C_T-1_B_F_2179335562	5	35597123
Gm05_35368098_A_C-1_B_R_2179335565	5	35638846
Gm05_35690382_A_G-1_T_F_2179335576	5	35961460
Gm05_35724027_A_G-1_T_F_2179335578	5	35995105
Gm05_35754878_C_A-1_B_R_2179335581	5	36026007
Gm05_35788006_T_C-1_T_R_2179335583	5	36046962
Gm05_35860939_C_T-1_T_R_2179335585	5	36119877
Gm05_35992617_T_C-1_B_F_2179335586	5	36275552
Gm05_36028909_A_G-1_T_F_2179335588	5	36311844
Gm05_36055684_C_T-1_B_F_2179335590	5	36338620
Gm05_36115730_C_T-1_B_F_2179335592	5	36398504
Gm05_36190383_A_C-1_T_F_2179335594	5	36473134
Gm05_36429393_C_T-1_T_R_2179335603	5	36712195
Gm05_36465301_T_C-1_T_R_2179335605	5	36748103
Gm05_36558442_C_T-1_B_F_2179335606	5	36841189
Gm05_36626022_A_G-1_T_F_2179335608	5	36917813
Gm05_36671535_C_T-1_T_R_2179335611	5	36962055
Gm05_37043636_A_C-1_T_F_2179335620	5	37333402
Gm05_37071607_G_A-1_T_F_2179335622	5	37361373
Gm05_37115396_A_G-1_B_R_2179335625	5	37405469
Gm05_37194257_T_C-1_T_R_2179335627	5	37484326
Gm05_37260149_A_G-1_B_R_2179335629	5	37550218
Gm05_37305888_A_G-1_T_F_2179335630	5	37595900
Gm05_37409751_C_T-1_B_F_2179335632	5	37699622
Gm05_37480785_T_C-1_T_R_2179335635	5	37770705
Gm05_37592640_T_C-1_B_F_2179335636	5	37882507
Gm05_37611048_C_T-1_T_R_2179335639	5	37900966
Gm05_37650940_T_C-1_T_R_2179335641	5	37940860
Gm05_37696986_T_C-1_B_F_2179335642	5	37987063
Gm05_37834044_A_G-1_T_F_2179335646	5	38124163
Gm05_37848366_C_A-1_B_R_2179335649	5	38138536
Gm05_37990846_C_T-1_T_R_2179335651	5	38281015
Gm05_38073855_C_T-1_B_F_2179335654	5	38363975
Gm05_41866018_G_A-1_B_R_2179335761	5	38472317
Gm05_41740936_C_T-1_B_F_2179335758	5	38597450
Gm05_41658399_C_T-1_T_R_2179335757	5	38679884
Gm05_41638179_T_C-1_T_R_2179335755	5	38700104
Gm05_41481303_T_C-1_B_F_2179335752	5	38856582
Gm05_41446899_T_C-1_B_F_2179335750	5	38890984
Gm05_41344316_C_T-1_B_F_2179335746	5	38993568
Gm05_41240881_A_G-1_B_R_2179335741	5	39097056
Gm05_41186986_G_A-1_T_F_2179335738	5	39151900
Gm05_41151290_T_C-1_B_F_2179335736	5	39187596
Gm05_40919406_C_T-1_B_F_2179335728	5	39419492
Gm05_40824886_T_C-1_B_F_2179335726	5	39514012
Gm05_40791973_A_G-1_T_F_2179335724	5	39546925
Gm05_40642754_C_A-1_T_F_2179335722	5	39696145
Gm05_40528969_T_G-1_B_F_2179335720	5	39809930
Gm05_40349605_T_C-1_T_R_2179335715	5	39990450
Gm05_40299923_A_G-1_T_F_2179335712	5	40040183
Gm05_40147071_T_C-1_B_F_2179335708	5	40193035
Gm05_40044590_T_G-1_B_F_2179335706	5	40295506
Gm05_39995603_C_T-1_T_R_2179335705	5	40344445
Gm05_39341525_C_T-1_B_F_2179335686	5	41007500
Gm05_38703433_T_C-1_B_F_2179335672	5	41645413
Gm05_38674350_C_T-1_T_R_2179335671	5	41674445
Gm05_38636402_G_A-1_B_R_2179335669	5	41712393
Gm05_38596037_C_A-1_T_F_2179335666	5	41754422
Gm05_38457343_G_T-1_B_F_2179335664	5	41893134
Gm05_38453430_G_A-1_B_R_2179335663	5	41896996
Gm05_38259743_A_G-1_T_F_2179335660	5	42090734
Gm05_38231403_G_A-1_B_R_2179335659	5	42119023
Gm06_489058_C_A-1_B_R_2179335765	6	493989
Gm06_790146_T_G-1_B_F_2179335772	6	801623
Gm06_969495_G_T-1_T_R_2179335777	6	981023
Gm06_1101232_T_C-1_B_F_2179335780	6	1118895
Gm06_1216803_A_C-1_T_F_2179335782	6	1234464
Gm06_1278224_C_T-1_B_F_2179335784	6	1295885
Gm06_1387164_A_G-1_T_F_2179335788	6	1404647
Gm06_1454403_A_C-1_T_F_2179335790	6	1472192
Gm06_1514202_T_C-1_B_F_2179335792	6	1531991
Gm06_1609551_C_T-1_T_R_2179335795	6	1627391
Gm06_1655912_T_G-1_B_F_2179335796	6	1673701
Gm06_1737718_C_T-1_T_R_2179335799	6	1755557
Gm06_2086304_T_C-1_T_R_2179335801	6	2104154
Gm06_2649771_A_G-1_T_F_2179335812	6	2676972
Gm06_2990241_A_G-1_B_R_2179335817	6	3017479
Gm06_3077486_G_A-1_T_F_2179335818	6	3104673
Gm06_3143746_T_C-1_B_F_2179335820	6	3170735
Gm06_3199735_A_G-1_B_R_2179335823	6	3226775
Gm06_3370143_T_C-1_T_R_2179335829	6	3397184
Gm06_3880702_G_T-1_T_R_2179335835	6	3914245
Gm06_3941524_A_G-1_B_R_2179335837	6	3975067
Gm06_4124078_G_A-1_B_R_2179335839	6	4157622
Gm06_4212222_A_G-1_T_F_2179335840	6	4245811
Gm06_4302100_C_T-1_B_F_2179335844	6	4335689
Gm06_4422517_A_G-1_T_F_2179335846	6	4456106
Gm06_4578291_T_G-1_T_R_2179335849	6	4584455
Gm06_4644965_G_A-1_B_R_2179335851	6	4651146
Gm06_4820133_A_G-1_T_F_2179335852	6	4826055
Gm06_4995087_A_G-1_T_F_2179335856	6	5001017
Gm06_5058345_A_G-1_T_F_2179335858	6	5064275
Gm06_5135025_A_G-1_T_F_2179335860	6	5140910
Gm06_5375696_T_C-1_T_R_2179335869	6	5381634
Gm06_5430089_T_G-1_B_F_2179335870	6	5435977
Gm06_5493202_C_T-1_B_F_2179335872	6	5499099
Gm06_5591484_T_C-1_B_F_2179335876	6	5597277
Gm06_5660542_A_G-1_T_F_2179335878	6	5666335
Gm06_5829396_G_A-1_B_R_2179335881	6	5835240
Gm06_5847946_T_G-1_B_F_2179335882	6	5853739
Gm06_5991160_A_G-1_T_F_2179335886	6	5995805
Gm06_6094090_G_T-1_T_R_2179335889	6	6099257
Gm06_6141525_A_C-1_T_F_2179335890	6	6146641
Gm06_6209748_T_C-1_B_F_2179335892	6	6214868
Gm06_6305510_T_C-1_B_F_2179335894	6	6310630
Gm06_6838468_A_C-1_B_R_2179335907	6	6843868
Gm06_6914278_T_C-1_T_R_2179335909	6	6919693
Gm06_7072768_A_G-1_B_R_2179335913	6	7078552
Gm06_7615106_T_C-1_T_R_2179335921	6	7620893
Gm06_7683418_G_A-1_B_R_2179335923	6	7689205
Gm06_7836214_T_C-1_B_F_2179335926	6	7841960
Gm06_7918219_C_T-1_T_R_2179335929	6	7924015
Gm06_8015415_G_T-1_T_R_2179335931	6	8021207
Gm06_8079300_T_C-1_T_R_2179335933	6	8085110
Gm06_8173150_A_C-1_T_F_2179335934	6	8178909
Gm06_8216151_C_T-1_B_F_2179335936	6	8221908
Gm06_8338093_G_A-1_T_F_2179335938	6	8343850
Gm06_8483050_C_T-1_B_F_2179335940	6	8488807
Gm06_8630236_C_T-1_B_F_2179335942	6	8635987
Gm06_8802768_C_T-1_T_R_2179335945	6	8808602
Gm06_9153377_A_G-1_T_F_2179335950	6	9163963
Gm06_9668798_T_C-1_T_R_2179335961	6	9679410
Gm06_9756999_T_C-1_T_R_2179335963	6	9767637
Gm06_9803356_C_T-1_B_F_2179335964	6	9813943
Gm06_10891060_T_C-1_B_F_2179335984	6	10919417
Gm06_10993554_A_G-1_T_F_2179335986	6	11019774
Gm06_11098210_C_T-1_T_R_2179335989	6	11124821
Gm06_11165149_C_T-1_T_R_2179335991	6	11191760
Gm06_11243298_G_T-1_T_R_2179335993	6	11269925
Gm06_11333769_G_A-1_T_F_2179335994	6	11360345
Gm06_11479872_T_C-1_T_R_2179335997	6	11506463
Gm06_11659627_A_G-1_B_R_2179335999	6	11686218
Gm06_11786580_T_G-1_B_F_2179336000	6	11813134
Gm06_11844498_A_G-1_B_R_2179336003	6	11871109
Gm06_11948808_G_A-1_T_F_2179336004	6	11975367
Gm06_12129311_G_A-1_T_F_2179336008	6	12155887
Gm06_12252031_C_T-1_B_F_2179336012	6	12278601
Gm06_12346248_C_T-1_B_F_2179336014	6	12372820
Gm06_12963850_T_C-1_T_R_2179336025	6	12990798
Gm06_13237698_A_G-1_B_R_2179336031	6	13264646
Gm06_13401987_C_T-1_T_R_2179336035	6	13429280
Gm06_13528200_T_C-1_B_F_2179336038	6	13555461
Gm06_13881657_A_G-1_T_F_2179336046	6	13917789
Gm06_14058543_A_C-1_T_F_2179336050	6	14094615
Gm06_14138713_C_A-1_T_F_2179336052	6	14174861
Gm06_14238413_A_C-1_T_F_2179336054	6	14281046
Gm06_14321140_T_C-1_B_F_2179336056	6	14363773
Gm06_14359453_T_C-1_T_R_2179336059	6	14402139
Gm06_14452528_G_A-1_T_F_2179336060	6	14495109
Gm06_14511744_T_C-1_B_F_2179336062	6	14554414
Gm06_14737902_A_G-1_B_R_2179336069	6	14780860
Gm06_14924961_T_C-1_B_F_2179336072	6	14967501
Gm06_15032691_A_G-1_B_R_2179336077	6	15074884
Gm06_15115808_C_T-1_T_R_2179336079	6	15158001
Gm06_15189169_G_T-1_T_R_2179336081	6	15231338
Gm06_15242800_T_C-1_B_F_2179336082	6	15284918
Gm06_15288970_G_A-1_T_F_2179336084	6	15331101
Gm06_15453344_A_G-1_T_F_2179336090	6	15495208
Gm06_15571070_T_C-1_T_R_2179336093	6	15614212
Gm06_15702934_A_G-1_T_F_2179336096	6	15745616
Gm06_15793203_T_C-1_B_F_2179336098	6	15841666
Gm06_15847484_A_C-1_B_R_2179336101	6	15895998
Gm06_15910152_A_G-1_T_F_2179336102	6	15959043
Gm06_15960829_C_A-1_B_R_2179336105	6	16009773
Gm06_16084283_C_T-1_T_R_2179336107	6	16133229
Gm06_16133328_G_A-1_T_F_2179336108	6	16182583
Gm06_16207402_T_C-1_T_R_2179336111	6	16256708
Gm06_16315206_A_G-1_B_R_2179336113	6	16365334
Gm06_16390152_A_G-1_B_R_2179336117	6	16441105
Gm06_16745340_A_G-1_T_F_2179336122	6	16790649
Gm06_16792113_T_C-1_B_F_2179336124	6	16837422
Gm06_16853739_A_C-1_T_F_2179336126	6	16899048
Gm06_16923935_T_C-1_B_F_2179336128	6	16968480
Gm06_17188046_A_G-1_B_R_2179336131	6	17232895
Gm06_17356033_G_A-1_B_R_2179336135	6	17401341
Gm06_17399306_A_C-1_B_R_2179336137	6	17454001
Gm06_17617727_G_T-1_B_F_2179336138	6	17672385
Gm06_18447419_G_A-1_T_F_2179336144	6	18640974
Gm06_18766611_C_T-1_B_F_2179336148	6	18970046
Gm06_19282687_A_G-1_B_R_2179336151	6	19486946
Gm06_19540686_C_T-1_B_F_2179336152	6	19744926
Gm06_20152926_T_C-1_T_R_2179336155	6	20353098
Gm06_20370075_T_C-1_B_F_2179336156	6	20570131
Gm06_20486758_C_A-1_T_F_2179336158	6	20686816
Gm06_20943239_T_C-1_T_R_2179336163	6	21143992
Gm06_21363243_A_G-1_T_F_2179336164	6	21517008
Gm06_22271239_C_T-1_T_R_2179336169	6	22478815
Gm06_25799930_T_C-1_B_F_2179336176	6	24628638
Gm06_25704938_T_C-1_T_R_2179336175	6	24723728
Gm06_26933523_C_T-1_B_F_2179336178	6	26103015
Gm06_26981990_G_T-1_T_R_2179336181	6	26151262
Gm06_28315232_G_A-1_T_F_2179336184	6	29185567
Gm06_30260912_A_G-1_B_R_2179336191	6	31085405
Gm06_31288514_A_C-1_B_R_2179336195	6	32202009
Gm06_31863080_C_T-1_T_R_2179336197	6	32783499
Gm06_32525220_G_T-1_B_F_2179336200	6	33455089
Gm06_33615663_G_A-1_B_R_2179336203	6	34540923
Gm06_34966793_A_G-1_T_F_2179336206	6	35886412
Gm06_36058154_C_T-1_B_F_2179336208	6	36978120
Gm06_36128279_T_C-1_B_F_2179336210	6	37062700
Gm06_37364558_A_C-1_T_F_2179336214	6	38073724
Gm06_37732009_A_G-1_B_R_2179336219	6	38435819
Gm06_37823440_T_C-1_T_R_2179336221	6	38527469
Gm06_37017961_A_G-1_B_R_2179336213	6	39294384
Gm06_38703918_T_C-1_B_F_2179336226	6	39399383
Gm06_38999119_T_C-1_T_R_2179336229	6	39693756
Gm06_39421942_C_T-1_T_R_2179336231	6	40117004
Gm06_40454884_C_T-1_T_R_2179336233	6	41147992
Gm06_40671903_G_A-1_B_R_2179336235	6	41376596
Gm06_40878788_C_T-1_T_R_2179336237	6	41585722
Gm06_41268682_G_T-1_T_R_2179336239	6	41975002
Gm06_42308631_A_C-1_T_F_2179336240	6	43064556
Gm06_42515359_A_G-1_T_F_2179336242	6	43269238
Gm06_42707931_T_G-1_B_F_2179336244	6	43461792
Gm06_42883965_T_C-1_B_F_2179336246	6	43644869
Gm06_43432590_G_A-1_T_F_2179336250	6	44190911
Gm06_43980786_G_A-1_T_F_2179336254	6	44533494
Gm06_46186757_C_T-1_B_F_2179336266	6	46719348
Gm06_46321637_C_T-1_B_F_2179336270	6	46855416
Gm06_46375359_G_A-1_T_F_2179336272	6	46907815
Gm06_46425973_T_C-1_T_R_2179336275	6	46957964
Gm06_46970966_C_T-1_T_R_2179336285	6	47518057
Gm06_47026169_C_A-1_T_F_2179336286	6	47573209
Gm06_47063453_G_T-1_T_R_2179336289	6	47610904
Gm06_47191346_C_T-1_B_F_2179336290	6	47722549
Gm06_47238226_A_G-1_T_F_2179336292	6	47769429
Gm06_47338142_T_G-1_B_F_2179336294	6	47869363
Gm06_47402504_A_G-1_T_F_2179336296	6	47933718
Gm06_47439414_C_T-1_T_R_2179336299	6	47970679
Gm06_47550354_A_G-1_T_F_2179336300	6	48080448
Gm06_48528885_G_T-1_B_F_2179336324	6	48157475
Gm06_48582951_G_A-1_B_R_2179336327	6	48211612
Gm06_47764344_C_T-1_T_R_2179336307	6	48385451
Gm06_47823144_T_G-1_B_F_2179336308	6	48444210
Gm06_47918999_G_A-1_T_F_2179336310	6	48549064
Gm06_47987101_G_T-1_B_F_2179336312	6	48614358
Gm06_48037370_T_G-1_T_R_2179336315	6	48664337
Gm06_48098064_A_C-1_B_R_2179336317	6	48725031
Gm06_48261084_C_A-1_T_F_2179336320	6	48875191
Gm06_48144110_G_A-1_T_F_2179336318	6	49235965
Gm06_48699388_T_G-1_B_F_2179336328	6	49289451
Gm06_48785257_T_C-1_B_F_2179336330	6	49385705
Gm06_48829470_C_T-1_B_F_2179336332	6	49429917
Gm06_48988513_T_C-1_B_F_2179336336	6	49588803
Gm06_49106015_C_T-1_T_R_2179336341	6	49706334
Gm06_49330690_G_T-1_B_F_2179336346	6	49931377
Gm06_49343224_G_T-1_B_F_2179336348	6	49943909
Gm06_49511605_T_C-1_B_F_2179336350	6	50112601
Gm06_49722118_A_G-1_T_F_2179336356	6	50323112
Gm06_49792083_T_C-1_B_F_2179336358	6	50393818
Gm06_49915592_A_C-1_T_F_2179336362	6	50588843
Gm06_50038514_T_C-1_B_F_2179336364	6	50711256
Gm06_50100354_G_T-1_T_R_2179336367	6	50773975
Gm10_6020959_G_T-1_B_F_2179338474	6	50788854
Gm06_50217611_T_C-1_B_F_2179336370	6	50892311
Gm06_50261723_A_G-1_T_F_2179336372	6	50936423
Gm06_50397370_T_C-1_B_F_2179336378	6	51072070
Gm06_50453859_A_G-1_T_F_2179336380	6	51128722
Gm06_50494802_A_G-1_T_F_2179336382	6	51169663
Gm06_50641085_C_T-1_T_R_2179336387	6	51316664
Gm07_151038_A_C-1_T_F_2179336390	7	155910
Gm07_185603_C_T-1_B_F_2179336392	7	190475
Gm07_439872_A_G-1_B_R_2179336399	7	444929
Gm07_562809_G_A-1_T_F_2179336402	7	567817
Gm07_675190_G_A-1_T_F_2179336404	7	680007
Gm07_724252_T_C-1_B_F_2179336406	7	729067
Gm07_856859_T_C-1_T_R_2179336409	7	860044
Gm07_954565_G_A-1_T_F_2179336410	7	957697
Gm07_1034903_T_C-1_B_F_2179336412	7	1037434
Gm07_1182465_T_C-1_T_R_2179336417	7	1184659
Gm07_1246890_T_G-1_B_F_2179336418	7	1249033
Gm07_1295060_G_A-1_B_R_2179336421	7	1297254
Gm07_1336323_A_G-1_B_R_2179336423	7	1338518
Gm07_1382983_T_G-1_B_F_2179336424	7	1385127
Gm07_1421810_A_G-1_T_F_2179336426	7	1423954
Gm07_1630335_G_A-1_T_F_2179336432	7	1632475
Gm07_1667919_C_T-1_T_R_2179336435	7	1670094
Gm07_1703458_G_T-1_B_F_2179336436	7	1705582
Gm07_1749529_T_C-1_B_F_2179336438	7	1751653
Gm07_1808039_G_A-1_B_R_2179336441	7	1810214
Gm07_2203449_C_T-1_B_F_2179336446	7	2222914
Gm07_2267894_G_A-1_B_R_2179336449	7	2287760
Gm07_2580303_T_G-1_B_F_2179336458	7	2600130
Gm07_2646409_C_T-1_T_R_2179336461	7	2666310
Gm07_2740071_G_A-1_T_F_2179336464	7	2759916
Gm07_2784908_G_A-1_T_F_2179336466	7	2804753
Gm07_2814243_A_G-1_B_R_2179336469	7	2834139
Gm07_3042699_C_T-1_T_R_2179336473	7	3062603
Gm07_3143196_C_T-1_B_F_2179336474	7	3163067
Gm07_3147674_G_A-1_T_F_2179336476	7	3167545
Gm07_3390461_G_A-1_B_R_2179336483	7	3409332
Gm07_3440069_T_C-1_T_R_2179336485	7	3467940
Gm07_3685427_G_A-1_B_R_2179336491	7	3713292
Gm07_3726008_T_C-1_T_R_2179336493	7	3753874
Gm07_3845105_A_C-1_T_F_2179336494	7	3872921
Gm07_3953270_T_C-1_T_R_2179336497	7	3981137
Gm07_3990308_A_G-1_T_F_2179336498	7	4018125
Gm07_4297533_A_G-1_T_F_2179336504	7	4337365
Gm07_4380385_C_T-1_T_R_2179336507	7	4429214
Gm07_4519807_A_G-0_B_R_2177930379	7	4569006
Gm07_4522120_T_C-0_T_R_2177930381	7	4571319
ss246176456-1_T_F_1909676131	7	4587064
Gm07_4562451_T_C-1_B_F_2179336510	7	4611854
Gm07_4639245_T_C-1_B_F_2179336512	7	4688649
Gm07_4659460_T_G-0_B_F_2177930390	7	4708672
Gm07_4680236_C_T-0_B_F_2177930392	7	4729016
ss246179015-1_B_F_1909676133	7	4860867
Gm07_4835355_T_C-2_T_R_2111707905	7	4883178
Gm07_4837493_A_G-1_B_R_2179336517	7	4885316
Gm07_4870546_G_A-0_T_F_2177930400	7	4918268
Gm07_4876272_A_C-0_T_F_2177930402	7	4923994
Gm07_4880524_T_C-0_B_F_2177930404	7	4928246
Gm07_4894060_T_C-0_T_R_2177930409	7	4941834
Gm07_4900647_T_C-0_T_R_2177930411	7	4948412
Gm07_4921108_G_A-1_T_F_2179336518	7	4968822
Gm07_4940537_C_A-0_T_F_2177930414	7	4988251
Gm07_4943834_A_G-0_T_F_2177930416	7	4991548
Gm07_4968383_C_T-1_B_F_2179336520	7	5016099
Gm07_4979302_T_C-0_T_R_2177930421	7	5027069
Gm07_4993839_C_T-0_T_R_2177930423	7	5041606
ss246181883-1_B_F_1909676139	7	5076514
Gm07_5042111_A_C-0_B_R_2177930435	7	5089878
ss246183525-1_T_F_1909676145	7	5208526
Gm07_5177242_C_T-0_B_F_2177930450	7	5215988
Gm07_5179482_A_G-0_T_F_2177930452	7	5218228
Gm07_5182545_G_A-0_B_R_2177930455	7	5221340
ss246184260-1_B_R_1909676148	7	5247592
Gm07_5257668_C_T-0_T_R_2177930465	7	5296469
Gm07_5291430_C_A-0_T_F_2177930466	7	5330195
Gm07_5336271_A_C-0_T_F_2177930474	7	5375036
Gm07_5418564_A_G-0_B_R_2177930489	7	5457271
Gm07_5457696_C_T-0_T_R_2177930495	7	5496358
Gm07_5458693_A_G-0_T_F_2177930496	7	5497304
Gm07_5480577_T_C-0_T_R_2177930499	7	5519239
Gm07_5481829_T_C-0_T_R_2177930501	7	5520491
Gm07_5495895_G_A-0_T_F_2177930506	7	5534506
Gm07_5523468_A_G-0_B_R_2177930517	7	5562130
Gm07_5555040_T_G-0_B_F_2177930522	7	5595079
MSUSNP07-62-0_B_R_2179328502	7	5601164
MSUSNP07_28-0_B_F_2179328437	7	5607204
MSUSNP07_48-0_T_R_2179328474	7	5608659
Gm07_5580414_T_C-0_B_F_2177930526	7	5618391
MSUSNP07_44-0_T_R_2179328466	7	5635577
MSUSNP07_43-0_T_R_2179328464	7	5652259
MSUSNP07-66-0_B_F_2179328509	7	5712569
MSUSNP07-65-0_T_F_2179328507	7	5712585
MSUSNP07_35-0_T_R_2179328447	7	5719264
MSUSNP07-63-0_T_R_2179328504	7	5719264
Gm07_5770212_A_G-0_T_F_2177930568	7	5724044
MSUSNP07_32-0_B_R_2179328442	7	5727675
MSUSNP07_31-0_B_F_2179328439	7	5730306
MSUSNP07-58-0_B_F_2179328493	7	5730306
MSUSNP07-57-0_T_R_2179328492	7	5730448
Gm07_5599140_A_C-0_T_F_2177930530	7	5760819
Gm07_5600654_A_G-0_B_R_2177930533	7	5762384
Gm07_5601844_G_A-0_T_F_2177930534	7	5763523
MSUSNP07_39-0_T_R_2179328455	7	5769995
Gm07_5610141_G_T-0_B_F_2177930542	7	5771821
Gm07_5610838_T_C-0_T_R_2177930545	7	5772569
MSUSNP07_40-0_T_F_2179328457	7	5786455
Gm07_5627172_T_C-0_T_R_2177930549	7	5788903
Gm07_5641977_T_C-0_T_R_2177930553	7	5803708
Gm07_5690554_A_G-0_T_F_2177930558	7	5852164
MSUSNP07-72-0_B_R_2179328522	7	5898052
Gm07_5863012_C_A-1_B_R_2179336541	7	5901304
Gm07_5881326_C_A-0_T_F_2177930576	7	5919567
Gm07_5882084_G_A-0_T_F_2177930578	7	5920325
Gm07_5885335_T_C-0_B_F_2177930580	7	5923576
Gm07_5944283_A_G-1_B_R_2179336545	7	5982946
Gm07_5945444_G_A-0_B_R_2177930591	7	5984107
MSUSNP07_2-0_T_R_2179328430	7	5999855
Gm07_5963920_G_A-0_T_F_2177930598	7	6002532
Gm07_5968910_T_C-0_B_F_2177930600	7	6007522
Gm07_6015318_C_A-0_T_F_2177930610	7	6053930
Gm07_6016358_A_G-0_B_R_2177930613	7	6055021
Gm07_6036291_T_C-0_B_F_2177930614	7	6074903
Gm07_6069607_G_A-1_T_F_2179336548	7	6108222
Gm07_6108702_A_G-0_T_F_2177930618	7	6147318
Gm07_6114618_T_C-0_B_F_2177930620	7	6153234
Gm07_6124850_C_T-1_B_F_2179336550	7	6163461
Gm07_6160009_G_T-0_T_R_2177930629	7	6198669
Gm07_6167088_G_T-0_B_F_2177930630	7	6205697
Gm07_6176913_G_A-0_B_R_2177930633	7	6215573
Gm07_6178851_A_G-0_T_F_2177930634	7	6217460
Gm07_6234482_A_G-0_T_F_2177930642	7	6273105
Gm07_6282026_C_A-0_B_R_2177930653	7	6320701
Gm07_6302637_C_T-0_B_F_2177930654	7	6341261
Gm07_6308311_C_T-0_B_F_2177930656	7	6346935
Gm07_6310470_G_A-0_B_R_2177930659	7	6349145
Gm07_6315118_T_G-0_T_R_2177930661	7	6353793
Gm07_6316637_T_C-0_B_F_2177930662	7	6355261
Gm07_6375509_T_C-0_B_F_2177930668	7	6414131
Gm07_6604493_G_A-1_B_R_2179336567	7	6643150
Gm07_6726514_G_A-1_B_R_2179336569	7	6765189
Gm07_6781309_T_C-1_B_F_2179336570	7	6819933
Gm07_7160924_T_C-1_B_F_2179336582	7	7199263
Gm07_7207534_C_T-1_B_F_2179336584	7	7245873
Gm07_7284474_A_G-1_B_R_2179336587	7	7323747
Gm07_7369745_C_T-1_T_R_2179336589	7	7409111
Gm07_7489377_T_C-1_T_R_2179336593	7	7528772
Gm07_7505701_A_G-1_B_R_2179336595	7	7545098
Gm07_7579367_G_A-1_T_F_2179336596	7	7618715
Gm07_7732175_G_A-1_B_R_2179336603	7	7771574
Gm07_7812393_C_T-1_T_R_2179336605	7	7851792
Gm07_7913364_T_C-1_T_R_2179336609	7	7952763
Gm07_7950118_A_G-1_B_R_2179336611	7	7989517
Gm07_7984980_G_T-1_B_F_2179336612	7	8024336
Gm07_8018299_A_G-1_T_F_2179336614	7	8057655
Gm07_8112122_C_T-1_B_F_2179336616	7	8151478
Gm07_8166605_T_C-1_B_F_2179336618	7	8205978
Gm07_8212204_A_G-1_T_F_2179336620	7	8251563
Gm07_8270118_T_C-1_B_F_2179336622	7	8309477
Gm07_8327392_G_A-1_T_F_2179336624	7	8367476
Gm07_8385653_T_C-1_T_R_2179336627	7	8425712
Gm07_8419994_A_G-1_B_R_2179336629	7	8460053
Gm07_8488086_A_G-1_B_R_2179336631	7	8528918
Gm07_8535939_T_C-1_B_F_2179336632	7	8576720
Gm07_8591371_G_A-1_T_F_2179336634	7	8632152
Gm07_8657083_C_T-1_T_R_2179336637	7	8697915
Gm07_8698310_G_A-1_B_R_2179336639	7	8739288
Gm07_8748742_C_T-1_B_F_2179336640	7	8789669
Gm07_9006025_G_A-1_T_F_2179336648	7	9046985
Gm07_9057074_G_A-1_T_F_2179336650	7	9098034
Gm07_9102516_A_G-1_T_F_2179336652	7	9143476
Gm07_9267799_G_A-1_T_F_2179336656	7	9305031
Gm07_9305234_A_G-1_T_F_2179336658	7	9342215
Gm07_9402863_A_G-1_B_R_2179336663	7	9439895
Gm07_9452257_T_C-1_B_F_2179336664	7	9489248
Gm07_9535678_A_G-1_T_F_2179336666	7	9572669
Gm07_9628835_G_A-1_B_R_2179336669	7	9665938
Gm07_9684260_C_T-1_B_F_2179336670	7	9730311
Gm07_9774687_G_A-1_T_F_2179336672	7	9820738
Gm07_9800952_A_G-1_B_R_2179336675	7	9847054
Gm07_10403810_C_T-1_T_R_2179336687	7	10453485
Gm07_10451670_C_T-1_T_R_2179336689	7	10501343
Gm07_14748407_G_T-1_B_F_2179336716	7	10539917
Gm07_14552113_T_G-1_T_R_2179336715	7	10736023
Gm07_14256111_T_C-1_B_F_2179336712	7	11031978
Gm07_14090959_A_G-1_B_R_2179336711	7	11196776
Gm07_12858110_C_A-1_B_R_2179336709	7	12441121
Gm07_11956773_T_C-1_B_F_2179336706	7	13346826
Gm07_11762657_T_C-1_B_F_2179336704	7	13540682
Gm07_11517990_A_G-1_T_F_2179336700	7	13784487
Gm07_11218843_C_T-1_T_R_2179336699	7	14092806
Gm07_14830454_T_C-1_T_R_2179336719	7	14917597
Gm07_14862607_C_T-1_T_R_2179336721	7	14949750
Gm07_14979158_T_C-1_T_R_2179336723	7	15066301
Gm07_15017830_C_T-1_B_F_2179336724	7	15104924
Gm07_15085661_G_A-1_T_F_2179336726	7	15172727
Gm07_15137575_A_G-1_T_F_2179336728	7	15224641
Gm07_15181335_A_C-1_T_F_2179336730	7	15268397
Gm07_15870753_C_A-1_T_F_2179336748	7	15960022
Gm07_16020670_G_T-1_T_R_2179336753	7	16111456
Gm07_16031010_C_T-1_B_F_2179336754	7	16121745
Gm07_16100034_C_T-1_B_F_2179336756	7	16190770
Gm07_16155436_G_A-1_T_F_2179336758	7	16244011
Gm07_16393117_A_G-1_B_R_2179336761	7	16486101
Gm07_16438076_A_G-1_B_R_2179336763	7	16531060
Gm07_16532107_A_G-1_T_F_2179336766	7	16625066
Gm07_16702758_C_T-1_B_F_2179336768	7	16788537
Gm07_16809664_A_G-1_T_F_2179336770	7	16894786
Gm07_16937302_T_C-1_T_R_2179336773	7	17022510
Gm07_16979586_C_T-1_T_R_2179336775	7	17065587
Gm07_17095590_C_T-1_T_R_2179336779	7	17181444
Gm07_17362808_A_G-1_T_F_2179336782	7	17449375
Gm07_17615932_A_G-1_T_F_2179336784	7	17699920
Gm07_18293045_C_T-1_T_R_2179336791	7	18382807
Gm07_20527016_C_T-1_T_R_2179336801	7	20626912
Gm07_21193861_G_A-1_T_F_2179336802	7	21255514
Gm07_21217603_T_C-1_B_F_2179336804	7	21293803
Gm07_24197913_T_G-1_T_R_2179336813	7	22970186
Gm07_22668340_A_G-1_T_F_2179336806	7	24508214
Gm07_26960074_A_G-1_B_R_2179336817	7	27011713
Gm07_27445113_A_G-1_T_F_2179336818	7	27502992
Gm07_28865848_T_C-1_B_F_2179336822	7	28935593
Gm07_29330183_G_A-1_T_F_2179336824	7	29400197
Gm07_30018015_T_C-1_B_F_2179336826	7	29946557
Gm07_31363791_T_C-1_B_F_2179336830	7	31263318
Gm07_32588864_T_C-1_B_F_2179336832	7	32484443
Gm07_33333813_T_C-1_B_F_2179336834	7	33227940
Gm07_33718140_A_G-1_T_F_2179336836	7	33595629
Gm07_34580678_G_A-1_B_R_2179336841	7	34451135
Gm07_35547398_T_C-1_T_R_2179336853	7	35411179
Gm07_35619623_G_A-1_B_R_2179336855	7	35483412
Gm07_35736677_G_A-1_T_F_2179336856	7	35613089
Gm07_35809061_C_T-1_T_R_2179336859	7	35685143
Gm07_35992034_T_G-1_B_F_2179336862	7	35868074
Gm07_36094482_T_G-1_T_R_2179336865	7	35979649
Gm07_36151607_T_G-1_B_F_2179336866	7	36036725
Gm07_36285014_A_G-1_T_F_2179336868	7	36170130
Gm07_36357080_T_C-1_T_R_2179336871	7	36245185
Gm07_36483418_G_A-0_T_F_2177930168	7	36371442
Gm07_36488859_C_A-0_B_R_2177930171	7	36376934
Gm07_36498461_C_T-0_T_R_2177930173	7	36386563
Gm07_36511460_T_G-0_T_R_2177930177	7	36399562
Gm07_36519476_C_T-0_B_F_2177930178	7	36407527
Gm07_36524017_T_C-0_B_F_2177930180	7	36412068
Gm07_36526356_A_G-0_T_F_2177930182	7	36414407
Gm07_36534897_T_G-0_B_F_2177930184	7	36422948
Gm07_36537924_C_T-0_T_R_2177930187	7	36426026
Gm07_36539495_C_T-0_T_R_2177930189	7	36427598
Gm07_36540823_C_A-0_B_R_2177930191	7	36428926
Gm07_36551753_A_G-1_T_F_2179336872	7	36439804
Gm07_36552978_T_G-0_T_R_2177930193	7	36441080
Gm07_36557556_A_G-0_T_F_2177930196	7	36445608
Gm07_36558483_T_C-0_T_R_2177930199	7	36446587
Gm07_36560926_C_T-0_T_R_2177930201	7	36449039
Gm07_36582520_T_C-0_B_F_2177930202	7	36470581
Gm07_36605671_C_T-1_B_F_2179336874	7	36493730
Gm07_36607048_C_T-0_B_F_2177930204	7	36495107
Gm07_36615942_T_C-0_T_R_2177930207	7	36504052
Gm07_36634863_C_A-0_B_R_2177930211	7	36523064
Gm07_36635416_C_T-0_B_F_2177930212	7	36523566
Gm07_36669741_G_A-0_T_F_2177930218	7	36562516
Gm07_36678744_C_T-0_T_R_2177930223	7	36571570
Gm07_36689110_G_A-0_T_F_2177930224	7	36581885
Gm07_36740924_G_T-1_B_F_2179336878	7	36637942
Gm07_36843590_C_T-0_T_R_2177930251	7	36740589
Gm07_36844310_T_G-0_B_F_2177930252	7	36741258
Gm07_36848705_G_A-0_T_F_2177930254	7	36745653
Gm07_36886320_G_T-1_B_F_2179336884	7	36782856
Gm07_36890232_T_G-0_B_F_2177930258	7	36786768
Gm07_36898121_G_A-0_B_R_2177930263	7	36794708
Gm07_36939300_T_C-0_B_F_2177930264	7	36835820
Gm07_36959086_C_T-0_B_F_2177930266	7	36855611
Gm07_36972752_T_C-0_B_F_2177930268	7	36869278
Gm07_36975605_A_G-0_T_F_2177930270	7	36872151
Gm07_36985819_C_A-0_B_R_2177930273	7	36882418
Gm07_36998381_T_C-1_T_R_2179336887	7	36894981
Gm07_37010895_G_T-0_B_F_2177930282	7	36907435
Gm07_37027659_C_T-0_T_R_2177930285	7	36924250
Gm07_37038775_T_C-1_T_R_2179336889	7	36935370
Gm07_37049119_T_C-0_B_F_2177930292	7	36945665
Gm07_37060760_A_G-0_B_R_2177930295	7	36957348
Gm07_37065419_C_T-0_B_F_2177930296	7	36961955
Gm07_37103795_G_T-0_B_F_2177930304	7	37000363
Gm07_37105843_T_C-0_B_F_2177930308	7	37002411
Gm07_37106897_A_G-0_T_F_2177930310	7	37003465
Gm07_37123552_A_G-0_B_R_2177930319	7	37020171
Gm07_37143613_T_C-1_B_F_2179336892	7	37049181
Gm07_37193303_C_T-1_T_R_2179336895	7	37098922
Gm07_37260926_G_A-1_B_R_2179336897	7	37166548
Gm07_37272144_G_T-1_T_R_2179336899	7	37177766
Gm07_37374894_A_C-1_T_F_2179336900	7	37280465
Gm07_37416258_G_A-1_B_R_2179336903	7	37321920
Gm07_37543006_A_G-1_T_F_2179336904	7	37448626
Gm07_37568123_T_C-0_T_R_2177930323	7	37473798
Gm07_37571801_C_T-0_T_R_2177930325	7	37477476
Gm07_37576645_T_G-0_B_F_2177930326	7	37482269
Gm07_37597168_A_G-0_T_F_2177930328	7	37502787
Gm07_37610570_C_T-0_T_R_2177930331	7	37516204
Gm07_37616450_A_G-0_B_R_2177930335	7	37522070
Gm07_37642700_A_G-0_T_F_2177930338	7	37548269
Gm07_37661406_G_T-0_T_R_2177930341	7	37566954
Gm07_37663221_C_T-0_B_F_2177930342	7	37568718
Gm07_37674266_T_C-0_B_F_2177930350	7	37579760
Gm07_37679866_C_A-0_B_R_2177930353	7	37585411
Gm07_37692424_C_T-0_T_R_2177930355	7	37597967
Gm07_37710555_C_T-1_B_F_2179336908	7	37616047
Gm07_37723292_G_A-0_B_R_2177930357	7	37628836
Gm07_37724262_C_T-0_B_F_2177930358	7	37629755
Gm07_37725698_A_G-0_B_R_2177930361	7	37631242
Gm07_37731455_A_G-0_T_F_2177930362	7	37636948
Gm07_37732113_A_G-0_B_R_2177930365	7	37637657
Gm07_37751796_G_T-0_T_R_2177930369	7	37656971
Gm07_37761426_T_C-0_T_R_2177930373	7	37666600
Gm07_37763735_G_A-0_B_R_2177930375	7	37668909
Gm07_37813869_A_G-1_B_R_2179336911	7	37719071
Gm07_37876224_T_C-1_T_R_2179336913	7	37781426
Gm07_37983142_C_A-1_T_F_2179336914	7	37888335
Gm07_38106438_A_C-1_T_F_2179336916	7	38066052
Gm07_38146847_A_C-1_B_R_2179336919	7	38106704
Gm07_38182939_A_C-1_T_F_2179336920	7	38142746
Gm07_38334707_G_A-1_B_R_2179336927	7	38295739
Gm07_38429072_C_T-1_B_F_2179336928	7	38390053
Gm07_38543266_G_A-1_B_R_2179336931	7	38504207
Gm07_38594738_T_C-1_T_R_2179336933	7	38555681
Gm07_38631457_T_C-1_B_F_2179336934	7	38592413
Gm07_38690419_T_C-1_B_F_2179336936	7	38649507
Gm07_38811817_A_G-1_B_R_2179336939	7	38770963
Gm07_38861000_C_T-1_B_F_2179336940	7	38820095
Gm07_38941177_A_C-1_T_F_2179336942	7	38900272
Gm07_39048655_G_A-1_T_F_2179336946	7	39007477
Gm07_39160931_A_G-1_B_R_2179336949	7	39121349
Gm07_39225759_C_T-1_B_F_2179336950	7	39181969
Gm07_39819949_C_T-1_B_F_2179336952	7	39776434
Gm07_40348942_A_G-1_T_F_2179336954	7	40304756
Gm07_40550203_G_A-1_B_R_2179336959	7	40504590
Gm07_40621014_G_A-1_B_R_2179336961	7	40573551
Gm07_40784182_T_G-1_B_F_2179336962	7	40736497
Gm07_40945201_C_T-1_B_F_2179336964	7	40896003
Gm07_41295979_A_G-1_T_F_2179336966	7	41246829
Gm07_41485288_G_T-1_T_R_2179336969	7	41436189
Gm07_41746499_A_G-1_B_R_2179336971	7	41692812
Gm07_41892346_A_G-1_B_R_2179336975	7	41838746
Gm07_42102555_A_G-1_B_R_2179336977	7	42048873
Gm07_42275940_A_C-1_B_R_2179336979	7	42222295
Gm07_42377015_T_C-1_B_F_2179336980	7	42323320
Gm07_42514160_T_G-1_T_R_2179336985	7	42459935
Gm07_42643191_A_G-1_B_R_2179336987	7	42588966
Gm07_42694461_T_G-1_T_R_2179336989	7	42640236
Gm07_42787114_G_T-1_B_F_2179336990	7	42732838
Gm07_42851461_T_C-1_T_R_2179336993	7	42797236
Gm07_42923420_G_A-1_T_F_2179336994	7	42869142
Gm07_42963672_C_A-1_B_R_2179336997	7	42909445
Gm07_43067274_G_T-1_B_F_2179336998	7	43012640
Gm07_43182856_G_A-1_B_R_2179337001	7	43128274
Gm07_43189903_A_G-1_T_F_2179337002	7	43135147
Gm07_43311703_G_A-1_B_R_2179337005	7	43258559
Gm07_43506682_A_G-1_T_F_2179337006	7	43453464
Gm07_43653918_A_G-1_T_F_2179337010	7	43600700
Gm07_43803821_T_C-1_T_R_2179337015	7	43750604
Gm07_43946876_A_G-1_B_R_2179337019	7	43893674
Gm07_44360334_A_C-1_T_F_2179337020	7	44307009
Gm07_44451098_G_A-1_T_F_2179337022	7	44397789
Gm08_1370837_G_A-1_T_F_2179337030	8	1373153
Gm08_1550356_T_C-1_B_F_2179337034	8	1552701
Gm08_1622175_T_C-1_B_F_2179337036	8	1624951
Gm08_1923992_T_C-1_B_F_2179337042	8	1927294
Gm08_2041076_C_T-1_T_R_2179337047	8	2044714
Gm08_2254106_G_A-1_B_R_2179337051	8	2258001
Gm08_2288307_A_G-1_B_R_2179337053	8	2292202
Gm08_2341591_G_A-1_T_F_2179337054	8	2345433
Gm08_2394647_G_A-1_B_R_2179337057	8	2398191
Gm08_2467547_G_T-1_T_R_2179337059	8	2471091
Gm08_2547323_A_G-1_B_R_2179337061	8	2550868
Gm08_2622664_T_C-1_B_F_2179337062	8	2626155
Gm08_2671408_T_C-1_T_R_2179337065	8	2674952
Gm08_2837248_T_C-1_B_F_2179337066	8	2840903
Gm08_3018731_A_C-1_B_R_2179337071	8	3022820
Gm08_3178655_C_A-1_B_R_2179337075	8	3182946
Gm08_3272385_G_T-1_T_R_2179337077	8	3276676
Gm08_3285222_T_C-1_B_F_2179337078	8	3289460
Gm08_3369110_G_A-1_B_R_2179337081	8	3373413
Gm08_3519477_A_G-1_B_R_2179337083	8	3523780
Gm08_3600353_T_G-1_T_R_2179337085	8	3604656
Gm08_3817334_C_T-1_B_F_2179337088	8	3823489
Gm08_3985008_T_C-1_B_F_2179337090	8	3991106
Gm08_4266625_A_C-1_T_F_2179337092	8	4272675
Gm08_4747497_G_T-1_T_R_2179337097	8	4753679
Gm08_5278800_G_T-1_T_R_2179337109	8	5287883
Gm08_5701842_C_T-1_B_F_2179337114	8	5709027
Gm08_6031132_C_A-1_T_F_2179337120	8	6039108
Gm08_6065312_T_C-1_T_R_2179337123	8	6073193
Gm08_6188267_T_G-1_T_R_2179337125	8	6196094
Gm08_6371819_C_T-1_T_R_2179337127	8	6375397
Gm08_6841537_T_C-0_T_R_2177931547	8	6846990
Gm08_6879298_C_A-0_T_F_2177931548	8	6884700
Gm08_6897932_T_C-1_B_F_2179337128	8	6903334
Gm08_6940098_T_C-0_T_R_2177931551	8	6945544
Gm08_6964147_T_C-1_T_R_2179337131	8	6969593
Gm08_6991854_T_C-0_B_F_2177931554	8	6997302
Gm08_7051179_G_A-0_T_F_2177931560	8	7056630
Gm08_7070019_G_A-1_B_R_2179337133	8	7075521
Gm08_7103134_G_A-1_B_R_2179337135	8	7108636
Gm08_7135505_G_A-0_B_R_2177931565	8	7142369
Gm08_7180829_T_G-1_T_R_2179337137	8	7187649
Gm08_7229518_G_A-0_B_R_2177931569	8	7236338
Gm08_7323196_A_G-0_T_F_2177931574	8	7329968
Gm08_7394888_A_G-0_T_F_2177931580	8	7401665
Gm08_7505813_A_C-0_T_F_2177931586	8	7512412
Gm08_7511972_A_G-0_T_F_2177931588	8	7518571
Gm08_7512287_T_C-0_T_R_2177931591	8	7518937
Gm08_7512536_C_T-1_B_F_2179337140	8	7519135
Gm08_7516403_A_C-0_T_F_2177931592	8	7523002
Gm08_7517318_T_C-0_B_F_2177931594	8	7523917
Gm08_7520581_C_T-0_B_F_2177931598	8	7527180
Gm08_7535423_C_T-0_B_F_2177931600	8	7541980
Gm08_7567751_G_A-1_B_R_2179337143	8	7574146
Gm08_7571195_T_C-0_B_F_2177931602	8	7577539
Gm08_7589397_A_G-0_B_R_2177931605	8	7595792
Gm08_7589482_G_A-0_B_R_2177931607	8	7595877
Gm08_7589824_T_C-0_T_R_2177931609	8	7596219
Gm08_7598839_G_T-0_B_F_2177931610	8	7605183
Gm08_7648192_A_G-1_B_R_2179337145	8	7654565
Gm08_7714968_T_C-1_T_R_2179337147	8	7721341
Gm08_7715105_A_G-0_B_R_2177931617	8	7721478
Gm08_7716968_G_A-0_B_R_2177931619	8	7723341
Gm08_7780581_G_A-1_T_F_2179337148	8	7787028
Gm08_7792839_C_T-0_T_R_2177931625	8	7799337
Gm08_7808685_C_T-0_T_R_2177931627	8	7815183
Gm08_7817865_A_G-1_B_R_2179337151	8	7824363
Gm08_7824805_C_A-0_B_R_2177931629	8	7831303
Gm08_7831786_C_T-0_B_F_2177931630	8	7838233
Gm08_7846414_G_A-0_T_F_2177931634	8	7852861
Gm08_7856393_T_C-0_B_F_2177931636	8	7862840
Gm08_7858208_T_C-0_T_R_2177931639	8	7864706
Gm08_7867809_A_G-0_T_F_2177931640	8	7874256
Gm08_7876754_T_C-1_T_R_2179337153	8	7883252
Gm08_7889780_T_C-0_B_F_2177931646	8	7896229
Gm08_7939929_T_G-0_T_R_2177931649	8	7946429
Gm08_7966243_A_C-0_B_R_2177931653	8	7970598
Gm08_7989547_G_T-1_B_F_2179337156	8	7993852
Gm08_8013021_T_C-0_T_R_2177931655	8	8017380
Gm08_8043785_T_C-1_T_R_2179337159	8	8048144
Gm08_8044566_A_G-0_T_F_2177931656	8	8048874
Gm08_8048137_G_A-0_B_R_2177931659	8	8052496
Gm08_8050557_A_G-0_T_F_2177931662	8	8054865
Gm08_8185799_T_C-0_B_F_2177931664	8	8190098
Gm08_8193904_G_A-0_B_R_2177931669	8	8198253
Gm08_8227016_A_G-0_T_F_2177931672	8	8231314
Gm08_8236655_C_T-0_B_F_2177931674	8	8240953
Gm08_8267123_T_C-0_B_F_2177931678	8	8271421
Gm08_8268861_A_C-1_T_F_2179337160	8	8273159
Gm08_8272057_A_G-0_B_R_2177931681	8	8276406
Gm08_8279854_A_C-0_B_R_2177931683	8	8284203
Gm08_8319642_C_T-0_T_R_2177931693	8	8323991
Gm08_8378380_A_G-0_B_R_2177931695	8	8382729
Gm08_8462762_T_G-0_T_R_2177931703	8	8399489
Gm08_8427110_A_G-0_T_F_2177931700	8	8434722
Gm08_8410761_G_A-0_B_R_2177931699	8	8451020
Gm08_8508945_G_A-0_B_R_2177931707	8	8538998
Gm08_8513244_C_T-0_T_R_2177931709	8	8543297
Gm08_8571052_A_G-0_T_F_2177931718	8	8601055
Gm08_8583055_C_T-0_B_F_2177931726	8	8613057
Gm08_8592791_A_C-0_T_F_2177931728	8	8622793
Gm08_8592905_C_A-0_T_F_2177931730	8	8622907
Gm08_8605601_A_G-0_B_R_2177931735	8	8635653
Gm08_8607787_T_C-0_T_R_2177931737	8	8637839
Gm08_8627848_A_G-1_B_R_2179337173	8	8657900
Gm08_8656325_G_T-0_B_F_2177931738	8	8686326
Gm08_8673326_T_C-0_B_F_2177931742	8	8703327
Gm08_8860183_G_A-0_T_F_2177931756	8	8853388
Gm08_8876384_T_C-0_B_F_2177931758	8	8869589
Gm08_8886921_G_A-0_B_R_2177931761	8	8880177
Gm08_8887018_G_A-0_B_R_2177931763	8	8880274
Gm08_8957499_C_T-0_B_F_2177931768	8	8950704
Gm08_8958631_G_A-0_T_F_2177931770	8	8951836
Gm08_9029887_C_T-1_B_F_2179337180	8	9022603
Gm08_9227563_G_A-1_T_F_2179337186	8	9220264
Gm08_9597333_T_C-1_B_F_2179337198	8	9589420
Gm08_9634993_A_C-1_B_R_2179337201	8	9627085
Gm08_9700052_T_G-1_B_F_2179337202	8	9692093
Gm08_9741542_T_C-1_T_R_2179337205	8	9733634
Gm08_10116360_C_T-1_B_F_2179337218	8	10029098
Gm08_10172600_G_A-1_T_F_2179337220	8	10085337
Gm05_36196250_T_G-1_T_R_2179335597	8	10204339
Gm08_10303031_C_T-1_B_F_2179337222	8	10215912
Gm08_10330658_A_C-1_B_R_2179337225	8	10243589
Gm08_10418912_C_T-1_T_R_2179337227	8	10331687
Gm08_10570097_C_T-1_B_F_2179337228	8	10482794
Gm08_10735245_T_G-1_B_F_2179337234	8	10646097
Gm08_10850793_C_A-1_B_R_2179337239	8	10761696
Gm08_10947242_C_T-1_T_R_2179337241	8	10858145
Gm08_11052135_C_T-1_T_R_2179337243	8	10963037
Gm08_11073425_T_G-1_T_R_2179337245	8	10984325
Gm08_11215154_C_T-1_B_F_2179337246	8	11126018
Gm08_11257840_T_C-1_B_F_2179337248	8	11168704
Gm08_11359720_A_G-1_B_R_2179337251	8	11270635
Gm08_11451417_C_T-1_T_R_2179337253	8	11367887
Gm08_11501419_A_C-1_T_F_2179337254	8	11417682
Gm08_11685418_C_T-1_T_R_2179337261	8	11602309
Gm08_11730256_T_C-1_B_F_2179337262	8	11647096
Gm08_11759489_C_T-1_T_R_2179337265	8	11676380
Gm08_11864710_G_A-1_T_F_2179337266	8	11782531
Gm08_11971416_C_T-1_B_F_2179337270	8	11888587
Gm08_12055669_A_G-1_B_R_2179337273	8	11973168
Gm08_12189320_G_A-1_B_R_2179337275	8	12106914
Gm08_12251183_T_C-1_T_R_2179337277	8	12168775
Gm08_12513720_C_T-1_B_F_2179337284	8	12431300
Gm08_12574842_C_A-1_T_F_2179337286	8	12492422
Gm08_12660080_C_A-1_T_F_2179337288	8	12577680
Gm08_12714510_T_C-1_B_F_2179337290	8	12632110
Gm08_12869977_G_A-1_T_F_2179337292	8	12796576
Gm08_12971742_G_A-1_B_R_2179337295	8	12898394
Gm08_13040141_A_G-1_T_F_2179337296	8	12966699
Gm08_13109130_A_G-1_T_F_2179337298	8	13035688
Gm08_13198471_C_T-1_B_F_2179337300	8	13125298
Gm08_13236059_C_A-1_B_R_2179337303	8	13162937
Gm08_13640846_A_G-1_T_F_2179337312	8	13577529
Gm08_13959439_T_C-1_B_F_2179337320	8	13890122
Gm08_14004130_G_A-1_T_F_2179337322	8	13934813
Gm08_14198186_G_T-1_T_R_2179337327	8	14128943
Gm08_14431777_C_A-1_T_F_2179337332	8	14362304
Gm08_14460902_T_C-1_T_R_2179337335	8	14391480
Gm08_14497484_C_T-1_T_R_2179337337	8	14428062
Gm08_14547171_T_C-1_B_F_2179337338	8	14477698
Gm08_14646649_A_G-1_B_R_2179337341	8	14577063
Gm08_14709181_C_A-1_B_R_2179337343	8	14639595
Gm08_15386438_A_G-1_T_F_2179337358	8	15317709
Gm08_15538275_A_C-1_T_F_2179337360	8	15469309
Gm08_15573572_T_G-1_B_F_2179337362	8	15504842
Gm08_15617476_A_G-1_T_F_2179337364	8	15548746
Gm08_15675506_A_C-1_B_R_2179337367	8	15592205
Gm08_16170136_C_A-1_T_F_2179337378	8	16094778
Gm08_16206984_A_G-1_B_R_2179337381	8	16131677
Gm08_16256510_A_C-1_B_R_2179337383	8	16190202
Gm08_16290836_T_C-1_B_F_2179337384	8	16224477
Gm08_16340916_T_G-1_T_R_2179337387	8	16274608
Gm08_16378273_G_A-1_B_R_2179337389	8	16311965
Gm08_16683505_C_T-1_T_R_2179337395	8	16618074
Gm08_16790002_C_A-1_T_F_2179337396	8	16724394
Gm08_17019955_C_T-1_T_R_2179337407	8	16954164
Gm08_17083426_A_G-1_B_R_2179337409	8	17017636
Gm08_17307109_T_C-1_B_F_2179337414	8	17241269
Gm08_17444010_T_G-1_T_R_2179337421	8	17378225
Gm08_17579484_C_T-1_B_F_2179337426	8	17514281
Gm08_17718826_A_G-1_B_R_2179337431	8	17653631
Gm08_17813383_C_T-1_T_R_2179337433	8	17748801
Gm08_17928709_C_T-1_B_F_2179337434	8	17864256
Gm08_18101486_A_G-1_T_F_2179337436	8	18036672
Gm08_18225805_A_G-1_T_F_2179337440	8	18160702
Gm08_18319356_G_A-1_T_F_2179337444	8	18254253
Gm08_18379278_T_C-1_T_R_2179337447	8	18314239
Gm08_18626336_C_T-1_B_F_2179337452	8	18566899
Gm08_18714236_C_T-1_B_F_2179337454	8	18659845
Gm08_18748606_T_G-1_T_R_2179337457	8	18694267
Gm08_20123542_G_A-1_B_R_2179337485	8	20081627
Gm08_20483450_C_T-1_T_R_2179337487	8	20440588
Gm08_20536534_C_T-1_T_R_2179337489	8	20493672
Gm08_20753392_A_G-1_B_R_2179337493	8	20710619
Gm08_20843054_C_T-1_B_F_2179337494	8	20800230
Gm08_21170988_C_T-1_T_R_2179337499	8	21127762
Gm08_21172458_T_C-1_B_F_2179337500	8	21129181
Gm08_21443387_G_T-1_T_R_2179337507	8	21398755
Gm08_21875763_A_G-1_T_F_2179337508	8	21830701
Gm08_21933156_G_A-1_T_F_2179337510	8	21888094
Gm08_22013366_G_A-1_T_F_2179337512	8	21968649
Gm08_22123551_G_A-1_T_F_2179337514	8	22078834
Gm08_22502686_T_C-1_T_R_2179337517	8	22458680
Gm08_22530478_G_T-1_T_R_2179337519	8	22486472
Gm08_22566050_A_G-1_T_F_2179337520	8	22521993
Gm08_23170836_G_A-1_B_R_2179337531	8	23090578
Gm08_23245678_A_G-1_T_F_2179337532	8	23164801
ss246625704-1_T_R_1909676922	8	23212329
Gm08_23639196_T_G-1_B_F_2179337534	8	23562181
Gm08_23691942_G_A-1_T_F_2179337536	8	23614927
Gm08_24919328_G_A-1_T_F_2179337538	8	24847283
MSUSNP08-3-0_B_R_2179328568	8	25383726
Gm08_25518395_C_A-1_B_R_2179337543	8	25435953
Gm08_27721821_G_A-1_B_R_2179337547	8	27620297
Gm08_28027433_T_C-1_T_R_2179337549	8	27885849
Gm08_29497457_C_A-1_B_R_2179337551	8	30133798
Gm08_30011491_C_T-0_B_F_2177930672	8	30660707
Gm08_30046801_A_G-0_B_R_2177930675	8	30696068
Gm08_30139994_T_C-0_B_F_2177930678	8	30788446
Gm08_30225439_G_A-1_T_F_2179337554	8	30877340
Gm08_30293913_A_G-0_T_F_2177930680	8	30945814
Gm08_30426799_C_T-0_T_R_2177930685	8	31080589
Gm08_30452295_G_A-0_B_R_2177930687	8	31106741
Gm08_30598889_C_T-0_T_R_2177930691	8	31253273
Gm08_30667204_G_A-0_B_R_2177930693	8	31320607
Gm08_30750199_A_G-1_T_F_2179337556	8	31400391
Gm08_30799054_C_T-0_T_R_2177930697	8	31449300
Gm08_30854690_T_C-0_T_R_2177930699	8	31504997
Gm08_30880314_T_C-0_B_F_2177930700	8	31530572
Gm08_30908015_C_T-0_B_F_2177930702	8	31558273
Gm08_31007332_C_T-0_B_F_2177930706	8	31663793
Gm08_31037993_T_C-0_B_F_2177930708	8	31694454
Gm08_31214802_G_A-0_T_F_2177930714	8	31871463
Gm08_31286416_T_C-0_T_R_2177930717	8	31943140
Gm08_31346097_C_T-0_B_F_2177930718	8	32002771
Gm08_31371509_T_C-0_B_F_2177930720	8	32028183
Gm08_31697942_A_G-0_T_F_2177930726	8	32338385
Gm08_31994498_T_C-0_T_R_2177930731	8	32626752
Gm08_32064624_A_G-0_B_R_2177930733	8	32695071
Gm08_32123300_A_G-0_B_R_2177930735	8	32754173
Gm08_32461163_T_C-0_B_F_2177930738	8	33057330
Gm08_32493249_A_G-0_B_R_2177930741	8	33099959
Gm08_32548844_T_C-0_T_R_2177930743	8	33156674
Gm08_32648860_A_C-0_T_F_2177930746	8	33256528
Gm08_32717668_T_C-0_B_F_2177930748	8	33321150
Gm08_32782217_A_G-0_T_F_2177930750	8	33387345
Gm08_32890861_G_T-0_B_F_2177930752	8	33495834
Gm08_32946929_C_A-0_B_R_2177930755	8	33551945
Gm08_33021069_A_G-0_T_F_2177930758	8	33629912
Gm08_33050876_C_T-0_B_F_2177930760	8	33659719
Gm08_33179974_T_C-0_T_R_2177930767	8	33789088
Gm08_33266456_G_A-0_B_R_2177930769	8	33875569
Gm08_33418945_G_A-0_B_R_2177930773	8	34028837
Gm08_33515066_A_G-0_B_R_2177930775	8	34120386
Gm08_33741591_T_C-0_T_R_2177930781	8	34346827
Gm08_33778107_C_T-0_B_F_2177930782	8	34383292
Gm08_33866056_T_C-0_B_F_2177930784	8	34471212
Gm08_33890999_A_G-0_T_F_2177930786	8	34496155
Gm08_33943145_C_T-0_T_R_2177930789	8	34548544
Gm08_34000175_A_G-0_B_R_2177930791	8	34605575
Gm08_34039634_A_G-0_B_R_2177930793	8	34645034
Gm08_34085111_C_T-1_T_R_2179337563	8	34690129
Gm08_34146437_A_C-0_T_F_2177930796	8	34751299
Gm08_34219218_G_A-0_B_R_2177930801	8	34824133
Gm08_34249030_A_C-0_B_R_2177930803	8	34853945
Gm08_34343861_C_T-0_B_F_2177930804	8	34946450
Gm08_34380856_A_G-0_T_F_2177930806	8	34983392
Gm08_34419304_C_A-0_T_F_2177930808	8	35022688
Gm08_34476534_A_C-0_T_F_2177930810	8	35084090
Gm08_34506326_G_A-1_T_F_2179337564	8	35113882
Gm08_34634173_G_A-0_T_F_2177930812	8	35241275
Gm08_34734068_T_C-0_B_F_2177930816	8	35341002
MSUSNP08-24-0_B_R_2179328556	8	35422247
Gm08_34816137_T_C-0_T_R_2177930821	8	35423124
Gm08_34896723_T_C-0_T_R_2177930823	8	35503421
Gm08_34931797_A_G-0_T_F_2177930824	8	35538444
Gm08_34954728_T_C-0_B_F_2177930826	8	35572472
Gm08_34987828_T_C-0_B_F_2177930828	8	35605838
MSUSNP08-25-0_T_F_2179328557	8	35624857
Gm08_35102127_G_A-1_T_F_2179337566	8	35718639
Gm08_35180371_G_A-0_B_R_2177930835	8	35797617
Gm08_35214219_G_A-0_T_F_2177930836	8	35831414
Gm08_35467148_T_C-1_B_F_2179337568	8	36075651
Gm08_35508823_G_T-0_B_F_2177930840	8	36117393
Gm08_35538675_T_C-0_T_R_2177930843	8	36147296
Gm08_35566030_G_A-0_T_F_2177930844	8	36173938
Gm08_35597297_A_G-0_B_R_2177930847	8	36205257
Gm08_35664370_C_T-1_T_R_2179337571	8	36272330
Gm08_35696385_C_A-0_T_F_2177930848	8	36304850
Gm08_35742525_T_C-0_B_F_2177930850	8	36350990
Gm08_35787006_C_T-0_B_F_2177930852	8	36397052
MSUSNP08-28-0_B_F_2179328563	8	36430739
Gm08_35856368_C_A-1_B_R_2179337573	8	36466475
Gm08_35956882_A_G-0_B_R_2177930855	8	36566928
Gm08_36119604_G_A-0_B_R_2177930859	8	36729514
Gm08_36154738_A_G-0_T_F_2177930860	8	36764597
Gm08_36202257_C_T-0_B_F_2177930862	8	36812265
Gm08_36324664_T_C-1_B_F_2179337574	8	36939256
Gm08_36380068_C_T-0_T_R_2177930867	8	36994713
Gm08_36404224_T_C-0_B_F_2177930868	8	37018818
Gm08_36540268_T_C-1_T_R_2179337577	8	37154089
Gm08_36596805_A_G-0_B_R_2177930871	8	37210626
Gm08_36628442_T_C-0_B_F_2177930872	8	37242212
Gm08_36881358_A_C-1_B_R_2179337579	8	37497029
Gm08_37018625_A_C-0_T_F_2177930876	8	37633914
Gm08_37056391_G_A-0_T_F_2177930878	8	37671680
Gm08_37193064_C_T-0_T_R_2177930885	8	37809231
Gm08_37296207_A_G-0_B_R_2177930887	8	37912374
MSUSNP08-32-0_T_F_2179328573	8	37945520
Gm08_37345010_C_T-0_T_R_2177930889	8	37961177
Gm08_37464144_A_G-1_B_R_2179337581	8	38080311
Gm08_37531789_A_C-0_B_R_2177930891	8	38147956
Gm08_37564308_T_C-0_B_F_2177930892	8	38180424
Gm08_37623391_A_G-0_B_R_2177930895	8	38239503
MSUSNP08-33-0_T_R_2179328576	8	38527013
Gm08_37947902_A_C-0_T_F_2177930900	8	38571059
Gm08_38044939_A_G-1_T_F_2179337582	8	38668094
MSUSNP08-34-0_T_F_2179328577	8	38700105
Gm08_38203165_C_T-0_B_F_2177930904	8	38826530
MSUSNP08-35-0_B_F_2179328579	8	38896798
Gm08_38277532_T_C-0_B_F_2177930906	8	38909843
Gm08_38334845_G_A-0_B_R_2177930909	8	38967207
Gm08_38380510_A_G-0_T_F_2177930910	8	39013424
Gm08_38409071_T_C-0_B_F_2177930912	8	39041986
MSUSNP08-36-0_B_R_2179328582	8	39072489
Gm08_38468973_T_C-0_B_F_2177930914	8	39101888
Gm08_38534870_A_G-1_T_F_2179337584	8	39167785
Gm08_38646415_A_G-0_T_F_2177930918	8	39281036
Gm08_38670102_G_A-1_T_F_2179337586	8	39304419
Gm08_38729647_C_T-0_B_F_2177930920	8	39363994
Gm08_38779246_C_T-0_B_F_2177930922	8	39413593
Gm08_38804517_G_T-0_T_R_2177930925	8	39439019
Gm08_38862638_T_C-0_B_F_2177930926	8	39497089
Gm08_38965668_G_A-1_B_R_2179337589	8	39599619
Gm08_38995907_A_G-0_T_F_2177930930	8	39629807
Gm08_39002881_G_A-0_T_F_2177930932	8	39636781
Gm08_39004896_A_G-0_T_F_2177930934	8	39638796
Gm08_39060998_C_T-0_B_F_2177930936	8	39694904
Gm08_39061204_G_T-0_T_R_2177930939	8	39695161
Gm08_39075224_T_C-0_B_F_2177930940	8	39709130
Gm08_39080707_A_C-0_T_F_2177930942	8	39714613
MSUSNP08-39-0_B_F_2179328587	8	39723692
Gm08_39142717_T_G-0_T_R_2177930947	8	39776673
Gm08_39153322_G_A-0_B_R_2177930949	8	39787269
Gm08_39164008_C_T-1_B_F_2179337590	8	39797904
Gm08_39177955_G_A-0_T_F_2177930950	8	39811851
Gm08_39203730_G_A-0_B_R_2177930953	8	39837677
Gm08_39230782_G_T-0_T_R_2177930957	8	39864729
Gm08_39234828_T_C-0_B_F_2177930958	8	39868724
Gm08_39242211_A_G-0_B_R_2177930963	8	39876158
Gm08_39249467_C_T-0_T_R_2177930965	8	39883414
Gm08_39255206_T_G-0_T_R_2177930967	8	39889153
Gm08_39256803_A_C-0_T_F_2177930968	8	39890699
Gm08_39260259_A_G-0_B_R_2177930971	8	39894206
Gm08_39261361_T_C-0_T_R_2177930973	8	39895308
Gm08_39270972_T_C-0_T_R_2177930977	8	39904919
Gm08_39272125_A_G-0_B_R_2177930979	8	39906072
Gm08_39272590_C_T-0_B_F_2177930982	8	39906486
Gm08_39273483_T_C-0_B_F_2177930984	8	39907379
Gm08_39273644_A_G-0_B_R_2177930987	8	39907591
Gm08_39273862_G_A-0_T_F_2177930988	8	39907758
Gm08_39274181_T_C-0_T_R_2177930991	8	39908128
Gm08_39274712_A_G-0_T_F_2177930992	8	39908608
Gm08_39284892_C_A-0_T_F_2177930996	8	39918788
Gm08_39362804_G_T-0_T_R_2177931001	8	39996961
Gm08_39378185_T_C-0_T_R_2177931007	8	40012342
Gm08_39378435_C_T-1_B_F_2179337592	8	40012541
Gm08_39379404_A_G-0_B_R_2177931009	8	40013561
MSUSNP08-40-0_B_F_2179328591	8	40044966
Gm08_39432478_G_A-0_T_F_2177931010	8	40066584
Gm08_39432625_G_A-0_B_R_2177931013	8	40066782
Gm08_39434722_G_A-0_B_R_2177931017	8	40068879
Gm08_39453750_G_A-1_T_F_2179337594	8	40087856
Gm08_39457664_G_A-0_B_R_2177931023	8	40091821
Gm08_39460379_T_C-0_B_F_2177931024	8	40094485
Gm08_39516251_C_T-0_B_F_2177931026	8	40151026
Gm08_39517661_T_C-0_T_R_2177931029	8	40152487
Gm08_39540063_A_G-0_B_R_2177931033	8	40174152
Gm08_39543860_T_C-1_T_R_2179337597	8	40177949
Gm08_39547916_C_T-0_T_R_2177931035	8	40182005
Gm08_39549413_C_T-0_T_R_2177931037	8	40183502
Gm08_39552229_G_A-0_B_R_2177931041	8	40186318
Gm08_39583225_T_C-0_B_F_2177931044	8	40217263
Gm08_39587082_T_C-0_T_R_2177931047	8	40221171
Gm08_39589524_A_G-0_T_F_2177931048	8	40223521
Gm08_39591671_G_T-0_B_F_2177931050	8	40225668
Gm08_39603034_T_C-0_B_F_2177931054	8	40235435
Gm08_39636574_C_T-0_T_R_2177931059	8	40269529
Gm08_39638583_T_G-0_T_R_2177931061	8	40271538
MSUSNP08-42-0_T_R_2179328596	8	40271538
Gm08_39641406_T_C-0_T_R_2177931063	8	40274361
Gm08_39644015_T_C-0_B_F_2177931064	8	40276919
Gm08_39652259_A_G-0_T_F_2177931066	8	40285163
Gm08_39660788_T_C-0_T_R_2177931073	8	40293743
Gm08_39666201_G_A-0_T_F_2177931076	8	40299105
Gm08_39695933_A_C-0_B_R_2177931079	8	40328888
Gm08_39707778_A_G-0_B_R_2177931083	8	40340733
MSUSNP08-57-0_B_F_2186586307	8	40422071
Gm08_39819141_A_G-1_B_R_2179337599	8	40447379
Gm08_39854743_C_T-0_T_R_2177931087	8	40483117
Gm08_39856879_G_T-0_B_F_2177931088	8	40485202
Gm08_39914508_C_A-0_B_R_2177931095	8	40542882
Gm08_39960513_C_T-0_T_R_2177931097	8	40588887
Gm08_39964189_G_A-0_B_R_2177931099	8	40592563
Gm08_40012896_T_C-0_B_F_2177931106	8	40641219
Gm08_40012992_G_A-0_T_F_2177931108	8	40641315
Gm08_40018214_C_A-0_B_R_2177931111	8	40646588
Gm08_40020454_G_A-0_T_F_2177931116	8	40648777
Gm08_40020720_T_C-0_T_R_2177931119	8	40649094
Gm08_40073208_T_C-0_B_F_2177931126	8	40701531
Gm08_40092444_A_C-0_T_F_2177931128	8	40720767
Gm08_40093979_G_A-0_T_F_2177931130	8	40722302
Gm08_40095515_T_C-0_B_F_2177931134	8	40723838
Gm08_40102304_C_T-0_B_F_2177931136	8	40730627
Gm08_40220221_A_G-1_T_F_2179337610	8	40856657
Gm08_40272663_C_A-0_B_R_2177931177	8	40909151
Gm08_40283916_C_T-0_B_F_2177931178	8	40920353
Gm08_40289000_C_T-0_B_F_2177931184	8	40925437
Gm08_40303964_C_T-1_B_F_2179337612	8	40940235
Gm08_40316209_C_T-0_T_R_2177931189	8	40952531
ss246697458-1_T_F_1909676949	8	40957175
Gm08_40345085_C_A-1_B_R_2179337615	8	40981407
Gm08_40391763_A_G-0_T_F_2177931192	8	41028034
Gm08_40395465_C_T-0_T_R_2177931199	8	41031787
Gm08_40401190_A_G-1_B_R_2179337617	8	41037512
Gm08_40414647_A_G-0_B_R_2177931201	8	41050969
Gm08_40414816_A_C-0_T_F_2177931202	8	41051087
Gm08_40415530_G_A-0_B_R_2177931205	8	41051852
Gm08_40417752_A_G-0_B_R_2177931207	8	41054074
MSUSNP08-46-0_T_F_2179328603	8	41120559
Gm08_40517464_C_T-0_T_R_2177931217	8	41153280
Gm08_40534265_A_G-0_B_R_2177931221	8	41170081
Gm08_40576946_C_T-0_T_R_2177931223	8	41212762
Gm08_40580420_G_A-0_B_R_2177931225	8	41216236
Gm08_40592319_T_G-0_B_F_2177931228	8	41228084
Gm08_40592611_C_A-0_B_R_2177931231	8	41228427
Gm08_40626289_C_A-0_T_F_2177931234	8	41262053
Gm08_40688374_T_C-0_B_F_2177931242	8	41324138
Gm08_40693055_A_C-0_T_F_2177931244	8	41328819
Gm08_40699089_C_T-0_B_F_2177931246	8	41334853
Gm08_40709662_T_G-0_T_R_2177931251	8	41345477
Gm08_40729831_A_G-0_T_F_2177931252	8	41365595
Gm08_40731158_T_G-0_T_R_2177931255	8	41366973
Gm08_40732366_A_G-0_B_R_2177931257	8	41368181
Gm08_40733015_A_G-0_T_F_2177931258	8	41368779
Gm08_40733513_C_A-0_B_R_2177931263	8	41369328
Gm08_40734177_T_G-0_B_F_2177931264	8	41369941
Gm08_40734428_A_G-0_B_R_2177931267	8	41370243
Gm08_40734513_T_C-0_T_R_2177931269	8	41370328
Gm08_40734961_G_A-0_T_F_2177931270	8	41370725
Gm08_40762332_A_G-0_T_F_2177931282	8	41398096
Gm08_40762575_T_C-0_T_R_2177931285	8	41398390
Gm08_40766548_G_T-0_T_R_2177931295	8	41402363
MSUSNP08-47-0_T_F_2179328605	8	41403857
Gm08_40787122_G_A-0_T_F_2177931298	8	41422886
Gm08_40827802_C_T-0_T_R_2177931303	8	41463649
Gm08_40841096_T_C-1_T_R_2179337625	8	41476945
Gm08_40881278_T_G-0_T_R_2177931311	8	41517127
Gm08_40881468_T_G-0_T_R_2177931313	8	41517317
Gm08_40884892_A_G-0_T_F_2177931322	8	41520690
Gm08_40888504_T_C-0_T_R_2177931325	8	41524353
Gm08_40958552_G_A-0_T_F_2177931330	8	41594350
Gm08_40959000_C_T-0_T_R_2177931333	8	41594849
Gm08_40959107_A_G-0_B_R_2177931335	8	41594956
Gm08_40995409_T_C-0_B_F_2177931340	8	41640207
Gm08_40997656_A_G-1_B_R_2179337631	8	41642505
Gm08_41018907_G_A-0_T_F_2177931344	8	41663705
Gm08_41061744_C_T-1_B_F_2179337632	8	41704912
Gm08_41061846_G_A-0_T_F_2177931346	8	41705014
MSUSNP08-58-0_B_R_2186586310	8	41714827
Gm08_41154140_C_T-0_T_R_2177931361	8	41796348
Gm08_41156491_A_C-0_T_F_2177931362	8	41798648
Gm08_41163228_C_A-0_B_R_2177931365	8	41805436
Gm08_41191912_A_G-1_B_R_2179337637	8	41834120
Gm08_41206062_A_G-0_T_F_2177931368	8	41848219
Gm08_41246197_G_A-0_T_F_2177931370	8	41888379
Gm08_41254477_G_T-1_T_R_2179337639	8	41896710
Gm08_41278528_T_C-0_B_F_2177931374	8	41920677
Gm08_41283468_A_G-0_B_R_2177931377	8	41925668
Gm08_41285727_T_C-0_B_F_2177931378	8	41927876
Gm08_41293188_C_T-0_B_F_2177931384	8	41935337
Gm08_41296381_T_C-0_B_F_2177931386	8	41938530
Gm08_41298330_T_C-0_B_F_2177931388	8	41940479
Gm08_41392589_G_A-0_T_F_2177931392	8	42034394
Gm08_41419491_A_G-0_B_R_2177931397	8	42061347
Gm08_41420735_C_T-0_B_F_2177931398	8	42062540
Gm08_41423569_C_T-0_B_F_2177931400	8	42065374
Gm08_41427473_A_G-1_T_F_2179337642	8	42069278
Gm08_41429050_G_A-0_B_R_2177931403	8	42070906
Gm08_41453586_T_C-0_T_R_2177931407	8	42095442
Gm08_41503963_T_C-0_T_R_2177931409	8	42145820
Gm08_41504420_T_C-1_T_R_2179337645	8	42146277
MSUSNP08-51-0_B_F_2179328615	8	42160196
Gm08_41533120_A_G-0_T_F_2177931410	8	42174926
Gm08_41553888_G_T-1_B_F_2179337646	8	42195694
Gm08_41554478_A_G-0_T_F_2177931418	8	42196284
Gm08_41566739_C_T-0_T_R_2177931423	8	42208596
Gm08_41566892_A_G-0_T_F_2177931424	8	42208698
Gm08_41568151_T_C-0_T_R_2177931427	8	42210008
Gm08_41568898_T_C-0_T_R_2177931431	8	42210755
Gm08_41569018_C_T-0_B_F_2177931432	8	42210824
Gm08_41569432_A_G-0_T_F_2177931436	8	42211238
Gm08_41569520_T_G-0_T_R_2177931439	8	42211377
Gm08_41569997_T_C-0_B_F_2177931440	8	42211803
Gm08_41571069_A_G-0_T_F_2177931442	8	42212875
Gm08_41615045_T_C-1_B_F_2179337648	8	42256851
Gm08_41650869_A_C-0_T_F_2177931444	8	42292675
Gm08_41651455_T_C-0_T_R_2177931447	8	42293312
Gm08_41651610_C_A-0_B_R_2177931449	8	42293467
Gm08_41665084_G_A-0_T_F_2177931454	8	42307374
Gm08_41673344_T_C-0_T_R_2177931457	8	42315685
Gm08_41693044_A_G-0_B_R_2177931467	8	42334018
Gm08_41693863_A_G-1_T_F_2179337650	8	42334786
Gm08_41694875_G_A-0_B_R_2177931473	8	42335849
Gm08_41695747_G_A-0_B_R_2177931475	8	42336721
MSUSNP08-52-0_T_F_2179328617	8	42337270
Gm08_41702430_C_T-0_T_R_2177931477	8	42343406
Gm08_41707013_A_G-0_B_R_2177931481	8	42347989
Gm08_41722772_T_C-0_B_F_2177931482	8	42363697
Gm08_41723034_G_A-0_B_R_2177931485	8	42364010
Gm08_41740263_C_T-1_B_F_2179337652	8	42381188
Gm08_41740417_A_G-0_B_R_2177931487	8	42381393
Gm08_41766549_T_C-0_T_R_2177931491	8	42407537
Gm08_41798055_A_G-1_B_R_2179337655	8	42439072
Gm08_41807810_A_G-0_B_R_2177931495	8	42448827
Gm08_41811981_G_A-0_T_F_2177931496	8	42452788
Gm08_41814267_A_G-0_B_R_2177931499	8	42455125
Gm08_41815688_G_A-0_T_F_2177931500	8	42456495
Gm08_41825010_T_C-0_T_R_2177931503	8	42465868
Gm08_41834432_C_T-0_B_F_2177931504	8	42475239
Gm08_41844881_T_C-1_B_F_2179337656	8	42485688
Gm08_41850395_C_T-0_T_R_2177931509	8	42491253
Gm08_41855337_A_G-0_B_R_2177931511	8	42496195
Gm08_41866876_A_G-0_B_R_2177931515	8	42516734
Gm08_41872054_T_C-0_T_R_2177931517	8	42521837
MSUSNP08-53-0_T_R_2179328620	8	42530425
Gm08_41881912_T_C-0_T_R_2177931519	8	42531695
Gm08_41882637_C_T-0_T_R_2177931521	8	42532420
Gm08_41883157_A_G-1_T_F_2179337658	8	42532889
Gm08_41883639_A_G-0_B_R_2177931523	8	42533422
Gm08_41886287_T_G-0_B_F_2177931534	8	42536019
Gm08_41907651_A_G-0_B_R_2177931539	8	42557432
Gm08_41929233_A_G-0_T_F_2177931540	8	42578869
Gm08_42056397_T_C-1_B_F_2179337660	8	42707946
Gm08_42210099_C_T-1_B_F_2179337662	8	42861338
Gm08_42292068_G_A-1_B_R_2179337665	8	42947953
Gm08_42368016_C_T-1_B_F_2179337666	8	43023938
Gm08_42593496_G_T-1_T_R_2179337673	8	43419788
Gm08_42711337_T_C-1_B_F_2179337674	8	43537578
Gm08_42757127_T_G-1_B_F_2179337676	8	43583368
Gm08_42793022_A_G-1_B_R_2179337679	8	43619314
Gm08_42859155_A_G-1_T_F_2179337680	8	43685111
Gm08_43146859_G_T-1_T_R_2179337689	8	43981859
Gm08_43345646_C_T-1_B_F_2179337694	8	44180587
Gm08_43432481_G_T-1_B_F_2179337696	8	44267525
Gm08_43659174_C_T-1_B_F_2179337702	8	44494386
Gm08_43724738_C_A-1_T_F_2179337704	8	44559942
[truncated: 2,472 more rows]
