# Supplementary material for: Genotyping of Soybean Cultivars With Medium-Density Array Reveals the Population Structure and QTNs Underlying Maturity and Seed Traits
Source: Front Plant Sci. 2018 May 9;9:610. doi: 10.3389/fpls.2018.00610 (PMC5954420; doi:10.3389/fpls.2018.00610)
Supplement: Data Sheet 1 — Raw data and probe information of SoySNP8k iSelect BeadChip, which can be download at.ftp://159.226.208.134/public/SNP_data.zip. [file Data_Sheet_1.ZIP › Probe_information.xlsx]

## Sheet: Soy6K MSU_SNP_LIST_FINAL_origna
Illumina	Inc.
[Heading]
Assay Format	Infinium HD Ultra
Date Manufactured	08/13/2013
Loci Count	7189
[Assay]
IlmnID	Name	IlmnStrand	SNP	AddressA_ID	AlleleA_ProbeSeq	AddressB_ID	AlleleB_ProbeSeq	GenomeBuild	Chr	MapInfo	Ploidy	Species	Source	SourceVersion	SourceStrand	SourceSeq	TopGenomicSeq	BeadSetID
Gm01_1013695_A_G-1_T_F_2179332920	Gm01_1013695_A_G	TOP	[A/G]	36698489	GTGTTATTGTCTCCAGTTCCGTCGTGAGGTTATAATACCTGCACATGAAA			1	1	1013695	diploid	other	BARCSoySNP6K	1	TOP	ATCCCCTTCAGTGTTATTGTCTCCAGTTCCGTCGTGAGGTTATAATACCTGCACATGAAA[A/G]GATATTTTAACATAAGGTCCACTTTGAGCTGTTTAGCCATGTGATTTTGCCCATTATGAC	ATCCCCTTCAGTGTTATTGTCTCCAGTTCCGTCGTGAGGTTATAATACCTGCACATGAAA[A/G]GATATTTTAACATAAGGTCCACTTTGAGCTGTTTAGCCATGTGATTTTGCCCATTATGAC	892
Gm01_1059407_T_C-1_T_R_2179332923	Gm01_1059407_T_C	TOP	[A/G]	47758310	CATTCCACCTTTGTCCCCATAAGGCTCTTAATCTGTTCATGATATTATTA			1	1	1059407	diploid	other	BARCSoySNP6K	1	BOT	TATCCTTTGAAATTTCTTTACTTCATTCATCCATCTTCTTACTATGTTGGTTGACATAGT[T/C]TAATAATATCATGAACAGATTAAGAGCCTTATGGGGACAAAGGTGGAATGGCTTTACTAC	GTAGTAAAGCCATTCCACCTTTGTCCCCATAAGGCTCTTAATCTGTTCATGATATTATTA[A/G]ACTATGTCAACCAACATAGTAAGAAGATGGATGAATGAAGTAAAGAAATTTCAAAGGATA	892
Gm01_10768239_C_T-1_B_F_2179333066	Gm01_10768239_C_T	BOT	[T/C]	47709362	GGTTTGTAGGTTTCAGGGAATGAATGAAGGGTTGTTAAGATAGTTCTGGT			1	1	10768239	diploid	other	BARCSoySNP6K	1	BOT	AGAAGAATAAGGTTTGTAGGTTTCAGGGAATGAATGAAGGGTTGTTAAGATAGTTCTGGT[T/C]TATGAAATTTGGATGAGTGCAACGTAGAAAAACCTGCTGTAAATATGCTTGGCATCAGCT	AGCTGATGCCAAGCATATTTACAGCAGGTTTTTCTACGTTGCACTCATCCAAATTTCATA[A/G]ACCAGAACTATCTTAACAACCCTTCATTCATTCCCTGAAACCTACAAACCTTATTCTTCT	892
Gm01_11835461_T_C-1_B_F_2179333068	Gm01_11835461_T_C	BOT	[T/C]	63757332	TCACAAGGGATGACAACATCTAATCAAGTGTGCAAATCATAACTTCAATG			1	1	11835461	diploid	other	BARCSoySNP6K	1	BOT	CACGCGTCCGTCACAAGGGATGACAACATCTAATCAAGTGTGCAAATCATAACTTCAATG[T/C]TATTTATTTTCCCTTTTAATATTTTTTACTTTTTTGGGGTCGACAAGGGTGTTTCCCTCG	CGAGGGAAACACCCTTGTCGACCCCAAAAAAGTAAAAAATATTAAAAGGGAAAATAAATA[A/G]CATTGAAGTTATGATTTGCACACTTGATTAGATGTTGTCATCCCTTGTGACGGACGCGTG	892
Gm01_11904297_T_C-1_B_F_2179333070	Gm01_11904297_T_C	BOT	[T/C]	15716389	TGAGGAGCAGACATTGAAGACATAGGTACTTACCTTTGTCGGAAACTTCA			1	1	11904297	diploid	other	BARCSoySNP6K	1	BOT	ACATTGATGTTGAGGAGCAGACATTGAAGACATAGGTACTTACCTTTGTCGGAAACTTCA[T/C]TGATCAACGTCTCCGCCGCTGCTATGCAGAGATTGAAGACACAGAGGCACAGTGCACTTC	GAAGTGCACTGTGCCTCTGTGTCTTCAATCTCTGCATAGCAGCGGCGGAGACGTTGATCA[A/G]TGAAGTTTCCGACAAAGGTAAGTACCTATGTCTTCAATGTCTGCTCCTCAACATCAATGT	892
Gm01_1279146_C_T-1_B_F_2179332924	Gm01_1279146_C_T	BOT	[T/C]	64800374	TATCATATCATTGTAGAAGAAGGTTTTAAATATTGGTCGTGCTTGTGTTG			1	1	1279146	diploid	other	BARCSoySNP6K	1	BOT	ATATGAAATATATCATATCATTGTAGAAGAAGGTTTTAAATATTGGTCGTGCTTGTGTTG[T/C]AATTTTGTCGTGTTTGTTTGTGACAAATTGCAAACAAATGCGATTGACACAATCCCAATT	AATTGGGATTGTGTCAATCGCATTTGTTTGCAATTTGTCACAAACAAACACGACAAAATT[A/G]CAACACAAGCACGACCAATATTTAAAACCTTCTTCTACAATGATATGATATATTTCATAT	892
Gm01_12853172_C_T-1_B_F_2179333072	Gm01_12853172_C_T	BOT	[T/C]	63804450	GAAAAACGGTTCACTACAAACAAGTACTGATTACCTTGGGTTCAACCCAC			1	1	12853172	diploid	other	BARCSoySNP6K	1	BOT	TAATGTATGAGAAAAACGGTTCACTACAAACAAGTACTGATTACCTTGGGTTCAACCCAC[T/C]GAGGTTCAACCCACCGAAGAAGACTATGGAGCTTGTGATTAATGGAATAAGGGACAACCA	TGGTTGTCCCTTATTCCATTAATCACAAGCTCCATAGTCTTCTTCGGTGGGTTGAACCTC[A/G]GTGGGTTGAACCCAAGGTAATCAGTACTTGTTTGTAGTGAACCGTTTTTCTCATACATTA	892
Gm01_1307763_C_A-0_T_F_2177929972	Gm01_1307763_C_A	TOP	[A/C]	31793442	AAGTTAGATTATCTCTCTGAAAAGAGGCATGCAGTGGTTGGTTGGTGCTA			1	1	1307763	diploid	Glycine max	BARC	0	TOP	CTTGCTATTTAAGTTAGATTATCTCTCTGAAAAGAGGCATGCAGTGGTTGGTTGGTGCTA[A/C]TGACCGCCCGGCATGGCCTCTGTCTGCCCACTCTGTTGAGTGTCATTACCCACATGCTGA	CTTGCTATTTAAGTTAGATTATCTCTCTGAAAAGAGGCATGCAGTGGTTGGTTGGTGCTA[A/C]TGACCGCCCGGCATGGCCTCTGTCTGCCCACTCTGTTGAGTGTCATTACCCACATGCTGA	907
Gm01_1314111_A_C-0_T_F_2177929974	Gm01_1314111_A_C	TOP	[A/C]	27635356	CACCATTGTCATTGCCTAACTATTTAAGTTTCCATTTTTACCCTTCCCAC			1	1	1314111	diploid	Glycine max	BARC	0	TOP	CTCCCATCACCACCATTGTCATTGCCTAACTATTTAAGTTTCCATTTTTACCCTTCCCAC[A/C]AACATGGTAGCACTAATGAGATGATGAAATTACTAAAGTTGAAACAGTTTCGTAATCACT	CTCCCATCACCACCATTGTCATTGCCTAACTATTTAAGTTTCCATTTTTACCCTTCCCAC[A/C]AACATGGTAGCACTAATGAGATGATGAAATTACTAAAGTTGAAACAGTTTCGTAATCACT	907
Gm01_1315010_A_G-0_T_F_2177929976	Gm01_1315010_A_G	TOP	[A/G]	30655464	CAGGCCCTCCAATGTTCTGCAGCTGAGAGCTGACTAGCCACTGGTGCAGC			1	1	1315010	diploid	Glycine max	BARC	0	TOP	TCAATGGCTGCAGGCCCTCCAATGTTCTGCAGCTGAGAGCTGACTAGCCACTGGTGCAGC[A/G]CTGCCATAAAACCTGCTCAATGCCCACACACCACCTAAATATCACTGCTCCAGTACCCAT	TCAATGGCTGCAGGCCCTCCAATGTTCTGCAGCTGAGAGCTGACTAGCCACTGGTGCAGC[A/G]CTGCCATAAAACCTGCTCAATGCCCACACACCACCTAAATATCACTGCTCCAGTACCCAT	907
Gm01_1342929_T_C-0_B_F_2177929982	Gm01_1342929_T_C	BOT	[T/C]	43664509	GTTGATACAGTTGCAATTGTATTGCGGTGAGTCAAAATTCCTTGACATTG			1	1	1342929	diploid	Glycine max	BARC	0	BOT	GGAAAATGCTGTTGATACAGTTGCAATTGTATTGCGGTGAGTCAAAATTCCTTGACATTG[T/C]GGCCGCAATTGATTGCAGAACACTATTTAAAATCATGGTATCAATGAGAACATGGTAAAA	TTTTACCATGTTCTCATTGATACCATGATTTTAAATAGTGTTCTGCAATCAATTGCGGCC[A/G]CAATGTCAAGGAATTTTGACTCACCGCAATACAATTGCAACTGTATCAACAGCATTTTCC	907
Gm01_1344976_A_G-1_B_R_2179332927	Gm01_1344976_A_G	BOT	[T/C]	47715300	TTCAGGTTCTCAGTGGTTAAAACTCTCATTGTTCATTAGCCTAGCACATT			1	1	1344976	diploid	other	BARCSoySNP6K	1	TOP	TTTATTCCAAACTATGACAACGTTGTAAGTCAAAGTACACAAAAAAAAATGTATAAAAAT[A/G]AATGTGCTAGGCTAATGAACAATGAGAGTTTTAACCACTGAGAACCTGAAGTTTAGCAAT	TTTATTCCAAACTATGACAACGTTGTAAGTCAAAGTACACAAAAAAAAATGTATAAAAAT[A/G]AATGTGCTAGGCTAATGAACAATGAGAGTTTTAACCACTGAGAACCTGAAGTTTAGCAAT	892
Gm01_1349592_A_G-0_B_R_2177929985	Gm01_1349592_A_G	BOT	[T/C]	55654325	CAGTGGCGCGTGCTTGCAGAGTTTAATCTTCATGCTAAATATCTTTATAT			1	1	1349592	diploid	Glycine max	BARC	0	TOP	TTAAATTTTATAATAATTTTTTAAAAAATACATATTTAAAATTATTTATAATTAATTAAT[A/G]ATATAAAGATATTTAGCATGAAGATTAAACTCTGCAAGCACGCGCCACTGCCGCTGATGC	TTAAATTTTATAATAATTTTTTAAAAAATACATATTTAAAATTATTTATAATTAATTAAT[A/G]ATATAAAGATATTTAGCATGAAGATTAAACTCTGCAAGCACGCGCCACTGCCGCTGATGC	907
Gm01_1355473_C_T-0_B_F_2177929986	Gm01_1355473_C_T	BOT	[T/C]	66647434	CTGACTGACCCAATACAAAATACCTTGTCATCCCTAACTTAGAAGAATTG			1	1	1355473	diploid	Glycine max	BARC	0	BOT	AAAATTAACCCTGACTGACCCAATACAAAATACCTTGTCATCCCTAACTTAGAAGAATTG[T/C]TCACTTCGAAGTAATGGGCCAGGGGTTGGCCCATAACTGTCCAGCCCCCTTTAGATGTCC	GGACATCTAAAGGGGGCTGGACAGTTATGGGCCAACCCCTGGCCCATTACTTCGAAGTGA[A/G]CAATTCTTCTAAGTTAGGGATGACAAGGTATTTTGTATTGGGTCAGTCAGGGTTAATTTT	907
Gm01_1369371_C_A-0_T_F_2177929988	Gm01_1369371_C_A	TOP	[A/C]	19648417	ATTATTGTTTATATAAATAATTCCCTCTTATTTTAAACAACTCAAAATTA			1	1	1369371	diploid	Glycine max	BARC	0	TOP	CTTATGAACAATTATTGTTTATATAAATAATTCCCTCTTATTTTAAACAACTCAAAATTA[A/C]ATGTGTCACATCAAAATAATATATTTTTTTTGTTAACAATCCATTAAATAACTCTCTCGT	CTTATGAACAATTATTGTTTATATAAATAATTCCCTCTTATTTTAAACAACTCAAAATTA[A/C]ATGTGTCACATCAAAATAATATATTTTTTTTGTTAACAATCCATTAAATAACTCTCTCGT	907
Gm01_1378673_T_C-0_T_R_2177929991	Gm01_1378673_T_C	TOP	[A/G]	71804350	ATGATCTATGTAAATAAAGCCAGTATTCTGTATCCTTGGGTTCTCCGCTC			1	1	1378673	diploid	Glycine max	BARC	0	BOT	CAGATAACTTTATCTATTTTTCAAGTTCAGATTGCTGCAGGCCAAAACAATTAGCAGACA[T/C]GAGCGGAGAACCCAAGGATACAGAATACTGGCTTTATTTACATAGATCATTTAGCTTGAG	CTCAAGCTAAATGATCTATGTAAATAAAGCCAGTATTCTGTATCCTTGGGTTCTCCGCTC[A/G]TGTCTGCTAATTGTTTTGGCCTGCAGCAATCTGAACTTGAAAAATAGATAAAGTTATCTG	907
Gm01_1384724_A_C-0_B_R_2177929993	Gm01_1384724_A_C	BOT	[T/G]	55643332	AATTTTAGTGCACGAACATTATATCTTTGAATTGGGCATTTGTATTTTTA			1	1	1384724	diploid	Glycine max	BARC	0	TOP	AATTTCCTAACACATTTTTCACAAATTCCCTGGAACCTAGCTTTTGTAGTAATAAGCTTA[A/C]TAAAAATACAAATGCCCAATTCAAAGATATAATGTTCGTGCACTAAAATTCAACTAATTA	AATTTCCTAACACATTTTTCACAAATTCCCTGGAACCTAGCTTTTGTAGTAATAAGCTTA[A/C]TAAAAATACAAATGCCCAATTCAAAGATATAATGTTCGTGCACTAAAATTCAACTAATTA	907
Gm01_138835_A_G-1_T_F_2179332900	Gm01_138835_A_G	TOP	[A/G]	31621346	GCATTCCATGCTCCTCGTCTTACACTCCAACAAGTTTGCAGAAAGTTTGT			1	1	138835	diploid	other	BARCSoySNP6K	1	TOP	AGCTAGTGTTGCATTCCATGCTCCTCGTCTTACACTCCAACAAGTTTGCAGAAAGTTTGT[A/G]CAAAAATCCACTCGGTAGCATGGACGAGCTGCACGAGTGAGCCAAGGGTTACATATAGAT	AGCTAGTGTTGCATTCCATGCTCCTCGTCTTACACTCCAACAAGTTTGCAGAAAGTTTGT[A/G]CAAAAATCCACTCGGTAGCATGGACGAGCTGCACGAGTGAGCCAAGGGTTACATATAGAT	892
Gm01_14097047_T_C-1_T_R_2179333075	Gm01_14097047_T_C	TOP	[A/G]	22712393	TGGACCTTAAGCACGAATGTTCTCTAGATAGCCTACCCTAGCATCGTACA			1	1	14097047	diploid	other	BARCSoySNP6K	1	BOT	AGTACCTACCTTGACAGTTAGATACTTGCATATCATAATCATAATGGCCAAACTACCTAG[T/C]TGTACGATGCTAGGGTAGGCTATCTAGAGAACATTCGTGCTTAAGGTCCAAGGCTGACGA	TCGTCAGCCTTGGACCTTAAGCACGAATGTTCTCTAGATAGCCTACCCTAGCATCGTACA[A/G]CTAGGTAGTTTGGCCATTATGATTATGATATGCAAGTATCTAACTGTCAAGGTAGGTACT	892
Gm01_1428598_T_G-1_T_R_2179332929	Gm01_1428598_T_G	TOP	[A/C]	36742331	ACACAGTGCGTCAATGGCAAAACAAAACCCGTTGACAATCGTAATATGCT			1	1	1428598	diploid	other	BARCSoySNP6K	1	BOT	GAGATATGTCAAACCTTTTTTTTTAAATCATCTTCATTAACTCATACCCATCCGAACTAT[T/G]AGCATATTACGATTGTCAACGGGTTTTGTTTTGCCATTGACGCACTGTGTGACACCTAAG	CTTAGGTGTCACACAGTGCGTCAATGGCAAAACAAAACCCGTTGACAATCGTAATATGCT[A/C]ATAGTTCGGATGGGTATGAGTTAATGAAGATGATTTAAAAAAAAAGGTTTGACATATCTC	892
Gm01_14818197_C_T-1_B_F_2179333076	Gm01_14818197_C_T	BOT	[T/C]	62677463	TTTAGCTTGGTGTTGGATCTCTTGACCATTCTTTGTTAGCATGCTTCTTT			1	1	14818197	diploid	other	BARCSoySNP6K	1	BOT	CTCTCTCGATTTTAGCTTGGTGTTGGATCTCTTGACCATTCTTTGTTAGCATGCTTCTTT[T/C]GTTGTCATGGCTCAATCTCTATTTTCTTTGATAAGGTTGAGTTTTGCCCATAGCGTGTTA	TAACACGCTATGGGCAAAACTCAACCTTATCAAAGAAAATAGAGATTGAGCCATGACAAC[A/G]AAAGAAGCATGCTAACAAAGAATGGTCAAGAGATCCAACACCAAGCTAAAATCGAGAGAG	892
Gm01_14910545_C_A-1_B_R_2179333079	Gm01_14910545_C_A	BOT	[T/G]	21739426	TTGGACCTTTGCACTTCAACACAATTGCAAGGCCAACATTCACCAATGTG			1	1	14910545	diploid	other	BARCSoySNP6K	1	TOP	GCCCACGGAATTGATTCTTCCAAATGAGATGGATAAAAGCTGACTTCGTCTCAAGGTTCA[A/C]CACATTGGTGAATGTTGGCCTTGCAATTGTGTTGAAGTGCAAAGGTCCAATTTATGTAGC	GCCCACGGAATTGATTCTTCCAAATGAGATGGATAAAAGCTGACTTCGTCTCAAGGTTCA[A/C]CACATTGGTGAATGTTGGCCTTGCAATTGTGTTGAAGTGCAAAGGTCCAATTTATGTAGC	892
Gm01_1502816_G_A-1_T_F_2179332930	Gm01_1502816_G_A	TOP	[A/G]	20659334	CTACGAGAATTCAGGTACTCTGATGAAAACCTTCGTATTTTACAAAAACA			1	1	1502816	diploid	other	BARCSoySNP6K	1	TOP	GTTCGAACCCCTACGAGAATTCAGGTACTCTGATGAAAACCTTCGTATTTTACAAAAACA[A/G]TTTTTTAAAAAGACATAATATATTTGACCAAAGGCAGTAAAAAAGGCAAAAGGTTCTAGG	GTTCGAACCCCTACGAGAATTCAGGTACTCTGATGAAAACCTTCGTATTTTACAAAAACA[A/G]TTTTTTAAAAAGACATAATATATTTGACCAAAGGCAGTAAAAAAGGCAAAAGGTTCTAGG	892
Gm01_1584120_T_G-1_B_F_2179332932	Gm01_1584120_T_G	BOT	[T/G]	44642449	ACTAGTGTTTATGCATCTCTTGTTCAACTCCAGGAGGCTGCTTCTCTACA			1	1	1584120	diploid	other	BARCSoySNP6K	1	BOT	GGCCAACCCAACTAGTGTTTATGCATCTCTTGTTCAACTCCAGGAGGCTGCTTCTCTACA[T/G]CGCCTCCCATCAATTGGTCCTAGCATGGGACGCCAACCAAGGTTCTTCATTCTCATTGTG	CACAATGAGAATGAAGAACCTTGGTTGGCGTCCCATGCTAGGACCAATTGATGGGAGGCG[A/C]TGTAGAGAAGCAGCCTCCTGGAGTTGAACAAGAGATGCATAAACACTAGTTGGGTTGGCC	892
Gm01_15851740_A_C-1_T_F_2179333080	Gm01_15851740_A_C	TOP	[A/C]	26689307	GGCGAACGCTGACCTGTAGGAATCCATACTTATGATACCCAAAAAAAATG			1	1	15851740	diploid	other	BARCSoySNP6K	1	TOP	GGTTCAAGTAGGCGAACGCTGACCTGTAGGAATCCATACTTATGATACCCAAAAAAAATG[A/C]AGGTTAGCTCGCCTGGGCGAGCAACCTCTTCACGAAGGGGGTTAAAAAGGGGGAGGGGGA	GGTTCAAGTAGGCGAACGCTGACCTGTAGGAATCCATACTTATGATACCCAAAAAAAATG[A/C]AGGTTAGCTCGCCTGGGCGAGCAACCTCTTCACGAAGGGGGTTAAAAAGGGGGAGGGGGA	892
Gm01_16388569_G_A-1_B_R_2179333083	Gm01_16388569_G_A	BOT	[T/C]	13738308	CTTTCACGTTCCTGCACAAACAGCACAAGCTCCACAGCACCGCCACTGCA			1	1	16388569	diploid	other	BARCSoySNP6K	1	TOP	GGTGGTGTGCTGCGGCGGTGGTGGAGAGGATTACGAAGGCGTCAAAGGCTGCGGTGGCGG[A/G]TGCAGTGGCGGTGCTGTGGAGCTTGTGCTGTTTGTGCAGGAACGTGAAAGTGAGAGATGA	GGTGGTGTGCTGCGGCGGTGGTGGAGAGGATTACGAAGGCGTCAAAGGCTGCGGTGGCGG[A/G]TGCAGTGGCGGTGCTGTGGAGCTTGTGCTGTTTGTGCAGGAACGTGAAAGTGAGAGATGA	892
Gm01_1653315_T_C-1_B_F_2179332934	Gm01_1653315_T_C	BOT	[T/C]	44635509	CACAGTGAAGTGATCATGGAAGCTAGAACCTCAATAATATAATATAGGCA			1	1	1653315	diploid	other	BARCSoySNP6K	1	BOT	GTCACAGATTCACAGTGAAGTGATCATGGAAGCTAGAACCTCAATAATATAATATAGGCA[T/C]GAAATTCGAAGGGTTTATAAAATGGTTCAGAGTATGAAAATGAAATCATAGAATACAAGA	TCTTGTATTCTATGATTTCATTTTCATACTCTGAACCATTTTATAAACCCTTCGAATTTC[A/G]TGCCTATATTATATTATTGAGGTTCTAGCTTCCATGATCACTTCACTGTGAATCTGTGAC	892
Gm01_17053851_C_T-1_T_R_2179333085	Gm01_17053851_C_T	TOP	[A/G]	71755415	TGTGGCGAAGTTTGAAACTTAGCCTATCTAACCCTACTTCGTTCACTCTG			1	1	17053851	diploid	other	BARCSoySNP6K	1	BOT	GGCGCTGCTAGGGGCGGAGTGAACAGACGTACTGGGAGGCACACAAACAGATTGATGGTG[T/C]CAGAGTGAACGAAGTAGGGTTAGATAGGCTAAGTTTCAAACTTCGCCACATTCAAAGATG	CATCTTTGAATGTGGCGAAGTTTGAAACTTAGCCTATCTAACCCTACTTCGTTCACTCTG[A/G]CACCATCAATCTGTTTGTGTGCCTCCCAGTACGTCTGTTCACTCCGCCCCTAGCAGCGCC	892
Gm01_1795962_A_G-1_B_R_2179332941	Gm01_1795962_A_G	BOT	[T/C]	31789485	GCATTTTAAAAAAACCGTCACCTCAAATAATATTTTAAAAACGCTAGAAA			1	1	1795962	diploid	other	BARCSoySNP6K	1	TOP	TAACTTTATTTGTTAGCTAAAAGATTTGTTTAATTATTCAATAAATAAGTTTTTTTAATA[A/G]TTTCTAGCGTTTTTAAAATATTATTTGAGGTGACGGTTTTTTTAAAATGCTACCTTCTAG	TAACTTTATTTGTTAGCTAAAAGATTTGTTTAATTATTCAATAAATAAGTTTTTTTAATA[A/G]TTTCTAGCGTTTTTAAAATATTATTTGAGGTGACGGTTTTTTTAAAATGCTACCTTCTAG	892
Gm01_18915610_T_C-1_T_R_2179333087	Gm01_18915610_T_C	TOP	[A/G]	17792405	TCACTCTCTACTCAATAATCTCTCTCAAATGAAAAAACCTAGGCCTCTCT			1	1	18915610	diploid	other	BARCSoySNP6K	1	BOT	CAGCCACAGTGCCTATTTCGGGATAAGAGCCTTGGAAGCAGCAAAGAGGAGCAGCTTCTA[T/C]AGAGAGGCCTAGGTTTTTTCATTTGAGAGAGATTATTGAGTAGAGAGTGAGTGTGATATG	CATATCACACTCACTCTCTACTCAATAATCTCTCTCAAATGAAAAAACCTAGGCCTCTCT[A/G]TAGAAGCTGCTCCTCTTTGCTGCTTCCAAGGCTCTTATCCCGAAATAGGCACTGTGGCTG	892
Gm01_20542501_C_T-1_B_F_2179333090	Gm01_20542501_C_T	BOT	[T/C]	17623493	AAACTCATTTCCCACACAATCTCTTCCCACCGAAATCACCAATCCCAGTG			1	1	20542501	diploid	other	BARCSoySNP6K	1	BOT	CTCCCCCACAAAACTCATTTCCCACACAATCTCTTCCCACCGAAATCACCAATCCCAGTG[T/C]AAGCACCAATCTGAGAAGGAATTTTCCAGCAAAGAAGCCTGTAAAATTCACCCCGATACC	GGTATCGGGGTGAATTTTACAGGCTTCTTTGCTGGAAAATTCCTTCTCAGATTGGTGCTT[A/G]CACTGGGATTGGTGATTTCGGTGGGAAGAGATTGTGTGGGAAATGAGTTTTGTGGGGGAG	892
Gm01_2099803_A_G-1_B_R_2179332949	Gm01_2099803_A_G	BOT	[T/C]	25651331	TTCGAGAATGAATTTAAGTGCTGCCACGACCTGCACTACCCCTACAACAT			1	1	2099803	diploid	other	BARCSoySNP6K	1	TOP	CCCCTTACACACAGAGCTACAGAGGGTCTTATTGTGTCAACACCGGAACCACCTTGAGTC[A/G]ATGTTGTAGGGGTAGTGCAGGTCGTGGCAGCACTTAAATTCATTCTCGAAGTAGGTATTG	CCCCTTACACACAGAGCTACAGAGGGTCTTATTGTGTCAACACCGGAACCACCTTGAGTC[A/G]ATGTTGTAGGGGTAGTGCAGGTCGTGGCAGCACTTAAATTCATTCTCGAAGTAGGTATTG	892
Gm01_21804377_G_T-1_T_R_2179333093	Gm01_21804377_G_T	TOP	[A/C]	10807490	ATACCAAGGATAGCAGATTATTATGCTAGACTTGCATCAACTATCCCTTC			1	1	21804377	diploid	other	BARCSoySNP6K	1	BOT	GGCCAGGCGACCTGCTGAATAAAGGCCTCTAGAGTTGTGAGCAGCGGGTCCATCTACAGA[T/G]GAAGGGATAGTTGATGCAAGTCTAGCATAATAATCTGCTATCCTTGGTATAAGGACTAAA	TTTAGTCCTTATACCAAGGATAGCAGATTATTATGCTAGACTTGCATCAACTATCCCTTC[A/C]TCTGTAGATGGACCCGCTGCTCACAACTCTAGAGGCCTTTATTCAGCAGGTCGCCTGGCC	892
Gm01_21883574_G_A-1_T_F_2179333094	Gm01_21883574_G_A	TOP	[A/G]	74751325	ATGGTGGTGGGTACAATTGAATATGGTCATTTTAAACCCTATTATCACTG			1	1	21883574	diploid	other	BARCSoySNP6K	1	TOP	AAAAAATTCGATGGTGGTGGGTACAATTGAATATGGTCATTTTAAACCCTATTATCACTG[A/G]GCACTTTTTCAACTATTTTCTACCGAGAACTGAGAAAAGTCACTGTTTCTTGTCTTGTCA	AAAAAATTCGATGGTGGTGGGTACAATTGAATATGGTCATTTTAAACCCTATTATCACTG[A/G]GCACTTTTTCAACTATTTTCTACCGAGAACTGAGAAAAGTCACTGTTTCTTGTCTTGTCA	892
Gm01_2188771_C_T-1_T_R_2179332951	Gm01_2188771_C_T	TOP	[A/G]	55773367	CCCAGTTAGATGAAGTAGAGAGAGTCCAGTTAAAGGCGTTTGACCAAAAG			1	1	2188771	diploid	other	BARCSoySNP6K	1	BOT	CATAGCCATTGCCGCCGCTGCTACCACCGCCGAACGGAGTAGTGTAATATCCCTCTAAAG[T/C]CTTTTGGTCAAACGCCTTTAACTGGACTCTCTCTACTTCATCTAACTGGGCTGGCCCAAT	ATTGGGCCAGCCCAGTTAGATGAAGTAGAGAGAGTCCAGTTAAAGGCGTTTGACCAAAAG[A/G]CTTTAGAGGGATATTACACTACTCCGTTCGGCGGTGGTAGCAGCGGCGGCAATGGCTATG	892
Gm01_2267573_T_C-1_B_F_2179332952	Gm01_2267573_T_C	BOT	[T/C]	54805341	CACTAGATGGATGACCATGAAGACATTGACATCTTGGCCTCTAGCACAGT			1	1	2267573	diploid	other	BARCSoySNP6K	1	BOT	AGTGCAAAATCACTAGATGGATGACCATGAAGACATTGACATCTTGGCCTCTAGCACAGT[T/C]AGCAAGAGAAATGTTATTGCCTCGCTCCGTAGGATGTAAAAATCAATATACTGCATGGGA	TCCCATGCAGTATATTGATTTTTACATCCTACGGAGCGAGGCAATAACATTTCTCTTGCT[A/G]ACTGTGCTAGAGGCCAAGATGTCAATGTCTTCATGGTCATCCATCTAGTGATTTTGCACT	892
Gm01_23586582_C_A-1_T_F_2179333096	Gm01_23586582_C_A	TOP	[A/C]	13628484	GGTGTTGTCACCATTCACAACCATTGATAATGTAGTGGTCAAAGGAGAAG			1	1	23586582	diploid	other	BARCSoySNP6K	1	TOP	AGGCAACATTGGTGTTGTCACCATTCACAACCATTGATAATGTAGTGGTCAAAGGAGAAG[A/C]TTGCCTTCAGACCCCACAGTAGGCACCAAATATTCTTACCGGATTTGGCAGAACTTGCTC	AGGCAACATTGGTGTTGTCACCATTCACAACCATTGATAATGTAGTGGTCAAAGGAGAAG[A/C]TTGCCTTCAGACCCCACAGTAGGCACCAAATATTCTTACCGGATTTGGCAGAACTTGCTC	892
Gm01_2585749_A_C-1_T_F_2179332956	Gm01_2585749_A_C	TOP	[A/C]	33716495	CAACTGTTTCTGATCTTGGGGCTCTTGGCTAGCTCATGCTTAGCCCAAGC			1	1	2585749	diploid	other	BARCSoySNP6K	1	TOP	TGGTGCTGTGCAACTGTTTCTGATCTTGGGGCTCTTGGCTAGCTCATGCTTAGCCCAAGC[A/C]CCAGGTGCTGCACCGTCACAACCACCCACTACAACCCCATCACCACCACCACCCAGATCA	TGGTGCTGTGCAACTGTTTCTGATCTTGGGGCTCTTGGCTAGCTCATGCTTAGCCCAAGC[A/C]CCAGGTGCTGCACCGTCACAACCACCCACTACAACCCCATCACCACCACCACCCAGATCA	892
Gm01_2708722_C_T-1_T_R_2179332959	Gm01_2708722_C_T	TOP	[A/G]	12714433	GGAAAAGAAGAGAGCATCACGCATCCAATCCCCGCTTCATTTTCAGGCAT			1	1	2708722	diploid	other	BARCSoySNP6K	1	BOT	CCCAGGTTAATTCTCTTCCCCCACGCATAATAAAAATATAAATACTTCATAGATTTATAA[T/C]ATGCCTGAAAATGAAGCGGGGATTGGATGCGTGATGCTCTCTTCTTTTCCCAATTTCCTT	AAGGAAATTGGGAAAAGAAGAGAGCATCACGCATCCAATCCCCGCTTCATTTTCAGGCAT[A/G]TTATAAATCTATGAAGTATTTATATTTTTATTATGCGTGGGGGAAGAGAATTAACCTGGG	892
Gm01_27164384_T_G-1_B_F_2179333098	Gm01_27164384_T_G	BOT	[T/G]	43800321	AGAATACCCGGATGAAAGAGCTCAGTTCCGACATCAAGCGCAACGCTGAA			1	1	27164384	diploid	other	BARCSoySNP6K	1	BOT	ACCATGGCAGAGAATACCCGGATGAAAGAGCTCAGTTCCGACATCAAGCGCAACGCTGAA[T/G]CAATCGAAAAGATGTATAACGATTTCCACGAGAAGATCGACCGATTGGAAATCGCGAACG	CGTTCGCGATTTCCAATCGGTCGATCTTCTCGTGGAAATCGTTATACATCTTTTCGATTG[A/C]TTCAGCGTTGCGCTTGATGTCGGAACTGAGCTCTTTCATCCGGGTATTCTCTGCCATGGT	892
Gm01_27463902_G_T-1_B_F_2179333100	Gm01_27463902_G_T	BOT	[T/G]	25636311	AGACATTGTTTTGAAAGTCCCAATGGCGAGTCTGTGCGGAAGTAAGTTCA			1	1	27463902	diploid	other	BARCSoySNP6K	1	BOT	ATTCTACCACAGACATTGTTTTGAAAGTCCCAATGGCGAGTCTGTGCGGAAGTAAGTTCA[T/G]AACCTATTTTTTAAATTTCATGATAATCCAACGGTTAATGAGTCTGGGATCATCGTTTTA	TAAAACGATGATCCCAGACTCATTAACCGTTGGATTATCATGAAATTTAAAAAATAGGTT[A/C]TGAACTTACTTCCGCACAGACTCGCCATTGGGACTTTCAAAACAATGTCTGTGGTAGAAT	892
Gm01_2813785_C_T-1_B_F_2179332960	Gm01_2813785_C_T	BOT	[T/C]	62722413	ATAATGCTTGGCATACCGATAAATAAAGAGTAATTAATATCAATGCAACA			1	1	2813785	diploid	other	BARCSoySNP6K	1	BOT	AGCTAGTGATATAATGCTTGGCATACCGATAAATAAAGAGTAATTAATATCAATGCAACA[T/C]TGTACACACAAATACTAACTCAAACACATGAGAGGAGGCGAAGGAAATTTCAAGAATCCT	AGGATTCTTGAAATTTCCTTCGCCTCCTCTCATGTGTTTGAGTTAGTATTTGTGTGTACA[A/G]TGTTGCATTGATATTAATTACTCTTTATTTATCGGTATGCCAAGCATTATATCACTAGCT	892
Gm01_281790_T_C-1_T_R_2179332903	Gm01_281790_T_C	TOP	[A/G]	18706418	TTGTCGCCCACAGCTTCGCTCAAATGATCCGCTGCACCCATATAAGTCAG			1	1	281790	diploid	other	BARCSoySNP6K	1	BOT	ATTCTTGCCTTGAATATCCTTTTGACACACACAAATACCATATAACTAACCCACAATATT[T/C]CTGACTTATATGGGTGCAGCGGATCATTTGAGCGAAGCTGTGGGCGACAACGAATCCAAG	CTTGGATTCGTTGTCGCCCACAGCTTCGCTCAAATGATCCGCTGCACCCATATAAGTCAG[A/G]AATATTGTGGGTTAGTTATATGGTATTTGTGTGTGTCAAAAGGATATTCAAGGCAAGAAT	892
Gm01_28628358_A_C-1_T_F_2179333102	Gm01_28628358_A_C	TOP	[A/C]	12705407	TTTCATAGTCTAGAAGGATGTGTTGGAGAACTATGTTATATCCTACTTCA			1	1	28628358	diploid	other	BARCSoySNP6K	1	TOP	AAGAAGGGGTTTTCATAGTCTAGAAGGATGTGTTGGAGAACTATGTTATATCCTACTTCA[A/C]AAATCTATTTTCTGATGATTTTGATTATACTCCTTTTTGTTTAACAAACTCTTTTCCTTC	AAGAAGGGGTTTTCATAGTCTAGAAGGATGTGTTGGAGAACTATGTTATATCCTACTTCA[A/C]AAATCTATTTTCTGATGATTTTGATTATACTCCTTTTTGTTTAACAAACTCTTTTCCTTC	892
Gm01_28759367_G_A-1_B_R_2179333105	Gm01_28759367_G_A	BOT	[T/C]	47620488	GTCACTGTTAACATGCCACAACTAATGCGATCATGAGCCACATCGACATA			1	1	28759367	diploid	other	BARCSoySNP6K	1	TOP	GATGTCTGCCTTAATAGTGAAGGAGTTAGAGTCCGGGGATATGTTTAGAGATTTGAACCT[A/G]TATGTCGATGTGGCTCATGATCGCATTAGTTGTGGCATGTTAACAGTGACTAATGATTTT	GATGTCTGCCTTAATAGTGAAGGAGTTAGAGTCCGGGGATATGTTTAGAGATTTGAACCT[A/G]TATGTCGATGTGGCTCATGATCGCATTAGTTGTGGCATGTTAACAGTGACTAATGATTTT	892
Gm01_28848622_A_G-1_T_F_2179333106	Gm01_28848622_A_G	TOP	[A/G]	41702357	TGAAAGTCTTCCAATTGATCTCATAGCTACCTTAGACTTTGACGGGTGTG			1	1	28848622	diploid	other	BARCSoySNP6K	1	TOP	AATGGATTCCTGAAAGTCTTCCAATTGATCTCATAGCTACCTTAGACTTTGACGGGTGTG[A/G]CTTGGCCCACTCTCTTGTGAAAATTCCACTTTAAAATTAATTAAAAAAATACTCTGTTTC	AATGGATTCCTGAAAGTCTTCCAATTGATCTCATAGCTACCTTAGACTTTGACGGGTGTG[A/G]CTTGGCCCACTCTCTTGTGAAAATTCCACTTTAAAATTAATTAAAAAAATACTCTGTTTC	892
Gm01_29091115_A_G-1_T_F_2179333108	Gm01_29091115_A_G	TOP	[A/G]	11751364	GTAGTTTTACTGGAACAAGTTTTGGAGAGGAAGAAGGGAGAATGAATTTG			1	1	29091115	diploid	other	BARCSoySNP6K	1	TOP	GTCCGAGATCGTAGTTTTACTGGAACAAGTTTTGGAGAGGAAGAAGGGAGAATGAATTTG[A/G]GAGGAAGAGAGGGTGTACAAACATAACATATCTTAAATGTAAAACATGGACCTAATATGT	GTCCGAGATCGTAGTTTTACTGGAACAAGTTTTGGAGAGGAAGAAGGGAGAATGAATTTG[A/G]GAGGAAGAGAGGGTGTACAAACATAACATATCTTAAATGTAAAACATGGACCTAATATGT	892
Gm01_29169958_A_G-1_B_R_2179333111	Gm01_29169958_A_G	BOT	[T/C]	12651347	TCCTCTGCGTATTGTACCACTTGGGATATCATCCGCCTTTGCAATGATTC			1	1	29169958	diploid	other	BARCSoySNP6K	1	TOP	AACTAAGGAATTAAACATTAAGAAGAAAACCTGCGAGGCAAACTAGGAACAGAGAGAAAC[A/G]GAATCATTGCAAAGGCGGATGATATCCCAAGTGGTACAATACGCAGAGGAAAAAGACAAC	AACTAAGGAATTAAACATTAAGAAGAAAACCTGCGAGGCAAACTAGGAACAGAGAGAAAC[A/G]GAATCATTGCAAAGGCGGATGATATCCCAAGTGGTACAATACGCAGAGGAAAAAGACAAC	892
Gm01_29990637_T_C-1_B_F_2179333112	Gm01_29990637_T_C	BOT	[T/C]	58761331	TTAAAATTAGTTAGTGGTCATATAACCACTTAAAAAAGTCATGCATTTTT			1	1	29990637	diploid	other	BARCSoySNP6K	1	BOT	ATGATCAAGATTAAAATTAGTTAGTGGTCATATAACCACTTAAAAAAGTCATGCATTTTT[T/C]TTTTAAATCTTTGATCATTCAAATATTTATACACATGATATATATCAAGTGAGAACTCTT	AAGAGTTCTCACTTGATATATATCATGTGTATAAATATTTGAATGATCAAAGATTTAAAA[A/G]AAAAATGCATGACTTTTTTAAGTGGTTATATGACCACTAACTAATTTTAATCTTGATCAT	892
Gm01_30080907_T_C-1_B_F_2179333114	Gm01_30080907_T_C	BOT	[T/C]	65636311	TAAAAGACCCAAGTCCAGTACTATTAGACCAAGGGTGTTACTTTGGGCAC			1	1	30080907	diploid	other	BARCSoySNP6K	1	BOT	ACTACTTGCCTAAAAGACCCAAGTCCAGTACTATTAGACCAAGGGTGTTACTTTGGGCAC[T/C]CAGCAATTTTGTTGGGACACCCAACACCCTAGGTGAAAGGGTTAAAATGTCTTTCATCTT	AAGATGAAAGACATTTTAACCCTTTCACCTAGGGTGTTGGGTGTCCCAACAAAATTGCTG[A/G]GTGCCCAAAGTAACACCCTTGGTCTAATAGTACTGGACTTGGGTCTTTTAGGCAAGTAGT	892
Gm01_3016694_A_G-1_B_R_2179332965	Gm01_3016694_A_G	BOT	[T/C]	38685498	GATTACCATTGCATTAGCAATAGGTAAGGTCCATGGATTCAAAGGCTCAT			1	1	3016694	diploid	other	BARCSoySNP6K	1	TOP	CAATAATGAAAATGAACAATGATTTTATCTCAAAAATCTCATCCTTTATATACACATATT[A/G]ATGAGCCTTTGAATCCATGGACCTTACCTATTGCTAATGCAATGGTAATCCTTCATTATC	CAATAATGAAAATGAACAATGATTTTATCTCAAAAATCTCATCCTTTATATACACATATT[A/G]ATGAGCCTTTGAATCCATGGACCTTACCTATTGCTAATGCAATGGTAATCCTTCATTATC	892
Gm01_3063603_T_G-1_B_F_2179332966	Gm01_3063603_T_G	BOT	[T/G]	31626394	GCTTCTTCTCTCAAGTGAGTTCGCTGTTCGCTTCATTGTCGAATTCTAAC			1	1	3063603	diploid	other	BARCSoySNP6K	1	BOT	TCACAACGCTGCTTCTTCTCTCAAGTGAGTTCGCTGTTCGCTTCATTGTCGAATTCTAAC[T/G]CTTCTTTTCTTTTAATCGATTATCAGTGTTTATTGTCGGTTTCTGTTTGCAGTTCGGTTG	CAACCGAACTGCAAACAGAAACCGACAATAAACACTGATAATCGATTAAAAGAAAAGAAG[A/C]GTTAGAATTCGACAATGAAGCGAACAGCGAACTCACTTGAGAGAAGAAGCAGCGTTGTGA	892
Gm01_31506268_T_C-1_T_R_2179333117	Gm01_31506268_T_C	TOP	[A/G]	41805414	TTCATCGTCAATTTCATTGTTGCAAGATAGTGGCAGTTGCAACTACGACT			1	1	31506268	diploid	other	BARCSoySNP6K	1	BOT	AGATAAATGTTAAATAACATTTATATCCTTCAGATTGGTCGTCCTTTCTCCTCAAAGTCG[T/C]AGTCGTAGTTGCAACTGCCACTATCTTGCAACAATGAAATTGACGATGAAGCTGGCAAGC	GCTTGCCAGCTTCATCGTCAATTTCATTGTTGCAAGATAGTGGCAGTTGCAACTACGACT[A/G]CGACTTTGAGGAGAAAGGACGACCAATCTGAAGGATATAAATGTTATTTAACATTTATCT	892
Gm01_31906055_A_G-1_B_R_2179333119	Gm01_31906055_A_G	BOT	[T/C]	46683431	TACAGGGCTAAGCATTAGTTGAGTTTGGGCAGGTTCGGGCTCAAACGTGT			1	1	31906055	diploid	other	BARCSoySNP6K	1	TOP	CCGAACATGCAAAAAGTCAAATATGAACCTTGAAATGCTTAGGTCAGTTTCATCCTTATT[A/G]ACACGTTTGAGCCCGAACCTGCCCAAACTCAACTAATGCTTAGCCCTGTATGAGAGCACA	CCGAACATGCAAAAAGTCAAATATGAACCTTGAAATGCTTAGGTCAGTTTCATCCTTATT[A/G]ACACGTTTGAGCCCGAACCTGCCCAAACTCAACTAATGCTTAGCCCTGTATGAGAGCACA	892
Gm01_32070134_C_T-1_T_R_2179333121	Gm01_32070134_C_T	TOP	[A/G]	52762398	TCTTTCAGGACATTATTGAGAGGACCAAATGGCTTCTCACATTGGAAGCA			1	1	32070134	diploid	other	BARCSoySNP6K	1	BOT	GAGCAGAGGCATGAAACATTTGCCATACCAAGAGTATGTTCGCCAAAGGGAAAAGAAATG[T/C]TGCTTCCAATGTGAGAAGCCATTTGGTCCTCTCAATAATGTCCTGAAAGAAAGTTTCGGC	GCCGAAACTTTCTTTCAGGACATTATTGAGAGGACCAAATGGCTTCTCACATTGGAAGCA[A/G]CATTTCTTTTCCCTTTGGCGAACATACTCTTGGTATGGCAAATGTTTCATGCCTCTGCTC	892
Gm01_32144754_T_C-1_T_R_2179333123	Gm01_32144754_T_C	TOP	[A/G]	56734498	TCTTCTCTTCTTTCCTTTAATAGATTCAGTGCGGCTTAGTCGTTGTCTCT			1	1	32144754	diploid	other	BARCSoySNP6K	1	BOT	CAATATGAGAAGTAAGAAAGCAAATATGAAAAAATTTTAAAACAAAAACATCAAAGAAAA[T/C]AGAGACAACGACTAAGCCGCACTGAATCTATTAAAGGAAAGAAGAGAAGAAACTGAAGCG	CGCTTCAGTTTCTTCTCTTCTTTCCTTTAATAGATTCAGTGCGGCTTAGTCGTTGTCTCT[A/G]TTTTCTTTGATGTTTTTGTTTTAAAATTTTTTCATATTTGCTTTCTTACTTCTCATATTG	892
Gm01_3221969_C_A-1_T_F_2179332970	Gm01_3221969_C_A	TOP	[A/C]	41672334	ACAAAGGTCAAGATTAACCGTGGTGTTGCCATCTGTCACTTGGACACCTC			1	1	3221969	diploid	other	BARCSoySNP6K	1	TOP	CGACCCGAAAACAAAGGTCAAGATTAACCGTGGTGTTGCCATCTGTCACTTGGACACCTC[A/C]GATTGGAGCCCGACCCATGGAGCATTCATCTCGTTAGGGTCGGGTCCAGGTCGGATTGAG	CGACCCGAAAACAAAGGTCAAGATTAACCGTGGTGTTGCCATCTGTCACTTGGACACCTC[A/C]GATTGGAGCCCGACCCATGGAGCATTCATCTCGTTAGGGTCGGGTCCAGGTCGGATTGAG	892
Gm01_32259879_A_G-1_T_F_2179333124	Gm01_32259879_A_G	TOP	[A/G]	11735471	TGCTAGCATTGCAATCTCTCGGTGCTGCAACATCACTGTCGTTATCACTC			1	1	32259879	diploid	other	BARCSoySNP6K	1	TOP	ACTCCATCACTGCTAGCATTGCAATCTCTCGGTGCTGCAACATCACTGTCGTTATCACTC[A/G]CGGCGCGCTGCAACCACACTGTCACTCTCGAGGTTCTGCAACTGTCGATCATGAAAGGTT	ACTCCATCACTGCTAGCATTGCAATCTCTCGGTGCTGCAACATCACTGTCGTTATCACTC[A/G]CGGCGCGCTGCAACCACACTGTCACTCTCGAGGTTCTGCAACTGTCGATCATGAAAGGTT	892
Gm01_32354171_C_A-1_T_F_2179333126	Gm01_32354171_C_A	TOP	[A/C]	32682352	AGTCCTTTTTCTATTGTAGTGGCCCTTGTAAGGTGAACTATGGCAATGCC			1	1	32354171	diploid	other	BARCSoySNP6K	1	TOP	CCTTGACAATAGTCCTTTTTCTATTGTAGTGGCCCTTGTAAGGTGAACTATGGCAATGCC[A/C]CAATATGCTTCTTGCCTCCCCCTGAGTTACACACCTCCTGAGGAGATTGTTTGCTTCAAT	CCTTGACAATAGTCCTTTTTCTATTGTAGTGGCCCTTGTAAGGTGAACTATGGCAATGCC[A/C]CAATATGCTTCTTGCCTCCCCCTGAGTTACACACCTCCTGAGGAGATTGTTTGCTTCAAT	892
Gm01_32493455_G_A-1_T_F_2179333128	Gm01_32493455_G_A	TOP	[A/G]	26606385	TGAGTTGAGTCCTAAATTTAATCAAAATCGGTCTAAATCGGCTCGCGAAC			1	1	32493455	diploid	other	BARCSoySNP6K	1	TOP	CAAATTTGATTGAGTTGAGTCCTAAATTTAATCAAAATCGGTCTAAATCGGCTCGCGAAC[A/G]CCCCTAGAAGGTGGTAGTGTATGGTGGGGCTGTCACCATGGCCACCATCATTGGTTGTGG	CAAATTTGATTGAGTTGAGTCCTAAATTTAATCAAAATCGGTCTAAATCGGCTCGCGAAC[A/G]CCCCTAGAAGGTGGTAGTGTATGGTGGGGCTGTCACCATGGCCACCATCATTGGTTGTGG	892
Gm01_32899706_A_G-1_B_R_2179333131	Gm01_32899706_A_G	BOT	[T/C]	61651395	TCACCTCCTCCCAGATCAACATGTCTACAAAGATCAACGACCTTCTCCAC			1	1	32899706	diploid	other	BARCSoySNP6K	1	TOP	TGTATGGGGTTGTGGCGGAAGAAACAGGGGAAGGTTGATTCGTCTCCAATTGTGCCATGC[A/G]GTGGAGAAGGTCGTTGATCTTTGTAGACATGTTGATCTGGGAGGAGGTGAGTCTAGCAAT	TGTATGGGGTTGTGGCGGAAGAAACAGGGGAAGGTTGATTCGTCTCCAATTGTGCCATGC[A/G]GTGGAGAAGGTCGTTGATCTTTGTAGACATGTTGATCTGGGAGGAGGTGAGTCTAGCAAT	892
Gm01_3327321_A_C-1_T_F_2179332974	Gm01_3327321_A_C	TOP	[A/C]	28727328	GCACCGTTAATTCGGCGTCGCCGTTTCAAGGTGATCGATCCTTCACTGCT			1	1	3327321	diploid	other	BARCSoySNP6K	1	TOP	GATCACTCTGGCACCGTTAATTCGGCGTCGCCGTTTCAAGGTGATCGATCCTTCACTGCT[A/C]AACTTCGGTTTTCTTCTCTTCTTTATAGGTTTCTAATTTTTCTTATAAACTTTTATCACT	GATCACTCTGGCACCGTTAATTCGGCGTCGCCGTTTCAAGGTGATCGATCCTTCACTGCT[A/C]AACTTCGGTTTTCTTCTCTTCTTTATAGGTTTCTAATTTTTCTTATAAACTTTTATCACT	892
Gm01_3372977_A_C-1_B_R_2179332977	Gm01_3372977_A_C	BOT	[T/G]	50701338	CTTGAAGTTGGACTTTCCAAGAACCAATCAAAGTGAAAGGGCTACGGTGC			1	1	3372977	diploid	other	BARCSoySNP6K	1	TOP	TTTCTGCAACGCTGAAGAAAATTCGACGAATTTTAGCTAATAGTAATACTAATATTATCT[A/C]GCACCGTAGCCCTTTCACTTTGATTGGTTCTTGGAAAGTCCAACTTCAAGACCGTCACAT	TTTCTGCAACGCTGAAGAAAATTCGACGAATTTTAGCTAATAGTAATACTAATATTATCT[A/C]GCACCGTAGCCCTTTCACTTTGATTGGTTCTTGGAAAGTCCAACTTCAAGACCGTCACAT	892
Gm01_33891376_A_G-1_T_F_2179333132	Gm01_33891376_A_G	TOP	[A/G]	34627456	TTTTTTCAAAGCAAATCACTCCTCGTGATGGCACCTCCCCCCTGCAACGC			1	1	33891376	diploid	other	BARCSoySNP6K	1	TOP	AAGGCAACTTTTTTTTCAAAGCAAATCACTCCTCGTGATGGCACCTCCCCCCTGCAACGC[A/G]CAACCTCTAGTGGCACGTCCCTGTTGCAGCCTGCACTTCACTCTGGGCTACGTTGCTACA	AAGGCAACTTTTTTTTCAAAGCAAATCACTCCTCGTGATGGCACCTCCCCCCTGCAACGC[A/G]CAACCTCTAGTGGCACGTCCCTGTTGCAGCCTGCACTTCACTCTGGGCTACGTTGCTACA	892
Gm01_34560330_T_C-1_B_F_2179333134	Gm01_34560330_T_C	BOT	[T/C]	10787395	GGCACTGCTTGGTGTTTACGGGAGGCCATCTGAAAAAAACAAAAAAAAAA			1	1	34560330	diploid	other	BARCSoySNP6K	1	BOT	CCCAGGTGTGGGCACTGCTTGGTGTTTACGGGAGGCCATCTGAAAAAAACAAAAAAAAAA[T/C]AGCAGAACATACTGCAGTTAGTAAACATGGGGGTGCAAAAAGTAAGCAAAATAGGGGTGA	TCACCCCTATTTTGCTTACTTTTTGCACCCCCATGTTTACTAACTGCAGTATGTTCTGCT[A/G]TTTTTTTTTTGTTTTTTTCAGATGGCCTCCCGTAAACACCAAGCAGTGCCCACACCTGGG	892
Gm01_3458582_T_C-1_B_F_2179332978	Gm01_3458582_T_C	BOT	[T/C]	22760416	AAAGGATGGTATTATCAGGAATATCCCGGTTGGGTCAATTATCGGGTCGA			1	1	3458582	diploid	other	BARCSoySNP6K	1	BOT	TCCGACAGGGAAAGGATGGTATTATCAGGAATATCCCGGTTGGGTCAATTATCGGGTCGA[T/C]GGAACAGGTGGGCTTTGTAGAGCGAGACCTTCCCGAGCCATGCATACTTTTGACCCCGTT	AACGGGGTCAAAAGTATGCATGGCTCGGGAAGGTCTCGCTCTACAAAGCCCACCTGTTCC[A/G]TCGACCCGATAATTGACCCAACCGGGATATTCCTGATAATACCATCCTTTCCCTGTCGGA	892
Gm01_34668255_T_C-1_B_F_2179333136	Gm01_34668255_T_C	BOT	[T/C]	70610376	TTCGGAGAAGTTAGAGGCCAAATCCACAACATTGGAGCTCAAATCCGCAA			1	1	34668255	diploid	other	BARCSoySNP6K	1	BOT	AGATGGAGCTTTCGGAGAAGTTAGAGGCCAAATCCACAACATTGGAGCTCAAATCCGCAA[T/C]GTTGGTGACCAGATCTACGCCTCCTCTACCCAGATCTGCAACTTTTGTGGGGCTATGAGT	ACTCATAGCCCCACAAAAGTTGCAGATCTGGGTAGAGGAGGCGTAGATCTGGTCACCAAC[A/G]TTGCGGATTTGAGCTCCAATGTTGTGGATTTGGCCTCTAACTTCTCCGAAAGCTCCATCT	892
Gm01_35048367_A_G-1_T_F_2179333138	Gm01_35048367_A_G	TOP	[A/G]	23690437	TCCACCTTCACCTCCTCCTTCTTCAGCCCCGGCAAGTCCGCCTTGAACAC			1	1	35048367	diploid	other	BARCSoySNP6K	1	TOP	TTCCTCCACCTCCACCTTCACCTCCTCCTTCTTCAGCCCCGGCAAGTCCGCCTTGAACAC[A/G]TGCGACTCCGGGGTTTCCTTCCAGTCCACACGTGCGTTCACGAAGGCGGAAACCTCGCTG	TTCCTCCACCTCCACCTTCACCTCCTCCTTCTTCAGCCCCGGCAAGTCCGCCTTGAACAC[A/G]TGCGACTCCGGGGTTTCCTTCCAGTCCACACGTGCGTTCACGAAGGCGGAAACCTCGCTG	892
Gm01_35151660_A_C-1_B_R_2179333141	Gm01_35151660_A_C	BOT	[T/G]	23708508	CGTATTGATATCATCCATTGTTACTAGTCACGTACAATCCCATGACGAAA			1	1	35151660	diploid	other	BARCSoySNP6K	1	TOP	GTGTTTATGGATGTTTGTGTTATCATATCTTACAACTATGAGGATCGAGGAAAAGGAAAC[A/C]TTTCGTCATGGGATTGTACGTGACTAGTAACAATGGATGATATCAATACGAAAATGCACG	GTGTTTATGGATGTTTGTGTTATCATATCTTACAACTATGAGGATCGAGGAAAAGGAAAC[A/C]TTTCGTCATGGGATTGTACGTGACTAGTAACAATGGATGATATCAATACGAAAATGCACG	892
Gm01_3519206_T_C-1_B_F_2179332980	Gm01_3519206_T_C	BOT	[T/C]	41679455	CTTTGTGTGCTCTTGGCCATAGCTCTTATACCACTGATGGGTAATCAATG			1	1	3519206	diploid	other	BARCSoySNP6K	1	BOT	TATCTCAAACCTTTGTGTGCTCTTGGCCATAGCTCTTATACCACTGATGGGTAATCAATG[T/C]TTCCACAAAAAAAATTACATACACTCAGAAAAGATCGTGAAAACACAACAAAGATTACAC	GTGTAATCTTTGTTGTGTTTTCACGATCTTTTCTGAGTGTATGTAATTTTTTTTGTGGAA[A/G]CATTGATTACCCATCAGTGGTATAAGAGCTATGGCCAAGAGCACACAAAGGTTTGAGATA	892
Gm01_35448254_C_T-1_T_R_2179333143	Gm01_35448254_C_T	TOP	[A/G]	22722439	AGTCGATATTGTCTCAGAGAGGCAATGTCGACTTAACAAGTATGGAAGTT			1	1	35448254	diploid	other	BARCSoySNP6K	1	BOT	GGCCCCAACAAGATTGTATGCAGAGGGAATCCAAATGTTGATACGAAAGAAGTTCAGAAA[T/C]AACTTCCATACTTGTTAAGTCGACATTGCCTCTCTGAGACAATATCGACTCAGGGTCATC	GATGACCCTGAGTCGATATTGTCTCAGAGAGGCAATGTCGACTTAACAAGTATGGAAGTT[A/G]TTTCTGAACTTCTTTCGTATCAACATTTGGATTCCCTCTGCATACAATCTTGTTGGGGCC	892
Gm01_35496161_T_C-1_B_F_2179333144	Gm01_35496161_T_C	BOT	[T/C]	22695411	ATCTTGACCTACACTGCCAACAATTTTCTATTCGCCATGTTACAGTCAGA			1	1	35496161	diploid	other	BARCSoySNP6K	1	BOT	TGCCAATACAATCTTGACCTACACTGCCAACAATTTTCTATTCGCCATGTTACAGTCAGA[T/C]ATGGCAAGAAAATCCGTACCCGTGGATACCCGCCCAAATCCGTCCCAACTTTGACGGGTA	TACCCGTCAAAGTTGGGACGGATTTGGGCGGGTATCCACGGGTACGGATTTTCTTGCCAT[A/G]TCTGACTGTAACATGGCGAATAGAAAATTGTTGGCAGTGTAGGTCAAGATTGTATTGGCA	892
Gm01_35587217_G_T-1_T_R_2179333147	Gm01_35587217_G_T	TOP	[A/C]	16678457	GCGCCAACCACGTCAGTGCTGACAACACAAACGTTGTCGAATATATGATT			1	1	35587217	diploid	other	BARCSoySNP6K	1	BOT	TTGGTAATTATAAAAATAAGAAATAAAGACGGTGATGTAGAAACCCGTCTTTGAATTAGT[T/G]AATCATATATTCGACAACGTTTGTGTTGTCAGCACTGACGTGGTTGGCGCAGCATTAGAC	GTCTAATGCTGCGCCAACCACGTCAGTGCTGACAACACAAACGTTGTCGAATATATGATT[A/C]ACTAATTCAAAGACGGGTTTCTACATCACCGTCTTTATTTCTTATTTTTATAATTACCAA	892
Gm01_35840821_A_G-1_T_F_2179333148	Gm01_35840821_A_G	TOP	[A/G]	31651422	AATGTGAACCAGTCATGTAGACCTCCTCATGAAGTTCGACATGTAAAAGG			1	1	35840821	diploid	other	BARCSoySNP6K	1	TOP	CAAATAGTGTAATGTGAACCAGTCATGTAGACCTCCTCATGAAGTTCGACATGTAAAAGG[A/G]TTATTTACATCAAGTTAAAGTACATGGCAACCTTCGGCAACATAGGAGTTGAAAGCCAAT	CAAATAGTGTAATGTGAACCAGTCATGTAGACCTCCTCATGAAGTTCGACATGTAAAAGG[A/G]TTATTTACATCAAGTTAAAGTACATGGCAACCTTCGGCAACATAGGAGTTGAAAGCCAAT	892
Gm01_3585713_C_A-1_T_F_2179332982	Gm01_3585713_C_A	TOP	[A/C]	52740359	TTTTACTCTCTCACTTTCTCTTTTTGATTTTTAGAAAACCCTCCTATTGC			1	1	3585713	diploid	other	BARCSoySNP6K	1	TOP	CACTTTTTTATTTTACTCTCTCACTTTCTCTTTTTGATTTTTAGAAAACCCTCCTATTGC[A/C]GGAGTCACACTCTAGTTTGTTTTAAAATAAATCCATTTTGATAAAAAGTTTGTAAAAATA	CACTTTTTTATTTTACTCTCTCACTTTCTCTTTTTGATTTTTAGAAAACCCTCCTATTGC[A/C]GGAGTCACACTCTAGTTTGTTTTAAAATAAATCCATTTTGATAAAAAGTTTGTAAAAATA	892
Gm01_3596804_A_C-1_T_F_2179332984	Gm01_3596804_A_C	TOP	[A/C]	35788338	GGTTATTCTCCAAATGCGATAGAAACATGGAAGCCACAAACTCCACTTAC			1	1	3596804	diploid	other	BARCSoySNP6K	1	TOP	TGTAGAAGTGGGTTATTCTCCAAATGCGATAGAAACATGGAAGCCACAAACTCCACTTAC[A/C]TGTCTTAGCAGCATTTTTCTGTTTATATAAGCGAAGCGATATGGACATGATTGTCGCATT	TGTAGAAGTGGGTTATTCTCCAAATGCGATAGAAACATGGAAGCCACAAACTCCACTTAC[A/C]TGTCTTAGCAGCATTTTTCTGTTTATATAAGCGAAGCGATATGGACATGATTGTCGCATT	892
Gm01_3638269_G_A-1_T_F_2179332986	Gm01_3638269_G_A	TOP	[A/G]	32788390	CCAGTTCCACTAGTAATACTGACAGTGCTACGTGATTTTTTGTATATAGG			1	1	3638269	diploid	other	BARCSoySNP6K	1	TOP	TTCGTATGTTCCAGTTCCACTAGTAATACTGACAGTGCTACGTGATTTTTTGTATATAGG[A/G]TATTTGGAACTGATATAGGGTACAAAAAATTAAAGGCATCCAAGAGAGCAGAAGCTGAAT	TTCGTATGTTCCAGTTCCACTAGTAATACTGACAGTGCTACGTGATTTTTTGTATATAGG[A/G]TATTTGGAACTGATATAGGGTACAAAAAATTAAAGGCATCCAAGAGAGCAGAAGCTGAAT	892
Gm01_36393636_C_T-1_B_F_2179333150	Gm01_36393636_C_T	BOT	[T/C]	37661356	CATTGCCTTAGGTTCCTCTAAACCATTCGAACCATCCCCTAGTGTACCCA			1	1	36393636	diploid	other	BARCSoySNP6K	1	BOT	CACCATTCTTCATTGCCTTAGGTTCCTCTAAACCATTCGAACCATCCCCTAGTGTACCCA[T/C]TGTAAGTCATCTGTTGTTTCTAATCATCCCTTAGTGTTTGGAGGACTATGCCTTTACCGA	TCGGTAAAGGCATAGTCCTCCAAACACTAAGGGATGATTAGAAACAACAGATGACTTACA[A/G]TGGGTACACTAGGGGATGGTTCGAATGGTTTAGAGGAACCTAAGGCAATGAAGAATGGTG	892
Gm01_36723932_G_A-1_T_F_2179333152	Gm01_36723932_G_A	TOP	[A/G]	19629388	AGTTATCAGGTCACTTGGTAACACAGTTGGGCAACTCCCCGTTCAACACC			1	1	36723932	diploid	other	BARCSoySNP6K	1	TOP	AGTGGATACGAGTTATCAGGTCACTTGGTAACACAGTTGGGCAACTCCCCGTTCAACACC[A/G]GAGTTGCATTATAAAAAATTGATTTTTGTACAAAACAGCAAAAAAAATTAGTAGAATGTG	AGTGGATACGAGTTATCAGGTCACTTGGTAACACAGTTGGGCAACTCCCCGTTCAACACC[A/G]GAGTTGCATTATAAAAAATTGATTTTTGTACAAAACAGCAAAAAAAATTAGTAGAATGTG	892
Gm01_36994849_A_G-1_T_F_2179333154	Gm01_36994849_A_G	TOP	[A/G]	27636509	TGTGGACCAATCTAGTCCACAACGGGTTTGGGTTGAGTTAGGTTGATACA			1	1	36994849	diploid	other	BARCSoySNP6K	1	TOP	GGCTGAAACTTGTGGACCAATCTAGTCCACAACGGGTTTGGGTTGAGTTAGGTTGATACA[A/G]AATATTAACCATTTAAGTTATTTCAAAAGTTTGACCCGATCCACTAGGTTGAACTAGTGA	GGCTGAAACTTGTGGACCAATCTAGTCCACAACGGGTTTGGGTTGAGTTAGGTTGATACA[A/G]AATATTAACCATTTAAGTTATTTCAAAAGTTTGACCCGATCCACTAGGTTGAACTAGTGA	892
Gm01_3770764_A_C-1_B_R_2179332991	Gm01_3770764_A_C	BOT	[T/G]	38606406	TGGTAAGAGCTCGTTCACATAATTTTTTTGAGTTCTGACCATTCAGTGAG			1	1	3770764	diploid	other	BARCSoySNP6K	1	TOP	AACTGTTAACGGTTTCAACATCAACAATTTAAGGCTACAGTACACGAATTTCTATACTTC[A/C]CTCACTGAATGGTCAGAACTCAAAAAAATTATGTGAACGAGCTCTTACCACTACCAGTAC	AACTGTTAACGGTTTCAACATCAACAATTTAAGGCTACAGTACACGAATTTCTATACTTC[A/C]CTCACTGAATGGTCAGAACTCAAAAAAATTATGTGAACGAGCTCTTACCACTACCAGTAC	892
Gm01_37767294_A_G-1_B_R_2179333157	Gm01_37767294_A_G	BOT	[T/C]	38732301	TTGTATATTGAATTGGAGGGATTTGGCTAATGTCGAAGTTGCCCAAAATG			1	1	37767294	diploid	other	BARCSoySNP6K	1	TOP	CTTTATAGGTATCTTTTTTCTTGTTGCTTCATCCTTAGAGTTCTTCCATCTTGAAAGACC[A/G]CATTTTGGGCAACTTCGACATTAGCCAAATCCCTCCAATTCAATATACAATCATTAGGAC	CTTTATAGGTATCTTTTTTCTTGTTGCTTCATCCTTAGAGTTCTTCCATCTTGAAAGACC[A/G]CATTTTGGGCAACTTCGACATTAGCCAAATCCCTCCAATTCAATATACAATCATTAGGAC	892
Gm01_3832790_G_T-1_T_R_2179332993	Gm01_3832790_G_T	TOP	[A/C]	18668442	TGAACGAAAATGAGGTTTCGTGTAATTATATTAGTATTAGTATGTTGTAA			1	1	3832790	diploid	other	BARCSoySNP6K	1	BOT	AATCAAAACTGAGACTGAATTTGTCAATTCAATTTGTGCATACTAATACTAATATTTTTT[T/G]TTACAACATACTAATACTAATATAATTACACGAAACCTCATTTTCGTTCAAATGAGTCTG	CAGACTCATTTGAACGAAAATGAGGTTTCGTGTAATTATATTAGTATTAGTATGTTGTAA[A/C]AAAAAATATTAGTATTAGTATGCACAAATTGAATTGACAAATTCAGTCTCAGTTTTGATT	892
Gm01_38661096_A_G-1_B_R_2179333159	Gm01_38661096_A_G	BOT	[T/C]	22690468	TGGATTAAGTCGATGAAGAAGAGACAACATGCATTGCCATTTGATCTCCT			1	1	38661096	diploid	other	BARCSoySNP6K	1	TOP	CCAAAGGTGGTCTCTATTGGACCCCTACACCGGAAATCTAGTAGGGAGCTGCTATACATG[A/G]AGGAGATCAAATGGCAATGCATGTTGTCTCTTCTTCATCGACTTAATCCAACCGATGATC	CCAAAGGTGGTCTCTATTGGACCCCTACACCGGAAATCTAGTAGGGAGCTGCTATACATG[A/G]AGGAGATCAAATGGCAATGCATGTTGTCTCTTCTTCATCGACTTAATCCAACCGATGATC	892
Gm01_3905200_A_G-1_B_R_2179332995	Gm01_3905200_A_G	BOT	[T/C]	10625338	TCAACTTGTCTCCCTATGCCTACACTCAATGGACGCTCCGGTAGCTCAGA			1	1	3905200	diploid	other	BARCSoySNP6K	1	TOP	GTTCGTATATTTTCTTTATCACTTTCATCATCTCTTCTACCTAAAAGTTCAAGAAGTACT[A/G]TCTGAGCTACCGGAGCGTCCATTGAGTGTAGGCATAGGGAGACAAGTTGAACTGCATCTG	GTTCGTATATTTTCTTTATCACTTTCATCATCTCTTCTACCTAAAAGTTCAAGAAGTACT[A/G]TCTGAGCTACCGGAGCGTCCATTGAGTGTAGGCATAGGGAGACAAGTTGAACTGCATCTG	892
Gm01_39561856_T_C-1_B_F_2179333160	Gm01_39561856_T_C	BOT	[T/C]	62623376	AGGTGACTTCAAACGGGATCATGCCAGTCATAGAGTGACACGACGTATTG			1	1	39561856	diploid	other	BARCSoySNP6K	1	BOT	TTCCGGCCAAAGGTGACTTCAAACGGGATCATGCCAGTCATAGAGTGACACGACGTATTG[T/C]AAGACCACTCAACCCAAAGCAAGTAGCGACCCCATGCGGAAGGTTTTTGGTGAACAAATG	CATTTGTTCACCAAAAACCTTCCGCATGGGGTCGCTACTTGCTTTGGGTTGAGTGGTCTT[A/G]CAATACGTCGTGTCACTCTATGACTGGCATGATCCCGTTTGAAGTCACCTTTGGCCGGAA	892
Gm01_39724988_A_G-1_T_F_2179333162	Gm01_39724988_A_G	TOP	[A/G]	48612480	AAGCATGGATTGTGCATAAAAGGCCTTCTCTTTGGAAATGAAGCATGATC			1	1	39724988	diploid	other	BARCSoySNP6K	1	TOP	ATGCATCCCCAAGCATGGATTGTGCATAAAAGGCCTTCTCTTTGGAAATGAAGCATGATC[A/G]TGCTTCATTTTGAACAATCGTGCCTAACTGAAGAAATTAACATTGGAGTTTTCTAAAGCA	ATGCATCCCCAAGCATGGATTGTGCATAAAAGGCCTTCTCTTTGGAAATGAAGCATGATC[A/G]TGCTTCATTTTGAACAATCGTGCCTAACTGAAGAAATTAACATTGGAGTTTTCTAAAGCA	892
Gm01_39803394_C_A-1_B_R_2179333165	Gm01_39803394_C_A	BOT	[T/G]	19698430	CTACAGCCACGCCATTCTGTTATGCGGCATGACAGCTATTTAACAATACT			1	1	39803394	diploid	other	BARCSoySNP6K	1	TOP	TACCCTTATAGGAATTTTCTACATTTGAGTTAACCGCAAAGAACCCGTAGTTTGTAGATA[A/C]AGTATTGTTAAATAGCTGTCATGCCGCATAACAGAATGGCGTGGCTGTAGGCAATTTGTG	TACCCTTATAGGAATTTTCTACATTTGAGTTAACCGCAAAGAACCCGTAGTTTGTAGATA[A/C]AGTATTGTTAAATAGCTGTCATGCCGCATAACAGAATGGCGTGGCTGTAGGCAATTTGTG	892
Gm01_39969821_T_C-1_T_R_2179333167	Gm01_39969821_T_C	TOP	[A/G]	15712303	CGTAGATGTTGGTATCTTCGTCACCTCCGTCATAGACATCTGGTGTTATT			1	1	39969821	diploid	other	BARCSoySNP6K	1	BOT	CACGAAGACAACACCACCATCCGTGGCATCGATGACGACACTAGCTATCCACGACAGCGA[T/C]AATAACACCAGATGTCTATGACGGAGGTGACGAAGATACCAACATCTACGGTGGTGGCGA	TCGCCACCACCGTAGATGTTGGTATCTTCGTCACCTCCGTCATAGACATCTGGTGTTATT[A/G]TCGCTGTCGTGGATAGCTAGTGTCGTCATCGATGCCACGGATGGTGGTGTTGTCTTCGTG	892
Gm01_4002275_A_G-1_B_R_2179332997	Gm01_4002275_A_G	BOT	[T/C]	73699377	TCCAATGATGATAGAAGCCTTATTCACACATCACAACGCTGTGTTAAACC			1	1	4002275	diploid	other	BARCSoySNP6K	1	TOP	CATAAATTAGTTGAAAGGTTCTTATAATAAGGGATGAAGGGAGTATTTGAAAAGGTGAGG[A/G]GGTTTAACACAGCGTTGTGATGTGTGAATAAGGCTTCTATCATCATTGGAATAGCTTTGG	CATAAATTAGTTGAAAGGTTCTTATAATAAGGGATGAAGGGAGTATTTGAAAAGGTGAGG[A/G]GGTTTAACACAGCGTTGTGATGTGTGAATAAGGCTTCTATCATCATTGGAATAGCTTTGG	892
Gm01_40195425_G_T-1_B_F_2179333168	Gm01_40195425_G_T	BOT	[T/G]	22712480	GCCTCCAATTTGACAACACGTGGTTGGCAACCCTATGCTTCAGCGATAGT			1	1	40195425	diploid	other	BARCSoySNP6K	1	BOT	TCACTCACGCGCCTCCAATTTGACAACACGTGGTTGGCAACCCTATGCTTCAGCGATAGT[T/G]CGGGGTTCAAGGTCTGGCCTAGTTGCTGCTTGCGGTGCTGTTAGGGTTCACGAAGGACCC	GGGTCCTTCGTGAACCCTAACAGCACCGCAAGCAGCAACTAGGCCAGACCTTGAACCCCG[A/C]ACTATCGCTGAAGCATAGGGTTGCCAACCACGTGTTGTCAAATTGGAGGCGCGTGAGTGA	892
Gm01_402061_A_C-1_B_R_2179332907	Gm01_402061_A_C	BOT	[T/G]	67809498	ACGCTCCTGCAGCTTTATTTTCTATGCTATACAGTCACGACTTACCCTAG			1	1	402061	diploid	other	BARCSoySNP6K	1	TOP	AAGCAACAATCAAACAATGAATATTTTAAGAACTTATTTATCATGTTCTTATGGAGGCCT[A/C]CTAGGGTAAGTCGTGACTGTATAGCATAGAAAATAAAGCTGCAGGAGCGTGGTATATCTT	AAGCAACAATCAAACAATGAATATTTTAAGAACTTATTTATCATGTTCTTATGGAGGCCT[A/C]CTAGGGTAAGTCGTGACTGTATAGCATAGAAAATAAAGCTGCAGGAGCGTGGTATATCTT	892
Gm01_40429688_T_C-1_B_F_2179333170	Gm01_40429688_T_C	BOT	[T/C]	31803485	GGCAGAGCCATACACAACGACTTTCATAAGGGAGTCAAGATCCTTGTTGA			1	1	40429688	diploid	other	BARCSoySNP6K	1	BOT	TCATGGGCAAGGCAGAGCCATACACAACGACTTTCATAAGGGAGTCAAGATCCTTGTTGA[T/C]GTTGGGACGCAGGTTTTATTACCGCTACACCTTCTCTCTCCAAAATTTTCTTGAAATACA	TGTATTTCAAGAAAATTTTGGAGAGAGAAGGTGTAGCGGTAATAAAACCTGCGTCCCAAC[A/G]TCAACAAGGATCTTGACTCCCTTATGAAAGTCGTTGTGTATGGCTCTGCCTTGCCCATGA	892
Gm01_40455897_T_C-1_B_F_2179333172	Gm01_40455897_T_C	BOT	[T/C]	58622364	GATCATCTATTCAAACATGAACTTGAAGCTTTCCAACACAAGTATGTGCT			1	1	40455897	diploid	other	BARCSoySNP6K	1	BOT	AGCTCGACTTGATCATCTATTCAAACATGAACTTGAAGCTTTCCAACACAAGTATGTGCT[T/C]ATAACTTTGTATCGATATGCCATGAAAAGGTTCTACAGGATGTGGAAATGCTGCTCTGGT	ACCAGAGCAGCATTTCCACATCCTGTAGAACCTTTTCATGGCATATCGATACAAAGTTAT[A/G]AGCACATACTTGTGTTGGAAAGCTTCAAGTTCATGTTTGAATAGATGATCAAGTCGAGCT	892
Gm01_4120447_C_T-1_B_F_2179333000	Gm01_4120447_C_T	BOT	[T/C]	31654425	TACAAGTTCAACAATGAGAATAAGATAAACCTGAGGCTAAGTCAACACTC			1	1	4120447	diploid	other	BARCSoySNP6K	1	BOT	CAGCTGCTGATACAAGTTCAACAATGAGAATAAGATAAACCTGAGGCTAAGTCAACACTC[T/C]TGTTATATATCAATGGTCTCAAATTTTGAAGTTGTCAAAAAATATTGCAAGTTTAGAGTT	AACTCTAAACTTGCAATATTTTTTGACAACTTCAAAATTTGAGACCATTGATATATAACA[A/G]GAGTGTTGACTTAGCCTCAGGTTTATCTTATTCTCATTGTTGAACTTGTATCAGCAGCTG	892
Gm01_41403051_C_T-1_B_F_2179333174	Gm01_41403051_C_T	BOT	[T/C]	70794308	TGGCCTGAACTGAAGCCAGGGCTCTTTCTGGAGGCCAAACCTAACGATTT			1	1	41403051	diploid	other	BARCSoySNP6K	1	BOT	CAGCTTTCCTTGGCCTGAACTGAAGCCAGGGCTCTTTCTGGAGGCCAAACCTAACGATTT[T/C]AGGCCGAAGGCCATCTTGACCTTGCTGGCGACGGTGGAGGTGATGGATCTTTGGAGCGTG	CACGCTCCAAAGATCCATCACCTCCACCGTCGCCAGCAAGGTCAAGATGGCCTTCGGCCT[A/G]AAATCGTTAGGTTTGGCCTCCAGAAAGAGCCCTGGCTTCAGTTCAGGCCAAGGAAAGCTG	892
Gm01_41493471_T_C-1_T_R_2179333177	Gm01_41493471_T_C	TOP	[A/G]	57743507	GATTTTGAAGAAGAGAATTGAGATAAGGTAGGGTTAGTGGAAGGAGTGTG			1	1	41493471	diploid	other	BARCSoySNP6K	1	BOT	TCCACTACCTTCTCCCCTCATCTCAGCATCACCACTTCCATCATCTTCTCCAATGGATCA[T/C]CACACTCCTTCCACTAACCCTACCTTATCTCAATTCTCTTCTTCAAAATCAAACAAAAGT	ACTTTTGTTTGATTTTGAAGAAGAGAATTGAGATAAGGTAGGGTTAGTGGAAGGAGTGTG[A/G]TGATCCATTGGAGAAGATGATGGAAGTGGTGATGCTGAGATGAGGGGAGAAGGTAGTGGA	892
Gm01_41604325_A_G-1_T_F_2179333178	Gm01_41604325_A_G	TOP	[A/G]	30616400	TTGAATTGGATGATGGCAGTGTTGTTCAGGATCAACACATGATTGAGGCT			1	1	41604325	diploid	other	BARCSoySNP6K	1	TOP	ATTGACAAGCTTGAATTGGATGATGGCAGTGTTGTTCAGGATCAACACATGATTGAGGCT[A/G]AGGTGCTGAGATTTTATAAGAGCAGGCTAACATATTGATATAGTGGCAATGACAGCAGCC	ATTGACAAGCTTGAATTGGATGATGGCAGTGTTGTTCAGGATCAACACATGATTGAGGCT[A/G]AGGTGCTGAGATTTTATAAGAGCAGGCTAACATATTGATATAGTGGCAATGACAGCAGCC	892
Gm01_41828048_A_G-1_T_F_2179333180	Gm01_41828048_A_G	TOP	[A/G]	49600390	TAAGCCAGACTCTTGGTTGGCTTATCGAAAATATTGCATCATGCATACAG			1	1	41828048	diploid	other	BARCSoySNP6K	1	TOP	TAACTCTCGCTAAGCCAGACTCTTGGTTGGCTTATCGAAAATATTGCATCATGCATACAG[A/G]GGGGGCATGCGCTTAGCGAGTGGTTGCTAGCTTAGCGCTATCCAGGCCGCAAGGAATTTC	TAACTCTCGCTAAGCCAGACTCTTGGTTGGCTTATCGAAAATATTGCATCATGCATACAG[A/G]GGGGGCATGCGCTTAGCGAGTGGTTGCTAGCTTAGCGCTATCCAGGCCGCAAGGAATTTC	892
Gm01_4213351_T_C-1_B_F_2179333002	Gm01_4213351_T_C	BOT	[T/C]	69736480	CTTTGCCACTTCTCTGCAAACAACGTTCCCTTTTCTATCCAACCCTTTCA			1	1	4213351	diploid	other	BARCSoySNP6K	1	BOT	GCACACCAAGCTTTGCCACTTCTCTGCAAACAACGTTCCCTTTTCTATCCAACCCTTTCA[T/C]TCCAGATTCTACCACAACCACCGTTTAAAGCCCATAATCACCAATTGCCATGGCAAGGTA	TACCTTGCCATGGCAATTGGTGATTATGGGCTTTAAACGGTGGTTGTGGTAGAATCTGGA[A/G]TGAAAGGGTTGGATAGAAAAGGGAACGTTGTTTGCAGAGAAGTGGCAAAGCTTGGTGTGC	892
Gm01_4264556_A_G-1_B_R_2179333005	Gm01_4264556_A_G	BOT	[T/C]	39642327	TTCCTAGTACTTTATGTGAATTTATATATTGTTTAAAGTATTATGCGAGT			1	1	4264556	diploid	other	BARCSoySNP6K	1	TOP	AGTAATATAGCAACTTGTTTATATTTTGACTTGTTCATGTTTATTTTCTTAAAAACTTAA[A/G]ACTCGCATAATACTTTAAACAATATATAAATTCACATAAAGTACTAGGAATATATTTTTT	AGTAATATAGCAACTTGTTTATATTTTGACTTGTTCATGTTTATTTTCTTAAAAACTTAA[A/G]ACTCGCATAATACTTTAAACAATATATAAATTCACATAAAGTACTAGGAATATATTTTTT	892
Gm01_42848317_T_G-1_B_F_2179333188	Gm01_42848317_T_G	BOT	[T/G]	50745419	CAAAAGAAGCTATATTGGGTCCTAGACTAATAAGGCACTACTAAGAATAG			1	1	42848317	diploid	other	BARCSoySNP6K	1	BOT	CACAAGCAATCAAAAGAAGCTATATTGGGTCCTAGACTAATAAGGCACTACTAAGAATAG[T/G]AACATATAAAAATAGAATTTCACTAAATGAAGGATCCGAAGGAGAAGCGATGAAATTTGC	GCAAATTTCATCGCTTCTCCTTCGGATCCTTCATTTAGTGAAATTCTATTTTTATATGTT[A/C]CTATTCTTAGTAGTGCCTTATTAGTCTAGGACCCAATATAGCTTCTTTTGATTGCTTGTG	892
Gm01_43106876_A_G-1_B_R_2179333191	Gm01_43106876_A_G	BOT	[T/C]	19783372	AACGCCAAGTACTCTACGCAATAAGACATCTGAATTGAGTTGAGCTAATC			1	1	43106876	diploid	other	BARCSoySNP6K	1	TOP	CTCAAAAAGAATATAGAGTACTAATTATTTGCGTAATAAGTACGGCTACTATAGTATTTC[A/G]GATTAGCTCAACTCAATTCAGATGTCTTATTGCGTAGAGTACTTGGCGTTGAACTTGTCA	CTCAAAAAGAATATAGAGTACTAATTATTTGCGTAATAAGTACGGCTACTATAGTATTTC[A/G]GATTAGCTCAACTCAATTCAGATGTCTTATTGCGTAGAGTACTTGGCGTTGAACTTGTCA	892
Gm01_43254220_T_C-1_B_F_2179333192	Gm01_43254220_T_C	BOT	[T/C]	31792390	GATAAGATCAGTCACAGAAACCAGAAGACAACAGAAATTAAGTACGTCCA			1	1	43254220	diploid	other	BARCSoySNP6K	1	BOT	ATTGCCAACAGATAAGATCAGTCACAGAAACCAGAAGACAACAGAAATTAAGTACGTCCA[T/C]AGAATCTGCAATCCACAACTTGCTAAAACTATGCTCGAGAATTAAACCTTTCTCTATTCA	TGAATAGAGAAAGGTTTAATTCTCGAGCATAGTTTTAGCAAGTTGTGGATTGCAGATTCT[A/G]TGGACGTACTTAATTTCTGTTGTCTTCTGGTTTCTGTGACTGATCTTATCTGTTGGCAAT	892
Gm01_43413943_T_C-1_T_R_2179333195	Gm01_43413943_T_C	TOP	[A/G]	52665397	ATTCGATCCATCACCGTAAGGGTTCAGGAATGGCCGTGAAGGGAGAGGAA			1	1	43413943	diploid	other	BARCSoySNP6K	1	BOT	CTCGTTTTAATTCCCCCTCGCGTCCGTTCCTCTCCTCTCCTATTTATATACCTCACGCTC[T/C]TTCCTCTCCCTTCACGGCCATTCCTGAACCCTTACGGTGATGGATCGAATCAACATGATG	CATCATGTTGATTCGATCCATCACCGTAAGGGTTCAGGAATGGCCGTGAAGGGAGAGGAA[A/G]GAGCGTGAGGTATATAAATAGGAGAGGAGAGGAACGGACGCGAGGGGGAATTAAAACGAG	892
Gm01_43576945_G_A-1_T_F_2179333196	Gm01_43576945_G_A	TOP	[A/G]	72675364	AGAAATCACATGTCATTCACATGCTGATGTTAGGGGGAATTAAGTAAGCC			1	1	43576945	diploid	other	BARCSoySNP6K	1	TOP	TTTTTTTAAAAGAAATCACATGTCATTCACATGCTGATGTTAGGGGGAATTAAGTAAGCC[A/G]AAAAAAATTTCACCACAACCGAGTAAAAAAGTTTAACAGTCTTCCAGATATTGACACATG	TTTTTTTAAAAGAAATCACATGTCATTCACATGCTGATGTTAGGGGGAATTAAGTAAGCC[A/G]AAAAAAATTTCACCACAACCGAGTAAAAAAGTTTAACAGTCTTCCAGATATTGACACATG	892
Gm01_4365237_T_C-1_T_R_2179333007	Gm01_4365237_T_C	TOP	[A/G]	43733408	CACAGAATCCTTAGGAAACCAAACTAAATAAAAAAAACATATAATATTGT			1	1	4365237	diploid	other	BARCSoySNP6K	1	BOT	AAGAAATTCTCCTATTTAAGGTATTTTTTTATTTTTTATTTACTAAATTACATGTTCCTA[T/C]ACAATATTATATGTTTTTTTTATTTAGTTTGGTTTCCTAAGGATTCTGTGTCAAATTAGG	CCTAATTTGACACAGAATCCTTAGGAAACCAAACTAAATAAAAAAAACATATAATATTGT[A/G]TAGGAACATGTAATTTAGTAAATAAAAAATAAAAAAATACCTTAAATAGGAGAATTTCTT	892
Gm01_44304195_T_C-1_T_R_2179333201	Gm01_44304195_T_C	TOP	[A/G]	59656510	CCAGAGGAGCACTTGGTGCTCTACCTCGTGAACACAAAGATGTGCCTTAC			1	1	44304195	diploid	other	BARCSoySNP6K	1	BOT	CTTTAGCCGGAACTTCCAAAAGACACTAGAGTCGAGCTCATTGACTATTATTGTCAATTG[T/C]GTAAGGCACATCTTTGTGTTCACGAGGTAGAGCACCAAGTGCTCCTCTGGTAGAGTAATC	GATTACTCTACCAGAGGAGCACTTGGTGCTCTACCTCGTGAACACAAAGATGTGCCTTAC[A/G]CAATTGACAATAATAGTCAATGAGCTCGACTCTAGTGTCTTTTGGAAGTTCCGGCTAAAG	892
Gm01_44443891_A_G-1_B_R_2179333203	Gm01_44443891_A_G	BOT	[T/C]	21681310	TGTCAACGTGACTACGGCCCCCGAAAAAAAGAATATGACAGAAACAAGTT			1	1	44443891	diploid	other	BARCSoySNP6K	1	TOP	CTCGTCCCTTTCGGTCCTTCGAAGCTTGAGCTCATTGTTACTGCCCTATAGAGCCCCTCA[A/G]AACTTGTTTCTGTCATATTCTTTTTTTCGGGGGCCGTAGTCACGTTGACATCCTTTAGCT	CTCGTCCCTTTCGGTCCTTCGAAGCTTGAGCTCATTGTTACTGCCCTATAGAGCCCCTCA[A/G]AACTTGTTTCTGTCATATTCTTTTTTTCGGGGGCCGTAGTCACGTTGACATCCTTTAGCT	892
Gm01_44673778_A_G-1_B_R_2179333205	Gm01_44673778_A_G	BOT	[T/C]	44714505	TAAGGCTTGGCTGACCTCCTCTTCAGACAAAGGGGTGTTTGTGACACCCT			1	1	44673778	diploid	other	BARCSoySNP6K	1	TOP	AAACTTTTAATTAAGTTTGATTTCTTATTTTTTTTATTATTAGTACAAATGTATGGGGTA[A/G]AGGGTGTCACAAACACCCCTTTGTCTGAAGAGGAGGTCAGCCAAGCCTTAGAAGAATTCA	AAACTTTTAATTAAGTTTGATTTCTTATTTTTTTTATTATTAGTACAAATGTATGGGGTA[A/G]AGGGTGTCACAAACACCCCTTTGTCTGAAGAGGAGGTCAGCCAAGCCTTAGAAGAATTCA	892
Gm01_4474392_A_G-1_B_R_2179333009	Gm01_4474392_A_G	BOT	[T/C]	72800482	AACATATTCCCTCACAACACAACAATGAGTCGCAAGAGAGACAGGTCAGC			1	1	4474392	diploid	other	BARCSoySNP6K	1	TOP	CTCCTCCGCGGGCTCCGGCAAGGGGAGGCGGCGCTTGGCGGCGTCGTGGCGGGAAAAGTA[A/G]GCTGACCTGTCTCTCTTGCGACTCATTGTTGTGTTGTGAGGGAATATGTTACTGTGCAAA	CTCCTCCGCGGGCTCCGGCAAGGGGAGGCGGCGCTTGGCGGCGTCGTGGCGGGAAAAGTA[A/G]GCTGACCTGTCTCTCTTGCGACTCATTGTTGTGTTGTGAGGGAATATGTTACTGTGCAAA	892
Gm01_44790492_G_A-1_T_F_2179333206	Gm01_44790492_G_A	TOP	[A/G]	58746418	ATCTTCTCCATCTCCGACAATCGTCTTGTCTTCGTATGATAAGAAGCACG			1	1	44790492	diploid	other	BARCSoySNP6K	1	TOP	CAGGTAGGTCATCTTCTCCATCTCCGACAATCGTCTTGTCTTCGTATGATAAGAAGCACG[A/G]ACGCGGCTCATCACCGGCGTGTCCCGCGTCGGACTCGCACCAGACACGCATGCGGGTACG	CAGGTAGGTCATCTTCTCCATCTCCGACAATCGTCTTGTCTTCGTATGATAAGAAGCACG[A/G]ACGCGGCTCATCACCGGCGTGTCCCGCGTCGGACTCGCACCAGACACGCATGCGGGTACG	892
Gm01_44883585_C_T-1_T_R_2179333209	Gm01_44883585_C_T	TOP	[A/G]	36608500	AGTAGTTAACAGTAGTTGGAGTGGTTGCTAATGCACTGTCACAGAACGGA			1	1	44883585	diploid	other	BARCSoySNP6K	1	BOT	GAAGGGGGAACACTTCCGCAATAGTGAAATGCTCTGCAACAAGCTTTGAGAGCAAGGAGG[T/C]TCCGTTCTGTGACAGTGCATTAGCAACCACTCCAACTACTGTTAACTACTCTGATTCAGG	CCTGAATCAGAGTAGTTAACAGTAGTTGGAGTGGTTGCTAATGCACTGTCACAGAACGGA[A/G]CCTCCTTGCTCTCAAAGCTTGTTGCAGAGCATTTCACTATTGCGGAAGTGTTCCCCCTTC	892
Gm01_45064727_A_G-1_B_R_2179333211	Gm01_45064727_A_G	BOT	[T/C]	72760415	CGAAGAAATGCGAATTTATTTGCCTAGTAGCCATCTGGCATGCCGAGAAT			1	1	45064727	diploid	other	BARCSoySNP6K	1	TOP	ACCAGGACGATGTTTGGCCTGGGGTATGATGATCAGCTTGTGGTAGATTATGCCGGAATG[A/G]ATTCTCGGCATGCCAGATGGCTACTAGGCAAATAAATTCGCATTTCTTCGTAGCATGTCG	ACCAGGACGATGTTTGGCCTGGGGTATGATGATCAGCTTGTGGTAGATTATGCCGGAATG[A/G]ATTCTCGGCATGCCAGATGGCTACTAGGCAAATAAATTCGCATTTCTTCGTAGCATGTCG	892
Gm01_45165995_A_C-1_B_R_2179333213	Gm01_45165995_A_C	BOT	[T/G]	69671418	ACGAGGCAATTGCTGTGAATATGCCGGTTTCAAGCTTCACAAACTATCCA			1	1	45165995	diploid	other	BARCSoySNP6K	1	TOP	AAGTGACCACGACCTTTGGCCTGAGCTGCTTCACAAAATGAAGAACAGAAGGGAACAACG[A/C]TGGATAGTTTGTGAAGCTTGAAACCGGCATATTCACAGCAATTGCCTCGTTATCAAAGAA	AAGTGACCACGACCTTTGGCCTGAGCTGCTTCACAAAATGAAGAACAGAAGGGAACAACG[A/C]TGGATAGTTTGTGAAGCTTGAAACCGGCATATTCACAGCAATTGCCTCGTTATCAAAGAA	892
Gm01_4517478_T_C-1_B_F_2179333010	Gm01_4517478_T_C	BOT	[T/C]	54723356	CCCTATTTCATGTGAAGAGGTACCCCTGCAATCCAACATCAATAAACTCA			1	1	4517478	diploid	other	BARCSoySNP6K	1	BOT	CTCTAGATTACCCTATTTCATGTGAAGAGGTACCCCTGCAATCCAACATCAATAAACTCA[T/C]AAACCTCCATCATTTGGCTAAACCCTATGATACCTCTTAAATTTGGAGAATTTGCACCTC	GAGGTGCAAATTCTCCAAATTTAAGAGGTATCATAGGGTTTAGCCAAATGATGGAGGTTT[A/G]TGAGTTTATTGATGTTGGATTGCAGGGGTACCTCTTCACATGAAATAGGGTAATCTAGAG	892
Gm01_45975397_C_T-1_T_R_2179333217	Gm01_45975397_C_T	TOP	[A/G]	29780354	TCACCCATTACAAATGGCCCATTAGCCCAAAAAACATGCTCTATAACTTC			1	1	45975397	diploid	other	BARCSoySNP6K	1	BOT	CTTTTCTTTTTGGGCTTTTAATAATTTTCTCTTATTCCCTTTACGGGAGTATACAAGCCA[T/C]GAAGTTATAGAGCATGTTTTTTGGGCTAATGGGCCATTTGTAATGGGTGAATCTAGCTTG	CAAGCTAGATTCACCCATTACAAATGGCCCATTAGCCCAAAAAACATGCTCTATAACTTC[A/G]TGGCTTGTATACTCCCGTAAAGGGAATAAGAGAAAATTATTAAAAGCCCAAAAAGAAAAG	892
Gm01_4642545_A_G-1_T_F_2179333014	Gm01_4642545_A_G	TOP	[A/G]	72703444	TTCAAGTGCACGCATGCATTATCAAATCAATGGTTTATATCACCTGTCAA			1	1	4642545	diploid	other	BARCSoySNP6K	1	TOP	AGATATCTATTTCAAGTGCACGCATGCATTATCAAATCAATGGTTTATATCACCTGTCAA[A/G]GTAGAACAAACAATATTATAGCAACAACGTTTGGTTGGCTAGATCCAACATCATGTTTAT	AGATATCTATTTCAAGTGCACGCATGCATTATCAAATCAATGGTTTATATCACCTGTCAA[A/G]GTAGAACAAACAATATTATAGCAACAACGTTTGGTTGGCTAGATCCAACATCATGTTTAT	892
Gm01_46534870_A_G-1_T_F_2179333218	Gm01_46534870_A_G	TOP	[A/G]	74688508	ACAGGAATGCTATCATTCATCCCATTATAAACACGCACATGAGTCGTCCC			1	1	46534870	diploid	other	BARCSoySNP6K	1	TOP	ATGGAGATGCACAGGAATGCTATCATTCATCCCATTATAAACACGCACATGAGTCGTCCC[A/G]CCATAAAAGGCATCATCACTCAGACCATCTTGAACACATACAATAATCAAGAACACAATA	ATGGAGATGCACAGGAATGCTATCATTCATCCCATTATAAACACGCACATGAGTCGTCCC[A/G]CCATAAAAGGCATCATCACTCAGACCATCTTGAACACATACAATAATCAAGAACACAATA	892
Gm01_46545441_G_A-1_B_R_2179333221	Gm01_46545441_G_A	BOT	[T/C]	34784355	TTACAGATTAACTGATCCATATGAGCCCAATTCATAAGCCTTAGCTCAAA			1	1	46545441	diploid	other	BARCSoySNP6K	1	TOP	TAGTGTTATATATAGTAACATTATTTATTTTATAATATAATTGGTCTATTAGTTAAGTTG[A/G]TTTGAGCTAAGGCTTATGAATTGGGCTCATATGGATCAGTTAATCTGTAAGCCTCATACG	TAGTGTTATATATAGTAACATTATTTATTTTATAATATAATTGGTCTATTAGTTAAGTTG[A/G]TTTGAGCTAAGGCTTATGAATTGGGCTCATATGGATCAGTTAATCTGTAAGCCTCATACG	892
Gm01_46672210_C_A-1_T_F_2179333222	Gm01_46672210_C_A	TOP	[A/C]	69615501	TCACCATGTCTTGTCATTGACACCTCAATGCCATGTCATCACCTTCTTTC			1	1	46672210	diploid	other	BARCSoySNP6K	1	TOP	GAGTGTCACGTCACCATGTCTTGTCATTGACACCTCAATGCCATGTCATCACCTTCTTTC[A/C]TTTTTCCCCTTCTTTCCCTTCTCTAATGGAAACTATGACCATCATGTCATCACCACACTG	GAGTGTCACGTCACCATGTCTTGTCATTGACACCTCAATGCCATGTCATCACCTTCTTTC[A/C]TTTTTCCCCTTCTTTCCCTTCTCTAATGGAAACTATGACCATCATGTCATCACCACACTG	892
Gm01_46765711_G_A-1_T_F_2179333224	Gm01_46765711_G_A	TOP	[A/G]	19762351	ATAACCGAAGATGACGTATGTTGTAAAATCACATTTATAACATGCTCGGG			1	1	46765711	diploid	other	BARCSoySNP6K	1	TOP	TTGATTTTTAATAACCGAAGATGACGTATGTTGTAAAATCACATTTATAACATGCTCGGG[A/G]AACATGCAATAAGTGATCCTTTATTTGAGGAAGAATTATTATACCTTAACTTAGCCTAAT	TTGATTTTTAATAACCGAAGATGACGTATGTTGTAAAATCACATTTATAACATGCTCGGG[A/G]AACATGCAATAAGTGATCCTTTATTTGAGGAAGAATTATTATACCTTAACTTAGCCTAAT	892
Gm01_46833359_C_T-1_T_R_2179333227	Gm01_46833359_C_T	TOP	[A/G]	44769507	TGGTAAACTACTTCTTTAAAGTTCGCTAATTCAATCACGATCTACACACA			1	1	46833359	diploid	other	BARCSoySNP6K	1	BOT	CTTCTACTTACGCACACTTCTATTTAACTGCTATTCCATTATTTTTTTATTTTTTTTACT[T/C]TGTGTGTAGATCGTGATTGAATTAGCGAACTTTAAAGAAGTAGTTTACCAATTTAATTAT	ATAATTAAATTGGTAAACTACTTCTTTAAAGTTCGCTAATTCAATCACGATCTACACACA[A/G]AGTAAAAAAAATAAAAAAATAATGGAATAGCAGTTAAATAGAAGTGTGCGTAAGTAGAAG	892
Gm01_47130768_A_G-1_B_R_2179333233	Gm01_47130768_A_G	BOT	[T/C]	50739486	GAGTATTCAACGGGGATGGTAACGGTAGTAACTATGAGAGAAATATCATG			1	1	47130768	diploid	other	BARCSoySNP6K	1	TOP	GTTATTATAGCCTCTGCATTGTAGGGGCATAATATCAAGTACAGAACTAGTTTATAAAAA[A/G]CATGATATTTCTCTCATAGTTACTACCGTTACCATCCCCGTTGAATACTCCATGATTTCT	GTTATTATAGCCTCTGCATTGTAGGGGCATAATATCAAGTACAGAACTAGTTTATAAAAA[A/G]CATGATATTTCTCTCATAGTTACTACCGTTACCATCCCCGTTGAATACTCCATGATTTCT	892
Gm01_4726775_C_A-1_T_F_2179333016	Gm01_4726775_C_A	TOP	[A/C]	48769426	CGACTAAACATTGGTTTTCCCCATTAACATTTCGTACAAATTTGTTTCGT			1	1	4726775	diploid	other	BARCSoySNP6K	1	TOP	AAGTGTTGGACGACTAAACATTGGTTTTCCCCATTAACATTTCGTACAAATTTGTTTCGT[A/C]CTATATAGCATAACTCATAAATTAAATCAATTCGACAATACATAAAAAGTTTAATGTGAT	AAGTGTTGGACGACTAAACATTGGTTTTCCCCATTAACATTTCGTACAAATTTGTTTCGT[A/C]CTATATAGCATAACTCATAAATTAAATCAATTCGACAATACATAAAAAGTTTAATGTGAT	892
Gm01_47296536_T_C-1_B_F_2179333234	Gm01_47296536_T_C	BOT	[T/C]	21689346	AAGCCTGAGGAGAACTTCTTTAGTGACCTTTCAAAGGCCAAAGAAGACAA			1	1	47296536	diploid	other	BARCSoySNP6K	1	BOT	TGATTCCCCAAAGCCTGAGGAGAACTTCTTTAGTGACCTTTCAAAGGCCAAAGAAGACAA[T/C]GCTTCTTTGAATTTAAACGGGAGAGGGTTTCTGGTTGCAAACAGTAATAAACCTGTTGAA	TTCAACAGGTTTATTACTGTTTGCAACCAGAAACCCTCTCCCGTTTAAATTCAAAGAAGC[A/G]TTGTCTTCTTTGGCCTTTGAAAGGTCACTAAAGAAGTTCTCCTCAGGCTTTGGGGAATCA	892
Gm01_47342247_A_G-1_B_R_2179333237	Gm01_47342247_A_G	BOT	[T/C]	42784386	AAGTTGTGAATTCCACTACAATCCCTTGTCAATGTTTCTCTTTACATACA			1	1	47342247	diploid	other	BARCSoySNP6K	1	TOP	CATATAGCTTACTGGCCAACTTGTGGCCTGTTATGAAAAAAAGAAAAATATTATAAAAAA[A/G]TGTATGTAAAGAGAAACATTGACAAGGGATTGTAGTGGAATTCACAACTTGTTAGTCTCT	CATATAGCTTACTGGCCAACTTGTGGCCTGTTATGAAAAAAAGAAAAATATTATAAAAAA[A/G]TGTATGTAAAGAGAAACATTGACAAGGGATTGTAGTGGAATTCACAACTTGTTAGTCTCT	892
Gm01_47505074_T_C-1_T_R_2179333239	Gm01_47505074_T_C	TOP	[A/G]	71731351	CTCAAAAAGTCCAGCTGGATAACTGATCACGTGCTAAGCGTGCACCATGC			1	1	47505074	diploid	other	BARCSoySNP6K	1	BOT	CCCCCGCTTTGCGCCAAAAGTCACATGGGAAGTCCAGTTGTCACGTGCATGTGCACTTAG[T/C]GCATGGTGCACGCTTAGCACGTGATCAGTTATCCAGCTGGACTTTTTGAGCCGCACAACC	GGTTGTGCGGCTCAAAAAGTCCAGCTGGATAACTGATCACGTGCTAAGCGTGCACCATGC[A/G]CTAAGTGCACATGCACGTGACAACTGGACTTCCCATGTGACTTTTGGCGCAAAGCGGGGG	892
Gm01_47601703_T_C-1_T_R_2179333241	Gm01_47601703_T_C	TOP	[A/G]	60796320	TAGAGAGATCCCTCAATACTTCGATTGCTTGAAGTCGCTTCACTTTCGGC			1	1	47601703	diploid	other	BARCSoySNP6K	1	BOT	TGAAGTATGTGTCTGCACGAACGAGCTAAAACTTAAAAATCTGAATCCCTTACAATCATA[T/C]GCCGAAAGTGAAGCGACTTCAAGCAATCGAAGTATTGAGGGATCTCTCTAACCCATGATG	CATCATGGGTTAGAGAGATCCCTCAATACTTCGATTGCTTGAAGTCGCTTCACTTTCGGC[A/G]TATGATTGTAAGGGATTCAGATTTTTAAGTTTTAGCTCGTTCGTGCAGACACATACTTCA	892
Gm01_47734651_C_A-1_T_F_2179333244	Gm01_47734651_C_A	TOP	[A/C]	21704427	CACATTCATCCTTTTCTTAATTCAATTTTTCATACTTACCCTTTCCTTTC			1	1	47734651	diploid	other	BARCSoySNP6K	1	TOP	CTTTCCACCTCACATTCATCCTTTTCTTAATTCAATTTTTCATACTTACCCTTTCCTTTC[A/C]TTTTTATTTTAATTTTAAAATCACAAAAAAAAAAAAGACTGTGCAACTTGAGATTTCCTA	CTTTCCACCTCACATTCATCCTTTTCTTAATTCAATTTTTCATACTTACCCTTTCCTTTC[A/C]TTTTTATTTTAATTTTAAAATCACAAAAAAAAAAAAGACTGTGCAACTTGAGATTTCCTA	892
Gm01_47807975_G_A-1_T_F_2179333246	Gm01_47807975_G_A	TOP	[A/G]	49649423	TACTTAGACAAAAGTGGATTGGATATAACAAAGGCCCCATTTGGAAAAGA			1	1	47807975	diploid	other	BARCSoySNP6K	1	TOP	TATGGGAGTGTACTTAGACAAAAGTGGATTGGATATAACAAAGGCCCCATTTGGAAAAGA[A/G]AGAAATGTCCCAATCAAAATATTCTTACATTTCATGAAGGAGAATTGCTATTGGCACACC	TATGGGAGTGTACTTAGACAAAAGTGGATTGGATATAACAAAGGCCCCATTTGGAAAAGA[A/G]AGAAATGTCCCAATCAAAATATTCTTACATTTCATGAAGGAGAATTGCTATTGGCACACC	892
Gm01_47853391_T_C-1_B_F_2179333248	Gm01_47853391_T_C	BOT	[T/C]	43704318	AAGTTGTGCGTCGTTTCGGCTTCTTCCGGGATCTCCGTCGTCGATGTCGC			1	1	47853391	diploid	other	BARCSoySNP6K	1	BOT	TTGGAGAGGGAAGTTGTGCGTCGTTTCGGCTTCTTCCGGGATCTCCGTCGTCGATGTCGC[T/C]GCGCCGTCGCCGCGGATTTGGTCGGTTCGGCTGCCGGAAGGGTTCGAGCCGGTGACTGTT	AACAGTCACCGGCTCGAACCCTTCCGGCAGCCGAACCGACCAAATCCGCGGCGACGGCGC[A/G]GCGACATCGACGACGGAGATCCCGGAAGAAGCCGAAACGACGCACAACTTCCCTCTCCAA	892
Gm01_47942462_A_C-1_T_F_2179333250	Gm01_47942462_A_C	TOP	[A/C]	23686391	AGAAGCACGCTAAGCGCGAATACATACACCCTCGCTAAGCAAGCAGCATG			1	1	47942462	diploid	other	BARCSoySNP6K	1	TOP	TAAGCGAGGGAGAAGCACGCTAAGCGCGAATACATACACCCTCGCTAAGCAAGCAGCATG[A/C]ACTAAGTGTGAATACAGGCACCCGCGCTAAGCGAGCAGAGCATGCTAAGCGCGAGTACGC	TAAGCGAGGGAGAAGCACGCTAAGCGCGAATACATACACCCTCGCTAAGCAAGCAGCATG[A/C]ACTAAGTGTGAATACAGGCACCCGCGCTAAGCGAGCAGAGCATGCTAAGCGCGAGTACGC	892
Gm01_48119773_C_T-1_B_F_2179333254	Gm01_48119773_C_T	BOT	[T/C]	12797476	TGAGTGTTAAATGCGCCGAGTCAAGAAATGTTACTCCCTCGGTTCTAGAT			1	1	48119773	diploid	other	BARCSoySNP6K	1	BOT	ATTGATGAAGTGAGTGTTAAATGCGCCGAGTCAAGAAATGTTACTCCCTCGGTTCTAGAT[T/C]ATATAATATTTTAGAGAAGATTTTTTTTTTCAAAATATGTCATTTTGTAAATTTAGTGTT	AACACTAAATTTACAAAATGACATATTTTGAAAAAAAAAATCTTCTCTAAAATATTATAT[A/G]ATCTAGAACCGAGGGAGTAACATTTCTTGACTCGGCGCATTTAACACTCACTTCATCAAT	892
Gm01_48181097_C_T-1_B_F_2179333256	Gm01_48181097_C_T	BOT	[T/C]	21665402	AATTATGGAGGAAGCTTTTAATTTGGAGGTACCTATTAGGTTACCCGCGA			1	1	48181097	diploid	other	BARCSoySNP6K	1	BOT	ATCGCACTACAATTATGGAGGAAGCTTTTAATTTGGAGGTACCTATTAGGTTACCCGCGA[T/C]GAAACTTCTCAGGCTGGGGTTAGACGACCAAATACTGCAGGTATCATCACGGTGTTGGTC	GACCAACACCGTGATGATACCTGCAGTATTTGGTCGTCTAACCCCAGCCTGAGAAGTTTC[A/G]TCGCGGGTAACCTAATAGGTACCTCCAAATTAAAAGCTTCCTCCATAATTGTAGTGCGAT	892
Gm01_48222840_C_T-1_T_R_2179333259	Gm01_48222840_C_T	TOP	[A/G]	27755321	GGTTGGTTGCTTTTGACCAACTCAAACAAATTAGTGTCGGCTATGATCTA			1	1	48222840	diploid	other	BARCSoySNP6K	1	BOT	ACTTTTTCCCGATGTGGGACTTCACCTCACACTTGTAACCCAACACGTTGTTGCTAGTTG[T/C]TAGATCATAGCCGACACTAATTTGTTTGAGTTGGTCAAAAGCAACCAACCCTAAAATTAG	CTAATTTTAGGGTTGGTTGCTTTTGACCAACTCAAACAAATTAGTGTCGGCTATGATCTA[A/G]CAACTAGCAACAACGTGTTGGGTTACAAGTGTGAGGTGAAGTCCCACATCGGGAAAAAGT	892
Gm01_48469239_T_C-1_T_R_2179333265	Gm01_48469239_T_C	TOP	[A/G]	62717366	GTTATGTTGGCGCTGTGATCCAGTGCGGTGGGGAGTAGGTTCCCCAAAGG			1	1	48469239	diploid	other	BARCSoySNP6K	1	BOT	GATGAAAAAAAAATTTACGTCCATAAAAAAAAACTTTGTTATTTACGTTTATAACGAGTG[T/C]CCTTTGGGGAACCTACTCCCCACCGCACTGGATCACAGCGCCAACATAACTGAACCTTTC	GAAAGGTTCAGTTATGTTGGCGCTGTGATCCAGTGCGGTGGGGAGTAGGTTCCCCAAAGG[A/G]CACTCGTTATAAACGTAAATAACAAAGTTTTTTTTTATGGACGTAAATTTTTTTTTCATC	892
Gm01_48524758_C_T-1_T_R_2179333267	Gm01_48524758_C_T	TOP	[A/G]	37713489	TTCCGGAAGATCGGCGCGGCGCCATCGCAGACGGCGCACGCGGAGATGCC			1	1	48524758	diploid	other	BARCSoySNP6K	1	BOT	CGTTGCCAAGCGCCTCCCCTTCCCCGGCTCCGGCGATGGCCCCGATGGCTACTGGAACCG[T/C]GGCATCTCCGCGTGCGCCGTCTGCGATGGCGCCGCGCCGATCTTCCGGAACAAGCCACTG	CAGTGGCTTGTTCCGGAAGATCGGCGCGGCGCCATCGCAGACGGCGCACGCGGAGATGCC[A/G]CGGTTCCAGTAGCCATCGGGGCCATCGCCGGAGCCGGGGAAGGGGAGGCGCTTGGCAACG	892
Gm01_48565309_G_A-1_T_F_2179333268	Gm01_48565309_G_A	TOP	[A/G]	51627328	GTCCTGCAAACAAAAAGTCACAGTCAGATCCAGCACTGAAGCTGAATATC			1	1	48565309	diploid	other	BARCSoySNP6K	1	TOP	TATCTTGGGGGTCCTGCAAACAAAAAGTCACAGTCAGATCCAGCACTGAAGCTGAATATC[A/G]CAGTCATAGCAGAATTACAAGTACTATTCACTACTCCTGTCCTTTTCTGTGACAACCAAA	TATCTTGGGGGTCCTGCAAACAAAAAGTCACAGTCAGATCCAGCACTGAAGCTGAATATC[A/G]CAGTCATAGCAGAATTACAAGTACTATTCACTACTCCTGTCCTTTTCTGTGACAACCAAA	892
Gm01_48617111_G_A-1_T_F_2179333270	Gm01_48617111_G_A	TOP	[A/G]	23628412	AAGTATAAAGCGAATATTTATGGCTTCTCTCTCGCTTTGTTCCTCAAACT			1	1	48617111	diploid	other	BARCSoySNP6K	1	TOP	AGCAAGTGAAAAGTATAAAGCGAATATTTATGGCTTCTCTCTCGCTTTGTTCCTCAAACT[A/G]TTCTCTTATATTGCTCTTCATATGGCGGCAGATGGCGGTGCAGGGAGACCGAACTGGTGA	AGCAAGTGAAAAGTATAAAGCGAATATTTATGGCTTCTCTCTCGCTTTGTTCCTCAAACT[A/G]TTCTCTTATATTGCTCTTCATATGGCGGCAGATGGCGGTGCAGGGAGACCGAACTGGTGA	892
Gm01_48684218_C_T-1_T_R_2179333273	Gm01_48684218_C_T	TOP	[A/G]	11715350	TCAGAATTACAAAAAGGTGGTCCAAGAGGTACTAGCGCCATTTCCAAACT			1	1	48684218	diploid	other	BARCSoySNP6K	1	BOT	TTTGTCCTCGTCTCCAACGAGCGTCCACGTATGTCTGGGAGCTTCACGCTATCACATCAG[T/C]AGTTTGGAAATGGCGCTAGTACCTCTTGGACCACCTTTTTGTAATTCTGACCGATCACCG	CGGTGATCGGTCAGAATTACAAAAAGGTGGTCCAAGAGGTACTAGCGCCATTTCCAAACT[A/G]CTGATGTGATAGCGTGAAGCTCCCAGACATACGTGGACGCTCGTTGGAGACGAGGACAAA	892
Gm01_48740400_G_A-1_B_R_2179333275	Gm01_48740400_G_A	BOT	[T/C]	71657307	TTAGTTTCTTCCCCAAACGCTAAGTACCCTAAACCCCCAAACAAACCGAA			1	1	48740400	diploid	other	BARCSoySNP6K	1	TOP	CTTTGGAAACTGAGGCGAAGGACAAGAAGAATTTCGGTAGGGTTTTGGGTTTGGGGATGG[A/G]TTCGGTTTGTTTGGGGGTTTAGGGTACTTAGCGTTTGGGGAAGAAACTAAGGATATTATT	CTTTGGAAACTGAGGCGAAGGACAAGAAGAATTTCGGTAGGGTTTTGGGTTTGGGGATGG[A/G]TTCGGTTTGTTTGGGGGTTTAGGGTACTTAGCGTTTGGGGAAGAAACTAAGGATATTATT	892
Gm01_48860794_C_T-1_B_F_2179333276	Gm01_48860794_C_T	BOT	[T/C]	23774371	CCAGGGAAACTCTACTGCAAGAATGGCTCTTAACACCGGAAGCTTTTTCA			1	1	48860794	diploid	other	BARCSoySNP6K	1	BOT	GCAAGGAATCCCAGGGAAACTCTACTGCAAGAATGGCTCTTAACACCGGAAGCTTTTTCA[T/C]CGTCCTCCCCATCCTTGATGGCAAGAATTGGGAAAGATGGTGCATCCAGATGAAGGCAAT	ATTGCCTTCATCTGGATGCACCATCTTTCCCAATTCTTGCCATCAAGGATGGGGAGGACG[A/G]TGAAAAAGCTTCCGGTGTTAAGAGCCATTCTTGCAGTAGAGTTTCCCTGGGATTCCTTGC	892
Gm01_49029066_T_G-1_B_F_2179333278	Gm01_49029066_T_G	BOT	[T/G]	38678359	AACCAACAAGCAGCAACAATTATAAAGAGGGTAATGTGGAAGCCGAGGAG			1	1	49029066	diploid	other	BARCSoySNP6K	1	BOT	GACATCTCTGAACCAACAAGCAGCAACAATTATAAAGAGGGTAATGTGGAAGCCGAGGAG[T/G]CAAACATCAAACTAGTTGATGAGTAAGGACATCTACATGATTTTTAAATGAGTTGCTTAT	ATAAGCAACTCATTTAAAAATCATGTAGATGTCCTTACTCATCAACTAGTTTGATGTTTG[A/C]CTCCTCGGCTTCCACATTACCCTCTTTATAATTGTTGCTGCTTGTTGGTTCAGAGATGTC	892
Gm01_49121708_G_T-1_B_F_2179333280	Gm01_49121708_G_T	BOT	[T/G]	67641332	CAAAACCTTCTCCTCCTTATTAAACAACTTCCGGCGACCTATTCACGCAG			1	1	49121708	diploid	other	BARCSoySNP6K	1	BOT	TCTTATTCAACAAAACCTTCTCCTCCTTATTAAACAACTTCCGGCGACCTATTCACGCAG[T/G]CACGGAAGAATTAGAACAGCCATCCCAACACTTTAAAAGTCCATATACACGCAACAAGAC	GTCTTGTTGCGTGTATATGGACTTTTAAAGTGTTGGGATGGCTGTTCTAATTCTTCCGTG[A/C]CTGCGTGAATAGGTCGCCGGAAGTTGTTTAATAAGGAGGAGAAGGTTTTGTTGAATAAGA	892
Gm01_49196746_A_G-1_T_F_2179333282	Gm01_49196746_A_G	TOP	[A/G]	24640356	ATTCGTGTCTGTTGTGTCGGTGTTGGTGCTTCATAGGTCATACCACTTGC			1	1	49196746	diploid	other	BARCSoySNP6K	1	TOP	ATATCCACGTATTCGTGTCTGTTGTGTCGGTGTTGGTGCTTCATAGGTCATACCACTTGC[A/G]GAGAAAATAGTGGCCAATGAAAGCCTCCAACCCCAAGCTTGAAAGCACGCTCTGACCAAA	ATATCCACGTATTCGTGTCTGTTGTGTCGGTGTTGGTGCTTCATAGGTCATACCACTTGC[A/G]GAGAAAATAGTGGCCAATGAAAGCCTCCAACCCCAAGCTTGAAAGCACGCTCTGACCAAA	892
Gm01_49281276_T_G-1_T_R_2179333285	Gm01_49281276_T_G	TOP	[A/C]	62727423	CCCGAACTGAAGTTGCTTTTCTCCCGTGACCAGAAAACCAGGCATCATCT			1	1	49281276	diploid	other	BARCSoySNP6K	1	BOT	TTTAGTAATAACTCTTTATTAGTACTTCATGACCATAATCAGTTTCAGATAAGACAAACT[T/G]AGATGATGCCTGGTTTTCTGGTCACGGGAGAAAAGCAACTTCAGTTCGGGGAAGGGATTC	GAATCCCTTCCCCGAACTGAAGTTGCTTTTCTCCCGTGACCAGAAAACCAGGCATCATCT[A/C]AGTTTGTCTTATCTGAAACTGATTATGGTCATGAAGTACTAATAAAGAGTTATTACTAAA	892
Gm01_49322760_C_A-1_B_R_2179333287	Gm01_49322760_C_A	BOT	[T/G]	49627301	ATGCGCTCAACCAATAAAACCAATCACTGCTCCTGTCACGTTTCCTGCAA			1	1	49322760	diploid	other	BARCSoySNP6K	1	TOP	CCGGCAGTCCTCGTACCACATTAAATTCCATTCCGCACAAATAATTGCAACAAAACAATT[A/C]TTGCAGGAAACGTGACAGGAGCAGTGATTGGTTTTATTGGTTGAGCGCATTGACAAGACA	CCGGCAGTCCTCGTACCACATTAAATTCCATTCCGCACAAATAATTGCAACAAAACAATT[A/C]TTGCAGGAAACGTGACAGGAGCAGTGATTGGTTTTATTGGTTGAGCGCATTGACAAGACA	892
Gm01_49403702_A_G-1_T_F_2179333288	Gm01_49403702_A_G	TOP	[A/G]	29686436	TCCACCCTCAGCTCCGACGGGCACCGCCGGTTGAGATCCTCACCGCACCC			1	1	49403702	diploid	other	BARCSoySNP6K	1	TOP	GTCGCCGCCCTCCACCCTCAGCTCCGACGGGCACCGCCGGTTGAGATCCTCACCGCACCC[A/G]GTGGCGCCGCAGGACCCCGAGCCGCCTCTGGCCACCACCATCATGGGCAGATTGTAGCCG	GTCGCCGCCCTCCACCCTCAGCTCCGACGGGCACCGCCGGTTGAGATCCTCACCGCACCC[A/G]GTGGCGCCGCAGGACCCCGAGCCGCCTCTGGCCACCACCATCATGGGCAGATTGTAGCCG	892
Gm01_49412063_T_G-1_B_F_2179333290	Gm01_49412063_T_G	BOT	[T/G]	47648496	CGTGGATGTGATAAGAGAGAGATTGACATATTGTGGTTGTGAGAAACTTC			1	1	49412063	diploid	other	BARCSoySNP6K	1	BOT	TGATATATATCGTGGATGTGATAAGAGAGAGATTGACATATTGTGGTTGTGAGAAACTTC[T/G]GACTCAACTAAAAATAGCAAGTAGTACATAAAATTGGATATATTATTCTTCTCGAGTTGG	CCAACTCGAGAAGAATAATATATCCAATTTTATGTACTACTTGCTATTTTTAGTTGAGTC[A/C]GAAGTTTCTCACAACCACAATATGTCAATCTCTCTCTTATCACATCCACGATATATATCA	892
Gm01_49566893_G_T-1_T_R_2179333293	Gm01_49566893_G_T	TOP	[A/C]	15614499	CTTTGATCGTGGGTGGTGCTTGTATTGCTCCCAAACTATGCTGAACTGGC			1	1	49566893	diploid	other	BARCSoySNP6K	1	BOT	AGTACCTCTTCTCTCACCCCTTTTTACTTAAAATTAACTAAAGCTCGCATTTAAAACTAC[T/G]GCCAGTTCAGCATAGTTTGGGAGCAATACAAGCACCACCCACGATCAAAGCATCACATCG	CGATGTGATGCTTTGATCGTGGGTGGTGCTTGTATTGCTCCCAAACTATGCTGAACTGGC[A/C]GTAGTTTTAAATGCGAGCTTTAGTTAATTTTAAGTAAAAAGGGGTGAGAGAAGAGGTACT	892
Gm01_49687691_C_T-1_B_F_2179333296	Gm01_49687691_C_T	BOT	[T/C]	16653304	AGAAAAACCCACGTGGGGCACCAAGGGACAATACTGATTACTGAATACTA			1	1	49687691	diploid	other	BARCSoySNP6K	1	BOT	GTAATGCAGCAGAAAAACCCACGTGGGGCACCAAGGGACAATACTGATTACTGAATACTA[T/C]TAGTACATGTCTTTTCAAGCTGCATGAACAAACAACGATGCCCTACCCTTGGGAACAGCG	CGCTGTTCCCAAGGGTAGGGCATCGTTGTTTGTTCATGCAGCTTGAAAAGACATGTACTA[A/G]TAGTATTCAGTAATCAGTATTGTCCCTTGGTGCCCCACGTGGGTTTTTCTGCTGCATTAC	892
Gm01_49770288_T_C-1_B_F_2179333298	Gm01_49770288_T_C	BOT	[T/C]	13777346	CACGAGTAGGGTCAGGAAACTCGGAATCAAGTTGCTTGTGATAGATTAAG			1	1	49770288	diploid	other	BARCSoySNP6K	1	BOT	CCGGTAGTTGCACGAGTAGGGTCAGGAAACTCGGAATCAAGTTGCTTGTGATAGATTAAG[T/C]TGGCTCCAACGTTGTAAGTATTAGTAGGCCATTTCCGAATTATGAAGGAGGGAATTGACA	TGTCAATTCCCTCCTTCATAATTCGGAAATGGCCTACTAATACTTACAACGTTGGAGCCA[A/G]CTTAATCTATCACAAGCAACTTGATTCCGAGTTTCCTGACCCTACTCGTGCAACTACCGG	892
Gm01_49912586_C_A-1_T_F_2179333302	Gm01_49912586_C_A	TOP	[A/C]	73674480	TTGAAACCTTCATAACTCGATCAAGCCATATGGAGTGTGCAAAATCTCAT			1	1	49912586	diploid	other	BARCSoySNP6K	1	TOP	GGATTAGGAATTGAAACCTTCATAACTCGATCAAGCCATATGGAGTGTGCAAAATCTCAT[A/C]AAGTCGATGAGAAAATTTCGGTTCAAAATTAAATATTACTATTTATTAGAATAAAACATT	GGATTAGGAATTGAAACCTTCATAACTCGATCAAGCCATATGGAGTGTGCAAAATCTCAT[A/C]AAGTCGATGAGAAAATTTCGGTTCAAAATTAAATATTACTATTTATTAGAATAAAACATT	892
Gm01_49987647_C_T-1_T_R_2179333305	Gm01_49987647_C_T	TOP	[A/G]	14798366	AAAGTACTCTGGCACTCTGCTTTAGGCAGGGGAGTGACGCTGGAGCAAGG			1	1	49987647	diploid	other	BARCSoySNP6K	1	BOT	AAAATCAGTGGCAGATTCCCCTCAGCCGTCTCAACCAATGTGCGGGCGACACTGCCCTAA[T/C]CCTTGCTCCAGCGTCACTCCCCTGCCTAAAGCAGAGTGCCAGAGTACTTTGGATTTTAGT	ACTAAAATCCAAAGTACTCTGGCACTCTGCTTTAGGCAGGGGAGTGACGCTGGAGCAAGG[A/G]TTAGGGCAGTGTCGCCCGCACATTGGTTGAGACGGCTGAGGGGAATCTGCCACTGATTTT	892
Gm01_50035662_A_C-1_T_F_2179333306	Gm01_50035662_A_C	TOP	[A/C]	46780333	GATAATAGCACCATTCTTGCAGAAGGTATTGGGAAGGTGATGATCACACG			1	1	50035662	diploid	other	BARCSoySNP6K	1	TOP	GAGGTTTGCAGATAATAGCACCATTCTTGCAGAAGGTATTGGGAAGGTGATGATCACACG[A/C]AAGAATGGAGAGACAACGTATATGCATAGTGTACTGTATGTACCTTCAATGAAAAATAAT	GAGGTTTGCAGATAATAGCACCATTCTTGCAGAAGGTATTGGGAAGGTGATGATCACACG[A/C]AAGAATGGAGAGACAACGTATATGCATAGTGTACTGTATGTACCTTCAATGAAAAATAAT	892
Gm01_50098348_G_T-1_B_F_2179333308	Gm01_50098348_G_T	BOT	[T/G]	42713364	GTCACTTTGAAAAGTCGCATCCCTTGATAAGTTTTTGAAAAGACACCGAG			1	1	50098348	diploid	other	BARCSoySNP6K	1	BOT	AATTTTAAAAGTCACTTTGAAAAGTCGCATCCCTTGATAAGTTTTTGAAAAGACACCGAG[T/G]GCCTATAAATATTGTTGTCTTATCCTCTTAAAAACAAATTATTGGTCAAACACTTGTAAA	TTTACAAGTGTTTGACCAATAATTTGTTTTTAAGAGGATAAGACAACAATATTTATAGGC[A/C]CTCGGTGTCTTTTCAAAAACTTATCAAGGGATGCGACTTTTCAAAGTGACTTTTAAAATT	892
Gm01_50202416_C_T-1_B_F_2179333310	Gm01_50202416_C_T	BOT	[T/C]	32627328	CGTGACATCGCACTAAGCGCGATAGCTATGCTAAGCAGGTATGGTGGTGA			1	1	50202416	diploid	other	BARCSoySNP6K	1	BOT	TTAAAATTCACGTGACATCGCACTAAGCGCGATAGCTATGCTAAGCAGGTATGGTGGTGA[T/C]CACACGCTTAGCGCGTGCTTTGCACTAAGTGTGCTTTTAGGTTTCTTCGTGGGCCTTCTT	AAGAAGGCCCACGAAGAAACCTAAAAGCACACTTAGTGCAAAGCACGCGCTAAGCGTGTG[A/G]TCACCACCATACCTGCTTAGCATAGCTATCGCGCTTAGTGCGATGTCACGTGAATTTTAA	892
Gm01_50262496_T_C-1_B_F_2179333312	Gm01_50262496_T_C	BOT	[T/C]	33684499	GGAAATTGGAATAACTGCCCATCCCCTTTCGGTGGGGAATCTGAGACATG			1	1	50262496	diploid	other	BARCSoySNP6K	1	BOT	TGATAGATTTGGAAATTGGAATAACTGCCCATCCCCTTTCGGTGGGGAATCTGAGACATG[T/C]CTCACATCACAGATCTGCTCTTACATTTGCATGGTTCTAGATTATTATTTTCTTTTTGTA	TACAAAAAGAAAATAATAATCTAGAACCATGCAAATGTAAGAGCAGATCTGTGATGTGAG[A/G]CATGTCTCAGATTCCCCACCGAAAGGGGATGGGCAGTTATTCCAATTTCCAAATCTATCA	892
Gm01_50318073_A_G-1_T_F_2179333314	Gm01_50318073_A_G	TOP	[A/G]	14733438	GTAGTAGTTACTATTATGCCTAATTATGCAGTGTATGTAGTCAAGGCAGA			1	1	50318073	diploid	other	BARCSoySNP6K	1	TOP	CATTATACTAGTAGTAGTTACTATTATGCCTAATTATGCAGTGTATGTAGTCAAGGCAGA[A/G]TTTGGATGTTTGTTTAGATCCTAAACCTTAATTAGGAGAGAAAATGACCCTACGCGCACG	CATTATACTAGTAGTAGTTACTATTATGCCTAATTATGCAGTGTATGTAGTCAAGGCAGA[A/G]TTTGGATGTTTGTTTAGATCCTAAACCTTAATTAGGAGAGAAAATGACCCTACGCGCACG	892
Gm01_50423856_A_C-1_B_R_2179333317	Gm01_50423856_A_C	BOT	[T/G]	13671340	TGGCAAAAATCAGAGTTCTGGGTTCAAACCCGAAACGAGAGCGTGCGTGT			1	1	50423856	diploid	other	BARCSoySNP6K	1	TOP	TAAGACCGTGCAAAACTGCGGTTGTGAGGCCGTGACCAGTAATGACACAGACCCCGTACG[A/C]ACACGCACGCTCTCGTTTCGGGTTTGAACCCAGAACTCTGATTTTTGCCATCAGGCCAAA	TAAGACCGTGCAAAACTGCGGTTGTGAGGCCGTGACCAGTAATGACACAGACCCCGTACG[A/C]ACACGCACGCTCTCGTTTCGGGTTTGAACCCAGAACTCTGATTTTTGCCATCAGGCCAAA	892
Gm01_50507289_A_G-1_B_R_2179333319	Gm01_50507289_A_G	BOT	[T/C]	29763410	TCTTCCAAGACCATTAACATAGCCATTGGATTTACTATTAAAAGAAAAAA			1	1	50507289	diploid	other	BARCSoySNP6K	1	TOP	TGAGAAATATAATGATAACATTTATGAAAATACTCCTTAACCTTTATAAGATTAATATAT[A/G]TTTTTTCTTTTAATAGTAAATCCAATGGCTATGTTAATGGTCTTGGAAGAATCCTTTCTC	TGAGAAATATAATGATAACATTTATGAAAATACTCCTTAACCTTTATAAGATTAATATAT[A/G]TTTTTTCTTTTAATAGTAAATCCAATGGCTATGTTAATGGTCTTGGAAGAATCCTTTCTC	892
Gm01_50644671_A_C-1_B_R_2179333321	Gm01_50644671_A_C	BOT	[T/G]	26808357	AATAAACTATACGGCTGCAACCAAGCCAATGCCTCGAAAAGATACAAGCA			1	1	50644671	diploid	other	BARCSoySNP6K	1	TOP	TTGTTCTTTCTTTTTGGATTGTTTGATCATTCTTGTGAGAGCCAAGATGGCCAAATGATC[A/C]TGCTTGTATCTTTTCGAGGCATTGGCTTGGTTGCAGCCGTATAGTTTATTTTCTCTAATT	TTGTTCTTTCTTTTTGGATTGTTTGATCATTCTTGTGAGAGCCAAGATGGCCAAATGATC[A/C]TGCTTGTATCTTTTCGAGGCATTGGCTTGGTTGCAGCCGTATAGTTTATTTTCTCTAATT	892
Gm01_50744456_A_C-1_T_F_2179333322	Gm01_50744456_A_C	TOP	[A/C]	63645316	CAATTGGAGAAACATGGAGCTATGGCCTAAGGAGACAAGGTATTGGTTAT			1	1	50744456	diploid	other	BARCSoySNP6K	1	TOP	CCATGAGAAACAATTGGAGAAACATGGAGCTATGGCCTAAGGAGACAAGGTATTGGTTAT[A/C]AATTTTTTGAGTACATGAATGAAAGAAGAGTGACCGACATATTGGTTTGGTATTGACATG	CCATGAGAAACAATTGGAGAAACATGGAGCTATGGCCTAAGGAGACAAGGTATTGGTTAT[A/C]AATTTTTTGAGTACATGAATGAAAGAAGAGTGACCGACATATTGGTTTGGTATTGACATG	892
Gm01_50889550_T_C-1_T_R_2179333325	Gm01_50889550_T_C	TOP	[A/G]	51708490	TCATCAATGGTCGGGAAATAACTAAAGTGGAGCTTCGTATGTTGCAGGTC			1	1	50889550	diploid	other	BARCSoySNP6K	1	BOT	ATTCTGTTTCACAATAAACAAGATATGGTTATTAAGAGAGAGCCTCTCAATATGAATTTT[T/C]GACCTGCAACATACGAAGCTCCACTTTAGTTATTTCCCGACCATTGATGAAAACCTGAGT	ACTCAGGTTTTCATCAATGGTCGGGAAATAACTAAAGTGGAGCTTCGTATGTTGCAGGTC[A/G]AAAATTCATATTGAGAGGCTCTCTCTTAATAACCATATCTTGTTTATTGTGAAACAGAAT	892
Gm01_51034693_A_C-1_B_R_2179333327	Gm01_51034693_A_C	BOT	[T/G]	22645369	GAACTCAACAATGCAAAGAAAGAACTCGCAACATATATTGGCCCCCAAGC			1	1	51034693	diploid	other	BARCSoySNP6K	1	TOP	GGCTCCGGGAAAGGGGTTGTTAGGGTGTTGTTGGAGCATGGGGGCGGGAATTCCTTGAAT[A/C]GCTTGGGGGCCAATATATGTTGCGAGTTCTTTCTTTGCATTGTTGAGTTCGACCTGGATC	GGCTCCGGGAAAGGGGTTGTTAGGGTGTTGTTGGAGCATGGGGGCGGGAATTCCTTGAAT[A/C]GCTTGGGGGCCAATATATGTTGCGAGTTCTTTCTTTGCATTGTTGAGTTCGACCTGGATC	892
Gm01_51097931_C_A-1_T_F_2179333328	Gm01_51097931_C_A	TOP	[A/C]	64741396	GACTAGAACTAGTAGTGCACAGCTGCTTTGTGCAAGTTAAGTAGGAAAAA			1	1	51097931	diploid	other	BARCSoySNP6K	1	TOP	ATTTAACTATGACTAGAACTAGTAGTGCACAGCTGCTTTGTGCAAGTTAAGTAGGAAAAA[A/C]AAACAGGGATAAGATTGAATATTTTATATCCATGAATTTTAGAGTAAATATTCTTTTAGT	ATTTAACTATGACTAGAACTAGTAGTGCACAGCTGCTTTGTGCAAGTTAAGTAGGAAAAA[A/C]AAACAGGGATAAGATTGAATATTTTATATCCATGAATTTTAGAGTAAATATTCTTTTAGT	892
Gm01_51230562_C_A-1_B_R_2179333331	Gm01_51230562_C_A	BOT	[T/G]	56762410	TGATTGTTCTAAAGTGGAGTTGCTTGAACAGACAGCAATCCAACCAAGTC			1	1	51230562	diploid	other	BARCSoySNP6K	1	TOP	AGGGAGATGTGAAAGTATAAATGTACTTCATGGTACAGTTCCTTTGTGTTAAGTGAAATT[A/C]GACTTGGTTGGATTGCTGTCTGTTCAAGCAACTCCACTTTAGAACAATCAAGAAGAACAA	AGGGAGATGTGAAAGTATAAATGTACTTCATGGTACAGTTCCTTTGTGTTAAGTGAAATT[A/C]GACTTGGTTGGATTGCTGTCTGTTCAAGCAACTCCACTTTAGAACAATCAAGAAGAACAA	892
Gm01_51330200_C_A-1_B_R_2179333333	Gm01_51330200_C_A	BOT	[T/G]	31670372	TCGAGCAAATGCCACTCAGTACTTGACAGTAGACTAAATTGTCTTGCATT			1	1	51330200	diploid	other	BARCSoySNP6K	1	TOP	CCAAATAAACAGTGAAAAATAATATTTATTTTTCTACTTCGTTTAAAATCAATCAAAATT[A/C]AATGCAAGACAATTTAGTCTACTGTCAAGTACTGAGTGGCATTTGCTCGAAAACAAATTT	CCAAATAAACAGTGAAAAATAATATTTATTTTTCTACTTCGTTTAAAATCAATCAAAATT[A/C]AATGCAAGACAATTTAGTCTACTGTCAAGTACTGAGTGGCATTTGCTCGAAAACAAATTT	892
Gm01_51376821_C_A-1_B_R_2179333335	Gm01_51376821_C_A	BOT	[T/G]	57798429	TATGCAACAAACATATTTATTGTTTGATATACGGATGCTATTTAATATAC			1	1	51376821	diploid	other	BARCSoySNP6K	1	TOP	TCAATTCAGTTGTAAAAAAGATAATACAAATATTTTAAAAATTTGTATTCAATAATAACC[A/C]GTATATTAAATAGCATCCGTATATCAAACAATAAATATGTTTGTTGCATAAAAGAAAATA	TCAATTCAGTTGTAAAAAAGATAATACAAATATTTTAAAAATTTGTATTCAATAATAACC[A/C]GTATATTAAATAGCATCCGTATATCAAACAATAAATATGTTTGTTGCATAAAAGAAAATA	892
Gm01_5159361_A_G-1_T_F_2179333024	Gm01_5159361_A_G	TOP	[A/G]	58737320	TGATAATGCTGCCACAATGTACACAATGTCCCGTCTTCATCACTTACGCA			1	1	5159361	diploid	other	BARCSoySNP6K	1	TOP	GAAAGGTGTTTGATAATGCTGCCACAATGTACACAATGTCCCGTCTTCATCACTTACGCA[A/G]ATGATGTGGTCAAGGTCAGTGTTGTGATTGTTTACGACAGTGACGTGATGGTCCCATTTC	GAAAGGTGTTTGATAATGCTGCCACAATGTACACAATGTCCCGTCTTCATCACTTACGCA[A/G]ATGATGTGGTCAAGGTCAGTGTTGTGATTGTTTACGACAGTGACGTGATGGTCCCATTTC	892
Gm01_51636488_G_A-1_T_F_2179333340	Gm01_51636488_G_A	TOP	[A/G]	10636377	TGGGGGATGTCAGGGGTAAAAAAAAGGAGGTGTAAATAGCAATCCCTTTA			1	1	51636488	diploid	other	BARCSoySNP6K	1	TOP	TCTAGAAAATTGGGGGATGTCAGGGGTAAAAAAAAGGAGGTGTAAATAGCAATCCCTTTA[A/G]CTCGTCATCGTTGCTTGCACATGTAGGCTTACAGTTAGTCCTGATAACTTGTTAGGTTGG	TCTAGAAAATTGGGGGATGTCAGGGGTAAAAAAAAGGAGGTGTAAATAGCAATCCCTTTA[A/G]CTCGTCATCGTTGCTTGCACATGTAGGCTTACAGTTAGTCCTGATAACTTGTTAGGTTGG	892
Gm01_51721249_T_C-1_B_F_2179333342	Gm01_51721249_T_C	BOT	[T/C]	41626485	AAAGGTGAAGGTGAAACTTGCTTCATTAATGGAGGAAGCTAAAACAAATG			1	1	51721249	diploid	other	BARCSoySNP6K	1	BOT	ACGAAAATGAAAAGGTGAAGGTGAAACTTGCTTCATTAATGGAGGAAGCTAAAACAAATG[T/C]AGAAGAGATAGCAAATTTGAGGGAAAGAATTGTTGCACATGGAGAAGAATGTCGTGCATC	GATGCACGACATTCTTCTCCATGTGCAACAATTCTTTCCCTCAAATTTGCTATCTCTTCT[A/G]CATTTGTTTTAGCTTCCTCCATTAATGAAGCAAGTTTCACCTTCACCTTTTCATTTTCGT	892
Gm01_51764870_C_T-1_B_F_2179333344	Gm01_51764870_C_T	BOT	[T/C]	38668312	AGCGTGATGATTTGTGCGCATATCTCTCATCATGGGCCCATGTCATCCTC			1	1	51764870	diploid	other	BARCSoySNP6K	1	BOT	TAGTATTAATAGCGTGATGATTTGTGCGCATATCTCTCATCATGGGCCCATGTCATCCTC[T/C]GCTTATCAACGCTTCGCAGGCAAGGTAATAAAGCTGCGTTTGATCCGGTGTTCGTTTTAA	TTAAAACGAACACCGGATCAAACGCAGCTTTATTACCTTGCCTGCGAAGCGTTGATAAGC[A/G]GAGGATGACATGGGCCCATGATGAGAGATATGCGCACAAATCATCACGCTATTAATACTA	892
Gm01_51831718_G_A-1_T_F_2179333346	Gm01_51831718_G_A	TOP	[A/G]	26678328	GAGTGGCTGAGAGTTTACCTAAGCTAAAGTATTATGCATGGTTATAAGTG			1	1	51831718	diploid	other	BARCSoySNP6K	1	TOP	ATTCCCTCGTGAGTGGCTGAGAGTTTACCTAAGCTAAAGTATTATGCATGGTTATAAGTG[A/G]CCTCGGACTGTTTATCTAACCAAAGTAAAATAACAAAGATAAAAAAAAAAAAAAAAAGTG	ATTCCCTCGTGAGTGGCTGAGAGTTTACCTAAGCTAAAGTATTATGCATGGTTATAAGTG[A/G]CCTCGGACTGTTTATCTAACCAAAGTAAAATAACAAAGATAAAAAAAAAAAAAAAAAGTG	892
Gm01_51890126_A_G-1_T_F_2179333348	Gm01_51890126_A_G	TOP	[A/G]	46785306	ATGAAAGCTCTTCACTTGAGCTTCTACTTCTACATCATCGTCTTCACACT			1	1	51890126	diploid	other	BARCSoySNP6K	1	TOP	ATAATTAGCCATGAAAGCTCTTCACTTGAGCTTCTACTTCTACATCATCGTCTTCACACT[A/G]TCCCTATTCCTCTCCTTTCAAGTCAACACTGTAAAAGGGGTCAACAACACCAGCGCCAAT	ATAATTAGCCATGAAAGCTCTTCACTTGAGCTTCTACTTCTACATCATCGTCTTCACACT[A/G]TCCCTATTCCTCTCCTTTCAAGTCAACACTGTAAAAGGGGTCAACAACACCAGCGCCAAT	892
Gm01_52102056_T_C-1_T_R_2179333353	Gm01_52102056_T_C	TOP	[A/G]	45600402	CATTGATGGAGATAATGGAATGATTAATGATGTGTGTTGTTTGTTAAGGC			1	1	52102056	diploid	other	BARCSoySNP6K	1	BOT	CTATCCTCATCAATGGATATAGACCAATAACAACCTTCAATCTCAATATTTCTCTTCTAC[T/C]GCCTTAACAAACAACACACATCATTAATCATTCCATTATCTCCATCAATGAATATGGACT	AGTCCATATTCATTGATGGAGATAATGGAATGATTAATGATGTGTGTTGTTTGTTAAGGC[A/G]GTAGAAGAGAAATATTGAGATTGAAGGTTGTTATTGGTCTATATCCATTGATGAGGATAG	892
Gm01_52154366_A_G-1_B_R_2179333355	Gm01_52154366_A_G	BOT	[T/C]	63662333	AAACCTAAAATTAAGCGTCGTGTCGGCTTGCTTCAACCTCTGCCTATACC			1	1	52154366	diploid	other	BARCSoySNP6K	1	TOP	ATTGTGGGAAGAAGGTAGACCTGTGATAAAATCGAGTGATAGATATTCCCAGATTGCATA[A/G]GGTATAGGCAGAGGTTGAAGCAAGCCGACACGACGCTTAATTTTAGGTTTCACCTGTTGG	ATTGTGGGAAGAAGGTAGACCTGTGATAAAATCGAGTGATAGATATTCCCAGATTGCATA[A/G]GGTATAGGCAGAGGTTGAAGCAAGCCGACACGACGCTTAATTTTAGGTTTCACCTGTTGG	892
Gm01_52253980_C_T-1_B_F_2179333356	Gm01_52253980_C_T	BOT	[T/C]	36635358	CTCATAATTCCATTTTGGGAAGAATGCTCTACAGAAGCTAAGCGATCAGG			1	1	52253980	diploid	other	BARCSoySNP6K	1	BOT	TGAAGGTGGTCTCATAATTCCATTTTGGGAAGAATGCTCTACAGAAGCTAAGCGATCAGG[T/C]ACCTTAGGAGTTGCTGAAGAAAAGTTAGGTGCACCAGGAAAACTGAAAACATAAGGATGC	GCATCCTTATGTTTTCAGTTTTCCTGGTGCACCTAACTTTTCTTCAGCAACTCCTAAGGT[A/G]CCTGATCGCTTAGCTTCTGTAGAGCATTCTTCCCAAAATGGAATTATGAGACCACCTTCA	892
Gm01_52551516_A_G-1_T_F_2179333362	Gm01_52551516_A_G	TOP	[A/G]	33666446	ACTGGTGTTTGGTTTGTGTCGCACCGCCATTGTTTGGTGCTTCCGTTGCT			1	1	52551516	diploid	other	BARCSoySNP6K	1	TOP	TTCTTCCTTCACTGGTGTTTGGTTTGTGTCGCACCGCCATTGTTTGGTGCTTCCGTTGCT[A/G]GATTTGAGGAACTCTCCACCACCGCCATGCCGTTTCCGCCATCGAGATAAGCTTTGTTGT	TTCTTCCTTCACTGGTGTTTGGTTTGTGTCGCACCGCCATTGTTTGGTGCTTCCGTTGCT[A/G]GATTTGAGGAACTCTCCACCACCGCCATGCCGTTTCCGCCATCGAGATAAGCTTTGTTGT	892
Gm01_52642507_T_G-1_T_R_2179333365	Gm01_52642507_T_G	TOP	[A/C]	28678508	ACCTAAAATACGTGCCAACACTATAAGAGACTCTCACACCACAATGATAC			1	1	52642507	diploid	other	BARCSoySNP6K	1	BOT	CAACAAATTAGAAGTCAAAACCTCTTTTCTCAACTTATTAATTAATAAAACAAATTTTGT[T/G]GTATCATTGTGGTGTGAGAGTCTCTTATAGTGTTGGCACGTATTTTAGGTCTTAGCCGGC	GCCGGCTAAGACCTAAAATACGTGCCAACACTATAAGAGACTCTCACACCACAATGATAC[A/C]ACAAAATTTGTTTTATTAATTAATAAGTTGAGAAAAGAGGTTTTGACTTCTAATTTGTTG	892
Gm01_52887948_A_G-1_B_R_2179333367	Gm01_52887948_A_G	BOT	[T/C]	62662406	TACTTTTATAGATCATGCTTAAAGGCTTCATGCTTGCACCTCTTTCTTTT			1	1	52887948	diploid	other	BARCSoySNP6K	1	TOP	TAAACCTAAGTGGGCGCGTGACTCGCACGTCACGAAGTACAAAACTTTAGGTTGGAATTC[A/G]AAAAGAAAGAGGTGCAAGCATGAAGCCTTTAAGCATGATCTATAAAAGTAATGGACAAAA	TAAACCTAAGTGGGCGCGTGACTCGCACGTCACGAAGTACAAAACTTTAGGTTGGAATTC[A/G]AAAAGAAAGAGGTGCAAGCATGAAGCCTTTAAGCATGATCTATAAAAGTAATGGACAAAA	892
Gm01_5300057_T_C-1_T_R_2179333029	Gm01_5300057_T_C	TOP	[A/G]	25723474	GCATATATCGGAAAATGACTTTAAAGTGGGGAGAGAATATATTGCTTTCA			1	1	5300057	diploid	other	BARCSoySNP6K	1	BOT	TCTTTCAATTTGATAGATTTTATTACCACACATTGTTTGATAATTCTATTTTTTTTCTTT[T/C]TGAAAGCAATATATTCTCTCCCCACTTTAAAGTCATTTTCCGATATATGCACGACATTTA	TAAATGTCGTGCATATATCGGAAAATGACTTTAAAGTGGGGAGAGAATATATTGCTTTCA[A/G]AAAGAAAAAAAATAGAATTATCAAACAATGTGTGGTAATAAAATCTATCAAATTGAAAGA	892
Gm01_53242363_T_G-1_T_R_2179333369	Gm01_53242363_T_G	TOP	[A/C]	70616386	TTATGATATGCTCTTTGGAAAGAAGCAGGGCCCGAAGGAGAATCGAACAT			1	1	53242363	diploid	other	BARCSoySNP6K	1	BOT	TGAAGATAAACTTAAGGGGAAGATGATGAGAATTCCATGTCCATTTTGGTCATGTTTTTT[T/G]ATGTTCGATTCTCCTTCGGGCCCTGCTTCTTTCCAAAGAGCATATCATAACCTTAGCATG	CATGCTAAGGTTATGATATGCTCTTTGGAAAGAAGCAGGGCCCGAAGGAGAATCGAACAT[A/C]AAAAAACATGACCAAAATGGACATGGAATTCTCATCATCTTCCCCTTAAGTTTATCTTCA	892
Gm01_53278791_G_T-1_B_F_2179333370	Gm01_53278791_G_T	BOT	[T/G]	67797306	GTGCGCAAAGGGGTCTAATCCCAACACAACTATAACTTGCATATAGCATA			1	1	53278791	diploid	other	BARCSoySNP6K	1	BOT	TATCATTGTTGTGCGCAAAGGGGTCTAATCCCAACACAACTATAACTTGCATATAGCATA[T/G]GGATCGAGTGATATAATTAATATGGTGTCATTTGATTTTGAAAGATATAGAAAGTGATGA	TCATCACTTTCTATATCTTTCAAAATCAAATGACACCATATTAATTATATCACTCGATCC[A/C]TATGCTATATGCAAGTTATAGTTGTGTTGGGATTAGACCCCTTTGCGCACAACAATGATA	892
Gm01_53365928_A_G-1_B_R_2179333373	Gm01_53365928_A_G	BOT	[T/C]	18763382	CGCTGCGATCTCATACTCCAGCCATCATTAATTTGCATCAGAATTGCAAG			1	1	53365928	diploid	other	BARCSoySNP6K	1	TOP	TTTTAAAAATTTCGGCCCCACTGCTCCACCAAGCCATACATCTCCATCATGTACCTACAA[A/G]CTTGCAATTCTGATGCAAATTAATGATGGCTGGAGTATGAGATCGCAGCGTGTCAACTCA	TTTTAAAAATTTCGGCCCCACTGCTCCACCAAGCCATACATCTCCATCATGTACCTACAA[A/G]CTTGCAATTCTGATGCAAATTAATGATGGCTGGAGTATGAGATCGCAGCGTGTCAACTCA	892
Gm01_53570723_G_A-1_T_F_2179333374	Gm01_53570723_G_A	TOP	[A/G]	21726406	TTCTGCGTAACTGTAGCCACAATAATCTTTTTCACAGCCTATTCTAAGAG			1	1	53570723	diploid	other	BARCSoySNP6K	1	TOP	TGTAGTTGGTTTCTGCGTAACTGTAGCCACAATAATCTTTTTCACAGCCTATTCTAAGAG[A/G]CAGCTAAAGGAGTTACAACAGAAAGAGAATGATCTGGTCTTTCAATAATCCAGTAGGTGT	TGTAGTTGGTTTCTGCGTAACTGTAGCCACAATAATCTTTTTCACAGCCTATTCTAAGAG[A/G]CAGCTAAAGGAGTTACAACAGAAAGAGAATGATCTGGTCTTTCAATAATCCAGTAGGTGT	892
Gm01_53675540_T_C-1_T_R_2179333377	Gm01_53675540_T_C	TOP	[A/G]	33635422	CTGGCTTGAGACCAATTTTTTAACACCAAATCTTCCTAATCCATGTTCAT			1	1	53675540	diploid	other	BARCSoySNP6K	1	BOT	TCCTTTACCTCTTAAAATGGTGCAAATGAGACAAATAATAAAAACCTTTATTGGCTAGAC[T/C]ATGAACATGGATTAGGAAGATTTGGTGTTAAAAAATTGGTCTCAAGCCAGAAGAAACAGC	GCTGTTTCTTCTGGCTTGAGACCAATTTTTTAACACCAAATCTTCCTAATCCATGTTCAT[A/G]GTCTAGCCAATAAAGGTTTTTATTATTTGTCTCATTTGCACCATTTTAAGAGGTAAAGGA	892
Gm01_53772846_G_T-1_B_F_2179333378	Gm01_53772846_G_T	BOT	[T/G]	25671300	ATGTTGTGGTTGTGGGTAGCTTCAGTTTCAGTTTCGGCCTTTATCATTGC			1	1	53772846	diploid	other	BARCSoySNP6K	1	BOT	TGCAATATTCATGTTGTGGTTGTGGGTAGCTTCAGTTTCAGTTTCGGCCTTTATCATTGC[T/G]GCTGCAGCGGAGGCAGCACTGCGAATATCCGCAGGAGAGTTGGTTAAAGGCATTTGATAC	GTATCAAATGCCTTTAACCAACTCTCCTGCGGATATTCGCAGTGCTGCCTCCGCTGCAGC[A/C]GCAATGATAAAGGCCGAAACTGAAACTGAAGCTACCCACAACCACAACATGAATATTGCA	892
Gm01_53900971_G_A-1_B_R_2179333381	Gm01_53900971_G_A	BOT	[T/C]	44618467	ATTAAACGAGGATGAGACAGGTGTCGGGTTTAGGCAAGGAATTCATTCAA			1	1	53900971	diploid	other	BARCSoySNP6K	1	TOP	ATCGAAGCCCATGCATTTATTTGCAAAATACCTAAAAGTACATCTTACTAACATCTGTGA[A/G]TTGAATGAATTCCTTGCCTAAACCCGACACCTGTCTCATCCTCGTTTAATGCGTGATGAG	ATCGAAGCCCATGCATTTATTTGCAAAATACCTAAAAGTACATCTTACTAACATCTGTGA[A/G]TTGAATGAATTCCTTGCCTAAACCCGACACCTGTCTCATCCTCGTTTAATGCGTGATGAG	892
Gm01_54025362_C_T-1_T_R_2179333383	Gm01_54025362_C_T	TOP	[A/G]	28744466	TCTAGGTTTCTGAGGGACCACTCTGGTAAGAAGTCCAGGAAGAGGGTTGT			1	1	54025362	diploid	other	BARCSoySNP6K	1	BOT	TCCACCAAACCGCTTGACGGCATTGAATAGCTTACACAAGTCGAGCTCCTCGCCCTCGAA[T/C]ACAACCCTCTTCCTGGACTTCTTACCAGAGTGGTCCCTCAGAAACCTAGAGTAATCCAAG	CTTGGATTACTCTAGGTTTCTGAGGGACCACTCTGGTAAGAAGTCCAGGAAGAGGGTTGT[A/G]TTCGAGGGCGAGGAGCTCGACTTGTGTAAGCTATTCAATGCCGTCAAGCGGTTTGGTGGA	892
Gm01_54123492_T_C-1_T_R_2179333385	Gm01_54123492_T_C	TOP	[A/G]	26777355	AACTAACAACTTGCATTACCATTTTATTCACTTACATGACCCCTATACCA			1	1	54123492	diploid	other	BARCSoySNP6K	1	BOT	ATAAAATACTTTTTTTTTTATTTGTTACGTATGATGGTGGTGGTTTGTTACTTGTTGTGA[T/C]TGGTATAGGGGTCATGTAAGTGAATAAAATGGTAATGCAAGTTGTTAGTTGATAGAAATT	AATTTCTATCAACTAACAACTTGCATTACCATTTTATTCACTTACATGACCCCTATACCA[A/G]TCACAACAAGTAACAAACCACCACCATCATACGTAACAAATAAAAAAAAAAGTATTTTAT	892
Gm01_54220674_T_C-1_T_R_2179333387	Gm01_54220674_T_C	TOP	[A/G]	36765442	CACTGTTCCATTTGACTCCAACTAAAGAAAGCACAATTAAAAAAAGGAAA			1	1	54220674	diploid	other	BARCSoySNP6K	1	BOT	TCATGCATTTTATTTCTGCCAATTGTTCTTAGTTTTTGAAATCATTAAAATTTTTCCCCA[T/C]TTTCCTTTTTTTAATTGTGCTTTCTTTAGTTGGAGTCAAATGGAACAGTGCTATCAACTG	CAGTTGATAGCACTGTTCCATTTGACTCCAACTAAAGAAAGCACAATTAAAAAAAGGAAA[A/G]TGGGGAAAAATTTTAATGATTTCAAAAACTAAGAACAATTGGCAGAAATAAAATGCATGA	892
Gm01_54250250_T_C-1_T_R_2179333389	Gm01_54250250_T_C	TOP	[A/G]	33677455	GACTTACTCGTACATTTGACAACCTTTGTGGCTAAGGTTCTAGACTTCTA			1	1	54250250	diploid	other	BARCSoySNP6K	1	BOT	AAATTACAAAAGGCAAAAGACACATCAAAGCCAAAATTATGCTATCTTTTATAAAATGAA[T/C]TAGAAGTCTAGAACCTTAGCCACAAAGGTTGTCAAATGTACGAGTAAGTCGTTGGTTTGG	CCAAACCAACGACTTACTCGTACATTTGACAACCTTTGTGGCTAAGGTTCTAGACTTCTA[A/G]TTCATTTTATAAAAGATAGCATAATTTTGGCTTTGATGTGTCTTTTGCCTTTTGTAATTT	892
Gm01_54285824_G_A-1_T_F_2179333390	Gm01_54285824_G_A	TOP	[A/G]	49699419	TTCACAGTGTCAACTAACTAGTGATTTTGGAAGACAACTCCAGAGTGCTA			1	1	54285824	diploid	other	BARCSoySNP6K	1	TOP	CAATTCAGTGTTCACAGTGTCAACTAACTAGTGATTTTGGAAGACAACTCCAGAGTGCTA[A/G]TCGATCTATTAATTATATTTTGGTGTGCATAAAGAAATTCATTAAAAGAAAAACTCTAAC	CAATTCAGTGTTCACAGTGTCAACTAACTAGTGATTTTGGAAGACAACTCCAGAGTGCTA[A/G]TCGATCTATTAATTATATTTTGGTGTGCATAAAGAAATTCATTAAAAGAAAAACTCTAAC	892
Gm01_54432202_T_G-1_T_R_2179333393	Gm01_54432202_T_G	TOP	[A/C]	55645484	AATTCCCCTCTCCAAACCCAATAGAAGAAAGGTGTGGAAAAAATTTATGC			1	1	54432202	diploid	other	BARCSoySNP6K	1	BOT	TGTGCATAACCTTGCAAATGATACAAGCTATGACAATGGGAAAGATTTCAGTATTTCAAC[T/G]GCATAAATTTTTTCCACACCTTTCTTCTATTGGGTTTGGAGAGGGGAATTTTACATCTCT	AGAGATGTAAAATTCCCCTCTCCAAACCCAATAGAAGAAAGGTGTGGAAAAAATTTATGC[A/C]GTTGAAATACTGAAATCTTTCCCATTGTCATAGCTTGTATCATTTGCAAGGTTATGCACA	892
Gm01_54488416_C_A-1_B_R_2179333395	Gm01_54488416_C_A	BOT	[T/G]	56672348	AAGAAATAATCCATCATCCTAACTCATAAATGTTCCACCCGAAACCTAGA			1	1	54488416	diploid	other	BARCSoySNP6K	1	TOP	GAATTGTCATGCCTACATCTTAAAGAAAGCCCATAGATAGGATATCCATAATATTCTATC[A/C]TCTAGGTTTCGGGTGGAACATTTATGAGTTAGGATGATGGATTATTTCTTAATATTGTGA	GAATTGTCATGCCTACATCTTAAAGAAAGCCCATAGATAGGATATCCATAATATTCTATC[A/C]TCTAGGTTTCGGGTGGAACATTTATGAGTTAGGATGATGGATTATTTCTTAATATTGTGA	892
Gm01_54521885_T_C-1_B_F_2179333396	Gm01_54521885_T_C	BOT	[T/C]	33790417	CGTACAGACAGATGGTCCAAAATCTCCTAGTAAAGCCATCAGGTTCAGAT			1	1	54521885	diploid	other	BARCSoySNP6K	1	BOT	TCACGTTCCTCGTACAGACAGATGGTCCAAAATCTCCTAGTAAAGCCATCAGGTTCAGAT[T/C]ACTGGTTTAAGGACCACATCTCAAGTAACGATACCAGTCTTTGTAATAACGATGGCAAAA	TTTTGCCATCGTTATTACAAAGACTGGTATCGTTACTTGAGATGTGGTCCTTAAACCAGT[A/G]ATCTGAACCTGATGGCTTTACTAGGAGATTTTGGACCATCTGTCTGTACGAGGAACGTGA	892
Gm01_5453015_T_G-1_B_F_2179333030	Gm01_5453015_T_G	BOT	[T/G]	22664500	GGCAGGCTTCTGATTTCCCGGAGCTCCTTGCATTCATTCAAATAAAGTTC			1	1	5453015	diploid	other	BARCSoySNP6K	1	BOT	TATGTTTGGTGGCAGGCTTCTGATTTCCCGGAGCTCCTTGCATTCATTCAAATAAAGTTC[T/G]GTCAAGGAGAGACAGGCACTGATTGATGATGGAAGGACTGTGATATTGCTGGAATTAAGG	CCTTAATTCCAGCAATATCACAGTCCTTCCATCATCAATCAGTGCCTGTCTCTCCTTGAC[A/C]GAACTTTATTTGAATGAATGCAAGGAGCTCCGGGAAATCAGAAGCCTGCCACCAAACATA	892
Gm01_54622722_C_A-1_T_F_2179333398	Gm01_54622722_C_A	TOP	[A/C]	41738452	AGGTGGTAGTTGCAGATGGAGCCAACAAATAGAATAGTGCTCTTCTTTGG			1	1	54622722	diploid	other	BARCSoySNP6K	1	TOP	GAGGGAAGGAAGGTGGTAGTTGCAGATGGAGCCAACAAATAGAATAGTGCTCTTCTTTGG[A/C]TTCTTCATTAGCAAGTTTTAAGAATATTTCTTGTGTTATGATACAAATCATTTTATATTA	GAGGGAAGGAAGGTGGTAGTTGCAGATGGAGCCAACAAATAGAATAGTGCTCTTCTTTGG[A/C]TTCTTCATTAGCAAGTTTTAAGAATATTTCTTGTGTTATGATACAAATCATTTTATATTA	892
Gm01_54686660_C_A-1_T_F_2179333400	Gm01_54686660_C_A	TOP	[A/C]	50654339	CGACTCGGAGGTCGGAAAGGAGAGCGGTTTCTATGAATTTGTTGTCGTTG			1	1	54686660	diploid	other	BARCSoySNP6K	1	TOP	CGACGGCCGTCGACTCGGAGGTCGGAAAGGAGAGCGGTTTCTATGAATTTGTTGTCGTTG[A/C]GAGGCATTCGCCATGTATTTGCCAGCCTCTGCTCCATCTCCTCTGCCTCTGCTTCCCAAT	CGACGGCCGTCGACTCGGAGGTCGGAAAGGAGAGCGGTTTCTATGAATTTGTTGTCGTTG[A/C]GAGGCATTCGCCATGTATTTGCCAGCCTCTGCTCCATCTCCTCTGCCTCTGCTTCCCAAT	892
Gm01_54752856_A_C-1_B_R_2179333403	Gm01_54752856_A_C	BOT	[T/G]	60698413	TCATTTCTTCATGATACAGAAACTAAGGTGTTCCATGAAAATTTTTCAGA			1	1	54752856	diploid	other	BARCSoySNP6K	1	TOP	TAATTCTTTGATGTAGCCTGTATGACATATTTCAGATGGAAGGTAATCTAAAGTTTAAAC[A/C]TCTGAAAAATTTTCATGGAACACCTTAGTTTCTGTATCATGAAGAAATGACGGACATGCT	TAATTCTTTGATGTAGCCTGTATGACATATTTCAGATGGAAGGTAATCTAAAGTTTAAAC[A/C]TCTGAAAAATTTTCATGGAACACCTTAGTTTCTGTATCATGAAGAAATGACGGACATGCT	892
Gm01_54807842_C_A-1_B_R_2179333405	Gm01_54807842_C_A	BOT	[T/G]	60702467	CGTGTTCCTCGTCCCCGTGTATTGTCATCTAATGGTGCTGATAGTGATGC			1	1	54807842	diploid	other	BARCSoySNP6K	1	TOP	GGAACTTCCACCATTTAATTTCTTATACTCAATATTTCTTTCTTGACCAATGCAGAAATC[A/C]GCATCACTATCAGCACCATTAGATGACAATACACGGGGACGAGGAACACGAAAATTTGCT	GGAACTTCCACCATTTAATTTCTTATACTCAATATTTCTTTCTTGACCAATGCAGAAATC[A/C]GCATCACTATCAGCACCATTAGATGACAATACACGGGGACGAGGAACACGAAAATTTGCT	892
Gm01_54843428_G_T-1_B_F_2179333406	Gm01_54843428_G_T	BOT	[T/G]	34779421	TATATCATTCTTGACCTCGTCAGCAGCCCACCAATCTGCTAGAACAAGTT			1	1	54843428	diploid	other	BARCSoySNP6K	1	BOT	CATGAGTGTCTATATCATTCTTGACCTCGTCAGCAGCCCACCAATCTGCTAGAACAAGTT[T/G]GGCACGGTTTAACACACCAACCGCTTGCTCCTCCCCCGAATTCCACAATTAATCATAAAG	CTTTATGATTAATTGTGGAATTCGGGGGAGGAGCAAGCGGTTGGTGTGTTAAACCGTGCC[A/C]AACTTGTTCTAGCAGATTGGTGGGCTGCTGACGAGGTCAAGAATGATATAGACACTCATG	892
Gm01_54932021_T_G-1_B_F_2179333408	Gm01_54932021_T_G	BOT	[T/G]	61634435	TTGTGCTTTTAGTTGATTTATGGCAGAATGTTAGATATAGATTATCTAAG			1	1	54932021	diploid	other	BARCSoySNP6K	1	BOT	AAACAAAACTTTGTGCTTTTAGTTGATTTATGGCAGAATGTTAGATATAGATTATCTAAG[T/G]TTCCACATAATGCAATATTTTTTTTTACAATGGAACATATTGTTGAAGAAACTAAAAATG	CATTTTTAGTTTCTTCAACAATATGTTCCATTGTAAAAAAAAATATTGCATTATGTGGAA[A/C]CTTAGATAATCTATATCTAACATTCTGCCATAAATCAACTAAAAGCACAAAGTTTTGTTT	892
Gm01_54962372_G_A-1_B_R_2179333411	Gm01_54962372_G_A	BOT	[T/C]	15683447	TGGTGTCGGTCTTTCTCTCCGTCATGTGGTAAGTCATTTTCTTTCTTTCT			1	1	54962372	diploid	other	BARCSoySNP6K	1	TOP	CCTGCTCAAATTCATGATAATTGTAGCTGAGAGAAAGAAAGAAATTGATGAAGAGAGAGA[A/G]AGAAAGAAAGAAAATGACTTACCACATGACGGAGAGAAAGACCGACACCAAGTTGAGAAA	CCTGCTCAAATTCATGATAATTGTAGCTGAGAGAAAGAAAGAAATTGATGAAGAGAGAGA[A/G]AGAAAGAAAGAAAATGACTTACCACATGACGGAGAGAAAGACCGACACCAAGTTGAGAAA	892
Gm01_55060537_G_T-1_B_F_2179333412	Gm01_55060537_G_T	BOT	[T/G]	66721308	CAGCCAACGCAGCACTTGAATGGTGGCAGAAATACTAGTTTCAGGGAATC			1	1	55060537	diploid	other	BARCSoySNP6K	1	BOT	GGCCCCTCAGCAGCCAACGCAGCACTTGAATGGTGGCAGAAATACTAGTTTCAGGGAATC[T/G]CAAAAGCAATTTGGTTCCACAAATAATATTGCTGACCCTTCACTATCGAGTTCGCTTCCA	TGGAAGCGAACTCGATAGTGAAGGGTCAGCAATATTATTTGTGGAACCAAATTGCTTTTG[A/C]GATTCCCTGAAACTAGTATTTCTGCCACCATTCAAGTGCTGCGTTGGCTGCTGAGGGGCC	892
Gm01_55124547_G_A-1_T_F_2179333414	Gm01_55124547_G_A	TOP	[A/G]	35806342	AACAGCATTACACATTTACAACACTGGCACTGCCATTTAGATTTGTCCTT			1	1	55124547	diploid	other	BARCSoySNP6K	1	TOP	AGGAAAACAAAACAGCATTACACATTTACAACACTGGCACTGCCATTTAGATTTGTCCTT[A/G]GTAATCATGGAGAGGAACAAATCACGGGCCAAAATCATTAAGAATGCATTTGAATGAAGA	AGGAAAACAAAACAGCATTACACATTTACAACACTGGCACTGCCATTTAGATTTGTCCTT[A/G]GTAATCATGGAGAGGAACAAATCACGGGCCAAAATCATTAAGAATGCATTTGAATGAAGA	892
Gm01_55226574_A_G-1_T_F_2179333416	Gm01_55226574_A_G	TOP	[A/G]	20678450	CTTAAATCATCATTTTAACAACCATGAGCACTGTACTCTACTGTGTTGAG			1	1	55226574	diploid	other	BARCSoySNP6K	1	TOP	AATGTCATGACTTAAATCATCATTTTAACAACCATGAGCACTGTACTCTACTGTGTTGAG[A/G]GTATTTTTTGGTTTGTCCATTTGATGGAAAATGTTAATAAATCCATTTTTAACTGATCTT	AATGTCATGACTTAAATCATCATTTTAACAACCATGAGCACTGTACTCTACTGTGTTGAG[A/G]GTATTTTTTGGTTTGTCCATTTGATGGAAAATGTTAATAAATCCATTTTTAACTGATCTT	892
Gm01_55380880_T_C-1_B_F_2179333418	Gm01_55380880_T_C	BOT	[T/C]	16650459	AACCACACGAAGTAAAATAGGAAACATTCTGATGTCGTTCGTATTTCAGT			1	1	55380880	diploid	other	BARCSoySNP6K	1	BOT	CTTCCCAAACAACCACACGAAGTAAAATAGGAAACATTCTGATGTCGTTCGTATTTCAGT[T/C]CCTTCGTTGATGAGAAGGAGGGATATCCAACATACCAAGAATATCACCAAAAGTACTGGT	ACCAGTACTTTTGGTGATATTCTTGGTATGTTGGATATCCCTCCTTCTCATCAACGAAGG[A/G]ACTGAAATACGAACGACATCAGAATGTTTCCTATTTTACTTCGTGTGGTTGTTTGGGAAG	892
Gm01_5555585_C_T-1_B_F_2179333032	Gm01_5555585_C_T	BOT	[T/C]	67608401	TGAGTTAACACTTTGAATTACTTTGCAACACATTGGCCGCATTGCACCTC			1	1	5555585	diploid	other	BARCSoySNP6K	1	BOT	TAAACATACATGAGTTAACACTTTGAATTACTTTGCAACACATTGGCCGCATTGCACCTC[T/C]AACATCACAGCTTCGACATCATGACTCCATCATTGTGCCTCGTTTAAATCTTCAGATCTT	AAGATCTGAAGATTTAAACGAGGCACAATGATGGAGTCATGATGTCGAAGCTGTGATGTT[A/G]GAGGTGCAATGCGGCCAATGTGTTGCAAAGTAATTCAAAGTGTTAACTCATGTATGTTTA	892
Gm01_55598290_A_G-0_T_F_2177929996	Gm01_55598290_A_G	TOP	[A/G]	55801453	CGCTAGCCTGAAGCCTAGCCTGCGCCCTATCACTGTGTTGCTGAACCGCT			1	1	55598290	diploid	Glycine max	BARC	0	TOP	GCTGCTGAAGCGCTAGCCTGAAGCCTAGCCTGCGCCCTATCACTGTGTTGCTGAACCGCT[A/G]CACCAGTGCATATCGCCACTGCGTCTGGCGAGACAGGGTGCAACCAGTCAAACTGGCGAG	GCTGCTGAAGCGCTAGCCTGAAGCCTAGCCTGCGCCCTATCACTGTGTTGCTGAACCGCT[A/G]CACCAGTGCATATCGCCACTGCGTCTGGCGAGACAGGGTGCAACCAGTCAAACTGGCGAG	907
Gm01_55608992_G_A-1_T_F_2179333420	Gm01_55608992_G_A	TOP	[A/G]	17809431	ATATGATCAGAGGCACCTGAATCAAGTATCCAAGGACTGGGACCTTCAAT			1	1	55608992	diploid	other	BARCSoySNP6K	1	TOP	ATTACTAGAGATATGATCAGAGGCACCTGAATCAAGTATCCAAGGACTGGGACCTTCAAT[A/G]GATTGAGAGATACATGCGGTTAAAAAACATGGTACAAAGGAAGATTGTTTTTGGTTGTTG	ATTACTAGAGATATGATCAGAGGCACCTGAATCAAGTATCCAAGGACTGGGACCTTCAAT[A/G]GATTGAGAGATACATGCGGTTAAAAAACATGGTACAAAGGAAGATTGTTTTTGGTTGTTG	892
Gm01_55609908_C_T-0_T_R_2177929999	Gm01_55609908_C_T	TOP	[A/G]	59735498	TGGAACGTGTCAGTCTTGTGCTTCCTTCCTTTTCTCTCCATTAGGGTTTC			1	1	55609908	diploid	Glycine max	BARC	0	BOT	ATAATTCTTTCAATTGAAGGAGAACACAGGGTCGGAAGAAGCCATTTCTAATCAAAAAGA[T/C]GAAACCCTAATGGAGAGAAAAGGAAGGAAGCACAAGACTGACACGTTCCAAGTGTCAACA	TGTTGACACTTGGAACGTGTCAGTCTTGTGCTTCCTTCCTTTTCTCTCCATTAGGGTTTC[A/G]TCTTTTTGATTAGAAATGGCTTCTTCCGACCCTGTGTTCTCCTTCAATTGAAAGAATTAT	907
Gm01_55666300_G_A-1_T_F_2179333422	Gm01_55666300_G_A	TOP	[A/G]	36667444	CTTTACTTGAAAATTTTATAATGGATTATGGTGAGAACATGATGTGAAGA			1	1	55666300	diploid	other	BARCSoySNP6K	1	TOP	ATTTTTTATGCTTTACTTGAAAATTTTATAATGGATTATGGTGAGAACATGATGTGAAGA[A/G]TTCTTAATCCAATTTATAAATTGATTGTGCAAATTCTAGAGCTTGTTGAAAGAGTTAACA	ATTTTTTATGCTTTACTTGAAAATTTTATAATGGATTATGGTGAGAACATGATGTGAAGA[A/G]TTCTTAATCCAATTTATAAATTGATTGTGCAAATTCTAGAGCTTGTTGAAAGAGTTAACA	892
Gm01_55676492_A_G-0_B_R_2177930001	Gm01_55676492_A_G	BOT	[T/C]	46705337	AGGTTGAGAAGCAGCTTCTAGAATGGAGTCAAGGTCTCATACGAAGTCCT			1	1	55676492	diploid	Glycine max	BARC	0	TOP	AACAGCAAGGATAACAGCACTAGCAGGCCCAAAAGGGTGACCCACAAACCCATTTACCTG[A/G]AGGACTTCGTATGAGACCTTGACTCCATTCTAGAAGCTGCTTCTCAACCTCTTATTCTTC	AACAGCAAGGATAACAGCACTAGCAGGCCCAAAAGGGTGACCCACAAACCCATTTACCTG[A/G]AGGACTTCGTATGAGACCTTGACTCCATTCTAGAAGCTGCTTCTCAACCTCTTATTCTTC	907
Gm01_55751910_A_G-0_T_F_2177930002	Gm01_55751910_A_G	TOP	[A/G]	71674453	ATTCCAGCAATCAAGCCTTTTCTGAGTACTATGTGAGGAGGCTCCAGATA			1	1	55751910	diploid	Glycine max	BARC	0	TOP	TGGATACTGAATTCCAGCAATCAAGCCTTTTCTGAGTACTATGTGAGGAGGCTCCAGATA[A/G]CGCATGGCGATCAAGGACATGGTTGGGTCAAAATGATAGACTTGGGGGACATGGTGAGGA	TGGATACTGAATTCCAGCAATCAAGCCTTTTCTGAGTACTATGTGAGGAGGCTCCAGATA[A/G]CGCATGGCGATCAAGGACATGGTTGGGTCAAAATGATAGACTTGGGGGACATGGTGAGGA	907
Gm01_55789200_A_C-1_T_F_2179333424	Gm01_55789200_A_C	TOP	[A/C]	42731324	TTGGTAAACACATCTGCCAATTGAAGCCTCAGGAATGTGTGCTAGTTATT			1	1	55789200	diploid	other	BARCSoySNP6K	1	TOP	GGAGAGCCCTTTGGTAAACACATCTGCCAATTGAAGCCTCAGGAATGTGTGCTAGTTATT[A/C]GACCACTTTCTATATTTTCTTTGATGGCGTGTCAGTCTATCTATGTATGTTTGATTCTGT	GGAGAGCCCTTTGGTAAACACATCTGCCAATTGAAGCCTCAGGAATGTGTGCTAGTTATT[A/C]GACCACTTTCTATATTTTCTTTGATGGCGTGTCAGTCTATCTATGTATGTTTGATTCTGT	892
Gm01_55794390_G_A-0_B_R_2177930005	Gm01_55794390_G_A	BOT	[T/C]	15757328	CCGACAGCGGCAGTCGGCGAACTGGGCAGCGAAAAGGCGCATCACCGTTG			1	1	55794390	diploid	Glycine max	BARC	0	TOP	CGGGTCATTACCCACTGGTTCGTTGTCGAGACCAGTGGTTAAAGGAGCTGGCTGAGTGTC[A/G]CAACGGTGATGCGCCTTTTCGCTGCCCAGTTCGCCGACTGCCGCTGTCGGAGGTACATCC	CGGGTCATTACCCACTGGTTCGTTGTCGAGACCAGTGGTTAAAGGAGCTGGCTGAGTGTC[A/G]CAACGGTGATGCGCCTTTTCGCTGCCCAGTTCGCCGACTGCCGCTGTCGGAGGTACATCC	907
Gm01_55827001_C_T-0_T_R_2177930007	Gm01_55827001_C_T	TOP	[A/G]	41789393	GAAGGGGATTTAATGTGCATTTTTCTTTTACTTTAATGAGGCAGACGTTG			1	1	55827001	diploid	Glycine max	BARC	0	BOT	TCTCTCAAAACCCACATCTTAAAACAAGTTATAATGTAACCAGCCATATTAAGGCAATAA[T/C]CAACGTCTGCCTCATTAAAGTAAAAGAAAAATGCACATTAAATCCCCTTCAAAAACAGAA	TTCTGTTTTTGAAGGGGATTTAATGTGCATTTTTCTTTTACTTTAATGAGGCAGACGTTG[A/G]TTATTGCCTTAATATGGCTGGTTACATTATAACTTGTTTTAAGATGTGGGTTTTGAGAGA	907
Gm01_55854836_T_C-0_T_R_2177930009	Gm01_55854836_T_C	TOP	[A/G]	33714384	CTCCCTTATCCTTGTAAACCAAATTTCTCCGCCAATTTTAAAATACTTGA			1	1	55854836	diploid	Glycine max	BARC	0	BOT	AATTGATATATTTACCAACAAGTTAACAATCTTTAATCATTTTTGTCGTTGATCTTGTTT[T/C]TCAAGTATTTTAAAATTGGCGGAGAAATTTGGTTTACAAGGATAAGGGAGAATTTTTTAA	TTAAAAAATTCTCCCTTATCCTTGTAAACCAAATTTCTCCGCCAATTTTAAAATACTTGA[A/G]AAACAAGATCAACGACAAAAATGATTAAAGATTGTTAACTTGTTGGTAAATATATCAATT	907
Gm01_55859069_T_C-0_B_F_2177930010	Gm01_55859069_T_C	BOT	[T/C]	66775454	TCTTGCCATTGAACATTTTTTATTGAACAAACAATTGTTTATTTTTTTAA			1	1	55859069	diploid	Glycine max	BARC	0	BOT	CTCTCTCCTCTCTTGCCATTGAACATTTTTTATTGAACAAACAATTGTTTATTTTTTTAA[T/C]ATATGAAATATTTATAAACTATTATTTATATCAAATATTTTTTTATTAACAATATTTATA	TATAAATATTGTTAATAAAAAAATATTTGATATAAATAATAGTTTATAAATATTTCATAT[A/G]TTAAAAAAATAAACAATTGTTTGTTCAATAAAAAATGTTCAATGGCAAGAGAGGAGAGAG	907
Gm01_55866262_A_G-0_B_R_2177930013	Gm01_55866262_A_G	BOT	[T/C]	65627458	TTGGTGATTTGGTTGGTGACGGTGGTGTTTGATGGTGGTTTGGTTGGTGA			1	1	55866262	diploid	Glycine max	BARC	0	TOP	CCATCAACATCGGGCGCGCCACCCAATCAACGCTGCCAACCTCGCAACCATATCACCTTC[A/G]TCACCAACCAAACCACCATCAAACACCACCGTCACCAACCAAATCACCAACGCACCATCG	CCATCAACATCGGGCGCGCCACCCAATCAACGCTGCCAACCTCGCAACCATATCACCTTC[A/G]TCACCAACCAAACCACCATCAAACACCACCGTCACCAACCAAATCACCAACGCACCATCG	907
Gm01_55874697_A_C-0_T_F_2177930014	Gm01_55874697_A_C	TOP	[A/C]	52690483	ATCGCAACCAACATCTCCATCTTTCTTTAGATCTTGTTCACCATCACTGC			1	1	55874697	diploid	Glycine max	BARC	0	TOP	CCTAAGCACTATCGCAACCAACATCTCCATCTTTCTTTAGATCTTGTTCACCATCACTGC[A/C]CCGCCAACATCACCATACCCACCTAGATTAGGCCCGTCATCGACCATCAAACCTCAACCA	CCTAAGCACTATCGCAACCAACATCTCCATCTTTCTTTAGATCTTGTTCACCATCACTGC[A/C]CCGCCAACATCACCATACCCACCTAGATTAGGCCCGTCATCGACCATCAAACCTCAACCA	907
Gm01_565991_A_C-1_T_F_2179332910	Gm01_565991_A_C	TOP	[A/C]	30743354	GTCTTTTTCAATGTTTACTGTTTTCTTGAGCTTTAAGTCTCTTAATCCCT			1	1	565991	diploid	other	BARCSoySNP6K	1	TOP	ATTGGGCTGGGTCTTTTTCAATGTTTACTGTTTTCTTGAGCTTTAAGTCTCTTAATCCCT[A/C]CCTTTTATAATTGCAAGTCATGAATAGAAAAAACATCAATTCTTAACAATTAAGCGTGAA	ATTGGGCTGGGTCTTTTTCAATGTTTACTGTTTTCTTGAGCTTTAAGTCTCTTAATCCCT[A/C]CCTTTTATAATTGCAAGTCATGAATAGAAAAAACATCAATTCTTAACAATTAAGCGTGAA	892
Gm01_5716473_G_A-1_B_R_2179333035	Gm01_5716473_G_A	BOT	[T/C]	57705424	CATCACTTTATGTTGCTCATTGTTCCCTCTCTCTCTTACTATATAGTGCA			1	1	5716473	diploid	other	BARCSoySNP6K	1	TOP	GCCTGCAGCCATGAAGATAATAAATTCTCTTACGCGGTAAGAAATTAATAATATTCCCAT[A/G]TGCACTATATAGTAAGAGAGAGAGGGAACAATGAGCAACATAAAGTGATGGGATATGGCA	GCCTGCAGCCATGAAGATAATAAATTCTCTTACGCGGTAAGAAATTAATAATATTCCCAT[A/G]TGCACTATATAGTAAGAGAGAGAGGGAACAATGAGCAACATAAAGTGATGGGATATGGCA	892
Gm01_5936538_C_T-1_B_F_2179333036	Gm01_5936538_C_T	BOT	[T/C]	10664501	TACAACATTGCTCCATCTCCGCAATGCAGTTTTGGAGTTGCTGAAGAGTA			1	1	5936538	diploid	other	BARCSoySNP6K	1	BOT	AGCTCCTCCTTACAACATTGCTCCATCTCCGCAATGCAGTTTTGGAGTTGCTGAAGAGTA[T/C]TTGTGTCTGTCATAGCTGGAGGATAGTAGCTTTCAAAAGGGGTCTTGTGTATGAGGCCAG	CTGGCCTCATACACAAGACCCCTTTTGAAAGCTACTATCCTCCAGCTATGACAGACACAA[A/G]TACTCTTCAGCAACTCCAAAACTGCATTGCGGAGATGGAGCAATGTTGTAAGGAGGAGCT	892
Gm01_6754321_G_A-1_T_F_2179333038	Gm01_6754321_G_A	TOP	[A/G]	45806404	CCTCTGAAAAAACATACTAACCTAGCTAACGGTGGTACCCTTGACTACAA			1	1	6754321	diploid	other	BARCSoySNP6K	1	TOP	AACCTAGCTTCCTCTGAAAAAACATACTAACCTAGCTAACGGTGGTACCCTTGACTACAA[A/G]CTTAAAAAAATATTATATACGAAACATACATAATCATTTTGGTTCCAAAAACCGTGTTAT	AACCTAGCTTCCTCTGAAAAAACATACTAACCTAGCTAACGGTGGTACCCTTGACTACAA[A/G]CTTAAAAAAATATTATATACGAAACATACATAATCATTTTGGTTCCAAAAACCGTGTTAT	892
Gm01_688663_A_G-1_B_R_2179332913	Gm01_688663_A_G	BOT	[T/C]	25707418	AAATTCTTGTCTACGAGACCCCGAACAGGACAGTTTCCGTGGGAAATGTT			1	1	688663	diploid	other	BARCSoySNP6K	1	TOP	TTTTAATTATCAAATCAAAAGGTTAATTAATTGGTTGTTGAGTTAATTTGTACATTAAAC[A/G]AACATTTCCCACGGAAACTGTCCTGTTCGGGGTCTCGTAGACAAGAATTTATCTTTCCCG	TTTTAATTATCAAATCAAAAGGTTAATTAATTGGTTGTTGAGTTAATTTGTACATTAAAC[A/G]AACATTTCCCACGGAAACTGTCCTGTTCGGGGTCTCGTAGACAAGAATTTATCTTTCCCG	892
Gm01_6907127_T_G-1_T_R_2179333043	Gm01_6907127_T_G	TOP	[A/C]	13603464	CTCTCAACAACGAAGAGATACATCAAAGCCTCTCAACAACGGAGAGATAT			1	1	6907127	diploid	other	BARCSoySNP6K	1	BOT	CACAATAGCAGTCACATCATCAACATGTCATCATCATAAAATTAAAAGTCATATGTTTCT[T/G]ATATCTCTCCGTTGTTGAGAGGCTTTGATGTATCTCTTCGTTGTTGAGAGGTGTTTTGGG	CCCAAAACACCTCTCAACAACGAAGAGATACATCAAAGCCTCTCAACAACGGAGAGATAT[A/C]AGAAACATATGACTTTTAATTTTATGATGATGACATGTTGATGATGTGACTGCTATTGTG	892
Gm01_7052156_A_G-1_B_R_2179333045	Gm01_7052156_A_G	BOT	[T/C]	29684328	CACGATGTTGTTTCGTAAGGTACCCCACCATAGATCAAACATGTGACAGC			1	1	7052156	diploid	other	BARCSoySNP6K	1	TOP	TTCTAGTTTTTGCGATGGAGTTGTGGGGAAGCCCTAGGTTGTTGTGCGGCATTGCGATTC[A/G]GCTGTCACATGTTTGATCTATGGTGGGGTACCTTACGAAACAACATCGTGCAATTTAGCT	TTCTAGTTTTTGCGATGGAGTTGTGGGGAAGCCCTAGGTTGTTGTGCGGCATTGCGATTC[A/G]GCTGTCACATGTTTGATCTATGGTGGGGTACCTTACGAAACAACATCGTGCAATTTAGCT	892
Gm01_7507993_A_G-1_T_F_2179333048	Gm01_7507993_A_G	TOP	[A/G]	39651432	TGTTGAGCTTGATATGGTCATGCTTAGCTTGGGACCACTGGAACAAGATA			1	1	7507993	diploid	other	BARCSoySNP6K	1	TOP	GGGTCTTGTGTGTTGAGCTTGATATGGTCATGCTTAGCTTGGGACCACTGGAACAAGATA[A/G]GGCTAGTTTGTTTAAACTTATATGTTAAAAAAACACTTATTGTAATAAAATAAGCAATAA	GGGTCTTGTGTGTTGAGCTTGATATGGTCATGCTTAGCTTGGGACCACTGGAACAAGATA[A/G]GGCTAGTTTGTTTAAACTTATATGTTAAAAAAACACTTATTGTAATAAAATAAGCAATAA	892
Gm01_7659177_T_C-1_T_R_2179333051	Gm01_7659177_T_C	TOP	[A/G]	26756490	TCATGTCTGTCCAAGGATATGTACAGAAGTCCCTCAGGCTCATACACTGG			1	1	7659177	diploid	other	BARCSoySNP6K	1	BOT	TATGAAGACTGTTTAGCACTCTTCATTCTTGCAAAAATCAAAATCACAAAGTATTTGAAG[T/C]CCAGTGTATGAGCCTGAGGGACTTCTGTACATATCCTTGGACAGACATGAGATGCATAGA	TCTATGCATCTCATGTCTGTCCAAGGATATGTACAGAAGTCCCTCAGGCTCATACACTGG[A/G]CTTCAAATACTTTGTGATTTTGATTTTTGCAAGAATGAAGAGTGCTAAACAGTCTTCATA	892
Gm01_8484147_T_C-1_T_R_2179333053	Gm01_8484147_T_C	TOP	[A/G]	67679354	GTACCATTGCTGCTGGTGCTCTGCTTCCCCATCAGATTATAGGGTCTTTG			1	1	8484147	diploid	other	BARCSoySNP6K	1	BOT	ACAAATCATCCACAATCCTCTTCCATTGCAACTCAGCCACATCCCCACCATCCCCATCAT[T/C]CAAAGACCCTATAATCTGATGGGGAAGCAGAGCACCAGCAGCAATGGTACTCTTCCCTGA	TCAGGGAAGAGTACCATTGCTGCTGGTGCTCTGCTTCCCCATCAGATTATAGGGTCTTTG[A/G]ATGATGGGGATGGTGGGGATGTGGCTGAGTTGCAATGGAAGAGGATTGTGGATGATTTGT	892
Gm01_8822487_T_C-1_B_F_2179333054	Gm01_8822487_T_C	BOT	[T/C]	43607328	GGAGGAGGAGATTAAGAATGTCGTTGGGGATTATGGGAGTGATAAGAGCC			1	1	8822487	diploid	other	BARCSoySNP6K	1	BOT	CCCCTTTCTTGGAGGAGGAGATTAAGAATGTCGTTGGGGATTATGGGAGTGATAAGAGCC[T/C]GGTGCTAGATGGTTATAACTTCAATTTCATCAAGAACTTTTGGGACATGTTGAAAGAGGA	TCCTCTTTCAACATGTCCCAAAAGTTCTTGATGAAATTGAAGTTATAACCATCTAGCACC[A/G]GGCTCTTATCACTCCCATAATCCCCAACGACATTCTTAATCTCCTCCTCCAAGAAAGGGG	892
Gm01_8845965_T_C-1_T_R_2179333057	Gm01_8845965_T_C	TOP	[A/G]	66669435	AATCTTGCGACACTGTCAGTGATGTCCGATGATATGTCTTTGGTGCCAAC			1	1	8845965	diploid	other	BARCSoySNP6K	1	BOT	CTATGAACTCCCTTGTCTCCTACTAGATCCTTGTGGCTAAGACGACCTCCTCTCCTCCAT[T/C]GTTGGCACCAAAGACATATCATCGGACATCACTGACAGTGTCGCAAGATTTATTAGCGAC	GTCGCTAATAAATCTTGCGACACTGTCAGTGATGTCCGATGATATGTCTTTGGTGCCAAC[A/G]ATGGAGGAGAGGAGGTCGTCTTAGCCACAAGGATCTAGTAGGAGACAAGGGAGTTCATAG	892
Gm01_9014216_T_G-1_T_R_2179333059	Gm01_9014216_T_G	TOP	[A/C]	65801448	AAATGGGCACATGAACCATAGTTTCTAGTAATTGATAAACCAAAAACCAA			1	1	9014216	diploid	other	BARCSoySNP6K	1	BOT	TAGTTAGCATTTGTCCTTCAGCATGTGCATGTCCTAGTTTTATACCTCTAATTATTATAA[T/G]TTGGTTTTTGGTTTATCAATTACTAGAAACTATGGTTCATGTGCCCATTTCATAAGGCTC	GAGCCTTATGAAATGGGCACATGAACCATAGTTTCTAGTAATTGATAAACCAAAAACCAA[A/C]TTATAATAATTAGAGGTATAAAACTAGGACATGCACATGCTGAAGGACAAATGCTAACTA	892
Gm01_901691_C_T-1_B_F_2179332916	Gm01_901691_C_T	BOT	[T/C]	69808320	GTTTGGCCTCTTTTGGAGGATTTCTTTGGCCTTGACAAGTGGTTCCCCAC			1	1	901691	diploid	other	BARCSoySNP6K	1	BOT	AGCAGAACAAGTTTGGCCTCTTTTGGAGGATTTCTTTGGCCTTGACAAGTGGTTCCCCAC[T/C]CTCTCTACATGCATTCCAGTTGAAGGTATCTCTGGCCAACCTGGGTGTGTTCGCTTCTGC	GCAGAAGCGAACACACCCAGGTTGGCCAGAGATACCTTCAACTGGAATGCATGTAGAGAG[A/G]GTGGGGAACCACTTGTCAAGGCCAAAGAAATCCTCCAAAAGAGGCCAAACTTGTTCTGCT	892
Gm01_963847_T_C-1_T_R_2179332919	Gm01_963847_T_C	TOP	[A/G]	21796482	TATATATCCAATGCATCCCTGTTTCATTTTTAGTTTGATTTTGTAATTTC			1	1	963847	diploid	other	BARCSoySNP6K	1	BOT	TATGAAGTTTTCAATACTTATTTAGCAACTTTAATGGTAAAGCCAATTAATTAAAAATAG[T/C]GAAATTACAAAATCAAACTAAAAATGAAACAGGGATGCATTGGATATATAAATCAATACA	TGTATTGATTTATATATCCAATGCATCCCTGTTTCATTTTTAGTTTGATTTTGTAATTTC[A/G]CTATTTTTAATTAATTGGCTTTACCATTAAAGTTGCTAAATAAGTATTGAAAACTTCATA	892
Gm01_9967172_G_A-1_B_R_2179333065	Gm01_9967172_G_A	BOT	[T/C]	53772450	GAGAAACTAAGTCTAGTTGCTAGCCATGAGCAAATTCTAGAGGACGAGCA			1	1	9967172	diploid	other	BARCSoySNP6K	1	TOP	TAATGAATCAGTCACTCTCTCCCTTGCTTCCCTTTCCACTTGTAGGACCGATACTTTTAC[A/G]TGCTCGTCCTCTAGAATTTGCTCATGGCTAGCAACTAGACTTAGTTTCTCTTTATACTGG	TAATGAATCAGTCACTCTCTCCCTTGCTTCCCTTTCCACTTGTAGGACCGATACTTTTAC[A/G]TGCTCGTCCTCTAGAATTTGCTCATGGCTAGCAACTAGACTTAGTTTCTCTTTATACTGG	892
Gm02_10074856_T_C-1_T_R_2179333669	Gm02_10074856_T_C	TOP	[A/G]	49619450	GATGATGGCTGGAAATGGCGGGAAAACGTGGGAAATAATAGATGATGATG			1	2	10074856	diploid	other	BARCSoySNP6K	1	BOT	GGCAAACGAAAATTTTGCCGGCAAACTGCGCGGGCGCGAATATTCAAATGGTGGCGAAAT[T/C]CATCATCATCTATTATTTCCCACGTTTTCCCGCCATTTCCAGCCATCATCATCTGTTTTA	TAAAACAGATGATGATGGCTGGAAATGGCGGGAAAACGTGGGAAATAATAGATGATGATG[A/G]ATTTCGCCACCATTTGAATATTCGCGCCCGCGCAGTTTGCCGGCAAAATTTTCGTTTGCC	892
Gm02_10140292_A_G-1_B_R_2179333671	Gm02_10140292_A_G	BOT	[T/C]	46690505	TTCCCCACTATCTAAATGCATGATGCCTACTGCACGATACCTACTACCTA			1	2	10140292	diploid	other	BARCSoySNP6K	1	TOP	CAACATGGGCAACAACAGAGGCACCATGCATCATGCATAGTACGTCGAAGGCACGGTGCG[A/G]TAGGTAGTAGGTATCGTGCAGTAGGCATCATGCATTTAGATAGTGGGGAATAATAGAAAT	CAACATGGGCAACAACAGAGGCACCATGCATCATGCATAGTACGTCGAAGGCACGGTGCG[A/G]TAGGTAGTAGGTATCGTGCAGTAGGCATCATGCATTTAGATAGTGGGGAATAATAGAAAT	892
Gm02_10200610_C_T-1_B_F_2179333672	Gm02_10200610_C_T	BOT	[T/C]	70631340	CTCCGTCTCCCCCCAGCTCTCCCTCGGGATCCACCGCTTCGCGAATTCCG			1	2	10200610	diploid	other	BARCSoySNP6K	1	BOT	TCAGCCTTATCTCCGTCTCCCCCCAGCTCTCCCTCGGGATCCACCGCTTCGCGAATTCCG[T/C]CAACTCCGCCACTGACCCCCCCGCGCCCTGCGGATCCTCCGCGAACGCCGACAGCCCCGG	CCGGGGCTGTCGGCGTTCGCGGAGGATCCGCAGGGCGCGGGGGGGTCAGTGGCGGAGTTG[A/G]CGGAATTCGCGAAGCGGTGGATCCCGAGGGAGAGCTGGGGGGAGACGGAGATAAGGCTGA	892
Gm02_10241719_A_G-1_T_F_2179333674	Gm02_10241719_A_G	TOP	[A/G]	36653302	GTGTCCTCAACCCATAAGTTACTTGGGTTATTGTAGGCACTTATAATCGA			1	2	10241719	diploid	other	BARCSoySNP6K	1	TOP	GAAATGGGATGTGTCCTCAACCCATAAGTTACTTGGGTTATTGTAGGCACTTATAATCGA[A/G]GAGTGTCTATATGAAACAAGAGAAATCTTAGTTTGTGGAGTAACATGCCTCCTCAAATCC	GAAATGGGATGTGTCCTCAACCCATAAGTTACTTGGGTTATTGTAGGCACTTATAATCGA[A/G]GAGTGTCTATATGAAACAAGAGAAATCTTAGTTTGTGGAGTAACATGCCTCCTCAAATCC	892
Gm02_10302121_G_A-1_B_R_2179333677	Gm02_10302121_G_A	BOT	[T/C]	53795366	TTAAGTAGTAATGATGCAAGAAAGAAATATGTTCACATGTACAAAATGTT			1	2	10302121	diploid	other	BARCSoySNP6K	1	TOP	AATTTATCTGTGTTTAATGGTAAAAAAAATATACTAGTGCATAAAATTTTAAAATTAAAA[A/G]AACATTTTGTACATGTGAACATATTTCTTTCTTGCATCATTACTACTTAAAAAGTTAGGA	AATTTATCTGTGTTTAATGGTAAAAAAAATATACTAGTGCATAAAATTTTAAAATTAAAA[A/G]AACATTTTGTACATGTGAACATATTTCTTTCTTGCATCATTACTACTTAAAAAGTTAGGA	892
Gm02_1033642_T_C-1_T_R_2179333451	Gm02_1033642_T_C	TOP	[A/G]	64792313	AAGGCTTATGTTTCCCTTCTCATAATTCATTGCATGTACAAGCATACGCA			1	2	1033642	diploid	other	BARCSoySNP6K	1	BOT	GGAATACACAAAAACCAGTGGTTGATTTTCAATTATCTAAACAGCTACCCTAATTAGCAT[T/C]TGCGTATGCTTGTACATGCAATGAATTATGAGAAGGGAAACATAAGCCTTGACCAGGAGA	TCTCCTGGTCAAGGCTTATGTTTCCCTTCTCATAATTCATTGCATGTACAAGCATACGCA[A/G]ATGCTAATTAGGGTAGCTGTTTAGATAATTGAAAATCAACCACTGGTTTTTGTGTATTCC	892
Gm02_10373210_C_T-1_T_R_2179333679	Gm02_10373210_C_T	TOP	[A/G]	42671312	GCTATAAAGGATTTCCACAAAGCTTGAGTCATTAGTGCATCAAAAATCCA			1	2	10373210	diploid	other	BARCSoySNP6K	1	BOT	AGTAGGTAAATGTTTACATGCATATAGTCAATTTGACTACCTTTTCTTACCCCTTTACTT[T/C]TGGATTTTTGATGCACTAATGACTCAAGCTTTGTGGAAATCCTTTATAGCTCCCCTATTT	AAATAGGGGAGCTATAAAGGATTTCCACAAAGCTTGAGTCATTAGTGCATCAAAAATCCA[A/G]AAGTAAAGGGGTAAGAAAAGGTAGTCAAATTGACTATATGCATGTAAACATTTACCTACT	892
Gm02_10536842_A_G-1_B_R_2179333681	Gm02_10536842_A_G	BOT	[T/C]	46670488	TGCGACGTACAGATGTCAGTCTCTATTTCGGTTGCTAATATTTTTAGCGA			1	2	10536842	diploid	other	BARCSoySNP6K	1	TOP	CACTACCAAAAATAACATAGCTTAGTGACCGCAAATTCGGTCACTAAATCTTTAGATTCG[A/G]TCGCTAAAAATATTAGCAACCGAAATAGAGACTGACATCTGTACGTCGCAAAAGCCAAGT	CACTACCAAAAATAACATAGCTTAGTGACCGCAAATTCGGTCACTAAATCTTTAGATTCG[A/G]TCGCTAAAAATATTAGCAACCGAAATAGAGACTGACATCTGTACGTCGCAAAAGCCAAGT	892
Gm02_10709966_C_T-1_B_F_2179333682	Gm02_10709966_C_T	BOT	[T/C]	36757319	TGCCATAGATAAACCCTCCAGCCCAGGTACATTCCAATCTTTCACTAGCC			1	2	10709966	diploid	other	BARCSoySNP6K	1	BOT	TTTCGTCTTGTGCCATAGATAAACCCTCCAGCCCAGGTACATTCCAATCTTTCACTAGCC[T/C]ATGGATTCTGGACTCAGGAGCAACGGACCACGTGACTTGCTCCTTGAGTAATCTTCACTC	GAGTGAAGATTACTCAAGGAGCAAGTCACGTGGTCCGTTGCTCCTGAGTCCAGAATCCAT[A/G]GGCTAGTGAAAGATTGGAATGTACCTGGGCTGGAGGGTTTATCTATGGCACAAGACGAAA	892
Gm02_10810984_G_A-1_T_F_2179333684	Gm02_10810984_G_A	TOP	[A/G]	38767469	CTAACAATAATTAATGTTGTTATTCCTAATTTTAGGATCTTAATTTCTTT			1	2	10810984	diploid	other	BARCSoySNP6K	1	TOP	CATTAATAATCTAACAATAATTAATGTTGTTATTCCTAATTTTAGGATCTTAATTTCTTT[A/G]AAATATTAAATTATCTACATGTCATATAAGTATTGGTTAAGAATGAAAGAGAGGTCCAGA	CATTAATAATCTAACAATAATTAATGTTGTTATTCCTAATTTTAGGATCTTAATTTCTTT[A/G]AAATATTAAATTATCTACATGTCATATAAGTATTGGTTAAGAATGAAAGAGAGGTCCAGA	892
Gm02_10843145_C_T-1_B_F_2179333686	Gm02_10843145_C_T	BOT	[T/C]	63697416	CACACCCCATTTTACACACACAACCAAAGCTACAATTTTTAGTCCAGAAT			1	2	10843145	diploid	other	BARCSoySNP6K	1	BOT	AAAGGAAAAGCACACCCCATTTTACACACACAACCAAAGCTACAATTTTTAGTCCAGAAT[T/C]AAGCATTGACCTGCTCTTTACATCATGGAAATGAATCTATCACCCTAAAATGTAGAAATA	TATTTCTACATTTTAGGGTGATAGATTCATTTCCATGATGTAAAGAGCAGGTCAATGCTT[A/G]ATTCTGGACTAAAAATTGTAGCTTTGGTTGTGTGTGTAAAATGGGGTGTGCTTTTCCTTT	892
Gm02_10954777_T_C-1_T_R_2179333689	Gm02_10954777_T_C	TOP	[A/G]	47655375	CTCCTTCAAGGCAGTGAAGGCCTGATGGGCTTCCTGGGACCACTCAAATG			1	2	10954777	diploid	other	BARCSoySNP6K	1	BOT	AGGTTTATTTGGGGATATGCCTCTATCACGGCGCCATTGAACAAATTGACCACGAAGGAC[T/C]CATTTGAGTGGTCCCAGGAAGCCCATCAGGCCTTCACTGCCTTGAAGGAGGCCTTGACCA	TGGTCAAGGCCTCCTTCAAGGCAGTGAAGGCCTGATGGGCTTCCTGGGACCACTCAAATG[A/G]GTCCTTCGTGGTCAATTTGTTCAATGGCGCCGTGATAGAGGCATATCCCCAAATAAACCT	892
Gm02_11042236_G_A-1_B_R_2179333691	Gm02_11042236_G_A	BOT	[T/C]	32677417	GTATAAACTAAAATGAACTTATGCAAACTTATAAAGAAGTATGCTCCATT			1	2	11042236	diploid	other	BARCSoySNP6K	1	TOP	AGAGAAAGATATAATTTATTTTAGGTTATACAAAAATTTAATTTAAAATCAACTTATGCT[A/G]AATGGAGCATACTTCTTTATAAGTTTGCATAAGTTCATTTTAGTTTATACAAAAATTTAA	AGAGAAAGATATAATTTATTTTAGGTTATACAAAAATTTAATTTAAAATCAACTTATGCT[A/G]AATGGAGCATACTTCTTTATAAGTTTGCATAAGTTCATTTTAGTTTATACAAAAATTTAA	892
Gm02_11180500_A_C-1_B_R_2179333693	Gm02_11180500_A_C	BOT	[T/G]	41805371	ATGGTTATTTCGAATAATTCTCGCACGTAGGTGGACGCACTAAAGAGCTT			1	2	11180500	diploid	other	BARCSoySNP6K	1	TOP	GGGAGCAGTCCTATCTCAGCAAGGTCACCCCATAGCCTTTTTCAGTAAGCCTTTCACCGC[A/C]AAGCTCTTTAGTGCGTCCACCTACGTGCGAGAATTATTCGAAATAACCATGGCGGTCAAA	GGGAGCAGTCCTATCTCAGCAAGGTCACCCCATAGCCTTTTTCAGTAAGCCTTTCACCGC[A/C]AAGCTCTTTAGTGCGTCCACCTACGTGCGAGAATTATTCGAAATAACCATGGCGGTCAAA	892
Gm02_11257077_A_G-1_B_R_2179333695	Gm02_11257077_A_G	BOT	[T/C]	31618344	CTGTGTTTCCCTTTGGAACTAGTGGAAGGATAATAAAATATGCACTGGCA			1	2	11257077	diploid	other	BARCSoySNP6K	1	TOP	ACAATAATTATAAAAGAAAACATAGATGGCTTGTACACCAAAAAAGATGCAAAACATGCA[A/G]TGCCAGTGCATATTTTATTATCCTTCCACTAGTTCCAAAGGGAAACACAGAACAAGGCCT	ACAATAATTATAAAAGAAAACATAGATGGCTTGTACACCAAAAAAGATGCAAAACATGCA[A/G]TGCCAGTGCATATTTTATTATCCTTCCACTAGTTCCAAAGGGAAACACAGAACAAGGCCT	892
Gm02_11494870_T_C-1_B_F_2179333700	Gm02_11494870_T_C	BOT	[T/C]	37619444	ACAAACTTGCTCATCAATGCCTTCGTCGAAGGAAGAGGAAATTGTTCTCA			1	2	11494870	diploid	other	BARCSoySNP6K	1	BOT	CGCACGCGTCACAAACTTGCTCATCAATGCCTTCGTCGAAGGAAGAGGAAATTGTTCTCA[T/C]CGGCGCAACATGACCCTCATGAAGAGTGGAAGTGTGATTCTAGGACAACCTCCAACGATG	CATCGTTGGAGGTTGTCCTAGAATCACACTTCCACTCTTCATGAGGGTCATGTTGCGCCG[A/G]TGAGAACAATTTCCTCTTCCTTCGACGAAGGCATTGATGAGCAAGTTTGTGACGCGTGCG	892
Gm02_11540598_C_T-1_B_F_2179333702	Gm02_11540598_C_T	BOT	[T/C]	64794451	AGTGTTTGCAGATAATAGCTTACTCTTTTTTAGAGCTGATGTGAGAGAAG			1	2	11540598	diploid	other	BARCSoySNP6K	1	BOT	TTTTCCACTTAGTGTTTGCAGATAATAGCTTACTCTTTTTTAGAGCTGATGTGAGAGAAG[T/C]TGTGGTGGTTAGAAAAATTTTGGATGAAGGTTTGAAGAATGATGTGATATCTCTTCTAGG	CCTAGAAGAGATATCACATCATTCTTCAAACCTTCATCCAAAATTTTTCTAACCACCACA[A/G]CTTCTCTCACATCAGCTCTAAAAAAGAGTAAGCTATTATCTGCAAACACTAAGTGGAAAA	892
Gm02_11628896_T_C-1_B_F_2179333704	Gm02_11628896_T_C	BOT	[T/C]	43732448	AATATCCCAAGTTCACCATTGTTTCATTGGGTGGTATCACTCAAGCTGAT			1	2	11628896	diploid	other	BARCSoySNP6K	1	BOT	CCTATGGAAAAATATCCCAAGTTCACCATTGTTTCATTGGGTGGTATCACTCAAGCTGAT[T/C]TTGTAGTATACATATTTATGTATTCATTTATTTATTTCTCATGGTATCATTCTTCAAAAG	CTTTTGAAGAATGATACCATGAGAAATAAATAAATGAATACATAAATATGTATACTACAA[A/G]ATCAGCTTGAGTGATACCACCCAATGAAACAATGGTGAACTTGGGATATTTTTCCATAGG	892
Gm02_11638087_T_C-1_T_R_2179333707	Gm02_11638087_T_C	TOP	[A/G]	60684501	GAGTTATTTCTTTCACTGTCATATATCATTTTAGAACTGACTTTAATCAT			1	2	11638087	diploid	other	BARCSoySNP6K	1	BOT	ATTGTAAACTACTTATGTTGTCTTCGATATGCATTAAATATTTTTTTTTACAAAAATATC[T/C]ATGATTAAAGTCAGTTCTAAAATGATATATGACAGTGAAAGAAATAACTCATTAATGTTT	AAACATTAATGAGTTATTTCTTTCACTGTCATATATCATTTTAGAACTGACTTTAATCAT[A/G]GATATTTTTGTAAAAAAAAATATTTAATGCATATCGAAGACAACATAAGTAGTTTACAAT	892
Gm02_11870846_C_T-1_B_F_2179333708	Gm02_11870846_C_T	BOT	[T/C]	39754303	TGGAGTTGCGTCTATTCTATTCTTCCATAAGTGAGTCTTGGCCAATGCTA			1	2	11870846	diploid	other	BARCSoySNP6K	1	BOT	TTAGCATGTTTGGAGTTGCGTCTATTCTATTCTTCCATAAGTGAGTCTTGGCCAATGCTA[T/C]CAGGTGTAGCTTCGGAATCCAAAGCCCTGACTTGACGTGAATTCAGCTCATTGGACGCAT	ATGCGTCCAATGAGCTGAATTCACGTCAAGTCAGGGCTTTGGATTCCGAAGCTACACCTG[A/G]TAGCATTGGCCAAGACTCACTTATGGAAGAATAGAATAGACGCAACTCCAAACATGCTAA	892
Gm02_11998056_T_C-1_B_F_2179333710	Gm02_11998056_T_C	BOT	[T/C]	32765388	TAAATTCACGGTCATCAACAATTGCTTATTGTACCCCAAGTTCTTATTTT			1	2	11998056	diploid	other	BARCSoySNP6K	1	BOT	TGTTGCAGCCTAAATTCACGGTCATCAACAATTGCTTATTGTACCCCAAGTTCTTATTTT[T/C]GGCAAAATCTATTTCTAATAAATTTTCTCCATAAGTCTCATGAAAAAAAAAAGGCTTATC	GATAAGCCTTTTTTTTTTCATGAGACTTATGGAGAAAATTTATTAGAAATAGATTTTGCC[A/G]AAAATAAGAACTTGGGGTACAATAAGCAATTGTTGATGACCGTGAATTTAGGCTGCAACA	892
Gm02_12078209_G_A-1_T_F_2179333712	Gm02_12078209_G_A	TOP	[A/G]	51725485	AACTACCACAAGCCGTAACACGACATGAGATTTAGTGATTTCCACCGTCG			1	2	12078209	diploid	other	BARCSoySNP6K	1	TOP	GAACCCACCAAACTACCACAAGCCGTAACACGACATGAGATTTAGTGATTTCCACCGTCG[A/G]TAGATTCTCCGCCCTCTCGAGGCTGTTGATCTCAATCTGCGAAACCTGCTCCAACAACCG	GAACCCACCAAACTACCACAAGCCGTAACACGACATGAGATTTAGTGATTTCCACCGTCG[A/G]TAGATTCTCCGCCCTCTCGAGGCTGTTGATCTCAATCTGCGAAACCTGCTCCAACAACCG	892
Gm02_12168684_T_G-1_B_F_2179333714	Gm02_12168684_T_G	BOT	[T/G]	22775395	ATTTGACCTTGTGTCTGGCTGATTCCACCTTGAAAATATTTTTGGTGTTA			1	2	12168684	diploid	other	BARCSoySNP6K	1	BOT	ATGCTACACAATTTGACCTTGTGTCTGGCTGATTCCACCTTGAAAATATTTTTGGTGTTA[T/G]AACCTTGAATTTGATATTCAAAAGTCACATTGGACTCTGACTCTGAGTATGGATCGAACC	GGTTCGATCCATACTCAGAGTCAGAGTCCAATGTGACTTTTGAATATCAAATTCAAGGTT[A/C]TAACACCAAAAATATTTTCAAGGTGGAATCAGCCAGACACAAGGTCAAATTGTGTAGCAT	892
Gm02_12244605_A_G-1_T_F_2179333716	Gm02_12244605_A_G	TOP	[A/G]	52655507	TTGTCCTCGGTATGTGCAGTTTGACCATGTGCCGTCCACATTCGTACATG			1	2	12244605	diploid	other	BARCSoySNP6K	1	TOP	GCAAAAGAATTTGTCCTCGGTATGTGCAGTTTGACCATGTGCCGTCCACATTCGTACATG[A/G]TAATCATCAAGTTCATTTCCTCATTATCCGATTACCAATTATTATGAGCTATTTAATTAA	GCAAAAGAATTTGTCCTCGGTATGTGCAGTTTGACCATGTGCCGTCCACATTCGTACATG[A/G]TAATCATCAAGTTCATTTCCTCATTATCCGATTACCAATTATTATGAGCTATTTAATTAA	892
Gm02_12303360_T_G-1_T_R_2179333719	Gm02_12303360_T_G	TOP	[A/C]	35712315	AATCATTATTGTTCCCTCATCTGGTTAAGTGTAGGTTTGGTTAGGGTGTC			1	2	12303360	diploid	other	BARCSoySNP6K	1	BOT	AGATTTATCGGAATTCACCAAATTATCAAATTGATCGGGATCCCTAGCCACTAATTATTA[T/G]GACACCCTAACCAAACCTACACTTAACCAGATGAGGGAACAATAATGATTGTAAGTATAC	GTATACTTACAATCATTATTGTTCCCTCATCTGGTTAAGTGTAGGTTTGGTTAGGGTGTC[A/C]TAATAATTAGTGGCTAGGGATCCCGATCAATTTGATAATTTGGTGAATTCCGATAAATCT	892
Gm02_12682738_A_G-1_B_R_2179333721	Gm02_12682738_A_G	BOT	[T/C]	22736394	TTTTTATATATGTGAGTATTGTCCTCACAACTATAATTTTTTGGATCTGT			1	2	12682738	diploid	other	BARCSoySNP6K	1	TOP	CTAAGTTTTTTGCTTAATAATGAAATCATATAATCATATTGCAGTAAAAAAAGTGTGGTA[A/G]ACAGATCCAAAAAATTATAGTTGTGAGGACAATACTCACATATATAAAAAAAACTTATAT	CTAAGTTTTTTGCTTAATAATGAAATCATATAATCATATTGCAGTAAAAAAAGTGTGGTA[A/G]ACAGATCCAAAAAATTATAGTTGTGAGGACAATACTCACATATATAAAAAAAACTTATAT	892
Gm02_1272204_C_T-1_B_F_2179333452	Gm02_1272204_C_T	BOT	[T/C]	57705349	TCACGATGGTGGTGGTAGTCACGATGGTGGTGGTAGTACCGTGGTAGTGG			1	2	1272204	diploid	other	BARCSoySNP6K	1	BOT	TAGGTGGTAGTCACGATGGTGGTGGTAGTCACGATGGTGGTGGTAGTACCGTGGTAGTGG[T/C]GGTGAGGTGAGTGGTGACAATGAGGTGAGGATGGCAGTAGAGGTGCTGGGATGGAAGCAG	CTGCTTCCATCCCAGCACCTCTACTGCCATCCTCACCTCATTGTCACCACTCACCTCACC[A/G]CCACTACCACGGTACTACCACCACCATCGTGACTACCACCACCATCGTGACTACCACCTA	892
Gm02_12736686_A_G-1_T_F_2179333722	Gm02_12736686_A_G	TOP	[A/G]	30663409	TCAACGACACACCCCCGTGACGACATCCCTTCTGCGACAGAATACCCACT			1	2	12736686	diploid	other	BARCSoySNP6K	1	TOP	GACATATCCGTCAACGACACACCCCCGTGACGACATCCCTTCTGCGACAGAATACCCACT[A/G]TGATGACATCCCTTCCTCAACGACACACCCACCGTGATGGCACCCCTCCCTCCTATGATG	GACATATCCGTCAACGACACACCCCCGTGACGACATCCCTTCTGCGACAGAATACCCACT[A/G]TGATGACATCCCTTCCTCAACGACACACCCACCGTGATGGCACCCCTCCCTCCTATGATG	892
Gm02_13117615_T_C-1_B_F_2179333724	Gm02_13117615_T_C	BOT	[T/C]	25663370	CGTTTTTGTGTAACACATCAGCGAGGCACCTGTGTTCGTGACCAGATATT			1	2	13117615	diploid	other	BARCSoySNP6K	1	BOT	AAGAGATCAACGTTTTTGTGTAACACATCAGCGAGGCACCTGTGTTCGTGACCAGATATT[T/C]GTACCTAGCCGAGTGCGCTGCCTCGGTTTAGGATTGAGTTGCAGCTAGACAAGCTCTTCA	TGAAGAGCTTGTCTAGCTGCAACTCAATCCTAAACCGAGGCAGCGCACTCGGCTAGGTAC[A/G]AATATCTGGTCACGAACACAGGTGCCTCGCTGATGTGTTACACAAAAACGTTGATCTCTT	892
Gm02_13476678_G_A-1_B_R_2179333727	Gm02_13476678_G_A	BOT	[T/C]	12766469	TGGGTCGGTTTTGCTTAGTGTGCATATTTTTTTGCGCTGACCTAGTTAAG			1	2	13476678	diploid	other	BARCSoySNP6K	1	TOP	ATAAATATAAAACTATTTTGGATATATTTTTTAAAAAACTAAAACCGCATTAATTATCTA[A/G]CTTAACTAGGTCAGCGCAAAAAAATATGCACACTAAGCAAAACCGACCCAAAGCCTCAGC	ATAAATATAAAACTATTTTGGATATATTTTTTAAAAAACTAAAACCGCATTAATTATCTA[A/G]CTTAACTAGGTCAGCGCAAAAAAATATGCACACTAAGCAAAACCGACCCAAAGCCTCAGC	892
Gm02_13663384_C_T-1_T_R_2179333731	Gm02_13663384_C_T	TOP	[A/G]	10661484	GGGTCGGGTCCCACGGACTTCCTGGTGCAGACCCGATTCAAGGGTAAAAC			1	2	13663384	diploid	other	BARCSoySNP6K	1	BOT	AAGAGCGAGAGTAATAAGAAATAACTTTTTATTAGTGGCTCTAAAACTCAAAACTTTAGG[T/C]GTTTTACCCTTGAATCGGGTCTGCACCAGGAAGTCCGTGGGACCCGACCCGAATGGCCAT	ATGGCCATTCGGGTCGGGTCCCACGGACTTCCTGGTGCAGACCCGATTCAAGGGTAAAAC[A/G]CCTAAAGTTTTGAGTTTTAGAGCCACTAATAAAAAGTTATTTCTTATTACTCTCGCTCTT	892
Gm02_13737468_A_C-1_B_R_2179333733	Gm02_13737468_A_C	BOT	[T/G]	50667427	CGTACCTGGCATTTGGTGGTTTTCTAATAGACTTAACTTCTGATGATGAT			1	2	13737468	diploid	other	BARCSoySNP6K	1	TOP	CAGTATTACATGGTCCCTTCTTATCAATGAATTAAATATTGAACTTGCAAGGCTCAAATG[A/C]ATCATCATCAGAAGTTAAGTCTATTAGAAAACCACCAAATGCCAGGTACGTGAACTCTTG	CAGTATTACATGGTCCCTTCTTATCAATGAATTAAATATTGAACTTGCAAGGCTCAAATG[A/C]ATCATCATCAGAAGTTAAGTCTATTAGAAAACCACCAAATGCCAGGTACGTGAACTCTTG	892
Gm02_13963693_C_A-1_B_R_2179333735	Gm02_13963693_C_A	BOT	[T/G]	56796316	GTGGGGTTGTTTATGGGTCACGCAAGGAAATAGTGTTCGATACTGTTTCA			1	2	13963693	diploid	other	BARCSoySNP6K	1	TOP	CCTCTATTGAAATGTGATCAATATTAGCTTTGTTTTGAAAAAACAATTTTGCATGATTGG[A/C]TGAAACAGTATCGAACACTATTTCCTTGCGTGACCCATAAACAACCCCACGCACTGAAAA	CCTCTATTGAAATGTGATCAATATTAGCTTTGTTTTGAAAAAACAATTTTGCATGATTGG[A/C]TGAAACAGTATCGAACACTATTTCCTTGCGTGACCCATAAACAACCCCACGCACTGAAAA	892
Gm02_1398489_G_A-1_T_F_2179333454	Gm02_1398489_G_A	TOP	[A/G]	49705359	CTTTATCTGCAGGTGAAGTATGGTATTGATAGAGTAATTGGCACTTTGCC			1	2	1398489	diploid	other	BARCSoySNP6K	1	TOP	TACTTTTTTCCTTTATCTGCAGGTGAAGTATGGTATTGATAGAGTAATTGGCACTTTGCC[A/G]CACATGTATCAGGTTAGATTCAAATGCAAAAGCTAACTGCTTGTTCTTCACTATTTACTT	TACTTTTTTCCTTTATCTGCAGGTGAAGTATGGTATTGATAGAGTAATTGGCACTTTGCC[A/G]CACATGTATCAGGTTAGATTCAAATGCAAAAGCTAACTGCTTGTTCTTCACTATTTACTT	892
Gm02_14022512_C_T-1_T_R_2179333737	Gm02_14022512_C_T	TOP	[A/G]	37781393	GTTTGCAACATAATCATAATTCCATCGCGTTAATGGTGATGTTGACAGCG			1	2	14022512	diploid	other	BARCSoySNP6K	1	BOT	CAAAGTGAGCATATTGAAGTTGAAATGTTTAAAATATTTAAGACAAGATTTTAGGATCTG[T/C]CGCTGTCAACATCACCATTAACGCGATGGAATTATGATTATGTTGCAAACTTCAACTAGC	GCTAGTTGAAGTTTGCAACATAATCATAATTCCATCGCGTTAATGGTGATGTTGACAGCG[A/G]CAGATCCTAAAATCTTGTCTTAAATATTTTAAACATTTCAACTTCAATATGCTCACTTTG	892
Gm02_14127417_A_G-1_T_F_2179333738	Gm02_14127417_A_G	TOP	[A/G]	41609468	TTTTCTCTAATGATTTTGTGTCTAATTGCAAGATCTTTTTTAAGAAATTT			1	2	14127417	diploid	other	BARCSoySNP6K	1	TOP	TTCCTTTTTTTTTTCTCTAATGATTTTGTGTCTAATTGCAAGATCTTTTTTAAGAAATTT[A/G]TTTGTTCTTTTTTTAATTTTTAAATATATTAATTATTTTTTTCCTACATAATTTTATTTA	TTCCTTTTTTTTTTCTCTAATGATTTTGTGTCTAATTGCAAGATCTTTTTTAAGAAATTT[A/G]TTTGTTCTTTTTTTAATTTTTAAATATATTAATTATTTTTTTCCTACATAATTTTATTTA	892
Gm02_14215487_T_G-1_B_F_2179333740	Gm02_14215487_T_G	BOT	[T/G]	25677348	CTGCACGTTTTAGTTCTATCAGGTTTGGTTAATAGTGCGGCTTAGGTTCC			1	2	14215487	diploid	other	BARCSoySNP6K	1	BOT	TATAGCACAACTGCACGTTTTAGTTCTATCAGGTTTGGTTAATAGTGCGGCTTAGGTTCC[T/G]CTAACAGTGCATATGCAAAGCACCAAACTACACTTTAATGGAAAAAGAAAAATATTTTAC	GTAAAATATTTTTCTTTTTCCATTAAAGTGTAGTTTGGTGCTTTGCATATGCACTGTTAG[A/C]GGAACCTAAGCCGCACTATTAACCAAACCTGATAGAACTAAAACGTGCAGTTGTGCTATA	892
Gm02_14266842_G_A-1_T_F_2179333742	Gm02_14266842_G_A	TOP	[A/G]	68633355	ACTAAATTTTTTAATGAATTTATTTGTTACGTCTAAAGCTAATTTTAACT			1	2	14266842	diploid	other	BARCSoySNP6K	1	TOP	AACGTTTAAAACTAAATTTTTTAATGAATTTATTTGTTACGTCTAAAGCTAATTTTAACT[A/G]TATTTAAGTATTAAATAAATAAATAAATAAATCTTCAATCGCATAACTAATTAAAAATAA	AACGTTTAAAACTAAATTTTTTAATGAATTTATTTGTTACGTCTAAAGCTAATTTTAACT[A/G]TATTTAAGTATTAAATAAATAAATAAATAAATCTTCAATCGCATAACTAATTAAAAATAA	892
Gm02_14345423_T_G-1_B_F_2179333744	Gm02_14345423_T_G	BOT	[T/G]	64804383	ACATGGACCCACACAAAATGCACGCTAAGCCATAGCAAGCACAGTGGTTT			1	2	14345423	diploid	other	BARCSoySNP6K	1	BOT	CCCAAGCAACACATGGACCCACACAAAATGCACGCTAAGCCATAGCAAGCACAGTGGTTT[T/G]GTTGACGTATTGTGTAGTGTGTACATTAACTTAGGAACATTAATGCACAGTGGTTTTGTT	AACAAAACCACTGTGCATTAATGTTCCTAAGTTAATGTACACACTACACAATACGTCAAC[A/C]AAACCACTGTGCTTGCTATGGCTTAGCGTGCATTTTGTGTGGGTCCATGTGTTGCTTGGG	892
Gm02_14357211_T_C-1_B_F_2179333746	Gm02_14357211_T_C	BOT	[T/C]	74652452	GATTAATCAGGAGTTTATAAGTTGATGTTAGCTAAAGTAAAAACTTCGTA			1	2	14357211	diploid	other	BARCSoySNP6K	1	BOT	GTCTGATTTAGATTAATCAGGAGTTTATAAGTTGATGTTAGCTAAAGTAAAAACTTCGTA[T/C]CCCATTGCCCGGAGGCTCTTCGCTATGCGAAGGTATGGGAGAGGGATGTTGTACGCAGCC	GGCTGCGTACAACATCCCTCTCCCATACCTTCGCATAGCGAAGAGCCTCCGGGCAATGGG[A/G]TACGAAGTTTTTACTTTAGCTAACATCAACTTATAAACTCCTGATTAATCTAAATCAGAC	892
Gm02_14508130_C_T-1_T_R_2179333749	Gm02_14508130_C_T	TOP	[A/G]	41625398	CAAGTGCTAGCTAGCTAGCTAGCTTGCATGTTCCAAACAGAAGAAATTCC			1	2	14508130	diploid	other	BARCSoySNP6K	1	BOT	CCATCATGCATACCCATATCCAAAACATGGAGCAAAGCAATTTACCGTGACGTCATCCAT[T/C]GGAATTTCTTCTGTTTGGAACATGCAAGCTAGCTAGCTAGCTAGCACTTGGCCTCTGTGA	TCACAGAGGCCAAGTGCTAGCTAGCTAGCTAGCTTGCATGTTCCAAACAGAAGAAATTCC[A/G]ATGGATGACGTCACGGTAAATTGCTTTGCTCCATGTTTTGGATATGGGTATGCATGATGG	892
Gm02_14561578_A_G-1_T_F_2179333750	Gm02_14561578_A_G	TOP	[A/G]	22785376	AAGTGGGGTCCAATGGAAAAAAGGAAAGACGATGGTCCATGGTAGAGTTA			1	2	14561578	diploid	other	BARCSoySNP6K	1	TOP	TGAAATTTGAAAGTGGGGTCCAATGGAAAAAAGGAAAGACGATGGTCCATGGTAGAGTTA[A/G]CGTTTGTGGTGTGGACCTCACTGATGGAGATCCTGTCGGGAAGGAACCCAGTTACTACCT	TGAAATTTGAAAGTGGGGTCCAATGGAAAAAAGGAAAGACGATGGTCCATGGTAGAGTTA[A/G]CGTTTGTGGTGTGGACCTCACTGATGGAGATCCTGTCGGGAAGGAACCCAGTTACTACCT	892
Gm02_14715495_T_C-1_T_R_2179333753	Gm02_14715495_T_C	TOP	[A/G]	41788404	GCAGCAAGATACCTAGAAGGCCCAGTGGAACCATATAAATGCTTTAATGT			1	2	14715495	diploid	other	BARCSoySNP6K	1	BOT	GGTGCTTTTTGCTCTTTCTTTTAGGCGTATTATTGACTTTGGAAGTGGAATTGATGAATT[T/C]ACATTAAAGCATTTATATGGTTCCACTGGGCCTTCTAGGTATCTTGCTGCTCTTTATACA	TGTATAAAGAGCAGCAAGATACCTAGAAGGCCCAGTGGAACCATATAAATGCTTTAATGT[A/G]AATTCATCAATTCCACTTCCAAAGTCAATAATACGCCTAAAAGAAAGAGCAAAAAGCACC	892
Gm02_14817982_A_C-1_B_R_2179333755	Gm02_14817982_A_C	BOT	[T/G]	73672384	ATATTTGTGGATCTACTTAACCGGTGATTGTTCGGTAATGGGTGGACATG			1	2	14817982	diploid	other	BARCSoySNP6K	1	TOP	GTGGGTTAGTGGGTACGGATAGAACTCACCAGCTACCCGCTCCGCCAGATAATGTGCGCC[A/C]CATGTCCACCCATTACCGAACAATCACCGGTTAAGTAGATCCACAAATATTTTAGATATC	GTGGGTTAGTGGGTACGGATAGAACTCACCAGCTACCCGCTCCGCCAGATAATGTGCGCC[A/C]CATGTCCACCCATTACCGAACAATCACCGGTTAAGTAGATCCACAAATATTTTAGATATC	892
Gm02_14894202_A_C-1_B_R_2179333757	Gm02_14894202_A_C	BOT	[T/G]	27793364	AGTCTTCGTCTCATGAGCTCCACCACCGTCACGCTGCCGTTGCACGAGAT			1	2	14894202	diploid	other	BARCSoySNP6K	1	TOP	ACGACCACGTGACGGCAACTTCAGCGTGACATGGGAGGATGGCCATGGCGGAGACCTGGG[A/C]ATCTCGTGCAACGGCAGCGTGACGGTGGTGGAGCTCATGAGACGAAGACTTGACAGTGGG	ACGACCACGTGACGGCAACTTCAGCGTGACATGGGAGGATGGCCATGGCGGAGACCTGGG[A/C]ATCTCGTGCAACGGCAGCGTGACGGTGGTGGAGCTCATGAGACGAAGACTTGACAGTGGG	892
Gm02_15067760_G_A-1_B_R_2179333759	Gm02_15067760_G_A	BOT	[T/C]	55684445	ATCAACTTCCATCATCATACACAGAATATTAGTAGAACAACACGGAGTCT			1	2	15067760	diploid	other	BARCSoySNP6K	1	TOP	AAAGGAGAAATATTAGGTCAGAGATGCTCTTAAGTGTATATGGATTATTTTTCCATTGTG[A/G]AGACTCCGTGTTGTTCTACTAATATTCTGTGTATGATGATGGAAGTTGATTTGGGCCTTT	AAAGGAGAAATATTAGGTCAGAGATGCTCTTAAGTGTATATGGATTATTTTTCCATTGTG[A/G]AGACTCCGTGTTGTTCTACTAATATTCTGTGTATGATGATGGAAGTTGATTTGGGCCTTT	892
Gm02_1517184_T_G-1_T_R_2179333459	Gm02_1517184_T_G	TOP	[A/C]	37670461	GCTTGGGTCGATAAAAGAAATGTCGGGGGCGAGCTTGAAAGTGCATTCGT			1	2	1517184	diploid	other	BARCSoySNP6K	1	BOT	TACACCGGCGACTTAATCATCGACCGCCGGGACCACCTCACCGCCGACACCCCTATCTCC[T/G]ACGAATGCACTTTCAAGCTCGCCCCCGACATTTCTTTTATCGACCCAAGCGACAGGTTCT	AGAACCTGTCGCTTGGGTCGATAAAAGAAATGTCGGGGGCGAGCTTGAAAGTGCATTCGT[A/C]GGAGATAGGGGTGTCGGCGGTGAGGTGGTCCCGGCGGTCGATGATTAAGTCGCCGGTGTA	892
Gm02_15213831_T_G-1_B_F_2179333760	Gm02_15213831_T_G	BOT	[T/G]	46615496	TCGCCGACGTCACGCTCGAGCTCGCCAGACTCGCCGACAGAAACCACAAC			1	2	15213831	diploid	other	BARCSoySNP6K	1	BOT	TACCACTCCATCGCCGACGTCACGCTCGAGCTCGCCAGACTCGCCGACAGAAACCACAAC[T/G]CTGCCGCCGCCGAACACGAAACCGACGACAAAACGACGCCGTCGGAGAGTGTCGGAAATG	CATTTCCGACACTCTCCGACGGCGTCGTTTTGTCGTCGGTTTCGTGTTCGGCGGCGGCAG[A/C]GTTGTGGTTTCTGTCGGCGAGTCTGGCGAGCTCGAGCGTGACGTCGGCGATGGAGTGGTA	892
Gm02_15290331_G_A-1_T_F_2179333762	Gm02_15290331_G_A	TOP	[A/G]	27808329	TATGTTATGGATTTGATTCTTTTAAAGTGTGAAGTGTAATAAAAAAAAAA			1	2	15290331	diploid	other	BARCSoySNP6K	1	TOP	CAACTTTAGATATGTTATGGATTTGATTCTTTTAAAGTGTGAAGTGTAATAAAAAAAAAA[A/G]AAGTTAAAGTACAATAATAATGGTTAGATAGTAAAATATATGAAAAATAAAAAATAAATT	CAACTTTAGATATGTTATGGATTTGATTCTTTTAAAGTGTGAAGTGTAATAAAAAAAAAA[A/G]AAGTTAAAGTACAATAATAATGGTTAGATAGTAAAATATATGAAAAATAAAAAATAAATT	892
Gm02_15426845_A_C-1_B_R_2179333765	Gm02_15426845_A_C	BOT	[T/G]	34809342	CGGTTACTGGTTCAACCGGTCGGACTAACTGGTCCAAGTTTAATAACACT			1	2	15426845	diploid	other	BARCSoySNP6K	1	TOP	GTTTAGATGCAATTGCATTTTAGATTATAAATTTAGCAAAGTGGCAAAAGTGTGTAGCAC[A/C]AGTGTTATTAAACTTGGACCAGTTAGTCCGACCGGTTGAACCAGTAACCGGACATGTGAC	GTTTAGATGCAATTGCATTTTAGATTATAAATTTAGCAAAGTGGCAAAAGTGTGTAGCAC[A/C]AGTGTTATTAAACTTGGACCAGTTAGTCCGACCGGTTGAACCAGTAACCGGACATGTGAC	892
Gm02_1574622_A_C-1_T_F_2179333460	Gm02_1574622_A_C	TOP	[A/C]	16752470	TTCATTCCCATTCGCTTCAGAACAGCCACTCACCCCAAACCCAACGCCCA			1	2	1574622	diploid	other	BARCSoySNP6K	1	TOP	CATACCCCGATTCATTCCCATTCGCTTCAGAACAGCCACTCACCCCAAACCCAACGCCCA[A/C]ATTCTCCTTCTCGCCACTCCCGCCATCCCTCTCTCTCTCCCTCCTCGAATTCTTCGCCTC	CATACCCCGATTCATTCCCATTCGCTTCAGAACAGCCACTCACCCCAAACCCAACGCCCA[A/C]ATTCTCCTTCTCGCCACTCCCGCCATCCCTCTCTCTCTCCCTCCTCGAATTCTTCGCCTC	892
Gm02_16287798_T_C-1_B_F_2179333766	Gm02_16287798_T_C	BOT	[T/C]	41704352	GTGGCCACGGAAGGGGTGTTGTTTGACGCAACAATGAAGGAGATGCGGTT			1	2	16287798	diploid	other	BARCSoySNP6K	1	BOT	ATGCGACGCGGTGGCCACGGAAGGGGTGTTGTTTGACGCAACAATGAAGGAGATGCGGTT[T/C]GATTACGACAAGCGGGAGAGAGTTAATCAGTGGCATGCAGTTGGGGGCGTGGTTCGTGGC	GCCACGAACCACGCCCCCAACTGCATGCCACTGATTAACTCTCTCCCGCTTGTCGTAATC[A/G]AACCGCATCTCCTTCATTGTTGCGTCAAACAACACCCCTTCCGTGGCCACCGCGTCGCAT	892
Gm02_16980821_T_C-1_B_F_2179333768	Gm02_16980821_T_C	BOT	[T/C]	59659502	TGCTATTAGTGTTGTGGTTGTGTCGTGCATTCAACATCCTCTTGTAATCT			1	2	16980821	diploid	other	BARCSoySNP6K	1	BOT	CTACAGCGGCTGCTATTAGTGTTGTGGTTGTGTCGTGCATTCAACATCCTCTTGTAATCT[T/C]AGGGAGTCTCCAGCCAATTGAACTTTTGAGATAATGTTATGTCATTTTTATGTATTTTAT	ATAAAATACATAAAAATGACATAACATTATCTCAAAAGTTCAATTGGCTGGAGACTCCCT[A/G]AGATTACAAGAGGATGTTGAATGCACGACACAACCACAACACTAATAGCAGCCGCTGTAG	892
Gm02_1782296_G_A-1_T_F_2179333462	Gm02_1782296_G_A	TOP	[A/G]	43704346	GAGTCTTTCCAAAACTACTTTTCTCAGTTTCTTTTGGTGGGTTTTCCTGA			1	2	1782296	diploid	other	BARCSoySNP6K	1	TOP	TTATGCGCATGAGTCTTTCCAAAACTACTTTTCTCAGTTTCTTTTGGTGGGTTTTCCTGA[A/G]CTGAAGGCAATGGGTGGCTTGAATCCTTTTTCAGATGCTGTTTAGATTTGTTAGAACCTA	TTATGCGCATGAGTCTTTCCAAAACTACTTTTCTCAGTTTCTTTTGGTGGGTTTTCCTGA[A/G]CTGAAGGCAATGGGTGGCTTGAATCCTTTTTCAGATGCTGTTTAGATTTGTTAGAACCTA	892
Gm02_18273334_A_G-1_B_R_2179333771	Gm02_18273334_A_G	BOT	[T/C]	57793401	GTAATTTTTGCTTAGGTGTGCATTCCGTAACAGTCATCTTCATTGTCTTG			1	2	18273334	diploid	other	BARCSoySNP6K	1	TOP	GAGTTCAACACCATCGATGGACCTTAAGTACGAGGCCTCATCGAGCCCCGAAAATGTTTC[A/G]CAAGACAATGAAGATGACTGTTACGGAATGCACACCTAAGCAAAAATTACATGGCACCAC	GAGTTCAACACCATCGATGGACCTTAAGTACGAGGCCTCATCGAGCCCCGAAAATGTTTC[A/G]CAAGACAATGAAGATGACTGTTACGGAATGCACACCTAAGCAAAAATTACATGGCACCAC	892
Gm02_1830094_T_C-1_T_R_2179333465	Gm02_1830094_T_C	TOP	[A/G]	24776366	GATTGTAGTTTCCTCCCCTATCCTAAATTTTATTGTACCGAAAAAAAGGG			1	2	1830094	diploid	other	BARCSoySNP6K	1	BOT	AAATATAAACTGTGCATAATATTATTATGTATTTTCATTACTAAGCTAAATCATTATTTT[T/C]CCCTTTTTTTCGGTACAATAAAATTTAGGATAGGGGAGGAAACTACAATCCAAGAAGAAA	TTTCTTCTTGGATTGTAGTTTCCTCCCCTATCCTAAATTTTATTGTACCGAAAAAAAGGG[A/G]AAAATAATGATTTAGCTTAGTAATGAAAATACATAATAATATTATGCACAGTTTATATTT	892
Gm02_18626206_C_T-1_B_F_2179333772	Gm02_18626206_C_T	BOT	[T/C]	19809425	CCGGAAAGAGTGCACCGAGTTATGAGAGGAAAACACGGCCACTGAAAGAG			1	2	18626206	diploid	other	BARCSoySNP6K	1	BOT	CTACAAACATCCGGAAAGAGTGCACCGAGTTATGAGAGGAAAACACGGCCACTGAAAGAG[T/C]CCTTGAACAAGAAACCAAGAGGGCTCGCAAGGAAGAACATGGTCGAGATAAATTCCGAGG	CCTCGGAATTTATCTCGACCATGTTCTTCCTTGCGAGCCCTCTTGGTTTCTTGTTCAAGG[A/G]CTCTTTCAGTGGCCGTGTTTTCCTCTCATAACTCGGTGCACTCTTTCCGGATGTTTGTAG	892
Gm02_1878469_A_G-1_B_R_2179333467	Gm02_1878469_A_G	BOT	[T/C]	23781418	TGATGTGTTGGCATATTGTTTGGTCATCATTTTTCCTACAAATGATTGCA			1	2	1878469	diploid	other	BARCSoySNP6K	1	TOP	ATGGAATGCATTACAACAAGTTCAGTCAAAAATTCCAGCCAATAATCAGGATGCGTATAC[A/G]TGCAATCATTTGTAGGAAAAATGATGACCAAACAATATGCCAACACATCAATGATCAATG	ATGGAATGCATTACAACAAGTTCAGTCAAAAATTCCAGCCAATAATCAGGATGCGTATAC[A/G]TGCAATCATTTGTAGGAAAAATGATGACCAAACAATATGCCAACACATCAATGATCAATG	892
Gm02_19218365_T_C-1_B_F_2179333774	Gm02_19218365_T_C	BOT	[T/C]	16731450	AACGTGTGGTCCCCTAGAGGTGAGGATGTAAAGTCCTCTTATGGTGAGCG			1	2	19218365	diploid	other	BARCSoySNP6K	1	BOT	TGATGGTGAGAACGTGTGGTCCCCTAGAGGTGAGGATGTAAAGTCCTCTTATGGTGAGCG[T/C]GCGTAGTCCTCTGAAGGTAAGGGCGTGCAACCCTCTAAAGGCGAGGGCGAGTTGTCCTCT	AGAGGACAACTCGCCCTCGCCTTTAGAGGGTTGCACGCCCTTACCTTCAGAGGACTACGC[A/G]CGCTCACCATAAGAGGACTTTACATCCTCACCTCTAGGGGACCACACGTTCTCACCATCA	892
Gm02_2061467_T_C-1_B_F_2179333470	Gm02_2061467_T_C	BOT	[T/C]	11700442	TCCGCATCCTCCTCTCACTCACCAGGGAATCAAGCGTTTCACTCAACTCA			1	2	2061467	diploid	other	BARCSoySNP6K	1	BOT	TCACATTCAATCCGCATCCTCCTCTCACTCACCAGGGAATCAAGCGTTTCACTCAACTCA[T/C]CAAATAGTGAGTGTTATTTACACTTAACATTATAACATGTTACTTTTACCATATGCTTGA	TCAAGCATATGGTAAAAGTAACATGTTATAATGTTAAGTGTAAATAACACTCACTATTTG[A/G]TGAGTTGAGTGAAACGCTTGATTCCCTGGTGAGTGAGAGGAGGATGCGGATTGAATGTGA	892
Gm02_207506_A_G-1_B_R_2179333429	Gm02_207506_A_G	BOT	[T/C]	61637434	CTAATGAAAGAAACTTAAGCTCAATACAAACAATAAAACCCAACAAAAAC			1	2	207506	diploid	other	BARCSoySNP6K	1	TOP	ACTGATAAAAATTTGCTTAAGGAATTTCACTCGAAAGAGATTATACATGTTTTATATTTA[A/G]GTTTTTGTTGGGTTTTATTGTTTGTATTGAGCTTAAGTTTCTTTCATTAGGTTGTTTTAT	ACTGATAAAAATTTGCTTAAGGAATTTCACTCGAAAGAGATTATACATGTTTTATATTTA[A/G]GTTTTTGTTGGGTTTTATTGTTTGTATTGAGCTTAAGTTTCTTTCATTAGGTTGTTTTAT	892
Gm02_21065065_T_C-1_T_R_2179333779	Gm02_21065065_T_C	TOP	[A/G]	54767398	GGGTTGGCATTGCCGGCTAGGCGAGGTTGGGCTGGAGCCGATGTCTGAAG			1	2	21065065	diploid	other	BARCSoySNP6K	1	BOT	AAGCTCTTCCTGCTCAGTGCCCGTCTAGCCAAGGACGTCTGCGTCAGCTCAAAGGGGCCC[T/C]CTTCAGACATCGGCTCCAGCCCAACCTCGCCTAGCCGGCAATGCCAACCCTGACATGGGC	GCCCATGTCAGGGTTGGCATTGCCGGCTAGGCGAGGTTGGGCTGGAGCCGATGTCTGAAG[A/G]GGGCCCCTTTGAGCTGACGCAGACGTCCTTGGCTAGACGGGCACTGAGCAGGAAGAGCTT	892
Gm02_2158660_G_A-1_T_F_2179333472	Gm02_2158660_G_A	TOP	[A/G]	50653371	GTGATGGCAGGGCAAAAGAGTTCGTGGGCGACGAACGTAATGGAGTAACA			1	2	2158660	diploid	other	BARCSoySNP6K	1	TOP	GGGAGCGTTGGTGATGGCAGGGCAAAAGAGTTCGTGGGCGACGAACGTAATGGAGTAACA[A/G]GCATCACAGGCGGTGGTCATCCCCTAGTGAAGGCTCTCCCCTTGGAAAGCTTCTCCTCCT	GGGAGCGTTGGTGATGGCAGGGCAAAAGAGTTCGTGGGCGACGAACGTAATGGAGTAACA[A/G]GCATCACAGGCGGTGGTCATCCCCTAGTGAAGGCTCTCCCCTTGGAAAGCTTCTCCTCCT	892
Gm02_22067031_G_T-1_T_R_2179333781	Gm02_22067031_G_T	TOP	[A/C]	29757493	TCGGAATGCCGAGTGAAAAGTTAGGTTTATGTCAATTTCTCGAGATCCTC			1	2	22067031	diploid	other	BARCSoySNP6K	1	BOT	TTTTAACTCGAATGTCCGATTTAGGCCAATAATATATCAATACGCTTTAAATTGAACAAA[T/G]GAGGATCTCGAGAAATTGACATAAACCTAACTTTTCACTCGGCATTCCGATTCACGAGCA	TGCTCGTGAATCGGAATGCCGAGTGAAAAGTTAGGTTTATGTCAATTTCTCGAGATCCTC[A/C]TTTGTTCAATTTAAAGCGTATTGATATATTATTGGCCTAAATCGGACATTCGAGTTAAAA	892
Gm02_2246479_A_G-1_T_F_2179333474	Gm02_2246479_A_G	TOP	[A/G]	16780448	AGTTCGCGTTTATCAAATTATAGACCTTGTAAGTTTAAAGGATCGAAATT			1	2	2246479	diploid	other	BARCSoySNP6K	1	TOP	AGTTCTCGTAAGTTCGCGTTTATCAAATTATAGACCTTGTAAGTTTAAAGGATCGAAATT[A/G]AAAAGGCGCGAACTAAACTTATATTTAAGTAATTTATTTCGTGTTAAGGATGAAAGTTTT	AGTTCTCGTAAGTTCGCGTTTATCAAATTATAGACCTTGTAAGTTTAAAGGATCGAAATT[A/G]AAAAGGCGCGAACTAAACTTATATTTAAGTAATTTATTTCGTGTTAAGGATGAAAGTTTT	892
Gm02_22829006_T_C-1_T_R_2179333783	Gm02_22829006_T_C	TOP	[A/G]	65794417	GCCTGTATCAAGCGATCAGCCCCGTAAGGTTCACATCATTATGCGCCAGA			1	2	22829006	diploid	other	BARCSoySNP6K	1	BOT	TTGAACAACAGAACCTCCTGAGAAATTGAAATGGTCTTCACTTTTCACTCGGATGTCCGA[T/C]TCTGGCGCATAATGATGTGAACCTTACGGGGCTGATCGCTTGATACAGGCTACAGAGATT	AATCTCTGTAGCCTGTATCAAGCGATCAGCCCCGTAAGGTTCACATCATTATGCGCCAGA[A/G]TCGGACATCCGAGTGAAAAGTGAAGACCATTTCAATTTCTCAGGAGGTTCTGTTGTTCAA	892
Gm02_2320070_C_A-1_T_F_2179333476	Gm02_2320070_C_A	TOP	[A/C]	57797371	CAAGAATCCCTCAACAGCTAGAGAATATGACAACCCATCTTTTTTAATTC			1	2	2320070	diploid	other	BARCSoySNP6K	1	TOP	CATATAGAAACAAGAATCCCTCAACAGCTAGAGAATATGACAACCCATCTTTTTTAATTC[A/C]ACTAAACCTGTACACTGAAATCAGCAATTAAATTGCCTAATTACCTACATAACCTAATTA	CATATAGAAACAAGAATCCCTCAACAGCTAGAGAATATGACAACCCATCTTTTTTAATTC[A/C]ACTAAACCTGTACACTGAAATCAGCAATTAAATTGCCTAATTACCTACATAACCTAATTA	892
Gm02_23589448_C_T-1_B_F_2179333784	Gm02_23589448_C_T	BOT	[T/C]	71783483	AGCCTCCATAGAAGCTCCACAAGCAAGCTTTCATCATAAAGGTTACCAAT			1	2	23589448	diploid	other	BARCSoySNP6K	1	BOT	TCAAAGATCCAGCCTCCATAGAAGCTCCACAAGCAAGCTTTCATCATAAAGGTTACCAAT[T/C]TACAAGAATTGGGGCAATTGATGGGTCAGCTCCAACATCAAGTTTTCCGCAAGACCTATA	TATAGGTCTTGCGGAAAACTTGATGTTGGAGCTGACCCATCAATTGCCCCAATTCTTGTA[A/G]ATTGGTAACCTTTATGATGAAAGCTTGCTTGTGGAGCTTCTATGGAGGCTGGATCTTTGA	892
Gm02_2391001_T_C-1_B_F_2179333478	Gm02_2391001_T_C	BOT	[T/C]	61634504	AGAAAATAAAGGTGGTTAGAGTCGTGTGGTTGCGCAAGATAAACATGGTT			1	2	2391001	diploid	other	BARCSoySNP6K	1	BOT	TCAACCTGGTAGAAAATAAAGGTGGTTAGAGTCGTGTGGTTGCGCAAGATAAACATGGTT[T/C]GGCGGCAGCCAACGAAGGCTTGCAGTGACAATGGAAACCAGTGTGACGCTCGCCGGAGAT	ATCTCCGGCGAGCGTCACACTGGTTTCCATTGTCACTGCAAGCCTTCGTTGGCTGCCGCC[A/G]AACCATGTTTATCTTGCGCAACCACACGACTCTAACCACCTTTATTTTCTACCAGGTTGA	892
Gm02_24460388_G_T-1_T_R_2179333787	Gm02_24460388_G_T	TOP	[A/C]	33635478	TATGAATCATGTTGGGGGTTTATACACTTGGAATGGGACTAGTTCAGGTT			1	2	24460388	diploid	other	BARCSoySNP6K	1	BOT	GGACAAGTCTTGATCACTAAATCATAAAGGGCCCTATTCAACCTTTTATGCATCTCTTAA[T/G]AACCTGAACTAGTCCCATTCCAAGTGTATAAACCCCCAACATGATTCATATCAAGTGTCG	CGACACTTGATATGAATCATGTTGGGGGTTTATACACTTGGAATGGGACTAGTTCAGGTT[A/C]TTAAGAGATGCATAAAAGGTTGAATAGGGCCCTTTATGATTTAGTGATCAAGACTTGTCC	892
Gm02_2467152_C_T-1_B_F_2179333480	Gm02_2467152_C_T	BOT	[T/C]	23735440	TTAATAGTTGTCTTCAGCTTCAACACTTCACCAGTCTCAGCTCGTTTATT			1	2	2467152	diploid	other	BARCSoySNP6K	1	BOT	TTTCACAACGTTAATAGTTGTCTTCAGCTTCAACACTTCACCAGTCTCAGCTCGTTTATT[T/C]CCCAACGTGTCTTCCATCCCAACCTGGAACTCCTCCCACGCGCCACCGGGTGGCGCGTGG	CCACGCGCCACCCGGTGGCGCGTGGGAGGAGTTCCAGGTTGGGATGGAAGACACGTTGGG[A/G]AATAAACGAGCTGAGACTGGTGAAGTGTTGAAGCTGAAGACAACTATTAACGTTGTGAAA	892
Gm02_25466460_A_G-1_T_F_2179333788	Gm02_25466460_A_G	TOP	[A/G]	43669476	ATCACCTGAGTTTTTCGGCTCGCGTCGAGGGCTCTTCCGACACAATGCTC			1	2	25466460	diploid	other	BARCSoySNP6K	1	TOP	TATGCATAACATCACCTGAGTTTTTCGGCTCGCGTCGAGGGCTCTTCCGACACAATGCTC[A/G]CCCAGCCAAGGGCACCCACACCCCCATAGGGGGGAGCTCCTCAGGCTCTAGCTCCAACCT	TATGCATAACATCACCTGAGTTTTTCGGCTCGCGTCGAGGGCTCTTCCGACACAATGCTC[A/G]CCCAGCCAAGGGCACCCACACCCCCATAGGGGGGAGCTCCTCAGGCTCTAGCTCCAACCT	892
Gm02_26182810_A_G-1_T_F_2179333792	Gm02_26182810_A_G	TOP	[A/G]	18615338	CTTGGGCCTTTAGCCTGTATTTGGCCAGTTTTAGGATTCTCATCACAACG			1	2	26182810	diploid	other	BARCSoySNP6K	1	TOP	TCCTTCTCCACTTGGGCCTTTAGCCTGTATTTGGCCAGTTTTAGGATTCTCATCACAACG[A/G]TTGACTAGCTCATCTAGGTCCCCATATGGAAGGAGTTCAACCTTATCCCTCACTTCCATA	TCCTTCTCCACTTGGGCCTTTAGCCTGTATTTGGCCAGTTTTAGGATTCTCATCACAACG[A/G]TTGACTAGCTCATCTAGGTCCCCATATGGAAGGAGTTCAACCTTATCCCTCACTTCCATA	892
Gm02_2629337_A_G-1_T_F_2179333482	Gm02_2629337_A_G	TOP	[A/G]	23669466	ACATCTATTATCTCTTTTGTCGCCCTTTTCAATGGGATTCTAGATACAAC			1	2	2629337	diploid	other	BARCSoySNP6K	1	TOP	TCAAGTGTTGACATCTATTATCTCTTTTGTCGCCCTTTTCAATGGGATTCTAGATACAAC[A/G]TCACAGTCATTTTATTTTACTATACAAGTGTACCACCAGATGGCAACCTTCATATCGTAA	TCAAGTGTTGACATCTATTATCTCTTTTGTCGCCCTTTTCAATGGGATTCTAGATACAAC[A/G]TCACAGTCATTTTATTTTACTATACAAGTGTACCACCAGATGGCAACCTTCATATCGTAA	892
Gm02_27295513_G_A-1_B_R_2179333797	Gm02_27295513_G_A	BOT	[T/C]	44690444	TGAGACGATCTTCGAGGACCCTCTCGACTTCGTCCTCAGTGAGGGCAGTG			1	2	27295513	diploid	other	BARCSoySNP6K	1	TOP	CGTTTCCACCACACCCTGCCATCATTGTTGCCCTACTCACTCCCCCTGCCCCTGACACTG[A/G]CACTGCCCTCACTGAGGACGAAGTCGAGAGGGTCCTCGAAGATCGTCTCAGCACCAACCC	CGTTTCCACCACACCCTGCCATCATTGTTGCCCTACTCACTCCCCCTGCCCCTGACACTG[A/G]CACTGCCCTCACTGAGGACGAAGTCGAGAGGGTCCTCGAAGATCGTCTCAGCACCAACCC	892
Gm02_2736727_C_A-1_B_R_2179333485	Gm02_2736727_C_A	BOT	[T/G]	12634340	TTCTTCTTGGACTTGGGAGCAAGAACCTCAACGCTAGGTGCTACCACGGG			1	2	2736727	diploid	other	BARCSoySNP6K	1	TOP	TTCTCCACCAACGCCTGTTCCGGTGAGCTTTTCCCTTGCACTGACACCGACAACTCTGAC[A/C]CCCGTGGTAGCACCTAGCGTTGAGGTTCTTGCTCCCAAGTCCAAGAAGAAGACAAAGAAG	TTCTCCACCAACGCCTGTTCCGGTGAGCTTTTCCCTTGCACTGACACCGACAACTCTGAC[A/C]CCCGTGGTAGCACCTAGCGTTGAGGTTCTTGCTCCCAAGTCCAAGAAGAAGACAAAGAAG	892
Gm02_27824060_T_G-1_B_F_2179333798	Gm02_27824060_T_G	BOT	[T/G]	50683405	CGTGAGAACTGAGAGGAGAGTAAAGTAAAACATGGAATAGAGGGAGCAGA			1	2	27824060	diploid	other	BARCSoySNP6K	1	BOT	CAGTACTCTGCGTGAGAACTGAGAGGAGAGTAAAGTAAAACATGGAATAGAGGGAGCAGA[T/G]AAGGAGTTCGGGAATTTCCAAATGGGCCTAGACAGGAATGGCCCGTGGGCAACACTACTG	CAGTAGTGTTGCCCACGGGCCATTCCTGTCTAGGCCCATTTGGAAATTCCCGAACTCCTT[A/C]TCTGCTCCCTCTATTCCATGTTTTACTTTACTCTCCTCTCAGTTCTCACGCAGAGTACTG	892
Gm02_28128455_G_T-1_B_F_2179333800	Gm02_28128455_G_T	BOT	[T/G]	50781314	AAGATCATCCGGCCTCCTATTAACAGGGCATACATCGAGAAATATTGCAT			1	2	28128455	diploid	other	BARCSoySNP6K	1	BOT	CACCCCCAACAAGATCATCCGGCCTCCTATTAACAGGGCATACATCGAGAAATATTGCAT[T/G]CCCAAGTAGGCATAGGGCCAGGCAGCACAACAATCGAAAGAGGGCCAGTAGCAGGAAGCT	AGCTTCCTGCTACTGGCCCTCTTTCGATTGTTGTGCTGCCTGGCCCTATGCCTACTTGGG[A/C]ATGCAATATTTCTCGATGTATGCCCTGTTAATAGGAGGCCGGATGATCTTGTTGGGGGTG	892
Gm02_28331531_C_A-1_T_F_2179333802	Gm02_28331531_C_A	TOP	[A/C]	55800322	GCCAACACCACAAGTGTCTCTAAGAATGTGTTGAGGCTGTCAGCATCAAA			1	2	28331531	diploid	other	BARCSoySNP6K	1	TOP	CTCACCCTCTGCCAACACCACAAGTGTCTCTAAGAATGTGTTGAGGCTGTCAGCATCAAA[A/C]TTGTATAAGTTTGCATAGAAATTCACCAAAGCCAAGTCTATGCTGCCATCAACCAAATTG	CTCACCCTCTGCCAACACCACAAGTGTCTCTAAGAATGTGTTGAGGCTGTCAGCATCAAA[A/C]TTGTATAAGTTTGCATAGAAATTCACCAAAGCCAAGTCTATGCTGCCATCAACCAAATTG	892
Gm02_2834472_T_C-1_B_F_2179333486	Gm02_2834472_T_C	BOT	[T/C]	16678425	GGTGATGGATACCTTGAACTCACTTCGTCTCCAAAAAGAAATTGCATGTG			1	2	2834472	diploid	other	BARCSoySNP6K	1	BOT	GTTGATGAATGGTGATGGATACCTTGAACTCACTTCGTCTCCAAAAAGAAATTGCATGTG[T/C]CAATTATAATATGGTTGGTATAAATTTGGTTCTCTCATGTTTCTGTTGTGGAAGTTGTGT	ACACAACTTCCACAACAGAAACATGAGAGAACCAAATTTATACCAACCATATTATAATTG[A/G]CACATGCAATTTCTTTTTGGAGACGAAGTGAGTTCAAGGTATCCATCACCATTCATCAAC	892
Gm02_2885598_C_A-1_T_F_2179333488	Gm02_2885598_C_A	TOP	[A/C]	10691470	ATTGATGGGGGTAAATCTCATGAGATGTGAGAGTTGAGGCGGCCTTTATC			1	2	2885598	diploid	other	BARCSoySNP6K	1	TOP	TGAAGGATTTATTGATGGGGGTAAATCTCATGAGATGTGAGAGTTGAGGCGGCCTTTATC[A/C]CATCACCACAAATCTAGCCACTTCATCAACTACTTTTTCCGCTTTAGCACCATCGTTATG	TGAAGGATTTATTGATGGGGGTAAATCTCATGAGATGTGAGAGTTGAGGCGGCCTTTATC[A/C]CATCACCACAAATCTAGCCACTTCATCAACTACTTTTTCCGCTTTAGCACCATCGTTATG	892
Gm02_2920341_C_T-1_B_F_2179333490	Gm02_2920341_C_T	BOT	[T/C]	17783509	CCTTTACCAAAAGACTTCTTCCTTGGGCCCTTATGATTGTTGATGATTGA			1	2	2920341	diploid	other	BARCSoySNP6K	1	BOT	CAATCCCTCTCCTTTACCAAAAGACTTCTTCCTTGGGCCCTTATGATTGTTGATGATTGA[T/C]AAGTGCACCAATTCGTCTGAAGTAGTAAAGTTAAAACGAAAGTCCGATTGTTGAACTCAC	GTGAGTTCAACAATCGGACTTTCGTTTTAACTTTACTACTTCAGACGAATTGGTGCACTT[A/G]TCAATCATCAACAATCATAAGGGCCCAAGGAAGAAGTCTTTTGGTAAAGGAGAGGGATTG	892
Gm02_29528097_T_C-1_T_R_2179333805	Gm02_29528097_T_C	TOP	[A/G]	52693442	TGCAATCACTCTCTTGGATCCATCTTGATCTTGCTTTTTGCCTCAACATA			1	2	29528097	diploid	other	BARCSoySNP6K	1	BOT	AAGGCATGAAGAGGAGACAATTACAGGAAGCCCTATGGGTAGCGGCCCAAGCTCATGAAT[T/C]TATGTTGAGGCAAAAAGCAAGATCAAGATGGATCCAAGAGAGTGATTGCAATTCACGCTA	TAGCGTGAATTGCAATCACTCTCTTGGATCCATCTTGATCTTGCTTTTTGCCTCAACATA[A/G]ATTCATGAGCTTGGGCCGCTACCCATAGGGCTTCCTGTAATTGTCTCCTCTTCATGCCTT	892
Gm02_30250662_T_C-1_B_F_2179333808	Gm02_30250662_T_C	BOT	[T/C]	63693502	TGTCATCCTTCATGGTTTGCATCTCTTGTGTCATTGTTAGCATCTTCTAT			1	2	30250662	diploid	other	BARCSoySNP6K	1	BOT	AACTGCAATTTGTCATCCTTCATGGTTTGCATCTCTTGTGTCATTGTTAGCATCTTCTAT[T/C]CAAGGCTTTTCATACTATAATATTTGTAATCATAAATACACCTTCCATTTCTCAAAATAA	TTATTTTGAGAAATGGAAGGTGTATTTATGATTACAAATATTATAGTATGAAAAGCCTTG[A/G]ATAGAAGATGCTAACAATGACACAAGAGATGCAAACCATGAAGGATGACAAATTGCAGTT	892
Gm02_30439101_A_G-1_B_R_2179333811	Gm02_30439101_A_G	BOT	[T/C]	27758501	CACGCGCTTAGCCGGCATCTCGCGCTAAGCGCGCTCATGAATTCGGTGAA			1	2	30439101	diploid	other	BARCSoySNP6K	1	TOP	AGCGTCTGCTTCATGGTGGGTGCTGGCACACGCTTAGCGCCACTGGCACGCGCTTAGCGC[A/G]TTCACCGAATTCATGAGCGCGCTTAGCGCGAGATGCCGGCTAAGCGCGTGCTGCATTTTC	AGCGTCTGCTTCATGGTGGGTGCTGGCACACGCTTAGCGCCACTGGCACGCGCTTAGCGC[A/G]TTCACCGAATTCATGAGCGCGCTTAGCGCGAGATGCCGGCTAAGCGCGTGCTGCATTTTC	892
Gm02_30787675_T_G-1_B_F_2179333812	Gm02_30787675_T_G	BOT	[T/G]	62807465	CTTGTTGTCTTGTGACTCCACACTTGGGAGAGAGAGAATGACAATGACGG			1	2	30787675	diploid	other	BARCSoySNP6K	1	BOT	AATTCTCATCCTTGTTGTCTTGTGACTCCACACTTGGGAGAGAGAGAATGACAATGACGG[T/G]GGTGTCATGTGCAGAAGAGAGAGAACAATGGTGACATGGTGTCACATGTGGTGGAGAGAG	CTCTCTCCACCACATGTGACACCATGTCACCATTGTTCTCTCTCTTCTGCACATGACACC[A/C]CCGTCATTGTCATTCTCTCTCTCCCAAGTGTGGAGTCACAAGACAACAAGGATGAGAATT	892
Gm02_3091665_T_G-1_B_F_2179333492	Gm02_3091665_T_G	BOT	[T/G]	26719316	CATGAAATAAAAGTTGCTCTACATTGTCATCTTGAAGCTCTTATCCCACT			1	2	3091665	diploid	other	BARCSoySNP6K	1	BOT	CAACTCATTTCATGAAATAAAAGTTGCTCTACATTGTCATCTTGAAGCTCTTATCCCACT[T/G]TTCATTGATGGATGGACCAATCCAGTAAAAGGATGAATGCCGACAGCCACATTTGCTCCT	AGGAGCAAATGTGGCTGTCGGCATTCATCCTTTTACTGGATTGGTCCATCCATCAATGAA[A/C]AGTGGGATAAGAGCTTCAAGATGACAATGTAGAGCAACTTTTATTTCATGAAATGAGTTG	892
Gm02_30996860_A_G-1_T_F_2179333814	Gm02_30996860_A_G	TOP	[A/G]	31801420	AGGGAGAGGTCGAGGGAGAGGGTGATGCGATCATCATTCTGGCTGGAGAT			1	2	30996860	diploid	other	BARCSoySNP6K	1	TOP	ATGGAGGAGGAGGGAGAGGTCGAGGGAGAGGGTGATGCGATCATCATTCTGGCTGGAGAT[A/G]CGGTAATAGTGGAGGAGCACTCCTTGTGGAACTGCGAGAGGGACTGGACGCTGTCATCAT	ATGGAGGAGGAGGGAGAGGTCGAGGGAGAGGGTGATGCGATCATCATTCTGGCTGGAGAT[A/G]CGGTAATAGTGGAGGAGCACTCCTTGTGGAACTGCGAGAGGGACTGGACGCTGTCATCAT	892
Gm02_31905028_C_A-1_T_F_2179333816	Gm02_31905028_C_A	TOP	[A/C]	34713504	ACCCACAGCCACATCAGGTCCAAAAACCTTCCCTGGCCCCCTACAATAGA			1	2	31905028	diploid	other	BARCSoySNP6K	1	TOP	GCCTACATAGACCCACAGCCACATCAGGTCCAAAAACCTTCCCTGGCCCCCTACAATAGA[A/C]CCACAGCCACAGTGGTTCTTCGCTGTGCTGTTGATGCTCTGTCTCGAAGCGAAGCGTTCT	GCCTACATAGACCCACAGCCACATCAGGTCCAAAAACCTTCCCTGGCCCCCTACAATAGA[A/C]CCACAGCCACAGTGGTTCTTCGCTGTGCTGTTGATGCTCTGTCTCGAAGCGAAGCGTTCT	892
Gm02_32043775_T_C-1_B_F_2179333818	Gm02_32043775_T_C	BOT	[T/C]	23778478	GTTTAGGAGGTGTTCCAACAAACATGTCTATGAAAAACTCTCATGTGGCA			1	2	32043775	diploid	other	BARCSoySNP6K	1	BOT	AACCAAACATGTTTAGGAGGTGTTCCAACAAACATGTCTATGAAAAACTCTCATGTGGCA[T/C]GAGAGGCTCCAGACTCCAAGGTTGTGATGATGTTACCTGAAAACTCATATTTAGAAGATT	AATCTTCTAAATATGAGTTTTCAGGTAACATCATCACAACCTTGGAGTCTGGAGCCTCTC[A/G]TGCCACATGAGAGTTTTTCATAGACATGTTTGTTGGAACACCTCCTAAACATGTTTGGTT	892
Gm02_32346915_G_A-1_T_F_2179333820	Gm02_32346915_G_A	TOP	[A/G]	20600449	TACACCATATCCCCAAGGATCTAGTACGTAACTGTGTCCACATCAGTCTT			1	2	32346915	diploid	other	BARCSoySNP6K	1	TOP	ATCAAAATGTTACACCATATCCCCAAGGATCTAGTACGTAACTGTGTCCACATCAGTCTT[A/G]CATAATGAGCTACTCTAAATATGATCGGATCAATCACAGTTCCATTGGAGCAAATGGATA	ATCAAAATGTTACACCATATCCCCAAGGATCTAGTACGTAACTGTGTCCACATCAGTCTT[A/G]CATAATGAGCTACTCTAAATATGATCGGATCAATCACAGTTCCATTGGAGCAAATGGATA	892
Gm02_32487728_T_C-1_T_R_2179333823	Gm02_32487728_T_C	TOP	[A/G]	71778331	CCCAAATGGTCAAGGAGGCGACTATGTTAAGGGATGCAATTGGACTAATC			1	2	32487728	diploid	other	BARCSoySNP6K	1	BOT	GTCGATCTATCATCGACATCAAAGACAAGCTTGACTTTATGAAGATTTACATCACATGAG[T/C]GATTAGTCCAATTGCATCCCTTAACATAGTCGCCTCCTTGACCATTTGGGGAGACCCGGA	TCCGGGTCTCCCCAAATGGTCAAGGAGGCGACTATGTTAAGGGATGCAATTGGACTAATC[A/G]CTCATGTGATGTAAATCTTCATAAAGTCAAGCTTGTCTTTGATGTCGATGATAGATCGAC	892
Gm02_32605960_T_C-1_T_R_2179333825	Gm02_32605960_T_C	TOP	[A/G]	41783379	CCTCACCTTGGATAAGCCATTGAGGGGTAGACATTTTGTGATATACCTCT			1	2	32605960	diploid	other	BARCSoySNP6K	1	BOT	CACCGCAAAATGTAAGGGTTGTGGTTGTGGGCGATACTGAAGACCCCCCAAAGTGTTTGG[T/C]AGAGGTATATCACAAAATGTCTACCCCTCAATGGCTTATCCAAGGTGAGGCTCGAAGTCG	CGACTTCGAGCCTCACCTTGGATAAGCCATTGAGGGGTAGACATTTTGTGATATACCTCT[A/G]CCAAACACTTTGGGGGGTCTTCAGTATCGCCCACAACCACAACCCTTACATTTTGCGGTG	892
Gm02_32880763_C_T-1_T_R_2179333827	Gm02_32880763_C_T	TOP	[A/G]	45711481	TTACCAACAGTGAGTACCATAGTAAGAAGATAACCAAAACGGCGATGGTC			1	2	32880763	diploid	other	BARCSoySNP6K	1	BOT	TACATTCAAGTTCCTCGGCCTGGGGCAGCATCGACAATGGTTGGAGCGCCTCAGTCAAAA[T/C]GACCATCGCCGTTTTGGTTATCTTCTTACTATGGTACTCACTGTTGGTAAATATTTGTGT	ACACAAATATTTACCAACAGTGAGTACCATAGTAAGAAGATAACCAAAACGGCGATGGTC[A/G]TTTTGACTGAGGCGCTCCAACCATTGTCGATGCTGCCCCAGGCCGAGGAACTTGAATGTA	892
Gm02_32904473_T_C-1_B_F_2179333828	Gm02_32904473_T_C	BOT	[T/C]	38735307	ACAAAGGACATGCAAATGAGGTGAATAGGACACGACAGAGGACGCCTGAA			1	2	32904473	diploid	other	BARCSoySNP6K	1	BOT	AGAGAACCCGACAAAGGACATGCAAATGAGGTGAATAGGACACGACAGAGGACGCCTGAA[T/C]GACAATGTCAGAGGCTGCAATGGCGACTTTAGCGTGACAGAGTGAGTTTCACTGCAACAT	ATGTTGCAGTGAAACTCACTCTGTCACGCTAAAGTCGCCATTGCAGCCTCTGACATTGTC[A/G]TTCAGGCGTCCTCTGTCGTGTCCTATTCACCTCATTTGCATGTCCTTTGTCGGGTTCTCT	892
Gm02_33117418_G_T-1_T_R_2179333831	Gm02_33117418_G_T	TOP	[A/C]	27808484	TCACTTTCTGTTTTGTGCTTTCTGTTATTTTGCTTTTGGTACTAATTCCG			1	2	33117418	diploid	other	BARCSoySNP6K	1	BOT	TCTCCACTCTCCATTACATACTAAGCAGCTATATATAGAGGCACCAACCAGGGTGCTGCT[T/G]CGGAATTAGTACCAAAAGCAAAATAACAGAAAGCACAAAACAGAAAGTGAGAATGACGCA	TGCGTCATTCTCACTTTCTGTTTTGTGCTTTCTGTTATTTTGCTTTTGGTACTAATTCCG[A/C]AGCAGCACCCTGGTTGGTGCCTCTATATATAGCTGCTTAGTATGTAATGGAGAGTGGAGA	892
Gm02_3316379_A_C-1_T_F_2179333496	Gm02_3316379_A_C	TOP	[A/C]	37623446	TTTTCAGGCCAAAAGGCAAGTTGCAACTGTCATTGGCGAGTTCATGGCAA			1	2	3316379	diploid	other	BARCSoySNP6K	1	TOP	TTGTTTAGCTTTTTCAGGCCAAAAGGCAAGTTGCAACTGTCATTGGCGAGTTCATGGCAA[A/C]TGTCATTGGCAACTTAGGGCCAAGAAAATAGTCATTCCAAATGGCGATTCAGTGCCTTTA	TTGTTTAGCTTTTTCAGGCCAAAAGGCAAGTTGCAACTGTCATTGGCGAGTTCATGGCAA[A/C]TGTCATTGGCAACTTAGGGCCAAGAAAATAGTCATTCCAAATGGCGATTCAGTGCCTTTA	892
Gm02_33608259_T_C-1_T_R_2179333833	Gm02_33608259_T_C	TOP	[A/G]	29670421	GGCGACCGAAGGGTGAACGAAGAAGATCAAACCTAACAAAGCATTTGTAG			1	2	33608259	diploid	other	BARCSoySNP6K	1	BOT	TAAGCGCTTCCCCACACACCGTTGTTAGCCAAGGTGGCCAGCCAGCTGCTACTTGCTCCC[T/C]CTACAAATGCTTTGTTAGGTTTGATCTTCTTCGTTCACCCTTCGGTCGCCAAACCTGATC	GATCAGGTTTGGCGACCGAAGGGTGAACGAAGAAGATCAAACCTAACAAAGCATTTGTAG[A/G]GGGAGCAAGTAGCAGCTGGCTGGCCACCTTGGCTAACAACGGTGTGTGGGGAAGCGCTTA	892
Gm02_3364524_C_T-1_T_R_2179333499	Gm02_3364524_C_T	TOP	[A/G]	15740380	ATTTGATATATATACATATTTTACGTGTGAACTATTTTATTTGTTACTTC			1	2	3364524	diploid	other	BARCSoySNP6K	1	BOT	AAATAAATAAATTTCACAAATATGAGCAAAATATTATATCAATTTATGTATACTAACTAA[T/C]GAAGTAACAAATAAAATAGTTCACACGTAAAATATGTATATATATCAAATGGAAAATAAA	TTTATTTTCCATTTGATATATATACATATTTTACGTGTGAACTATTTTATTTGTTACTTC[A/G]TTAGTTAGTATACATAAATTGATATAATATTTTGCTCATATTTGTGAAATTTATTTATTT	892
Gm02_3429963_G_A-1_B_R_2179333501	Gm02_3429963_G_A	BOT	[T/C]	60645418	ATCTTTTGCTATCAAATACATAACTTTGAAACTTCCGTGAGTCGTGGATG			1	2	3429963	diploid	other	BARCSoySNP6K	1	TOP	TGAGTTTTACATATGTACTACTACTGTATTATATATGTAGCAATATCTTATAATGATTGA[A/G]CATCCACGACTCACGGAAGTTTCAAAGTTATGTATTTGATAGCAAAAGATTCGTAGGTTC	TGAGTTTTACATATGTACTACTACTGTATTATATATGTAGCAATATCTTATAATGATTGA[A/G]CATCCACGACTCACGGAAGTTTCAAAGTTATGTATTTGATAGCAAAAGATTCGTAGGTTC	892
Gm02_34381583_T_C-1_B_F_2179333834	Gm02_34381583_T_C	BOT	[T/C]	56721401	AGAGTACTCGGGAGGTAACTGATGACGACTCATTGAAGTTGAACCTTATC			1	2	34381583	diploid	other	BARCSoySNP6K	1	BOT	TCATCTGAGGAGAGTACTCGGGAGGTAACTGATGACGACTCATTGAAGTTGAACCTTATC[T/C]GAGGAGAGTACTCAGGAGGGAATTGTTAATGATTTTGTTGAAGTTCATCCTTAGCCGAAG	CTTCGGCTAAGGATGAACTTCAACAAAATCATTAACAATTCCCTCCTGAGTACTCTCCTC[A/G]GATAAGGTTCAACTTCAATGAGTCGTCATCAGTTACCTCCCGAGTACTCTCCTCAGATGA	892
Gm02_34765594_A_G-1_T_F_2179333836	Gm02_34765594_A_G	TOP	[A/G]	35618496	GAAGTGTATATGGATAAGCCTCCCAGCTTTACAATTTTAGGTGACTCTCA			1	2	34765594	diploid	other	BARCSoySNP6K	1	TOP	GCTGCAAAAAGAAGTGTATATGGATAAGCCTCCCAGCTTTACAATTTTAGGTGACTCTCA[A/G]TTGGTTTGCCGACTTCCTCGTTCTCTCTATGGTTTGAAGTTCGTGCATGGTTTGGCCATT	GCTGCAAAAAGAAGTGTATATGGATAAGCCTCCCAGCTTTACAATTTTAGGTGACTCTCA[A/G]TTGGTTTGCCGACTTCCTCGTTCTCTCTATGGTTTGAAGTTCGTGCATGGTTTGGCCATT	892
Gm02_35348897_T_C-1_B_F_2179333838	Gm02_35348897_T_C	BOT	[T/C]	61770319	TTCCATAATCCTTGCTACAACACCCTGTTTTGTACCTGCATTGCCCACTC			1	2	35348897	diploid	other	BARCSoySNP6K	1	BOT	TCTCTTCCAATTCCATAATCCTTGCTACAACACCCTGTTTTGTACCTGCATTGCCCACTC[T/C]AATGGATTTAGCCATATCCCAAATATTAGTTGCTTCCTCCTTGTTGTCTTTAATTAGATG	CATCTAATTAAAGACAACAAGGAGGAAGCAACTAATATTTGGGATATGGCTAAATCCATT[A/G]GAGTGGGCAATGCAGGTACAAAACAGGGTGTTGTAGCAAGGATTATGGAATTGGAAGAGA	892
Gm02_35471507_A_G-1_T_F_2179333840	Gm02_35471507_A_G	TOP	[A/G]	37645374	ATGTTTTTTTCTCTTTACAGCTCCCTTACATAGTGCTCTGTGCATGGGTC			1	2	35471507	diploid	other	BARCSoySNP6K	1	TOP	AAACCAAATCATGTTTTTTTCTCTTTACAGCTCCCTTACATAGTGCTCTGTGCATGGGTC[A/G]ATCCATGAATAACAACATGACGCCAATTGTTAGAATGCTGCTAGGTGCACCCAACATTTT	AAACCAAATCATGTTTTTTTCTCTTTACAGCTCCCTTACATAGTGCTCTGTGCATGGGTC[A/G]ATCCATGAATAACAACATGACGCCAATTGTTAGAATGCTGCTAGGTGCACCCAACATTTT	892
Gm02_3559002_A_C-0_T_F_2177930016	Gm02_3559002_A_C	TOP	[A/C]	34718442	TATGTATAAATAAGCAAGTACGACAGCTCTCCATGCATGCGTGCTGCACT			1	2	3559002	diploid	Glycine max	BARC	0	TOP	TGCACATCTCTATGTATAAATAAGCAAGTACGACAGCTCTCCATGCATGCGTGCTGCACT[A/C]TCTCTAAAGTCCCGTAAAAATTGCTGGTACCTTAGTGAAACTTTGCTACTACCTTTGTCA	TGCACATCTCTATGTATAAATAAGCAAGTACGACAGCTCTCCATGCATGCGTGCTGCACT[A/C]TCTCTAAAGTCCCGTAAAAATTGCTGGTACCTTAGTGAAACTTTGCTACTACCTTTGTCA	907
Gm02_3565142_A_C-0_T_F_2177930018	Gm02_3565142_A_C	TOP	[A/C]	26715494	GGGGAGTAGAATTTATTGCGAAGCTTATGGAAGTACCTCATTCCCACCTT			1	2	3565142	diploid	Glycine max	BARC	0	TOP	GTTGACGATGGGGGAGTAGAATTTATTGCGAAGCTTATGGAAGTACCTCATTCCCACCTT[A/C]CCGAAGAAGCCCGGATGGTACTTGTCGAACAGGATCCTGTGGTGATGCATGCCACCGGCG	GTTGACGATGGGGGAGTAGAATTTATTGCGAAGCTTATGGAAGTACCTCATTCCCACCTT[A/C]CCGAAGAAGCCCGGATGGTACTTGTCGAACAGGATCCTGTGGTGATGCATGCCACCGGCG	907
Gm02_3572127_G_A-0_T_F_2177930022	Gm02_3572127_G_A	TOP	[A/G]	71749371	GAGCCTACAAATGGTCAGGTAGAGTTAGTTTATCTCATTAAAATAGAGTG			1	2	3572127	diploid	Glycine max	BARC	0	TOP	CCGTCTCTATGAGCCTACAAATGGTCAGGTAGAGTTAGTTTATCTCATTAAAATAGAGTG[A/G]ACTTGTATGGCTGGTTTAAAAAATATTGAATTCACAAGAAAATATTATGAAAAAGAAAAG	CCGTCTCTATGAGCCTACAAATGGTCAGGTAGAGTTAGTTTATCTCATTAAAATAGAGTG[A/G]ACTTGTATGGCTGGTTTAAAAAATATTGAATTCACAAGAAAATATTATGAAAAAGAAAAG	907
Gm02_3576048_C_T-0_B_F_2177930024	Gm02_3576048_C_T	BOT	[T/C]	56769387	GATTCATCAGGGTGGACTACAAGATGCATTTCCGGCATCCAAGTTGACAG			1	2	3576048	diploid	Glycine max	BARC	0	BOT	ATGTAAGGGTGATTCATCAGGGTGGACTACAAGATGCATTTCCGGCATCCAAGTTGACAG[T/C]GAAGTATCCCGGGATGTGTGTTGCAAGAGCACAAGTCTTCATGGCTCCTCATCACTCAGT	ACTGAGTGATGAGGAGCCATGAAGACTTGTGCTCTTGCAACACACATCCCGGGATACTTC[A/G]CTGTCAACTTGGATGCCGGAAATGCATCTTGTAGTCCACCCTGATGAATCACCCTTACAT	907
Gm02_3579235_A_G-2_B_R_2111704831	Gm02_3579235_A_G	BOT	[T/C]	57762441	CGGCATGGAGAGTCGCAACATTCGGTCAACGCGCAAGCCATGATCCAAAC			1	2	3579235	diploid	Glycine max	BARC	2	TOP	CTAGCTAGGGGAGCAACTGTCGCTACCCATCACGTGACGGAGGTGCATGCCGACGCGAAG[A/G]GTTTGGATCATGGCTTGCGCGTTGACCGAATGTTGCGACTCTCCATGCCGCATTAATATT	CTAGCTAGGGGAGCAACTGTCGCTACCCATCACGTGACGGAGGTGCATGCCGACGCGAAG[A/G]GTTTGGATCATGGCTTGCGCGTTGACCGAATGTTGCGACTCTCCATGCCGCATTAATATT	907
Gm02_3594255_T_G-1_B_F_2179333502	Gm02_3594255_T_G	BOT	[T/G]	46666428	ATATATCTAGGTTTTGGTTTGTGGTCGTTTTCCACTTTGTAGGTCACCTT			1	2	3594255	diploid	other	BARCSoySNP6K	1	BOT	CCTACACACGATATATCTAGGTTTTGGTTTGTGGTCGTTTTCCACTTTGTAGGTCACCTT[T/G]GAGTGTACTAAAACACCCTTGACTTCTGAATCAAAAGAAAAAAAAAAAAAAAGACACGAG	CTCGTGTCTTTTTTTTTTTTTTTCTTTTGATTCAGAAGTCAAGGGTGTTTTAGTACACTC[A/C]AAGGTGACCTACAAAGTGGAAAACGACCACAAACCAAAACCTAGATATATCGTGTGTAGG	892
Gm02_3602376_C_A-0_T_F_2177930028	Gm02_3602376_C_A	TOP	[A/C]	37673466	TATGGTAGTTTTTTAATATTTTCTGTCAATTTTAAAATACAATTTTAAGC			1	2	3602376	diploid	Glycine max	BARC	0	TOP	ATTAACACTTTATGGTAGTTTTTTAATATTTTCTGTCAATTTTAAAATACAATTTTAAGC[A/C]ATAAAAAATAAAAATTAATTTATGAAAGTGAAAAATTTCCACAAAATATTAATTTATTAT	ATTAACACTTTATGGTAGTTTTTTAATATTTTCTGTCAATTTTAAAATACAATTTTAAGC[A/C]ATAAAAAATAAAAATTAATTTATGAAAGTGAAAAATTTCCACAAAATATTAATTTATTAT	907
Gm02_3614847_C_T-0_T_R_2177930031	Gm02_3614847_C_T	TOP	[A/G]	52629343	CCCAACAGGCAAAATAAGTGGAAACTGGAAAGTTATAAATAATAGCCTAA			1	2	3614847	diploid	Glycine max	BARC	0	BOT	TTCTGAATGATTACACTGGCGGCGCTCAGACGTTGTTCCTCCCACTTTGGTTTATGCATG[T/C]TTAGGCTATTATTTATAACTTTCCAGTTTCCACTTATTTTGCCTGTTGGGTAAGGTTGAT	ATCAACCTTACCCAACAGGCAAAATAAGTGGAAACTGGAAAGTTATAAATAATAGCCTAA[A/G]CATGCATAAACCAAAGTGGGAGGAACAACGTCTGAGCGCCGCCAGTGTAATCATTCAGAA	907
Gm02_3623135_G_A-0_T_F_2177930032	Gm02_3623135_G_A	TOP	[A/G]	28600504	TAAATAGAATAATCATTTACTCTTTCACCAAGTACACAAGTCATTAACAA			1	2	3623135	diploid	Glycine max	BARC	0	TOP	ATTCTCACCCTAAATAGAATAATCATTTACTCTTTCACCAAGTACACAAGTCATTAACAA[A/G]AATCATGAATCAAACATAAATATTCAACATGTAAAGGATAAAAGTCAAAAAATAAAAATA	ATTCTCACCCTAAATAGAATAATCATTTACTCTTTCACCAAGTACACAAGTCATTAACAA[A/G]AATCATGAATCAAACATAAATATTCAACATGTAAAGGATAAAAGTCAAAAAATAAAAATA	907
Gm02_3628178_G_T-0_B_F_2177930034	Gm02_3628178_G_T	BOT	[T/G]	50758318	CCATATATCACGTGAACACGTGCTTCGCCCAAGCCGCGCGATAAGCGATT			1	2	3628178	diploid	Glycine max	BARC	0	BOT	CATGAAGAAACCATATATCACGTGAACACGTGCTTCGCCCAAGCCGCGCGATAAGCGATT[T/G]ACCACTGCCTCACTCGCTCAGCGCGACATTCGTGCTTAACGCAAGATTATGCAAAAATTA	TAATTTTTGCATAATCTTGCGTTAAGCACGAATGTCGCGCTGAGCGAGTGAGGCAGTGGT[A/C]AATCGCTTATCGCGCGGCTTGGGCGAAGCACGTGTTCACGTGATATATGGTTTCTTCATG	907
Gm02_36300454_T_C-1_B_F_2179333842	Gm02_36300454_T_C	BOT	[T/C]	61747497	ATTTAGTTTACTCATACCCCACACTAATGTTAGAAGCAAGATGGACGATC			1	2	36300454	diploid	other	BARCSoySNP6K	1	BOT	ATCACCTTCAATTTAGTTTACTCATACCCCACACTAATGTTAGAAGCAAGATGGACGATC[T/C]AGCCAACAAACCAACCCCAGTGGAAGCATACTCTCTCCTTGTCACTGGAAAGTCCAGTAA	TTACTGGACTTTCCAGTGACAAGGAGAGAGTATGCTTCCACTGGGGTTGGTTTGTTGGCT[A/G]GATCGTCCATCTTGCTTCTAACATTAGTGTGGGGTATGAGTAAACTAAATTGAAGGTGAT	892
Gm02_3644248_T_C-1_T_R_2179333505	Gm02_3644248_T_C	TOP	[A/G]	45666355	ACTATGGCGACTTGGAGATGAATGATGCGGACTCCTATTGCAGGAGCACA			1	2	3644248	diploid	other	BARCSoySNP6K	1	BOT	CACCAAAAAATTGTAAAAATTAAAAAAAAATATTTATACATATTTCTTCACAGTTATCCT[T/C]TGTGCTCCTGCAATAGGAGTCCGCATCATTCATCTCCAAGTCGCCATAGTCTTCCTCTGA	TCAGAGGAAGACTATGGCGACTTGGAGATGAATGATGCGGACTCCTATTGCAGGAGCACA[A/G]AGGATAACTGTGAAGAAATATGTATAAATATTTTTTTTTAATTTTTACAATTTTTTGGTG	892
Gm02_3655567_C_A-0_B_R_2177930037	Gm02_3655567_C_A	BOT	[T/G]	61628354	ACAAACAGGTAGATAAAGCCACTTCTTCTAAAACAATTTTCACTCTTTTA			1	2	3655567	diploid	Glycine max	BARC	0	TOP	TTGTTAACCAAAAAAATGTATAAGAATAAAAATTGGCCACATGCACTTGCAAAGATATTA[A/C]TAAAAGAGTGAAAATTGTTTTAGAAGAAGTGGCTTTATCTACCTGTTTGTCCCAGTTACA	TTGTTAACCAAAAAAATGTATAAGAATAAAAATTGGCCACATGCACTTGCAAAGATATTA[A/C]TAAAAGAGTGAAAATTGTTTTAGAAGAAGTGGCTTTATCTACCTGTTTGTCCCAGTTACA	907
Gm02_36666688_T_C-1_B_F_2179333844	Gm02_36666688_T_C	BOT	[T/C]	53643336	CCAAACCACGTCTCCTCAAATTGTATTGATAACGACAGGATCTGCTTCAA			1	2	36666688	diploid	other	BARCSoySNP6K	1	BOT	GTGTGGTAAGCCAAACCACGTCTCCTCAAATTGTATTGATAACGACAGGATCTGCTTCAA[T/C]TGTAGGCAGAAGAGGAACGCCCAAAGGCCACATAAAAGCTATTTACTCTTAACAGTGTTG	CAACACTGTTAAGAGTAAATAGCTTTTATGTGGCCTTTGGGCGTTCCTCTTCTGCCTACA[A/G]TTGAAGCAGATCCTGTCGTTATCAATACAATTTGAGGAGACGTGGTTTGGCTTACCACAC	892
Gm02_3667510_C_T-0_B_F_2177930038	Gm02_3667510_C_T	BOT	[T/C]	73770427	CACCAAATTTCATCGTGGTGGCTAACTAGCAGCAGCAACCGAATTAGCAA			1	2	3667510	diploid	Glycine max	BARC	0	BOT	AGCTACTTGCCACCAAATTTCATCGTGGTGGCTAACTAGCAGCAGCAACCGAATTAGCAA[T/C]TGAAATGAAGGATTGCTGAAAAATTGGGTCACAATATATCTACAAATACAAAAGTTCTAT	ATAGAACTTTTGTATTTGTAGATATATTGTGACCCAATTTTTCAGCAATCCTTCATTTCA[A/G]TTGCTAATTCGGTTGCTGCTGCTAGTTAGCCACCACGATGAAATTTGGTGGCAAGTAGCT	907
Gm02_37441958_T_C-1_B_F_2179333846	Gm02_37441958_T_C	BOT	[T/C]	42632374	GAGGATCCATGCGGTTGAGTACCATTGCCTGATATGTGTCAAGGCTTCAG			1	2	37441958	diploid	other	BARCSoySNP6K	1	BOT	CTGGCATCCTGAGGATCCATGCGGTTGAGTACCATTGCCTGATATGTGTCAAGGCTTCAG[T/C]TGATCAAGGCGGTGCACGCCAAATGCCTAAGCAGGCTGCTCTTGATGCTCGGGCTCCTCC	GGAGGAGCCCGAGCATCAAGAGCAGCCTGCTTAGGCATTTGGCGTGCACCGCCTTGATCA[A/G]CTGAAGCCTTGACACATATCAGGCAATGGTACTCAACCGCATGGATCCTCAGGATGCCAG	892
Gm02_3774471_G_A-1_T_F_2179333506	Gm02_3774471_G_A	TOP	[A/G]	20728363	TCAACACTCCTCCTTGAGATTTTTCTTCGAAGCTTTGATTTTGGTCTCAC			1	2	3774471	diploid	other	BARCSoySNP6K	1	TOP	ATATCAACTGTCAACACTCCTCCTTGAGATTTTTCTTCGAAGCTTTGATTTTGGTCTCAC[A/G]TGTATGGAGGATCACCGTCAAGTAGACAAGCATTTGCATCTCCTTGCTTATCATTTGAAA	ATATCAACTGTCAACACTCCTCCTTGAGATTTTTCTTCGAAGCTTTGATTTTGGTCTCAC[A/G]TGTATGGAGGATCACCGTCAAGTAGACAAGCATTTGCATCTCCTTGCTTATCATTTGAAA	892
Gm02_38261529_G_A-1_B_R_2179333849	Gm02_38261529_G_A	BOT	[T/C]	21701448	TCTTTGAGACTCTTCCTGGGACATGGCGATGATGATGATGTTGCTGTTGC			1	2	38261529	diploid	other	BARCSoySNP6K	1	TOP	ACTCACGCACGCACGCTTGAGTCAGTGGTGGGATAGATAACACACGCACTCACGAACAGT[A/G]GCAACAGCAACATCATCATCATCGCCATGTCCCAGGAAGAGTCTCAAAGATCTCTCTCCA	ACTCACGCACGCACGCTTGAGTCAGTGGTGGGATAGATAACACACGCACTCACGAACAGT[A/G]GCAACAGCAACATCATCATCATCGCCATGTCCCAGGAAGAGTCTCAAAGATCTCTCTCCA	892
Gm02_3835570_T_C-1_T_R_2179333509	Gm02_3835570_T_C	TOP	[A/G]	19806355	GATATCATACTTTCTGCAATGGAGCTGGTGATGTCAATGCACAGATCAGC			1	2	3835570	diploid	other	BARCSoySNP6K	1	BOT	TATTTCACTTCACCTCAATTCTGTTAGTGATATTTTCTCTCTCTGAGATTTCTATACAAA[T/C]GCTGATCTGTGCATTGACATCACCAGCTCCATTGCAGAAAGTATGATATCAATAGAAATC	GATTTCTATTGATATCATACTTTCTGCAATGGAGCTGGTGATGTCAATGCACAGATCAGC[A/G]TTTGTATAGAAATCTCAGAGAGAGAAAATATCACTAACAGAATTGAGGTGAAGTGAAATA	892
Gm02_3860736_G_A-1_T_F_2179333510	Gm02_3860736_G_A	TOP	[A/G]	36668332	AACAAGTTTATGGGCAGTTTGTGAGTGGCACTCTTAACTGGCTAGCACTT			1	2	3860736	diploid	other	BARCSoySNP6K	1	TOP	CCCATTTTGCAACAAGTTTATGGGCAGTTTGTGAGTGGCACTCTTAACTGGCTAGCACTT[A/G]ACAATTCGTCGGGTTCTGATCATTATCAATGGGAAACTGTCACTGTCGATCAGTTAGTCA	CCCATTTTGCAACAAGTTTATGGGCAGTTTGTGAGTGGCACTCTTAACTGGCTAGCACTT[A/G]ACAATTCGTCGGGTTCTGATCATTATCAATGGGAAACTGTCACTGTCGATCAGTTAGTCA	892
Gm02_38843686_T_C-1_T_R_2179333851	Gm02_38843686_T_C	TOP	[A/G]	29705490	TGGGTTATGGCTTACCACGACACAAGGGTTGCAATGACCTTGACCTCAAT			1	2	38843686	diploid	other	BARCSoySNP6K	1	BOT	TAGTAGTGATTGGTGCGGTCATGTGTACGGGCTTGGGCGATGGACGAATGGGCGAACCCA[T/C]ATTGAGGTCAAGGTCATTGCAACCCTTGTGTCGTGGTAAGCCATAACCCACGTACATCTT	AAGATGTACGTGGGTTATGGCTTACCACGACACAAGGGTTGCAATGACCTTGACCTCAAT[A/G]TGGGTTCGCCCATTCGTCCATCGCCCAAGCCCGTACACATGACCGCACCAATCACTACTA	892
Gm02_3906107_A_G-1_B_R_2179333513	Gm02_3906107_A_G	BOT	[T/C]	12810464	TGGTTGCATTTTCCTAGTCTTGCAGATTGGATGCTGTCTATGCTAGTGAA			1	2	3906107	diploid	other	BARCSoySNP6K	1	TOP	AACATTCTCATTTCTGTTATTCTGACTTTTTTTTTTCTCTTGCTGTCCCTTTAGCCCAAC[A/G]TTCACTAGCATAGACAGCATCCAATCTGCAAGACTAGGAAAATGCAACCAAAGAAAAAGG	AACATTCTCATTTCTGTTATTCTGACTTTTTTTTTTCTCTTGCTGTCCCTTTAGCCCAAC[A/G]TTCACTAGCATAGACAGCATCCAATCTGCAAGACTAGGAAAATGCAACCAAAGAAAAAGG	892
Gm02_39299266_A_G-1_T_F_2179333852	Gm02_39299266_A_G	TOP	[A/G]	47710470	AGGGAAATAATCATTGTGAGCCCTAAACGAAGTCACATCCCACACCACCT			1	2	39299266	diploid	other	BARCSoySNP6K	1	TOP	CTATGAACACAGGGAAATAATCATTGTGAGCCCTAAACGAAGTCACATCCCACACCACCT[A/G]ATAAGGTTGTTGGTAAAGGTCAGAGAAAACCATAACAAAATCAACTAAGGGATAATCAAT	CTATGAACACAGGGAAATAATCATTGTGAGCCCTAAACGAAGTCACATCCCACACCACCT[A/G]ATAAGGTTGTTGGTAAAGGTCAGAGAAAACCATAACAAAATCAACTAAGGGATAATCAAT	892
Gm02_3954305_C_T-1_B_F_2179333514	Gm02_3954305_C_T	BOT	[T/C]	27668504	TTCCTCCTCTTTTATCTATAATCATCAAATCAACCTTATAATTCCTTTTA			1	2	3954305	diploid	other	BARCSoySNP6K	1	BOT	ATAATTTTTCTTCCTCCTCTTTTATCTATAATCATCAAATCAACCTTATAATTCCTTTTA[T/C]CTATCATTTTAACTTTTTATGGCATTTTAAAAATTGAATAACTATGAAACAACTTAGTGG	CCACTAAGTTGTTTCATAGTTATTCAATTTTTAAAATGCCATAAAAAGTTAAAATGATAG[A/G]TAAAAGGAATTATAAGGTTGATTTGATGATTATAGATAAAAGAGGAGGAAGAAAAATTAT	892
Gm02_39548191_C_A-1_T_F_2179333854	Gm02_39548191_C_A	TOP	[A/C]	35783449	TATAACTCGTTCTGATGCACATCTTACGAACTAATGCAAAAGTAAGAGTC			1	2	39548191	diploid	other	BARCSoySNP6K	1	TOP	AAATATGCAATATAACTCGTTCTGATGCACATCTTACGAACTAATGCAAAAGTAAGAGTC[A/C]AGATTCATTCACAAATGTAATTTTGAGGCTTTGGAGCATATATTTACTCCAACATACTTT	AAATATGCAATATAACTCGTTCTGATGCACATCTTACGAACTAATGCAAAAGTAAGAGTC[A/C]AGATTCATTCACAAATGTAATTTTGAGGCTTTGGAGCATATATTTACTCCAACATACTTT	892
Gm02_39722733_G_T-1_T_R_2179333857	Gm02_39722733_G_T	TOP	[A/C]	54635505	ACAACATCCAAATGACGTAGCTTGAGATTGAAACATCATCACAAGTGACG			1	2	39722733	diploid	other	BARCSoySNP6K	1	BOT	TTCACTCACAACGGTTCTCATCCTCACCACTCTCGCTCGCGATGGTGCTCAGTCTCACTA[T/G]CGTCACTTGTGATGATGTTTCAATCTCAAGCTACGTCATTTGGATGTTGTTACTATGACA	TGTCATAGTAACAACATCCAAATGACGTAGCTTGAGATTGAAACATCATCACAAGTGACG[A/C]TAGTGAGACTGAGCACCATCGCGAGCGAGAGTGGTGAGGATGAGAACCGTTGTGAGTGAA	892
Gm02_398525_C_A-1_T_F_2179333432	Gm02_398525_C_A	TOP	[A/C]	19706340	AAGGACCACTTACTGCTTATTCATGAATACAAGTAAAAATAAAGTAACAA			1	2	398525	diploid	other	BARCSoySNP6K	1	TOP	ACGAAATATAAAGGACCACTTACTGCTTATTCATGAATACAAGTAAAAATAAAGTAACAA[A/C]AAATATTAAAAATACTCATTATAATAAAATATACAAGTTTACAATATTTGTTACTTTTTA	ACGAAATATAAAGGACCACTTACTGCTTATTCATGAATACAAGTAAAAATAAAGTAACAA[A/C]AAATATTAAAAATACTCATTATAATAAAATATACAAGTTTACAATATTTGTTACTTTTTA	892
Gm02_39931059_T_C-1_B_F_2179333858	Gm02_39931059_T_C	BOT	[T/C]	24608339	TCTAGTTCTACAACACATGTACGAATACTCTTTGCCTCCCCTTCTCACTT			1	2	39931059	diploid	other	BARCSoySNP6K	1	BOT	TGGTTTGGTTTCTAGTTCTACAACACATGTACGAATACTCTTTGCCTCCCCTTCTCACTT[T/C]GCTTATTCTTCTCTCGTGTTGTATGTGTAAGTGTGTACTATGTTTGTGCATGTTTTGCTT	AAGCAAAACATGCACAAACATAGTACACACTTACACATACAACACGAGAGAAGAATAAGC[A/G]AAGTGAGAAGGGGAGGCAAAGAGTATTCGTACATGTGTTGTAGAACTAGAAACCAAACCA	892
Gm02_40019470_G_A-1_T_F_2179333860	Gm02_40019470_G_A	TOP	[A/G]	18768301	GCTGTCATGCAGTGTTATTTTTATGGGGCAGCACATGGACAACATGGGAA			1	2	40019470	diploid	other	BARCSoySNP6K	1	TOP	TATTAATATAGCTGTCATGCAGTGTTATTTTTATGGGGCAGCACATGGACAACATGGGAA[A/G]GGACAACAGAGAAGCCAAATTCCCTTAATGATGACTTGCTCGCGTGTGCTCAAGGAGTCA	TATTAATATAGCTGTCATGCAGTGTTATTTTTATGGGGCAGCACATGGACAACATGGGAA[A/G]GGACAACAGAGAAGCCAAATTCCCTTAATGATGACTTGCTCGCGTGTGCTCAAGGAGTCA	892
Gm02_4019916_A_G-1_B_R_2179333517	Gm02_4019916_A_G	BOT	[T/C]	32641447	CAAAGATGGGTATTGTAAATGGCCAAGGATGCGATTTCTCCCACTTGAAA			1	2	4019916	diploid	other	BARCSoySNP6K	1	TOP	CGTGCTTGGAGGTGCAGGGTTTTTGTGGATGGGTTGGACAGGTTTCAATGGTGGAGCTCC[A/G]TTTCAAGTGGGAGAAATCGCATCCTTGGCCATTTACAATACCCATCTTTGCACTGCCACA	CGTGCTTGGAGGTGCAGGGTTTTTGTGGATGGGTTGGACAGGTTTCAATGGTGGAGCTCC[A/G]TTTCAAGTGGGAGAAATCGCATCCTTGGCCATTTACAATACCCATCTTTGCACTGCCACA	892
Gm02_40284206_G_A-1_B_R_2179333863	Gm02_40284206_G_A	BOT	[T/C]	37746309	CTTAAAGAGGTCATTTCTTTCGTACGCTGCCACAACAAGTCCTAGACCAC			1	2	40284206	diploid	other	BARCSoySNP6K	1	TOP	CAATTGAGGGAGACGAAGAGGTAGAGGTCAAGGGCCTTGAATTGAAGGCATGGAGAGTGA[A/G]GTGGTCTAGGACTTGTTGTGGCAGCGTACGAAAGAAATGACCTCTTTAAGGGGAACATGA	CAATTGAGGGAGACGAAGAGGTAGAGGTCAAGGGCCTTGAATTGAAGGCATGGAGAGTGA[A/G]GTGGTCTAGGACTTGTTGTGGCAGCGTACGAAAGAAATGACCTCTTTAAGGGGAACATGA	892
Gm02_40730869_T_C-1_T_R_2179333867	Gm02_40730869_T_C	TOP	[A/G]	62720505	ATGCACCTAGCTTGTCCCCATATGTTTTGATTGAGCTTGAGGCCCAATAA			1	2	40730869	diploid	other	BARCSoySNP6K	1	BOT	ACAATTTAACTTAGTAATTTGGACTAACCCTTATCTCTTTGGGTCGAGTTAGTTATTTGA[T/C]TTATTGGGCCTCAAGCTCAATCAAAACATATGGGGACAAGCTAGGTGCATCCAACAATTT	AAATTGTTGGATGCACCTAGCTTGTCCCCATATGTTTTGATTGAGCTTGAGGCCCAATAA[A/G]TCAAATAACTAACTCGACCCAAAGAGATAAGGGTTAGTCCAAATTACTAAGTTAAATTGT	892
Gm02_41021889_G_T-1_B_F_2179333868	Gm02_41021889_G_T	BOT	[T/G]	12746437	TCTAGTCGCCCTATCTGTGTTACATTTAATCCAACCAAGAATGAGGGAGT			1	2	41021889	diploid	other	BARCSoySNP6K	1	BOT	TAGGGCACCATCTAGTCGCCCTATCTGTGTTACATTTAATCCAACCAAGAATGAGGGAGT[T/G]CCAATTCACTTGATGGATACTGGAAGCTTTAGGGGGATGGCAGTCAATGGCAAAAGCCTT	AAGGCTTTTGCCATTGACTGCCATCCCCCTAAAGCTTCCAGTATCCATCAAGTGAATTGG[A/C]ACTCCCTCATTCTTGGTTGGATTAAATGTAACACAGATAGGGCGACTAGATGGTGCCCTA	892
Gm02_41481689_T_C-1_T_R_2179333873	Gm02_41481689_T_C	TOP	[A/G]	21649327	ATTGATTCATGCGATGCAAGAGCTCATCAATCTTGGAGGACATCGAGGAC			1	2	41481689	diploid	other	BARCSoySNP6K	1	BOT	CGGAAGCTACACGTTCGAAAGTCAACACTGATCGTTGGGAAGAAGCGTTCGCGCGACTTT[T/C]GTCCTCGATGTCCTCCAAGATTGATGAGCTCTTGCATCGCATGAATCAATTGGAAACAGC	GCTGTTTCCAATTGATTCATGCGATGCAAGAGCTCATCAATCTTGGAGGACATCGAGGAC[A/G]AAAGTCGCGCGAACGCTTCTTCCCAACGATCAGTGTTGACTTTCGAACGTGTAGCTTCCG	892
Gm02_41505846_A_G-1_T_F_2179333874	Gm02_41505846_A_G	TOP	[A/G]	72638397	GGCAAGGGCATTGACACATTTCATCGGCAAACGCATGTTTCATGTAGTAA			1	2	41505846	diploid	other	BARCSoySNP6K	1	TOP	GTTCATTTCAGGCAAGGGCATTGACACATTTCATCGGCAAACGCATGTTTCATGTAGTAA[A/G]ACGTTTTTAATTTTGGCCAAACAGAAGTGTTAACTTAATTAACTCACTTCTTAGATGGTT	GTTCATTTCAGGCAAGGGCATTGACACATTTCATCGGCAAACGCATGTTTCATGTAGTAA[A/G]ACGTTTTTAATTTTGGCCAAACAGAAGTGTTAACTTAATTAACTCACTTCTTAGATGGTT	892
Gm02_41583970_C_A-1_B_R_2179333877	Gm02_41583970_C_A	BOT	[T/G]	30785502	TGGGATTGAGATCACTTATGATGCCCACATCTACATGATGTCCACATCCT			1	2	41583970	diploid	other	BARCSoySNP6K	1	TOP	GTGGTATACCATATATTTTCTATACTCCCAATACAAAACCATCTTACTTGGACCATAAAC[A/C]AGGATGTGGACATCATGTAGATGTGGGCATCATAAGTGATCTCAATCCCACCCTACAGAT	GTGGTATACCATATATTTTCTATACTCCCAATACAAAACCATCTTACTTGGACCATAAAC[A/C]AGGATGTGGACATCATGTAGATGTGGGCATCATAAGTGATCTCAATCCCACCCTACAGAT	892
Gm02_41788343_T_C-1_T_R_2179333879	Gm02_41788343_T_C	TOP	[A/G]	45793371	AAATGGTAATGTTCGGTTAAACATGAATGGCAACACTTATACTGTCACTG			1	2	41788343	diploid	other	BARCSoySNP6K	1	BOT	TTTTCTTGTAATTGCCCAATGCTTAATAAGTTATTCCTCAATTCTGGTACAAAAAAGACT[T/C]CAGTGACAGTATAAGTGTTGCCATTCATGTTTAACCGAACATTACCATTTCCAGTTACAG	CTGTAACTGGAAATGGTAATGTTCGGTTAAACATGAATGGCAACACTTATACTGTCACTG[A/G]AGTCTTTTTTGTACCAGAATTGAGGAATAACTTATTAAGCATTGGGCAATTACAAGAAAA	892
Gm02_41860500_T_C-1_T_R_2179333881	Gm02_41860500_T_C	TOP	[A/G]	21725510	GTCGTTTACCCTTCGCACGACCAAAAGCCACCAAAGACTCCTCCGTATTT			1	2	41860500	diploid	other	BARCSoySNP6K	1	BOT	TGCTAATATTGTTATAGTTAATTGTAATTGATAATATTACTCATATTTTGATGTTAACAG[T/C]AAATACGGAGGAGTCTTTGGTGGCTTTTGGTCGTGCGAAGGGTAAACGACAACGGCAAAA	TTTTGCCGTTGTCGTTTACCCTTCGCACGACCAAAAGCCACCAAAGACTCCTCCGTATTT[A/G]CTGTTAACATCAAAATATGAGTAATATTATCAATTACAATTAACTATAACAATATTAGCA	892
Gm02_41931129_T_G-1_B_F_2179333882	Gm02_41931129_T_G	BOT	[T/G]	41715366	GGTCCTGTTGGACATTTATTGGATTCCGTGGTTCTTTCTGAAGATATGGC			1	2	41931129	diploid	other	BARCSoySNP6K	1	BOT	AACATTTGTCGGTCCTGTTGGACATTTATTGGATTCCGTGGTTCTTTCTGAAGATATGGC[T/G]GTCTCTTGATAGATGATGTTAGATGTACTAGGCTGTTGTGGAATACCCTCGACCTTGTTG	CAACAAGGTCGAGGGTATTCCACAACAGCCTAGTACATCTAACATCATCTATCAAGAGAC[A/C]GCCATATCTTCAGAAAGAACCACGGAATCCAATAAATGTCCAACAGGACCGACAAATGTT	892
Gm02_41979401_T_C-1_B_F_2179333884	Gm02_41979401_T_C	BOT	[T/C]	44619369	TGGGTGGTGGTGGAACAATGACAACGGTGACAACAATGACAAAATGATGA			1	2	41979401	diploid	other	BARCSoySNP6K	1	BOT	TTTAAAATTATGGGTGGTGGTGGAACAATGACAACGGTGACAACAATGACAAAATGATGA[T/C]AGCAACAGTGGTGGAACGGTGATGGTGGTAGTGACAATAATAGTGGTGGTGACAACGACA	TGTCGTTGTCACCACCACTATTATTGTCACTACCACCATCACCGTTCCACCACTGTTGCT[A/G]TCATCATTTTGTCATTGTTGTCACCGTTGTCATTGTTCCACCACCACCCATAATTTTAAA	892
Gm02_4206514_A_G-1_B_R_2179333523	Gm02_4206514_A_G	BOT	[T/C]	66674446	CAGTTTCTTGCCAATAAATAACTTAGACAGAAAAGTTGCTACACAAAACA			1	2	4206514	diploid	other	BARCSoySNP6K	1	TOP	TAAGATTTGTGTTTTAATCTTACAGAAATATAAATATTCCAAAAAAATAGCCCTATATAT[A/G]TGTTTTGTGTAGCAACTTTTCTGTCTAAGTTATTTATTGGCAAGAAACTGTGTCTATATC	TAAGATTTGTGTTTTAATCTTACAGAAATATAAATATTCCAAAAAAATAGCCCTATATAT[A/G]TGTTTTGTGTAGCAACTTTTCTGTCTAAGTTATTTATTGGCAAGAAACTGTGTCTATATC	892
Gm02_42073855_G_A-1_T_F_2179333886	Gm02_42073855_G_A	TOP	[A/G]	53801354	CCATGCAGGCATGTCATGTGTGATTATTGTCTGACTATGATTACATGTAT			1	2	42073855	diploid	other	BARCSoySNP6K	1	TOP	TGTTAATCGACCATGCAGGCATGTCATGTGTGATTATTGTCTGACTATGATTACATGTAT[A/G]ATTTTTTTAAAGTAAAAAACGACATTATTTTATTGCGTAGTTTGAATCTTTTTGTTTCTT	TGTTAATCGACCATGCAGGCATGTCATGTGTGATTATTGTCTGACTATGATTACATGTAT[A/G]ATTTTTTTAAAGTAAAAAACGACATTATTTTATTGCGTAGTTTGAATCTTTTTGTTTCTT	892
Gm02_42204732_T_C-1_T_R_2179333889	Gm02_42204732_T_C	TOP	[A/G]	17760427	ACTTCTCTGCGAAAGCTTAATCTATTAAGCTCAAATCCTAAATTTGCCTA			1	2	42204732	diploid	other	BARCSoySNP6K	1	BOT	TTGCAACTAGTTAAGGTGGCGGGACGCGGCGACTTGATTCTCTCCACTCGTGTCAATAGA[T/C]TAGGCAAATTTAGGATTTGAGCTTAATAGATTAAGCTTTCGCAGAGAAGTAAAATTAAGA	TCTTAATTTTACTTCTCTGCGAAAGCTTAATCTATTAAGCTCAAATCCTAAATTTGCCTA[A/G]TCTATTGACACGAGTGGAGAGAATCAAGTCGCCGCGTCCCGCCACCTTAACTAGTTGCAA	892
Gm02_42355637_A_G-1_T_F_2179333890	Gm02_42355637_A_G	TOP	[A/G]	13661400	AAAGTATCCCAACATTCTATAAGATTTTTCTAGATTGAAATTTGAACATG			1	2	42355637	diploid	other	BARCSoySNP6K	1	TOP	AATTTTGAGTAAAGTATCCCAACATTCTATAAGATTTTTCTAGATTGAAATTTGAACATG[A/G]TATCTTTACTTTTTAAAGATTTACAACAATCTTCACTCTCTTATAGAAATACACAATTTA	AATTTTGAGTAAAGTATCCCAACATTCTATAAGATTTTTCTAGATTGAAATTTGAACATG[A/G]TATCTTTACTTTTTAAAGATTTACAACAATCTTCACTCTCTTATAGAAATACACAATTTA	892
Gm02_42404873_T_C-1_T_R_2179333893	Gm02_42404873_T_C	TOP	[A/G]	38736467	TCAAGGCGAGACTTTATTCATATATTAATTAGGGGTGGGTAAGCGGGCCG			1	2	42404873	diploid	other	BARCSoySNP6K	1	BOT	AATTGACTAATTGTTAAGATTTTCTTCGGCCCGTTTGACCCACGAGATCCACAGGACGGA[T/C]CGGCCCGCTTACCCACCCCTAATTAATATATGAATAAAGTCTCGCCTTGATCGAGAAATT	AATTTCTCGATCAAGGCGAGACTTTATTCATATATTAATTAGGGGTGGGTAAGCGGGCCG[A/G]TCCGTCCTGTGGATCTCGTGGGTCAAACGGGCCGAAGAAAATCTTAACAATTAGTCAATT	892
Gm02_42788887_A_G-1_B_R_2179333899	Gm02_42788887_A_G	BOT	[T/C]	29751335	GACCAGGTCCTCGAGAACGTCCTTGAGAACGTGCTCCACTTCCTCCCCTC			1	2	42788887	diploid	other	BARCSoySNP6K	1	TOP	GAGGGCCTCCGCACGGTACCAGGAGCGGCAAACCAATGAGGCGGCGTTGCGGTCGCGGCG[A/G]GAGGGGAGGAAGTGGAGCACGTTCTCAAGGACGTTCTCGAGGACCTGGTCCGGGAACGGA	GAGGGCCTCCGCACGGTACCAGGAGCGGCAAACCAATGAGGCGGCGTTGCGGTCGCGGCG[A/G]GAGGGGAGGAAGTGGAGCACGTTCTCAAGGACGTTCTCGAGGACCTGGTCCGGGAACGGA	892
Gm02_4283009_G_A-1_B_R_2179333525	Gm02_4283009_G_A	BOT	[T/C]	35641504	GCTCAGTCCTTCACCTATCTCTTGCTCTACTGCTATTTAATCAAATGTGG			1	2	4283009	diploid	other	BARCSoySNP6K	1	TOP	GTTACACGCAACTACCCTACTAAAATTGGCCATTCGTATCCTGGAATCATTGTAGTTCTA[A/G]CCACATTTGATTAAATAGCAGTAGAGCAAGAGATAGGTGAAGGACTGAGCAAGTGTATGT	GTTACACGCAACTACCCTACTAAAATTGGCCATTCGTATCCTGGAATCATTGTAGTTCTA[A/G]CCACATTTGATTAAATAGCAGTAGAGCAAGAGATAGGTGAAGGACTGAGCAAGTGTATGT	892
Gm02_42844384_T_C-1_T_R_2179333901	Gm02_42844384_T_C	TOP	[A/G]	28675495	ATGACTAGACCTTTCCAAAACTCAAATAGAACATGTCTAAGATTTATGGC			1	2	42844384	diploid	other	BARCSoySNP6K	1	BOT	TAACGACCCTTCAAAATTTCAAACCTTAATTGGAAGGCCAATTACTTAATCAAACCAAGC[T/C]GCCATAAATCTTAGACATGTTCTATTTGAGTTTTGGAAAGGTCTAGTCATGAGATTTGCA	TGCAAATCTCATGACTAGACCTTTCCAAAACTCAAATAGAACATGTCTAAGATTTATGGC[A/G]GCTTGGTTTGATTAAGTAATTGGCCTTCCAATTAAGGTTTGAAATTTTGAAGGGTCGTTA	892
Gm02_42928916_T_C-1_B_F_2179333902	Gm02_42928916_T_C	BOT	[T/C]	32664495	AATCCATGACATCCAGGTCACAAGGCAGCAGCCTTATAATTGTGCCGAGG			1	2	42928916	diploid	other	BARCSoySNP6K	1	BOT	CTAGGATTTGAATCCATGACATCCAGGTCACAAGGCAGCAGCCTTATAATTGTGCCGAGG[T/C]TCATCCTCACATCATATAAAAACTAACTACATTAAATCTGGACATGGTAAGTTGGTAACA	TGTTACCAACTTACCATGTCCAGATTTAATGTAGTTAGTTTTTATATGATGTGAGGATGA[A/G]CCTCGGCACAATTATAAGGCTGCTGCCTTGTGACCTGGATGTCATGGATTCAAATCCTAG	892
Gm02_43139891_G_A-1_T_F_2179333906	Gm02_43139891_G_A	TOP	[A/G]	49684329	CCACTTTCAACTCACCCAAAGTAAGGTGGACAAGTTAATTCATCAACAGA			1	2	43139891	diploid	other	BARCSoySNP6K	1	TOP	TCACTCTGATCCACTTTCAACTCACCCAAAGTAAGGTGGACAAGTTAATTCATCAACAGA[A/G]TATTGAGAAATACAACTCACGTTGCTAAAGGTGGAATGCCAAGGTTAAACCTTGGTATTA	TCACTCTGATCCACTTTCAACTCACCCAAAGTAAGGTGGACAAGTTAATTCATCAACAGA[A/G]TATTGAGAAATACAACTCACGTTGCTAAAGGTGGAATGCCAAGGTTAAACCTTGGTATTA	892
Gm02_4319761_C_T-1_B_F_2179333526	Gm02_4319761_C_T	BOT	[T/C]	12646398	TATCGGTCAAGTCCCACTTTAGCAGTTACACATGCATGGTATAAGGTTCA			1	2	4319761	diploid	other	BARCSoySNP6K	1	BOT	TGGTATAAGGTATCGGTCAAGTCCCACTTTAGCAGTTACACATGCATGGTATAAGGTTCA[T/C]ACGGATTATTAATACGTATTATTTATACACATGACAATCTATAAGATTCATACGAATTGT	ACAATTCGTATGAATCTTATAGATTGTCATGTGTATAAATAATACGTATTAATAATCCGT[A/G]TGAACCTTATACCATGCATGTGTAACTGCTAAAGTGGGACTTGACCGATACCTTATACCA	892
Gm02_43641969_C_A-1_T_F_2179333908	Gm02_43641969_C_A	TOP	[A/C]	28697453	CGGAGAGAGAGAAACACTCTCGCTAAGATTTTGCTCTTATCAGACGGTCA			1	2	43641969	diploid	other	BARCSoySNP6K	1	TOP	TCTCGAAGATCGGAGAGAGAGAAACACTCTCGCTAAGATTTTGCTCTTATCAGACGGTCA[A/C]GATAACGCCAACAACAAAAATCAACGGAGATTCTTAAGCCACGTGTCTTCTTCCATCCGG	TCTCGAAGATCGGAGAGAGAGAAACACTCTCGCTAAGATTTTGCTCTTATCAGACGGTCA[A/C]GATAACGCCAACAACAAAAATCAACGGAGATTCTTAAGCCACGTGTCTTCTTCCATCCGG	892
Gm02_43725963_A_G-1_T_F_2179333910	Gm02_43725963_A_G	TOP	[A/G]	39639439	TCCTCTAATTTTTATGTACCATGCATCCACAGAATGAATACTGAAGATGG			1	2	43725963	diploid	other	BARCSoySNP6K	1	TOP	ATATCCAATTTCCTCTAATTTTTATGTACCATGCATCCACAGAATGAATACTGAAGATGG[A/G]AAAATAAAAACCGGTGTCATTCAAAGGATGAACATGAATTGGGATCCAAATTCGAATTTG	ATATCCAATTTCCTCTAATTTTTATGTACCATGCATCCACAGAATGAATACTGAAGATGG[A/G]AAAATAAAAACCGGTGTCATTCAAAGGATGAACATGAATTGGGATCCAAATTCGAATTTG	892
Gm02_43777700_A_G-1_T_F_2179333912	Gm02_43777700_A_G	TOP	[A/G]	14741448	CAGAGTGATGGTGACCAACGTGTCCACGTGTCAGTACCAGGTTAAGATAT			1	2	43777700	diploid	other	BARCSoySNP6K	1	TOP	GAGGTTTGAGCAGAGTGATGGTGACCAACGTGTCCACGTGTCAGTACCAGGTTAAGATAT[A/G]CACGTGCCATCTTTCTAGCATAGTGACAGGGCTTTCGAGATCATTGGAGGATGTCCTCTG	GAGGTTTGAGCAGAGTGATGGTGACCAACGTGTCCACGTGTCAGTACCAGGTTAAGATAT[A/G]CACGTGCCATCTTTCTAGCATAGTGACAGGGCTTTCGAGATCATTGGAGGATGTCCTCTG	892
Gm02_43889571_T_C-1_B_F_2179333914	Gm02_43889571_T_C	BOT	[T/C]	73769337	CAGAATGATGACCATTAGTTGTTGGAATAGTTGTAATGTCATTGTCTAAA			1	2	43889571	diploid	other	BARCSoySNP6K	1	BOT	TTTCAAAAATCAGAATGATGACCATTAGTTGTTGGAATAGTTGTAATGTCATTGTCTAAA[T/C]GATCATAAGAATGCTCAAAATTATCATCATATGTGTCATTTATCCTCAACAATCATATTA	TAATATGATTGTTGAGGATAAATGACACATATGATGATAATTTTGAGCATTCTTATGATC[A/G]TTTAGACAATGACATTACAACTATTCCAACAACTAATGGTCATCATTCTGATTTTTGAAA	892
Gm02_43952429_A_G-1_T_F_2179333916	Gm02_43952429_A_G	TOP	[A/G]	53747481	GCTAAGCCTAGCCTCCAAGTTGGCTCCTTGCGCTGAGCGATTGTTGAAGC			1	2	43952429	diploid	other	BARCSoySNP6K	1	TOP	TCAGATGTGGGCTAAGCCTAGCCTCCAAGTTGGCTCCTTGCGCTGAGCGATTGTTGAAGC[A/G]TTGAGCGTGCTGCTCTAGTTCGTCAACCCTCTTCCAGGACTCCTGCTGTGTAATTCTAAA	TCAGATGTGGGCTAAGCCTAGCCTCCAAGTTGGCTCCTTGCGCTGAGCGATTGTTGAAGC[A/G]TTGAGCGTGCTGCTCTAGTTCGTCAACCCTCTTCCAGGACTCCTGCTGTGTAATTCTAAA	892
Gm02_44033150_T_C-1_T_R_2179333919	Gm02_44033150_T_C	TOP	[A/G]	23789311	CCAAGTTGAAAGTGGCACCAACTTTTAAACCACAAGCTCACATTCATTAT			1	2	44033150	diploid	other	BARCSoySNP6K	1	BOT	AAACAAGCCTGATCTGACCTGTTTTCATCCCTAATTGCAACCAATCAATCGTTCATTAAA[T/C]ATAATGAATGTGAGCTTGTGGTTTAAAAGTTGGTGCCACTTTCAACTTGGCAAAATTTGG	CCAAATTTTGCCAAGTTGAAAGTGGCACCAACTTTTAAACCACAAGCTCACATTCATTAT[A/G]TTTAATGAACGATTGATTGGTTGCAATTAGGGATGAAAACAGGTCAGATCAGGCTTGTTT	892
Gm02_44114374_C_A-1_T_F_2179333920	Gm02_44114374_C_A	TOP	[A/C]	40747398	ATTAACTCCAGTCAACTAATACAACTTAGGCTAGTACAACCCATTGAGGC			1	2	44114374	diploid	other	BARCSoySNP6K	1	TOP	GTGTGTAGACATTAACTCCAGTCAACTAATACAACTTAGGCTAGTACAACCCATTGAGGC[A/C]AAATAGGTCACTCTAGAAAATTACGCCTCTAATCCAGTTCGGAACACTTTTCATTATAAG	GTGTGTAGACATTAACTCCAGTCAACTAATACAACTTAGGCTAGTACAACCCATTGAGGC[A/C]AAATAGGTCACTCTAGAAAATTACGCCTCTAATCCAGTTCGGAACACTTTTCATTATAAG	892
Gm02_44156636_G_T-1_B_F_2179333922	Gm02_44156636_G_T	BOT	[T/G]	56759463	GTTAAATTCGAATTATCTATGGGAACATCAGTTGTTTGAGGTGGGCTGTT			1	2	44156636	diploid	other	BARCSoySNP6K	1	BOT	TAAGTTTTGGGTTAAATTCGAATTATCTATGGGAACATCAGTTGTTTGAGGTGGGCTGTT[T/G]ATTAGTTGTTTGGGGCCAATCTGCAACTTTTTTGTTTCAGTGGAGGATAATTAGAGTTTC	GAAACTCTAATTATCCTCCACTGAAACAAAAAAGTTGCAGATTGGCCCCAAACAACTAAT[A/C]AACAGCCCACCTCAAACAACTGATGTTCCCATAGATAATTCGAATTTAACCCAAAACTTA	892
Gm02_44190678_C_T-1_B_F_2179333924	Gm02_44190678_C_T	BOT	[T/C]	16629435	AGTCACCGGAATTCTGACAGTTGCCGGAAAAGTCTGTTAGGTAGAAGTCT			1	2	44190678	diploid	other	BARCSoySNP6K	1	BOT	GTCGCCAGAAAGTCACCGGAATTCTGACAGTTGCCGGAAAAGTCTGTTAGGTAGAAGTCT[T/C]ACATTGCTTGCCTCAGTTCTTAGGGTGCAGCTTATATATTTGTTGGACAGAGGAGTTTTC	GAAAACTCCTCTGTCCAACAAATATATAAGCTGCACCCTAAGAACTGAGGCAAGCAATGT[A/G]AGACTTCTACCTAACAGACTTTTCCGGCAACTGTCAGAATTCCGGTGACTTTCTGGCGAC	892
Gm02_4430768_C_T-1_B_F_2179333528	Gm02_4430768_C_T	BOT	[T/C]	22604336	TGCATGAGATTGGACCTATATTAGTGCCAACTCAACAGTCCGTACTAACT			1	2	4430768	diploid	other	BARCSoySNP6K	1	BOT	GAGAATTATGTGCATGAGATTGGACCTATATTAGTGCCAACTCAACAGTCCGTACTAACT[T/C]CATAATTGATGATATCACAGTTAAATAATAGGCCTCTGATGACAAACACATGCTTAATTT	AAATTAAGCATGTGTTTGTCATCAGAGGCCTATTATTTAACTGTGATATCATCAATTATG[A/G]AGTTAGTACGGACTGTTGAGTTGGCACTAATATAGGTCCAATCTCATGCACATAATTCTC	892
Gm02_44354376_T_C-1_B_F_2179333928	Gm02_44354376_T_C	BOT	[T/C]	45742345	GCTCTCAACTCCCTCTTTCAGGTGCTTTTTCTCTTTCCCTATCACTGATT			1	2	44354376	diploid	other	BARCSoySNP6K	1	BOT	TCTCGTGCATGCTCTCAACTCCCTCTTTCAGGTGCTTTTTCTCTTTCCCTATCACTGATT[T/C]TTCAATTTCTTTCAGCCCTATCAACGAATACCCATAATGTTTAAATTCCCAATTTTGTTT	AAACAAAATTGGGAATTTAAACATTATGGGTATTCGTTGATAGGGCTGAAAGAAATTGAA[A/G]AATCAGTGATAGGGAAAGAGAAAAAGCACCTGAAAGAGGGAGTTGAGAGCATGCACGAGA	892
Gm02_4439399_T_C-1_T_R_2179333531	Gm02_4439399_T_C	TOP	[A/G]	28673407	AATAACGCGTCTAGGGAAAAGTGGATAAGAAATGGATAGCTAGAAAACTT			1	2	4439399	diploid	other	BARCSoySNP6K	1	BOT	TTGTGGTGTTTTCTGATTGTTACATCCTTACCAACATTTTCTAAGTCACAGTTCAAACAA[T/C]AAGTTTTCTAGCTATCCATTTCTTATCCACTTTTCCCTAGACGCGTTATTAGAGAAAACA	TGTTTTCTCTAATAACGCGTCTAGGGAAAAGTGGATAAGAAATGGATAGCTAGAAAACTT[A/G]TTGTTTGAACTGTGACTTAGAAAATGTTGGTAAGGATGTAACAATCAGAAAACACCACAA	892
Gm02_44401175_C_T-1_T_R_2179333931	Gm02_44401175_C_T	TOP	[A/G]	36803351	CGGAGGAGTCTCTCTAGGTTTTTGTGAGCGAGTAAGTTTCTAGAATTACA			1	2	44401175	diploid	other	BARCSoySNP6K	1	BOT	CTGATATAAAATAAGTTAATATAATCAATTTATAAATTTTAAATCAATGTAAATAAGTAA[T/C]TGTAATTCTAGAAACTTACTCGCTCACAAAAACCTAGAGAGACTCCTCCGCATCATTTTA	TAAAATGATGCGGAGGAGTCTCTCTAGGTTTTTGTGAGCGAGTAAGTTTCTAGAATTACA[A/G]TTACTTATTTACATTGATTTAAAATTTATAAATTGATTATATTAACTTATTTTATATCAG	892
Gm02_44461839_G_A-1_T_F_2179333932	Gm02_44461839_G_A	TOP	[A/G]	41771424	ATATCCCCCACTAAGTAATATGATAATGATGATATCCATCACACACACAG			1	2	44461839	diploid	other	BARCSoySNP6K	1	TOP	GGTCAAACAAATATCCCCCACTAAGTAATATGATAATGATGATATCCATCACACACACAG[A/G]GCATTGACATGACATGGACAGCTATAAAAATCAATTTGTCGATTAACCATTCCCCTATAT	GGTCAAACAAATATCCCCCACTAAGTAATATGATAATGATGATATCCATCACACACACAG[A/G]GCATTGACATGACATGGACAGCTATAAAAATCAATTTGTCGATTAACCATTCCCCTATAT	892
Gm02_44510528_T_C-1_T_R_2179333935	Gm02_44510528_T_C	TOP	[A/G]	54606494	TCAATTTTGGGTTTGACCTTTGGGTTATGGAGACACTGTTGGAGTTTGCA			1	2	44510528	diploid	other	BARCSoySNP6K	1	BOT	CTCTGTTTATACCTTCTCACTGTTCCATCCAATTGGAGTGGCATGGCTCAACAAGGGTCC[T/C]TGCAAACTCCAACAGTGTCTCCATAACCCAAAGGTCAAACCCAAAATTGATAGATACCCA	TGGGTATCTATCAATTTTGGGTTTGACCTTTGGGTTATGGAGACACTGTTGGAGTTTGCA[A/G]GGACCCTTGTTGAGCCATGCCACTCCAATTGGATGGAACAGTGAGAAGGTATAAACAGAG	892
Gm02_44574256_A_G-1_B_R_2179333937	Gm02_44574256_A_G	BOT	[T/C]	40781409	GGATTTAGGCCAAACAAAATCCTGAAAGGTAGCTCATAAGATAAGAGTTG			1	2	44574256	diploid	other	BARCSoySNP6K	1	TOP	TTGAATTACATATTCCACATTGACTAGTGATATGGTCAAAATAGTGTATATAAGTCGGGG[A/G]CAACTCTTATCTTATGAGCTACCTTTCAGGATTTTGTTTGGCCTAAATCCAAATTGTAAG	TTGAATTACATATTCCACATTGACTAGTGATATGGTCAAAATAGTGTATATAAGTCGGGG[A/G]CAACTCTTATCTTATGAGCTACCTTTCAGGATTTTGTTTGGCCTAAATCCAAATTGTAAG	892
Gm02_44620331_A_G-1_T_F_2179333938	Gm02_44620331_A_G	TOP	[A/G]	48754488	TCATGAACAATTCTTTGTCAAGTTGTCGAAGTGTGCCTTCAGATAGCAGC			1	2	44620331	diploid	other	BARCSoySNP6K	1	TOP	GCACACTCCATCATGAACAATTCTTTGTCAAGTTGTCGAAGTGTGCCTTCAGATAGCAGC[A/G]CATTGATTACCTGGGACATATCGTCTCGACTAAGGGTGTCGAACCAGAGCCTGGGAAGAT	GCACACTCCATCATGAACAATTCTTTGTCAAGTTGTCGAAGTGTGCCTTCAGATAGCAGC[A/G]CATTGATTACCTGGGACATATCGTCTCGACTAAGGGTGTCGAACCAGAGCCTGGGAAGAT	892
Gm02_447495_G_A-1_T_F_2179333434	Gm02_447495_G_A	TOP	[A/G]	71660355	CAGATGAACTTACTCTGCAATGTTATATTTCTAAACTTGGTTAGCAGTAG			1	2	447495	diploid	other	BARCSoySNP6K	1	TOP	CCTTCAGCCTCAGATGAACTTACTCTGCAATGTTATATTTCTAAACTTGGTTAGCAGTAG[A/G]GAAAGATAACAGTGAAAACACATTAAGTACTAAAGAAAATTCCCTTATCCTCAAGGACAA	CCTTCAGCCTCAGATGAACTTACTCTGCAATGTTATATTTCTAAACTTGGTTAGCAGTAG[A/G]GAAAGATAACAGTGAAAACACATTAAGTACTAAAGAAAATTCCCTTATCCTCAAGGACAA	892
Gm02_44863895_G_T-1_B_F_2179333942	Gm02_44863895_G_T	BOT	[T/G]	27800393	TCTATAAGCATTGAAGTTTGGACTAGGTGCTGTGTAGCCTTTCCATAGTA			1	2	44863895	diploid	other	BARCSoySNP6K	1	BOT	AGAACCATCATCTATAAGCATTGAAGTTTGGACTAGGTGCTGTGTAGCCTTTCCATAGTA[T/G]CAAGTCTAGTGTCAACACTATCCCACAAGAAACTGCACAGTTTGTGCTAAATGCAAACCA	TGGTTTGCATTTAGCACAAACTGTGCAGTTTCTTGTGGGATAGTGTTGACACTAGACTTG[A/C]TACTATGGAAAGGCTACACAGCACCTAGTCCAAACTTCAATGCTTATAGATGATGGTTCT	892
Gm02_4487187_A_C-1_B_R_2179333533	Gm02_4487187_A_C	BOT	[T/G]	36772502	GTCCTTCTTTGCCACTAGCAAAGAAGCAAAGCTCAGTAATGTCCCTAATA			1	2	4487187	diploid	other	BARCSoySNP6K	1	TOP	TGTGGGATAAACCCTTTTGAGAAATATTATCAATATCTTCGTTATTAATAATATTCTCTG[A/C]TATTAGGGACATTACTGAGCTTTGCTTCTTTGCTAGTGGCAAAGAAGGACTTTCTAGCTG	TGTGGGATAAACCCTTTTGAGAAATATTATCAATATCTTCGTTATTAATAATATTCTCTG[A/C]TATTAGGGACATTACTGAGCTTTGCTTCTTTGCTAGTGGCAAAGAAGGACTTTCTAGCTG	892
Gm02_44923400_G_T-1_T_R_2179333945	Gm02_44923400_G_T	TOP	[A/C]	21795337	CTCTAAAGATACCATCATGACCTATGAAGCAAGGATAAGTGGACTCCTGT			1	2	44923400	diploid	other	BARCSoySNP6K	1	BOT	CTTTGTCATGTCCGGTACCCGACACGACACCGACATGTCCGGATTGAGTTTGATGTATTT[T/G]ACAGGAGTCCACTTATCCTTGCTTCATAGGTCATGATGGTATCTTTAGAGTTGGCTCATA	TATGAGCCAACTCTAAAGATACCATCATGACCTATGAAGCAAGGATAAGTGGACTCCTGT[A/C]AAATACATCAAACTCAATCCGGACATGTCGGTGTCGTGTCGGGTACCGGACATGACAAAG	892
Gm02_45051600_A_G-1_T_F_2179333946	Gm02_45051600_A_G	TOP	[A/G]	42615466	GGCAGTGGCATCTGAGTCAGTGATGGAAGCCATTGCAAAAAGACAGATTT			1	2	45051600	diploid	other	BARCSoySNP6K	1	TOP	TCAAGGACTTGGCAGTGGCATCTGAGTCAGTGATGGAAGCCATTGCAAAAAGACAGATTT[A/G]AAGGTCGCATAATGGTTTGGGTCACGTGGTGGTTTGGTGAAGGTCATATGGGTAATATAA	TCAAGGACTTGGCAGTGGCATCTGAGTCAGTGATGGAAGCCATTGCAAAAAGACAGATTT[A/G]AAGGTCGCATAATGGTTTGGGTCACGTGGTGGTTTGGTGAAGGTCATATGGGTAATATAA	892
Gm02_45088385_T_C-1_B_F_2179333948	Gm02_45088385_T_C	BOT	[T/C]	46747414	TTGTAGATCAGAGACGGACCTACATTGGGCAACATGGGGACACATGCCTC			1	2	45088385	diploid	other	BARCSoySNP6K	1	BOT	CAATATTCCATTGTAGATCAGAGACGGACCTACATTGGGCAACATGGGGACACATGCCTC[T/C]ACTTAATTTCTATACTTTTTAATATTATTATGGTTTAAGATTGTCATTTAAGTCTCATTA	TAATGAGACTTAAATGACAATCTTAAACCATAATAATATTAAAAAGTATAGAAATTAAGT[A/G]GAGGCATGTGTCCCCATGTTGCCCAATGTAGGTCCGTCTCTGATCTACAATGGAATATTG	892
Gm02_45162941_A_G-1_B_R_2179333951	Gm02_45162941_A_G	BOT	[T/C]	47781460	TCCCAATTCTATCTAATATTTAAAGTAGTTAGCTAAGTGGATAAATTGGA			1	2	45162941	diploid	other	BARCSoySNP6K	1	TOP	GTACTAATTTATTTACAAGCATTAAAATTTAACACGATAATTAAGTTACTATCATGTCAT[A/G]TCCAATTTATCCACTTAGCTAACTACTTTAAATATTAGATAGAATTGGGATGAAGGAGCC	GTACTAATTTATTTACAAGCATTAAAATTTAACACGATAATTAAGTTACTATCATGTCAT[A/G]TCCAATTTATCCACTTAGCTAACTACTTTAAATATTAGATAGAATTGGGATGAAGGAGCC	892
Gm02_45183828_C_T-1_T_R_2179333953	Gm02_45183828_C_T	TOP	[A/G]	43624413	CAGAAAAATTCCTTACCCAGACCCCACACTCACACCCATGTGAACAGTAG			1	2	45183828	diploid	other	BARCSoySNP6K	1	BOT	TGTCAATGTGAATTTATGCAGGCGAACCTTGCGCGGGATGGGCCAGCCCACTTACCCACC[T/C]CTACTGTTCACATGGGTGTGAGTGTGGGGTCTGGGTAAGGAATTTTTCTGAAGTGCGGGC	GCCCGCACTTCAGAAAAATTCCTTACCCAGACCCCACACTCACACCCATGTGAACAGTAG[A/G]GGTGGGTAAGTGGGCTGGCCCATCCCGCGCAAGGTTCGCCTGCATAAATTCACATTGACA	892
Gm02_45289939_A_G-1_T_F_2179333954	Gm02_45289939_A_G	TOP	[A/G]	36789492	GGAGCTTCTGCACCATGTCCTTCGACAGGGACTCCATCGAGTACGACATC			1	2	45289939	diploid	other	BARCSoySNP6K	1	TOP	CCAAATTCTCGGAGCTTCTGCACCATGTCCTTCGACAGGGACTCCATCGAGTACGACATC[A/G]TCAGCGTTGGTGTCGATCCCGCCGACTTATCGACGGCGATACGACTCAAGCAAATGTGTC	CCAAATTCTCGGAGCTTCTGCACCATGTCCTTCGACAGGGACTCCATCGAGTACGACATC[A/G]TCAGCGTTGGTGTCGATCCCGCCGACTTATCGACGGCGATACGACTCAAGCAAATGTGTC	892
Gm02_45366539_A_G-1_B_R_2179333957	Gm02_45366539_A_G	BOT	[T/C]	24645341	GGAAAGGGGTGAGAACTGAGAACCGGGAAAGGGAATCTTAATCTGTACTG			1	2	45366539	diploid	other	BARCSoySNP6K	1	TOP	ACTAACACACACCTTTTTTCTCTCTCCATTCTGTGAAGAAAATCTTTCAGTTTTTTTGAA[A/G]CAGTACAGATTAAGATTCCCTTTCCCGGTTCTCAGTTCTCACCCCTTTCCCAAACACCCA	ACTAACACACACCTTTTTTCTCTCTCCATTCTGTGAAGAAAATCTTTCAGTTTTTTTGAA[A/G]CAGTACAGATTAAGATTCCCTTTCCCGGTTCTCAGTTCTCACCCCTTTCCCAAACACCCA	892
Gm02_45445720_T_C-1_B_F_2179333958	Gm02_45445720_T_C	BOT	[T/C]	62661493	AAAAACACATCATCAAAACATCACAACAGAGCAGTCCAGCATTTTCGGCG			1	2	45445720	diploid	other	BARCSoySNP6K	1	BOT	CAATTCAATCAAAAACACATCATCAAAACATCACAACAGAGCAGTCCAGCATTTTCGGCG[T/C]TGGACAAGCATACACATAACAAAAAGCCTCAATTTAATTCATAAACCACTTAAATTTAAA	TTTAAATTTAAGTGGTTTATGAATTAAATTGAGGCTTTTTGTTATGTGTATGCTTGTCCA[A/G]CGCCGAAAATGCTGGACTGCTCTGTTGTGATGTTTTGATGATGTGTTTTTGATTGAATTG	892
Gm02_45533271_C_A-1_B_R_2179333961	Gm02_45533271_C_A	BOT	[T/G]	66765341	GAATGGGTGTTTCTGGAATCCGTTCGTCGCACCGTTACGGCGTGTTAGGT			1	2	45533271	diploid	other	BARCSoySNP6K	1	TOP	TAGCCTATTATGTGTTATACGCATCTTTAAAAAAAATATTGTTTCACCCTAAATAATCAA[A/C]ACCTAACACGCCGTAACGGTGCGACGAACGGATTCCAGAAACACCCATTCAATCGGATAA	TAGCCTATTATGTGTTATACGCATCTTTAAAAAAAATATTGTTTCACCCTAAATAATCAA[A/C]ACCTAACACGCCGTAACGGTGCGACGAACGGATTCCAGAAACACCCATTCAATCGGATAA	892
Gm02_45596920_A_G-1_B_R_2179333963	Gm02_45596920_A_G	BOT	[T/C]	30806471	TCTAAACTATTTGCTTAGTTCTATATATTTTTTTCTAATTTAAGTTCTAG			1	2	45596920	diploid	other	BARCSoySNP6K	1	TOP	GCTAGTGGTGATATCAAATTAAAGTTTATTTTTAAACATGGGTTTGAAGTAAAATTTGAT[A/G]CTAGAACTTAAATTAGAAAAAAATATATAGAACTAAGCAAATAGTTTAGAATAAACCATG	GCTAGTGGTGATATCAAATTAAAGTTTATTTTTAAACATGGGTTTGAAGTAAAATTTGAT[A/G]CTAGAACTTAAATTAGAAAAAAATATATAGAACTAAGCAAATAGTTTAGAATAAACCATG	892
Gm02_45602331_C_T-1_T_R_2179333965	Gm02_45602331_C_T	TOP	[A/G]	47806315	TGTGTCTTGAATTTTCTAAATGTTAAACTTAGGGTTGAATTGATTTTAAT			1	2	45602331	diploid	other	BARCSoySNP6K	1	BOT	TTTTAAACCTAACTATATATAGTTAAATTTTTAAATCATTCTAAGTGATTATACTATGCA[T/C]ATTAAAATCAATTCAACCCTAAGTTTAACATTTAGAAAATTCAAGACACAATTAAAAAAT	ATTTTTTAATTGTGTCTTGAATTTTCTAAATGTTAAACTTAGGGTTGAATTGATTTTAAT[A/G]TGCATAGTATAATCACTTAGAATGATTTAAAAATTTAACTATATATAGTTAGGTTTAAAA	892
Gm02_45805567_A_G-1_T_F_2179333966	Gm02_45805567_A_G	TOP	[A/G]	45715370	AAGACATGTTAGTGACTCTAGCCTAGGCAATATGGGCATCAAGAAACCAG			1	2	45805567	diploid	other	BARCSoySNP6K	1	TOP	GAAGAGACAAAAGACATGTTAGTGACTCTAGCCTAGGCAATATGGGCATCAAGAAACCAG[A/G]TGGTGTTCAATGGCATAACCATGGAATGTGAACAAATTTTAGGTAAAATATTCTCCAACT	GAAGAGACAAAAGACATGTTAGTGACTCTAGCCTAGGCAATATGGGCATCAAGAAACCAG[A/G]TGGTGTTCAATGGCATAACCATGGAATGTGAACAAATTTTAGGTAAAATATTCTCCAACT	892
Gm02_45940601_T_C-1_B_F_2179333968	Gm02_45940601_T_C	BOT	[T/C]	30698342	TGTTTCCTGATGCTTCTAAGCCTGTAAGTTCGTTCAACTCTCATGTAATG			1	2	45940601	diploid	other	BARCSoySNP6K	1	BOT	CTCAAGAAGATGTTTCCTGATGCTTCTAAGCCTGTAAGTTCGTTCAACTCTCATGTAATG[T/C]GTTTCATTATTAGGTGGTCCTGGACCATCGCTTAGTCCATGATCCCAATCAATCTCTACA	TGTAGAGATTGATTGGGATCATGGACTAAGCGATGGTCCAGGACCACCTAATAATGAAAC[A/G]CATTACATGAGAGTTGAACGAACTTACAGGCTTAGAAGCATCAGGAAACATCTTCTTGAG	892
Gm02_46023727_T_C-1_B_F_2179333970	Gm02_46023727_T_C	BOT	[T/C]	31633507	GCATGCATTGTACCTACCTTTCCAATTTCCCATACTTTAAATAGTGAGTC			1	2	46023727	diploid	other	BARCSoySNP6K	1	BOT	TACATTACACGCATGCATTGTACCTACCTTTCCAATTTCCCATACTTTAAATAGTGAGTC[T/C]GCCTTCACATAATTTGAACAATTACATCAAGCCGCCTAAAATAGTTGTCAAATAGAACGC	GCGTTCTATTTGACAACTATTTTAGGCGGCTTGATGTAATTGTTCAAATTATGTGAAGGC[A/G]GACTCACTATTTAAAGTATGGGAAATTGGAAAGGTAGGTACAATGCATGCGTGTAATGTA	892
Gm02_46060359_C_A-1_T_F_2179333972	Gm02_46060359_C_A	TOP	[A/C]	51806486	CCATATTTCATATTTGTGGGACCTGTGAATTAGGGGCCCATACGGAAAAG			1	2	46060359	diploid	other	BARCSoySNP6K	1	TOP	TCTGTTATACCCATATTTCATATTTGTGGGACCTGTGAATTAGGGGCCCATACGGAAAAG[A/C]AGGCAAGCCCTTAATCAATGGCAAGTAATCAGAAAGTCCTTTGTTTCAATCAAAATACAT	TCTGTTATACCCATATTTCATATTTGTGGGACCTGTGAATTAGGGGCCCATACGGAAAAG[A/C]AGGCAAGCCCTTAATCAATGGCAAGTAATCAGAAAGTCCTTTGTTTCAATCAAAATACAT	892
Gm02_46187810_C_T-1_B_F_2179333974	Gm02_46187810_C_T	BOT	[T/C]	68676377	GAGCCATGGGAGATTCCTCAGAGTCTCCGAAACGCTTCCGGGCTTCAGAA			1	2	46187810	diploid	other	BARCSoySNP6K	1	BOT	CAACCCGTTTGAGCCATGGGAGATTCCTCAGAGTCTCCGAAACGCTTCCGGGCTTCAGAA[T/C]TTCTCTGCCAACTCGGCCAACGTCAGAGGCACCATGCCGGACTTCTTCAGCTCTGATGTT	AACATCAGAGCTGAAGAAGTCCGGCATGGTGCCTCTGACGTTGGCCGAGTTGGCAGAGAA[A/G]TTCTGAAGCCCGGAAGCGTTTCGGAGACTCTGAGGAATCTCCCATGGCTCAAACGGGTTG	892
Gm02_4618881_T_C-1_B_F_2179333534	Gm02_4618881_T_C	BOT	[T/C]	23654506	TCAAATTGCTCCTCCTTACCAGCCAGAGCTAAGAAACACGTGGATCTCAT			1	2	4618881	diploid	other	BARCSoySNP6K	1	BOT	TTACCCATATTCAAATTGCTCCTCCTTACCAGCCAGAGCTAAGAAACACGTGGATCTCAT[T/C]AGTCTTCAAGTCAAACATTGAAGGGTAGAGACGTCCTAGAATGATTTCCTTGTCGGATCG	CGATCCGACAAGGAAATCATTCTAGGACGTCTCTACCCTTCAATGTTTGACTTGAAGACT[A/G]ATGAGATCCACGTGTTTCTTAGCTCTGGCTGGTAAGGAGGAGCAATTTGAATATGGGTAA	892
Gm02_46288368_G_A-1_B_R_2179333979	Gm02_46288368_G_A	BOT	[T/C]	70645510	CACCAGTGTTGAACATAAGGTGACAAACACTGTACAGAAACAGCCTATAC			1	2	46288368	diploid	other	BARCSoySNP6K	1	TOP	TTCAGTGAACTAAAGCTGGGTGATAATTTTGCAAGATTGATGAAACTAATTCCTTTAGGT[A/G]GTATAGGCTGTTTCTGTACAGTGTTTGTCACCTTATGTTCAACACTGGTGCAAGAATGAA	TTCAGTGAACTAAAGCTGGGTGATAATTTTGCAAGATTGATGAAACTAATTCCTTTAGGT[A/G]GTATAGGCTGTTTCTGTACAGTGTTTGTCACCTTATGTTCAACACTGGTGCAAGAATGAA	892
Gm02_46504621_T_C-1_B_F_2179333980	Gm02_46504621_T_C	BOT	[T/C]	40651494	ATCTATCTTATACAAACAAGGCCCAAATGATGCTGACGTGAACATGACAG			1	2	46504621	diploid	other	BARCSoySNP6K	1	BOT	AGAATTTATCATCTATCTTATACAAACAAGGCCCAAATGATGCTGACGTGAACATGACAG[T/C]GCTAATGTGTCGCAATGTCAAGCACTCTCATTCCCGTCCAAAAACGCCATTGTCATGGTG	CACCATGACAATGGCGTTTTTGGACGGGAATGAGAGTGCTTGACATTGCGACACATTAGC[A/G]CTGTCATGTTCACGTCAGCATCATTTGGGCCTTGTTTGTATAAGATAGATGATAAATTCT	892
Gm02_46555984_C_T-1_T_R_2179333983	Gm02_46555984_C_T	TOP	[A/G]	12706352	GGAAGGAGTAAAAAGGCCAAGGTGATGAAGGTGGATGGAGAGACGTTGAA			1	2	46555984	diploid	other	BARCSoySNP6K	1	BOT	CAGAAGCACGTGGCCCGGGTAGTCCTTTACGACGTCGTTTGCTCTCGCTGGTGTTTTCAG[T/C]TTCAACGTCTCTCCATCCACCTTCATCACCTTGGCCTTTTTACTCCTTCCCATGGTGTTC	GAACACCATGGGAAGGAGTAAAAAGGCCAAGGTGATGAAGGTGGATGGAGAGACGTTGAA[A/G]CTGAAAACACCAGCGAGAGCAAACGACGTCGTAAAGGACTACCCGGGCCACGTGCTTCTG	892
Gm02_46630927_G_A-1_B_R_2179333985	Gm02_46630927_G_A	BOT	[T/C]	60775437	GGAGATTTAAATATGGACTTGATTACGCCAAAACGTACCAATAGCGACAC			1	2	46630927	diploid	other	BARCSoySNP6K	1	TOP	TTAAATAAGTTATCTATTCTTCTCTTTTATTAAAAACTTCGTACTCCTTTACTCAGAAGT[A/G]GTGTCGCTATTGGTACGTTTTGGCGTAATCAAGTCCATATTTAAATCTCCCTTTAAATAA	TTAAATAAGTTATCTATTCTTCTCTTTTATTAAAAACTTCGTACTCCTTTACTCAGAAGT[A/G]GTGTCGCTATTGGTACGTTTTGGCGTAATCAAGTCCATATTTAAATCTCCCTTTAAATAA	892
Gm02_46778366_G_A-1_B_R_2179333987	Gm02_46778366_G_A	BOT	[T/C]	27605394	AAGGAATGACGAGTGAGTTTACAGGCTCAGAAAGGAGTTGCTAAGGTGTA			1	2	46778366	diploid	other	BARCSoySNP6K	1	TOP	CTTAGTCCTCTCATGGAATGTTTGATTTTTAGCCAAATGTATACCACTTTGGATGTTGCA[A/G]TACACCTTAGCAACTCCTTTCTGAGCCTGTAAACTCACTCGTCATTCCTTTCATCCATAT	CTTAGTCCTCTCATGGAATGTTTGATTTTTAGCCAAATGTATACCACTTTGGATGTTGCA[A/G]TACACCTTAGCAACTCCTTTCTGAGCCTGTAAACTCACTCGTCATTCCTTTCATCCATAT	892
Gm02_46855228_G_A-1_B_R_2179333989	Gm02_46855228_G_A	BOT	[T/C]	50654463	TGAATCGCCGCAGTTGGCGACGATGATTTTCTCTGGCGTGACGACGGCGA			1	2	46855228	diploid	other	BARCSoySNP6K	1	TOP	CCAAATTGCAGGTGCGAGCTTCAAACCCCGCACTGCGACGCCGTAGGCTCCACCGCTGTC[A/G]TCGCCGTCGTCACGCCAGAGAAAATCATCGTCGCCAACTGCGGCGATTCACGCGCCGTGC	CCAAATTGCAGGTGCGAGCTTCAAACCCCGCACTGCGACGCCGTAGGCTCCACCGCTGTC[A/G]TCGCCGTCGTCACGCCAGAGAAAATCATCGTCGCCAACTGCGGCGATTCACGCGCCGTGC	892
Gm02_4688093_C_A-1_B_R_2179333537	Gm02_4688093_C_A	BOT	[T/G]	15732434	CATCCACATGCGCGTCCTCTCCTGCAGCGAGATCTTTACTCGTCAGGAGT			1	2	4688093	diploid	other	BARCSoySNP6K	1	TOP	AGCCGATCTCGACGACGAGTGATCATCATCGGAGACGCCGCCGCCGCCGCGGCTGGGCCC[A/C]ACTCCTGACGAGTAAAGATCTCGCTGCAGGAGAGGACGCGCATGTGGATGCATCACGTGA	AGCCGATCTCGACGACGAGTGATCATCATCGGAGACGCCGCCGCCGCCGCGGCTGGGCCC[A/C]ACTCCTGACGAGTAAAGATCTCGCTGCAGGAGAGGACGCGCATGTGGATGCATCACGTGA	892
Gm02_47051470_C_T-1_T_R_2179333991	Gm02_47051470_C_T	TOP	[A/G]	23627346	TAATAAGGGGAAAACCAAAGGATAAAGAGGAGAGGAGAGCAAGTGAAGTT			1	2	47051470	diploid	other	BARCSoySNP6K	1	BOT	AGAACATACATTTTTGGGCTTATAAATAGCCCTCACCCCGTGTCCTTCCTATGCATCTGC[T/C]AACTTCACTTGCTCTCCTCTCCTCTTTATCCTTTGGTTTTCCCCTTATTATCTGTTTTCC	GGAAAACAGATAATAAGGGGAAAACCAAAGGATAAAGAGGAGAGGAGAGCAAGTGAAGTT[A/G]GCAGATGCATAGGAAGGACACGGGGTGAGGGCTATTTATAAGCCCAAAAATGTATGTTCT	892
Gm02_47064977_G_A-1_B_R_2179333993	Gm02_47064977_G_A	BOT	[T/C]	61639476	TGTGACATGAGTGATTAGGGTTGAATTAAGATGGGACTTCGGGAAAAATA			1	2	47064977	diploid	other	BARCSoySNP6K	1	TOP	TCACTAGTTGAGTAATATATTTTTTTCGAACATCCATTTTACTCATTTAACTAATTTGAA[A/G]TATTTTTCCCGAAGTCCCATCTTAATTCAACCCTAATCACTCATGTCACAATATCACCAC	TCACTAGTTGAGTAATATATTTTTTTCGAACATCCATTTTACTCATTTAACTAATTTGAA[A/G]TATTTTTCCCGAAGTCCCATCTTAATTCAACCCTAATCACTCATGTCACAATATCACCAC	892
Gm02_47125519_G_A-1_T_F_2179333994	Gm02_47125519_G_A	TOP	[A/G]	31805443	TTCACTTGGGAAGGGTCTGGTTTATGGTGGAGCTGATAAGACCATTTACA			1	2	47125519	diploid	other	BARCSoySNP6K	1	TOP	ACATCAAAGATTCACTTGGGAAGGGTCTGGTTTATGGTGGAGCTGATAAGACCATTTACA[A/G]TTCAGCTGCCATAGAAGGGTTTGTGGACTCCGATTATGTTGGCTGCCTTGGCACCAGGAA	ACATCAAAGATTCACTTGGGAAGGGTCTGGTTTATGGTGGAGCTGATAAGACCATTTACA[A/G]TTCAGCTGCCATAGAAGGGTTTGTGGACTCCGATTATGTTGGCTGCCTTGGCACCAGGAA	892
Gm02_47268207_C_T-1_B_F_2179333996	Gm02_47268207_C_T	BOT	[T/C]	54731405	GATGTAATAAGAAAAGTAAAATTAGAGATAAATAAGTGAATAAATAGTTA			1	2	47268207	diploid	other	BARCSoySNP6K	1	BOT	AGAATTAATGGATGTAATAAGAAAAGTAAAATTAGAGATAAATAAGTGAATAAATAGTTA[T/C]TTTTATTCTGTCTAATTCATTTATAAATATGTCTTTCAAATATGAAAATATAAAATTTAG	CTAAATTTTATATTTTCATATTTGAAAGACATATTTATAAATGAATTAGACAGAATAAAA[A/G]TAACTATTTATTCACTTATTTATCTCTAATTTTACTTTTCTTATTACATCCATTAATTCT	892
Gm02_47314350_T_C-1_B_F_2179333998	Gm02_47314350_T_C	BOT	[T/C]	36623311	CCCGTTAAAAGTTTACCTATACCCATGAACACAAGTCAAGTCAAGTAGTA			1	2	47314350	diploid	other	BARCSoySNP6K	1	BOT	TATGCCTTCACCCGTTAAAAGTTTACCTATACCCATGAACACAAGTCAAGTCAAGTAGTA[T/C]CCTCATTGTTTGTCAGTATTGATGTCACTTCTATACACTCTACACCAAAATAAATCTTCA	TGAAGATTTATTTTGGTGTAGAGTGTATAGAAGTGACATCAATACTGACAAACAATGAGG[A/G]TACTACTTGACTTGACTTGTGTTCATGGGTATAGGTAAACTTTTAACGGGTGAAGGCATA	892
Gm02_47394316_A_G-1_T_F_2179334000	Gm02_47394316_A_G	TOP	[A/G]	46654327	ACAAGGTAGAATTCCCCGGATTTGAGCCTGCAGCACAAAAACACATAACA			1	2	47394316	diploid	other	BARCSoySNP6K	1	TOP	GGAACGTTAAACAAGGTAGAATTCCCCGGATTTGAGCCTGCAGCACAAAAACACATAACA[A/G]CACACGTCACGCCGTGCAAACGACACAACCATTCCGCAGTTCTTCGCGCTAAAATTAACA	GGAACGTTAAACAAGGTAGAATTCCCCGGATTTGAGCCTGCAGCACAAAAACACATAACA[A/G]CACACGTCACGCCGTGCAAACGACACAACCATTCCGCAGTTCTTCGCGCTAAAATTAACA	892
Gm02_47515175_G_A-1_B_R_2179334003	Gm02_47515175_G_A	BOT	[T/C]	74756505	ATCAATTAATCAGTTTGTTCACATCAACAATTTGTTTGGCAGTCAAGTAA			1	2	47515175	diploid	other	BARCSoySNP6K	1	TOP	GAGAGTTAGGGATTAAAACAAAAAATTGTACTATAAAGTATATAATTATGTCAGGTATAT[A/G]TTACTTGACTGCCAAACAAATTGTTGATGTGAACAAACTGATTAATTGATTATCACTTAT	GAGAGTTAGGGATTAAAACAAAAAATTGTACTATAAAGTATATAATTATGTCAGGTATAT[A/G]TTACTTGACTGCCAAACAAATTGTTGATGTGAACAAACTGATTAATTGATTATCACTTAT	892
Gm02_47528737_C_T-1_T_R_2179334005	Gm02_47528737_C_T	TOP	[A/G]	48659500	TAATGTGTGTCAGTCATGTAATCTCATATTGGTTATTACCTCGTTAGTGT			1	2	47528737	diploid	other	BARCSoySNP6K	1	BOT	ACACACATCACCACATACACATGGATTCCAGAGATGCAAATATTCAAAGAAAAAATAACA[T/C]ACACTAACGAGGTAATAACCAATATGAGATTACATGACTGACACACATTACTCTTTAGTT	AACTAAAGAGTAATGTGTGTCAGTCATGTAATCTCATATTGGTTATTACCTCGTTAGTGT[A/G]TGTTATTTTTTCTTTGAATATTTGCATCTCTGGAATCCATGTGTATGTGGTGATGTGTGT	892
Gm02_47790307_C_T-1_B_F_2179334006	Gm02_47790307_C_T	BOT	[T/C]	15710318	ATCTTGTGTGTTGCTATTTCAGGTGCAATTCTGTTCCTTGTCATGACTGG			1	2	47790307	diploid	other	BARCSoySNP6K	1	BOT	TTTTGTGTGGATCTTGTGTGTTGCTATTTCAGGTGCAATTCTGTTCCTTGTCATGACTGG[T/C]ATGTTGAATGCTGTGCTGCCAAGGAAGTCACAGAGAAACGCGTGGTTTGAAGTGAACAAT	ATTGTTCACTTCAAACCACGCGTTTCTCTGTGACTTCCTTGGCAGCACAGCATTCAACAT[A/G]CCAGTCATGACAAGGAACAGAATTGCACCTGAAATAGCAACACACAAGATCCACACAAAA	892
Gm02_47853972_T_C-1_T_R_2179334009	Gm02_47853972_T_C	TOP	[A/G]	48719319	GTGCCAAGTTGTATATGTGCCACTTTTATGCAAGGGAATGGTAACACGTC			1	2	47853972	diploid	other	BARCSoySNP6K	1	BOT	CACTCAACAGGAATTTTCTCATCCACTGGATATGGATATAACCAAACCGCAACTCAGAAA[T/C]GACGTGTTACCATTCCCTTGCATAAAAGTGGCACATATACAACTTGGCACGTGTCCCACG	CGTGGGACACGTGCCAAGTTGTATATGTGCCACTTTTATGCAAGGGAATGGTAACACGTC[A/G]TTTCTGAGTTGCGGTTTGGTTATATCCATATCCAGTGGATGAGAAAATTCCTGTTGAGTG	892
Gm02_4785649_G_T-1_B_F_2179333538	Gm02_4785649_G_T	BOT	[T/G]	51743405	CACACTGAATCCAAGTTTTGTCCAAAATGAAAAATTAGAAGCGGCATTTC			1	2	4785649	diploid	other	BARCSoySNP6K	1	BOT	TGGAAAACAACACACTGAATCCAAGTTTTGTCCAAAATGAAAAATTAGAAGCGGCATTTC[T/G]AGATACCGGATTGTGAATCGAGAGGGTCCGGCGGCGGGGTTTGGGAGAGGTCGAGGGCGG	CCGCCCTCGACCTCTCCCAAACCCCGCCGCCGGACCCTCTCGATTCACAATCCGGTATCT[A/C]GAAATGCCGCTTCTAATTTTTCATTTTGGACAAAACTTGGATTCAGTGTGTTGTTTTCCA	892
Gm02_47991459_G_A-1_B_R_2179334011	Gm02_47991459_G_A	BOT	[T/C]	21743359	TCGGATCGTTTCCTAGTCAAAACAGCCGAGTTCTGTGCTAACTCGTCCTG			1	2	47991459	diploid	other	BARCSoySNP6K	1	TOP	AGTCTTGAACCCGTAGGGGCGCGAGGCGAACCACGAGTTGATTGACTCGGGGTGAGTTGA[A/G]CAGGACGAGTTAGCACAGAACTCGGCTGTTTTGACTAGGAAACGATCCGAGGGGGAGCGA	AGTCTTGAACCCGTAGGGGCGCGAGGCGAACCACGAGTTGATTGACTCGGGGTGAGTTGA[A/G]CAGGACGAGTTAGCACAGAACTCGGCTGTTTTGACTAGGAAACGATCCGAGGGGGAGCGA	892
Gm02_48054859_C_T-1_T_R_2179334013	Gm02_48054859_C_T	TOP	[A/G]	48765393	TGACTCCATCGATGATATGTATGCATGCCACATGTATGCATGCGTAACCA			1	2	48054859	diploid	other	BARCSoySNP6K	1	BOT	GGGAGGATAGGCACGGATAAAAGTTTAAAGCATTGCCTGTATAAATAGATCATGTTAGGT[T/C]TGGTTACGCATGCATACATGTGGCATGCATACATATCATCGATGGAGTCACACTCATAAA	TTTATGAGTGTGACTCCATCGATGATATGTATGCATGCCACATGTATGCATGCGTAACCA[A/G]ACCTAACATGATCTATTTATACAGGCAATGCTTTAAACTTTTATCCGTGCCTATCCTCCC	892
Gm02_48185680_G_A-1_T_F_2179334014	Gm02_48185680_G_A	TOP	[A/G]	12640340	CCAGCTCAGCTTCCTTCCTTCAGCACTGCTGGAACTCCTTCAATCTTTGC			1	2	48185680	diploid	other	BARCSoySNP6K	1	TOP	GATCAATGATCCAGCTCAGCTTCCTTCCTTCAGCACTGCTGGAACTCCTTCAATCTTTGC[A/G]CGAGCACCCCTAGATATTGCTCCAACCGAGTTTACATTCGGTGCCGGTCAGACTCAGAAG	GATCAATGATCCAGCTCAGCTTCCTTCCTTCAGCACTGCTGGAACTCCTTCAATCTTTGC[A/G]CGAGCACCCCTAGATATTGCTCCAACCGAGTTTACATTCGGTGCCGGTCAGACTCAGAAG	892
Gm02_48248895_A_C-1_B_R_2179334017	Gm02_48248895_A_C	BOT	[T/G]	37745434	CAAAACCGTAACCCCTTTCTCTCTCTCTACATGGTTCTGTATCCGTGTGT			1	2	48248895	diploid	other	BARCSoySNP6K	1	TOP	AATTCAGAAAAGGATCGCCAACAGAAACATTGAGATAGAAGAACACAGCACATATATTAA[A/C]ACACACGGATACAGAACCATGTAGAGAGAGAGAAAGGGGTTACGGTTTTGTTGGTGGCAG	AATTCAGAAAAGGATCGCCAACAGAAACATTGAGATAGAAGAACACAGCACATATATTAA[A/C]ACACACGGATACAGAACCATGTAGAGAGAGAGAAAGGGGTTACGGTTTTGTTGGTGGCAG	892
Gm02_48382122_G_A-1_T_F_2179334018	Gm02_48382122_G_A	TOP	[A/G]	37639353	AGAGGAGAAGACACCCGTTTAGATTTTACAGATCACTTGTACGCTGCGTT			1	2	48382122	diploid	other	BARCSoySNP6K	1	TOP	CTTGAGTTTTAGAGGAGAAGACACCCGTTTAGATTTTACAGATCACTTGTACGCTGCGTT[A/G]GTGCGAAAGGGAATCATAGCTTTTCGAGATGACAAACAACTCGAGAAAGGAGATGCGATT	CTTGAGTTTTAGAGGAGAAGACACCCGTTTAGATTTTACAGATCACTTGTACGCTGCGTT[A/G]GTGCGAAAGGGAATCATAGCTTTTCGAGATGACAAACAACTCGAGAAAGGAGATGCGATT	892
Gm02_48583877_A_C-1_B_R_2179334021	Gm02_48583877_A_C	BOT	[T/G]	70711507	ATTTCACCAATTGACCCTATGAGCTGGTTGCCACTAAGATCAAAGACCAA			1	2	48583877	diploid	other	BARCSoySNP6K	1	TOP	TTTGTCTCATAACATGTTAAATGGAACAATTCCACCTTGGTGTTTTTCTTTGCCTTCCTT[A/C]TTGGTCTTTGATCTTAGTGGCAACCAGCTCATAGGGTCAATTGGTGAAATCTCATCTTAT	TTTGTCTCATAACATGTTAAATGGAACAATTCCACCTTGGTGTTTTTCTTTGCCTTCCTT[A/C]TTGGTCTTTGATCTTAGTGGCAACCAGCTCATAGGGTCAATTGGTGAAATCTCATCTTAT	892
Gm02_48594877_C_T-1_B_F_2179334022	Gm02_48594877_C_T	BOT	[T/C]	59639386	ATTGATTTTTATACTGATGAAATCAAGAGACTATCAGAAGAAGTAAGCAA			1	2	48594877	diploid	other	BARCSoySNP6K	1	BOT	AGTCGATGCAATTGATTTTTATACTGATGAAATCAAGAGACTATCAGAAGAAGTAAGCAA[T/C]ACTTTTCTATGCTTGTTTTACACATTTTTTAAATATTGGAATGGTTTAAATATATTCTCA	TGAGAATATATTTAAACCATTCCAATATTTAAAAAATGTGTAAAACAAGCATAGAAAAGT[A/G]TTGCTTACTTCTTCTGATAGTCTCTTGATTTCATCAGTATAAAAATCAATTGCATCGACT	892
Gm02_48702118_T_G-1_T_R_2179334025	Gm02_48702118_T_G	TOP	[A/C]	43760366	TCACTAGTAAACAGAAGAAAACATGCTTTTGTTACAGTTGTGTGCATTGG			1	2	48702118	diploid	other	BARCSoySNP6K	1	BOT	CACATGATGTAGCACACTACAAGATTTGAATGCCATAACAAATGTCATAATAAATGTGCT[T/G]CCAATGCACACAACTGTAACAAAAGCATGTTTTCTTCTGTTTACTAGTGACTTCTCCAAA	TTTGGAGAAGTCACTAGTAAACAGAAGAAAACATGCTTTTGTTACAGTTGTGTGCATTGG[A/C]AGCACATTTATTATGACATTTGTTATGGCATTCAAATCTTGTAGTGTGCTACATCATGTG	892
Gm02_48821067_T_C-1_B_F_2179334026	Gm02_48821067_T_C	BOT	[T/C]	30701419	GAACCTGAGGGTCCAATTGACACTTCTTTGTACACTAATGCAACACCAGA			1	2	48821067	diploid	other	BARCSoySNP6K	1	BOT	AAAATTCACAGAACCTGAGGGTCCAATTGACACTTCTTTGTACACTAATGCAACACCAGA[T/C]CAGCCACTTGCTTTAACTGAAAGGACCCTCTCATTTTCTTCACAATCTGTGTCACATCAC	GTGATGTGACACAGATTGTGAAGAAAATGAGAGGGTCCTTTCAGTTAAAGCAAGTGGCTG[A/G]TCTGGTGTTGCATTAGTGTACAAAGAAGTGTCAATTGGACCCTCAGGTTCTGTGAATTTT	892
Gm02_48874048_G_A-1_T_F_2179334028	Gm02_48874048_G_A	TOP	[A/G]	47745431	ACTTCACTTCTTAATCATGAGAGAATCAACAAATGAAACACGATTTTAGT			1	2	48874048	diploid	other	BARCSoySNP6K	1	TOP	CATTGTAAAAACTTCACTTCTTAATCATGAGAGAATCAACAAATGAAACACGATTTTAGT[A/G]GTTATTTTACTTTGAAGATTTAACATAACCGTGAGTAAAGTATTAATGCATCAATTAGAT	CATTGTAAAAACTTCACTTCTTAATCATGAGAGAATCAACAAATGAAACACGATTTTAGT[A/G]GTTATTTTACTTTGAAGATTTAACATAACCGTGAGTAAAGTATTAATGCATCAATTAGAT	892
Gm02_48986653_A_C-1_T_F_2179334030	Gm02_48986653_A_C	TOP	[A/C]	66648422	CTATTCGTTTACCACACCCATCATATAATCCTCTCTCTCTCTCTCTCTCT			1	2	48986653	diploid	other	BARCSoySNP6K	1	TOP	CTCATACCTCCTATTCGTTTACCACACCCATCATATAATCCTCTCTCTCTCTCTCTCTCT[A/C]TCCCTCCCTTGGCCACCTGTCATTTTCTCTCTCCTTCAACCACATCCATACGTAACACTC	CTCATACCTCCTATTCGTTTACCACACCCATCATATAATCCTCTCTCTCTCTCTCTCTCT[A/C]TCCCTCCCTTGGCCACCTGTCATTTTCTCTCTCCTTCAACCACATCCATACGTAACACTC	892
Gm02_49069634_C_T-1_B_F_2179334032	Gm02_49069634_C_T	BOT	[T/C]	73630449	CTTTCGTGCCAGCATCTTCAATGCATTTTGGCAATTACGTTGATCATCTC			1	2	49069634	diploid	other	BARCSoySNP6K	1	BOT	TTACTGAAGGCTTTCGTGCCAGCATCTTCAATGCATTTTGGCAATTACGTTGATCATCTC[T/C]TGCAAGGCCCAACTGCGTTGGATATTTTTCTAATAATTTCAATGCCGGACCTGTTATTTG	CAAATAACAGGTCCGGCATTGAAATTATTAGAAAAATATCCAACGCAGTTGGGCCTTGCA[A/G]GAGATGATCAACGTAATTGCCAAAATGCATTGAAGATGCTGGCACGAAAGCCTTCAGTAA	892
Gm02_4909353_C_T-1_B_F_2179333542	Gm02_4909353_C_T	BOT	[T/C]	47606357	TTCTAGGGGGATCAAATTCCAGACTCAAGTGGCCAAAAACAAGATAATGG			1	2	4909353	diploid	other	BARCSoySNP6K	1	BOT	GGAGTTGCAGTTCTAGGGGGATCAAATTCCAGACTCAAGTGGCCAAAAACAAGATAATGG[T/C]GCAGAATCATAAAAATTAGAGAAACTTTCAAGTCCAGTTTGATCAACCGAGTAGCATCAT	ATGATGCTACTCGGTTGATCAAACTGGACTTGAAAGTTTCTCTAATTTTTATGATTCTGC[A/G]CCATTATCTTGTTTTTGGCCACTTGAGTCTGGAATTTGATCCCCCTAGAACTGCAACTCC	892
Gm02_49126947_T_C-1_T_R_2179334035	Gm02_49126947_T_C	TOP	[A/G]	41806413	CAAGTTTGTGACTTCCCTTGGGAGTCCTTCACAACATTGTGGAGCCTTTG			1	2	49126947	diploid	other	BARCSoySNP6K	1	BOT	TAAGAAAGCAATCTTTATGCAGTCAAAACTACAGCCTTTTTATCCATAAAAAAACTTTGC[T/C]CAAAGGCTCCACAATGTTGTGAAGGACTCCCAAGGGAAGTCACAAACTTGCTGGAGCAAC	GTTGCTCCAGCAAGTTTGTGACTTCCCTTGGGAGTCCTTCACAACATTGTGGAGCCTTTG[A/G]GCAAAGTTTTTTTATGGATAAAAAGGCTGTAGTTTTGACTGCATAAAGATTGCTTTCTTA	892
Gm02_49276771_G_A-1_B_R_2179334037	Gm02_49276771_G_A	BOT	[T/C]	67711312	TTAAGTATGTTCTGCTCGGTTTACCATGCTGGGGCACATACCCAAAACAA			1	2	49276771	diploid	other	BARCSoySNP6K	1	TOP	ATTTTTCCAGCACAGCAATATATCACCATATTACATTTCTTATGATATCTTTGTACAATG[A/G]TTGTTTTGGGTATGTGCCCCAGCATGGTAAACCGAGCAGAACATACTTAATATATCTAGG	ATTTTTCCAGCACAGCAATATATCACCATATTACATTTCTTATGATATCTTTGTACAATG[A/G]TTGTTTTGGGTATGTGCCCCAGCATGGTAAACCGAGCAGAACATACTTAATATATCTAGG	892
Gm02_49388210_T_G-1_T_R_2179334039	Gm02_49388210_T_G	TOP	[A/C]	70658489	AATTCCAAGCAAGGGCAAAGCACACCTTCATTATTTTTAAAAAATTTCAA			1	2	49388210	diploid	other	BARCSoySNP6K	1	BOT	AAACATTAACATGATATCACATTAAAGTACATAGATGCTGCATTGATGCATATGCTATAG[T/G]TTGAAATTTTTTAAAAATAATGAAGGTGTGCTTTGCCCTTGCTTGGAATTTGTTGTTGGG	CCCAACAACAAATTCCAAGCAAGGGCAAAGCACACCTTCATTATTTTTAAAAAATTTCAA[A/C]CTATAGCATATGCATCAATGCAGCATCTATGTACTTTAATGTGATATCATGTTAATGTTT	892
Gm02_49540930_T_C-1_B_F_2179334040	Gm02_49540930_T_C	BOT	[T/C]	72779489	TATGATCATGTAATATAAAACTCAAATGATGGTAACAGCTCATTAGTCTT			1	2	49540930	diploid	other	BARCSoySNP6K	1	BOT	TCTCTCTCTTTATGATCATGTAATATAAAACTCAAATGATGGTAACAGCTCATTAGTCTT[T/C]GGATTTGAAGATGAAATACTCATTTGCATGATTATGATTTTTTTATACTGTCCACTGGTT	AACCAGTGGACAGTATAAAAAAATCATAATCATGCAAATGAGTATTTCATCTTCAAATCC[A/G]AAGACTAATGAGCTGTTACCATCATTTGAGTTTTATATTACATGATCATAAAGAGAGAGA	892
Gm02_4957187_A_G-1_B_R_2179333545	Gm02_4957187_A_G	BOT	[T/C]	40793481	ATTATTTTTTAGGTCGGAGGATGCACGTGACCGCAAAACAAAATCATCTT			1	2	4957187	diploid	other	BARCSoySNP6K	1	TOP	AAAAAAAAGAACAATATTTTGGGACAATTAGACTAATTGCATGTTTTATAAACTTATCAA[A/G]AAGATGATTTTGTTTTGCGGTCACGTGCATCCTCCGACCTAAAAAATAATGAAAAAGTTT	AAAAAAAAGAACAATATTTTGGGACAATTAGACTAATTGCATGTTTTATAAACTTATCAA[A/G]AAGATGATTTTGTTTTGCGGTCACGTGCATCCTCCGACCTAAAAAATAATGAAAAAGTTT	892
Gm02_49616128_C_A-1_B_R_2179334043	Gm02_49616128_C_A	BOT	[T/G]	70774341	TATCTAACCTTGATCTACTCATTCCCCCAATGGATGTTATTGTATTCTTC			1	2	49616128	diploid	other	BARCSoySNP6K	1	TOP	TATAAGAAATGGCTAAAGACATTTTTATCCGTACCAATCACTATCAACCTTTTTTGTAAC[A/C]GAAGAATACAATAACATCCATTGGGGGAATGAGTAGATCAAGGTTAGATAGTGGCAGCCA	TATAAGAAATGGCTAAAGACATTTTTATCCGTACCAATCACTATCAACCTTTTTTGTAAC[A/C]GAAGAATACAATAACATCCATTGGGGGAATGAGTAGATCAAGGTTAGATAGTGGCAGCCA	892
Gm02_49679631_A_G-1_B_R_2179334045	Gm02_49679631_A_G	BOT	[T/C]	55686421	CTATATGCACGAATATAATGTATGCCTCTGCTTTTGGCTTGTACTGGTTT			1	2	49679631	diploid	other	BARCSoySNP6K	1	TOP	ATACTAGAATATTGTTTATGCGTAAAGCGTAAAATGAAGTAGGGATGACTGTTACAATGA[A/G]AAACCAGTACAAGCCAAAAGCAGAGGCATACATTATATTCGTGCATATAGATACTAGACA	ATACTAGAATATTGTTTATGCGTAAAGCGTAAAATGAAGTAGGGATGACTGTTACAATGA[A/G]AAACCAGTACAAGCCAAAAGCAGAGGCATACATTATATTCGTGCATATAGATACTAGACA	892
Gm02_496816_T_C-1_T_R_2179333437	Gm02_496816_T_C	TOP	[A/G]	28738390	ACGACTGTGCCAACTCCTTTCTATTCCAGATGAAGAAGTGGATGGTGAAG			1	2	496816	diploid	other	BARCSoySNP6K	1	BOT	ACAGAGCTCGAGGTCTTTGGTGATGTCAGACCCATCCAAACCAAAGCCCTTTGCCATGCA[T/C]CTTCACCATCCACTTCTTCATCTGGAATAGAAAGGAGTTGGCACAGTCGTGAGGTTGATG	CATCAACCTCACGACTGTGCCAACTCCTTTCTATTCCAGATGAAGAAGTGGATGGTGAAG[A/G]TGCATGGCAAAGGGCTTTGGTTTGGATGGGTCTGACATCACCAAAGACCTCGAGCTCTGT	892
Gm02_49727178_A_C-1_T_F_2179334046	Gm02_49727178_A_C	TOP	[A/C]	26733314	CTACTTGCTCTTCACCACTATTCCAACCCCAAATCTTTATTGCTGGAACA			1	2	49727178	diploid	other	BARCSoySNP6K	1	TOP	TCAACTATGCCTACTTGCTCTTCACCACTATTCCAACCCCAAATCTTTATTGCTGGAACA[A/C]CATCATAAGAGGCTTCTCTCGTAGCTCAACTCCACACTTTGCAATTTCTCTTTTTGTTGA	TCAACTATGCCTACTTGCTCTTCACCACTATTCCAACCCCAAATCTTTATTGCTGGAACA[A/C]CATCATAAGAGGCTTCTCTCGTAGCTCAACTCCACACTTTGCAATTTCTCTTTTTGTTGA	892
Gm02_49776196_A_G-1_T_F_2179334048	Gm02_49776196_A_G	TOP	[A/G]	47687418	AGTCTTGTCTTCATACCTATACATATACATAGATAACAAATTTTAAACAC			1	2	49776196	diploid	other	BARCSoySNP6K	1	TOP	CTCCCCATTCAGTCTTGTCTTCATACCTATACATATACATAGATAACAAATTTTAAACAC[A/G]CTTTGAGAAAATAAGATATGCACTCATAATGTAAAATACTTTGATTGGTTGATCCACTCA	CTCCCCATTCAGTCTTGTCTTCATACCTATACATATACATAGATAACAAATTTTAAACAC[A/G]CTTTGAGAAAATAAGATATGCACTCATAATGTAAAATACTTTGATTGGTTGATCCACTCA	892
Gm02_49986718_G_A-1_B_R_2179334051	Gm02_49986718_G_A	BOT	[T/C]	69632399	TAAATTCAAACGCTGGTTCATAATCCTACAACAAAAATTAGCCTCCTTTT			1	2	49986718	diploid	other	BARCSoySNP6K	1	TOP	TGTGTTGAGTTTTGGATTTTCTTTTAATTAAAACATCTTTGTGGTTATTTTCTATTAACA[A/G]AAAAGGAGGCTAATTTTTGTTGTAGGATTATGAACCAGCGTTTGAATTTACCAGCTTACT	TGTGTTGAGTTTTGGATTTTCTTTTAATTAAAACATCTTTGTGGTTATTTTCTATTAACA[A/G]AAAAGGAGGCTAATTTTTGTTGTAGGATTATGAACCAGCGTTTGAATTTACCAGCTTACT	892
Gm02_50175034_G_A-1_B_R_2179334053	Gm02_50175034_G_A	BOT	[T/C]	12740313	AGATCTTAAGGCACTGGGTTCTAGTACGACAAAAACAAAGAACATTTCTA			1	2	50175034	diploid	other	BARCSoySNP6K	1	TOP	TTCTATCAAATTGCATTATTCTATTTCATGTAATTTTTACGTTACATGATATGTTTGGTA[A/G]TAGAAATGTTCTTTGTTTTTGTCGTACTAGAACCCAGTGCCTTAAGATCTAGAGATTCAC	TTCTATCAAATTGCATTATTCTATTTCATGTAATTTTTACGTTACATGATATGTTTGGTA[A/G]TAGAAATGTTCTTTGTTTTTGTCGTACTAGAACCCAGTGCCTTAAGATCTAGAGATTCAC	892
Gm02_50242535_T_C-1_B_F_2179334054	Gm02_50242535_T_C	BOT	[T/C]	68781313	AATAATACTTAATCCATTGCAGGTTGGTAATCCAGTGGCTGCGGTGACTT			1	2	50242535	diploid	other	BARCSoySNP6K	1	BOT	ACCCCATTACAATAATACTTAATCCATTGCAGGTTGGTAATCCAGTGGCTGCGGTGACTT[T/C]GCTGGAGGCACCGGAGGGAACACCGGAGGGAACAATGGTGATGGTGATACTGATACTGGT	ACCAGTATCAGTATCACCATCACCATTGTTCCCTCCGGTGTTCCCTCCGGTGCCTCCAGC[A/G]AAGTCACCGCAGCCACTGGATTACCAACCTGCAATGGATTAAGTATTATTGTAATGGGGT	892
Gm02_50304676_T_C-1_T_R_2179334057	Gm02_50304676_T_C	TOP	[A/G]	50602338	TTGGAGCATGTAGGAAGGGAGATCGAATGTCCCACTAATCTGACAATACT			1	2	50304676	diploid	other	BARCSoySNP6K	1	BOT	GCAGAGTTATGAAGAAAGAAAAAGAAAAACCCAAGAATCCCGTGAATTTTTTAAATCATA[T/C]AGTATTGTCAGATTAGTGGGACATTCGATCTCCCTTCCTACATGCTCCAAGTGTTACAAT	ATTGTAACACTTGGAGCATGTAGGAAGGGAGATCGAATGTCCCACTAATCTGACAATACT[A/G]TATGATTTAAAAAATTCACGGGATTCTTGGGTTTTTCTTTTTCTTTCTTCATAACTCTGC	892
Gm02_50358347_C_T-1_T_R_2179334059	Gm02_50358347_C_T	TOP	[A/G]	38798381	TGTTTAGCATCCCTTCCTTTATGATTGTGACTTTCCCGATCAATGTCTCG			1	2	50358347	diploid	other	BARCSoySNP6K	1	BOT	GTCTCGCGCCTTCCCTTGGTATTGTATATTATATATTTATTCCAAGTGTGTTTCGTCTTT[T/C]CGAGACATTGATCGGGAAAGTCACAATCATAAAGGAAGGGATGCTAAACATAATTTTAGA	TCTAAAATTATGTTTAGCATCCCTTCCTTTATGATTGTGACTTTCCCGATCAATGTCTCG[A/G]AAAGACGAAACACACTTGGAATAAATATATAATATACAATACCAAGGGAAGGCGCGAGAC	892
Gm02_50383419_C_T-1_T_R_2179334061	Gm02_50383419_C_T	TOP	[A/G]	40788409	TGAGGGAAAGGGTGCTAGGCTAGAGAGAAGTCGTGTCCTTCTTTCACGCC			1	2	50383419	diploid	other	BARCSoySNP6K	1	BOT	CCCTAGGCAAAAGACTCTGAAAGCAGTGATTCATTAGATAGAGAAGTTGTTAAAAATTCT[T/C]GGCGTGAAAGAAGGACACGACTTCTCTCTAGCCTAGCACCCTTTCCCTCAAACTTGAGAA	TTCTCAAGTTTGAGGGAAAGGGTGCTAGGCTAGAGAGAAGTCGTGTCCTTCTTTCACGCC[A/G]AGAATTTTTAACAACTTCTCTATCTAATGAATCACTGCTTTCAGAGTCTTTTGCCTAGGG	892
Gm02_504059_C_A-1_T_F_2179333438	Gm02_504059_C_A	TOP	[A/C]	43790416	TGTGAAGATGACCTCTGCATCCTCACTGGCTTTGGGACATTTCTTCCTTC			1	2	504059	diploid	other	BARCSoySNP6K	1	TOP	GACACCAACATGTGAAGATGACCTCTGCATCCTCACTGGCTTTGGGACATTTCTTCCTTC[A/C]ATTGAAGCTCTTCGTCGGCTCGGTTGCCTCTCGTACGAATCCGGCCTTGACTTTGGTGCA	GACACCAACATGTGAAGATGACCTCTGCATCCTCACTGGCTTTGGGACATTTCTTCCTTC[A/C]ATTGAAGCTCTTCGTCGGCTCGGTTGCCTCTCGTACGAATCCGGCCTTGACTTTGGTGCA	892
Gm02_50546149_C_T-1_T_R_2179334063	Gm02_50546149_C_T	TOP	[A/G]	48745442	TGGCTCCCTTGACGTTGATGGACAACAGAGTTTGGTTAATTGTGAAGGTA			1	2	50546149	diploid	other	BARCSoySNP6K	1	BOT	CTAGCAACACACATTTAAAAACTATGGTGTGATGGCCAAGATGCATTGTTGTCAATCACG[T/C]TACCTTCACAATTAACCAAACTCTGTTGTCCATCAACGTCAAGGGAGCCACTCATACCCA	TGGGTATGAGTGGCTCCCTTGACGTTGATGGACAACAGAGTTTGGTTAATTGTGAAGGTA[A/G]CGTGATTGACAACAATGCATCTTGGCCATCACACCATAGTTTTTAAATGTGTGTTGCTAG	892
Gm02_50706913_G_A-1_T_F_2179334064	Gm02_50706913_G_A	TOP	[A/G]	12711423	TTTTACATAAGTAGGCTCATCATTCATATTTACTTTGAACGCACGAACGC			1	2	50706913	diploid	other	BARCSoySNP6K	1	TOP	ATAAGTAAGATTTTACATAAGTAGGCTCATCATTCATATTTACTTTGAACGCACGAACGC[A/G]CACACATTCTCTGATATAAATATAAAAAATATCATCAAGGTGTATTTATGAAATGCATAA	ATAAGTAAGATTTTACATAAGTAGGCTCATCATTCATATTTACTTTGAACGCACGAACGC[A/G]CACACATTCTCTGATATAAATATAAAAAATATCATCAAGGTGTATTTATGAAATGCATAA	892
Gm02_50905328_C_A-1_T_F_2179334068	Gm02_50905328_C_A	TOP	[A/C]	23640381	CATGAACTGTCAACACACTGCAATTGGATGGTAAAGAAATTTATTAAGAA			1	2	50905328	diploid	other	BARCSoySNP6K	1	TOP	CTCCCTCTGACATGAACTGTCAACACACTGCAATTGGATGGTAAAGAAATTTATTAAGAA[A/C]AATATATTGTATGGTTACAGTAGCCATCGATATTTATGAAGAAGAAATTTTACCTATGAG	CTCCCTCTGACATGAACTGTCAACACACTGCAATTGGATGGTAAAGAAATTTATTAAGAA[A/C]AATATATTGTATGGTTACAGTAGCCATCGATATTTATGAAGAAGAAATTTTACCTATGAG	892
Gm02_50936574_G_T-1_T_R_2179334071	Gm02_50936574_G_T	TOP	[A/C]	23810357	TTTTGTTGGTTCTCCCCCACCTTATTCCGTTTCTTTTCGGGAATCATCTT			1	2	50936574	diploid	other	BARCSoySNP6K	1	BOT	TACCGAGTGATTTCACAATTTCTGCAATTCGCTAATTATAAACCCAAACTCGAATGAGAT[T/G]AAGATGATTCCCGAAAAGAAACGGAATAAGGTGGGGGAGAACCAACAAAAACAGTAACAG	CTGTTACTGTTTTTGTTGGTTCTCCCCCACCTTATTCCGTTTCTTTTCGGGAATCATCTT[A/C]ATCTCATTCGAGTTTGGGTTTATAATTAGCGAATTGCAGAAATTGTGAAATCACTCGGTA	892
Gm02_51025014_A_C-1_B_R_2179334073	Gm02_51025014_A_C	BOT	[T/G]	21694454	GGCTAGAGTTTATTTGATGGCCAGAAACTGAGGTTAGAGACTTTAATTAG			1	2	51025014	diploid	other	BARCSoySNP6K	1	TOP	ACAAGGCTGCAGGCAAATCCTACTGAGCAAACATTAACTTGATCAATTTCAAACAAACCA[A/C]CTAATTAAAGTCTCTAACCTCAGTTTCTGGCCATCAAATAAACTCTAGCCTTTACAACAG	ACAAGGCTGCAGGCAAATCCTACTGAGCAAACATTAACTTGATCAATTTCAAACAAACCA[A/C]CTAATTAAAGTCTCTAACCTCAGTTTCTGGCCATCAAATAAACTCTAGCCTTTACAACAG	892
Gm02_5107836_C_A-1_B_R_2179333547	Gm02_5107836_C_A	BOT	[T/G]	65801506	CTGTAGCCTTCTGCCATGTACTCCCACCCCAAACTTACTCTTCATCTTTC			1	2	5107836	diploid	other	BARCSoySNP6K	1	TOP	TTGAGACCATGAAAAGTCCTAATAAATACCCTAGCCAATACAAGCCAGATAAATTGATAG[A/C]GAAAGATGAAGAGTAAGTTTGGGGTGGGAGTACATGGCAGAAGGCTACAGTAATTGCCGT	TTGAGACCATGAAAAGTCCTAATAAATACCCTAGCCAATACAAGCCAGATAAATTGATAG[A/C]GAAAGATGAAGAGTAAGTTTGGGGTGGGAGTACATGGCAGAAGGCTACAGTAATTGCCGT	892
Gm02_51154756_C_T-1_T_R_2179334075	Gm02_51154756_C_T	TOP	[A/G]	24804427	GAGAGATTGAGAGAGCTCAACCACACTCAAAACACGAACACACATAACCT			1	2	51154756	diploid	other	BARCSoySNP6K	1	BOT	TTTACCATCAAATAGCGAAAGTGCAATTGGAATGGATGAACCTTCTGAATTCATTTTGAC[T/C]AGGTTATGTGTGTTCGTGTTTTGAGTGTGGTTGAGCTCTCTCAATCTCTCAGATCCCTCA	TGAGGGATCTGAGAGATTGAGAGAGCTCAACCACACTCAAAACACGAACACACATAACCT[A/G]GTCAAAATGAATTCAGAAGGTTCATCCATTCCAATTGCACTTTCGCTATTTGATGGTAAA	892
Gm02_51238_A_G-1_T_F_2179333426	Gm02_51238_A_G	TOP	[A/G]	69682330	ACGTTTTTAGGCTTAGAGCGACATGCTAGCTTAACCAGTTGCCCATGCGC			1	2	51238	diploid	other	BARCSoySNP6K	1	TOP	CAAAGCAGAGACGTTTTTAGGCTTAGAGCGACATGCTAGCTTAACCAGTTGCCCATGCGC[A/G]CTGAGCTTGCACTTGCGCGCTAAGCGCACACATGTCTACTGAGTGCATAGCATAATCAAA	CAAAGCAGAGACGTTTTTAGGCTTAGAGCGACATGCTAGCTTAACCAGTTGCCCATGCGC[A/G]CTGAGCTTGCACTTGCGCGCTAAGCGCACACATGTCTACTGAGTGCATAGCATAATCAAA	892
Gm02_51272051_C_A-1_B_R_2179334077	Gm02_51272051_C_A	BOT	[T/G]	51616452	AGGAGAATTGAGAAAACGTACCTGAGAAAGTCAGAGAAGGAGAGCGAGAT			1	2	51272051	diploid	other	BARCSoySNP6K	1	TOP	TCAAACAACACACAAACCTCTCTCTCTCTCTCTCTCCCTAATACGATGACGAAGCCTTTC[A/C]ATCTCGCTCTCCTTCTCTGACTTTCTCAGGTACGTTTTCTCAATTCTCCTTTCCCAATCT	TCAAACAACACACAAACCTCTCTCTCTCTCTCTCTCCCTAATACGATGACGAAGCCTTTC[A/C]ATCTCGCTCTCCTTCTCTGACTTTCTCAGGTACGTTTTCTCAATTCTCCTTTCCCAATCT	892
Gm02_51411364_G_A-1_B_R_2179334079	Gm02_51411364_G_A	BOT	[T/C]	47700387	CATATTTGAATTCTTATTTGTCTCCATAGAGTAAGTTAAACATAATTATT			1	2	51411364	diploid	other	BARCSoySNP6K	1	TOP	CTATTTTTTTTTCTTTTTTTATCACATAAATTTAGAAAAAGGAAACCACTTATAAAATAT[A/G]AATAATTATGTTTAACTTACTCTATGGAGACAAATAAGAATTCAAATATGTCATTTATTA	CTATTTTTTTTTCTTTTTTTATCACATAAATTTAGAAAAAGGAAACCACTTATAAAATAT[A/G]AATAATTATGTTTAACTTACTCTATGGAGACAAATAAGAATTCAAATATGTCATTTATTA	892
Gm02_51429037_T_C-1_T_R_2179334081	Gm02_51429037_T_C	TOP	[A/G]	19749495	TCATCCTATTCTATTTGTTCAAGGAGTGGTTGAGATCGTAGGTGGTGTTG			1	2	51429037	diploid	other	BARCSoySNP6K	1	BOT	CCTTCCCAAAATTACTCAACTACTCTTAATACGAGAATGAACCTCACGTACAAGAAGACA[T/C]CAACACCACCTACGATCTCAACCACTCCTTGAACAAATAGAATAGGATGATGACACTAAA	TTTAGTGTCATCATCCTATTCTATTTGTTCAAGGAGTGGTTGAGATCGTAGGTGGTGTTG[A/G]TGTCTTCTTGTACGTGAGGTTCATTCTCGTATTAAGAGTAGTTGAGTAATTTTGGGAAGG	892
Gm02_5155733_T_G-1_B_F_2179333548	Gm02_5155733_T_G	BOT	[T/G]	15660329	TTTGAGCTTCCTCAGAAAGCATATGACATTCTTGCTCAGCTTTCTTCACC			1	2	5155733	diploid	other	BARCSoySNP6K	1	BOT	CTAACTCCCCTTTGAGCTTCCTCAGAAAGCATATGACATTCTTGCTCAGCTTTCTTCACC[T/G]GACCATATAGATCAAGATTTGTGTTCAGATACTGTACAGCAAAAAGATAAAATACTAAGT	ACTTAGTATTTTATCTTTTTGCTGTACAGTATCTGAACACAAATCTTGATCTATATGGTC[A/C]GGTGAAGAAAGCTGAGCAAGAATGTCATATGCTTTCTGAGGAAGCTCAAAGGGGAGTTAG	892
Gm02_5202276_T_C-1_T_R_2179333551	Gm02_5202276_T_C	TOP	[A/G]	10737336	TTCTCATAGGTGAGCCCAGCAAGTGACGTGCTATGATGATGCATTTGGGG			1	2	5202276	diploid	other	BARCSoySNP6K	1	BOT	CAATAGCGGCATTCATGCTCGTAGAAATATACCACAGGTGGGCCCACGAGGAGTTACCTG[T/C]CCCCAAATGCATCATCATAGCACGTCACTTGCTGGGCTCACCTATGAGAAAAAAAATATT	AATATTTTTTTTCTCATAGGTGAGCCCAGCAAGTGACGTGCTATGATGATGCATTTGGGG[A/G]CAGGTAACTCCTCGTGGGCCCACCTGTGGTATATTTCTACGAGCATGAATGCCGCTATTG	892
Gm02_5343214_T_C-1_T_R_2179333553	Gm02_5343214_T_C	TOP	[A/G]	19747445	GTGCGCAATTGCACTTAGTGCGGGGTCACGAAAAATAATAGAATAAAGTT			1	2	5343214	diploid	other	BARCSoySNP6K	1	BOT	CGTGAAAACTCAATATTTAATGAAAAATGCTTTCCCCTTTTACTTTTCTCCTTTAAAACA[T/C]AACTTTATTCTATTATTTTTCGTGACCCCGCACTAAGTGCAATTGCGCACTAAGCGCGGA	TCCGCGCTTAGTGCGCAATTGCACTTAGTGCGGGGTCACGAAAAATAATAGAATAAAGTT[A/G]TGTTTTAAAGGAGAAAAGTAAAAGGGGAAAGCATTTTTCATTAAATATTGAGTTTTCACG	892
Gm02_5380722_C_T-1_T_R_2179333555	Gm02_5380722_C_T	TOP	[A/G]	59751422	ATCCATAGCTTCAATTTGTTCACTCACACTTGTAATTTACTTGTCATGGC			1	2	5380722	diploid	other	BARCSoySNP6K	1	BOT	AATGTGAGGTGACAATACACATATAGTCAGTTATAAAATGTTGAAGCTCAGTTATTAACA[T/C]GCCATGACAAGTAAATTACAAGTGTGAGTGAACAAATTGAAGCTATGGATGGATTAAACG	CGTTTAATCCATCCATAGCTTCAATTTGTTCACTCACACTTGTAATTTACTTGTCATGGC[A/G]TGTTAATAACTGAGCTTCAACATTTTATAACTGACTATATGTGTATTGTCACCTCACATT	892
Gm02_5456974_A_G-1_B_R_2179333557	Gm02_5456974_A_G	BOT	[T/C]	17717327	GTTGAGGAGTGGGTGAAGCAGAAGCAGTTCTACAACCACGCCGACAACTC			1	2	5456974	diploid	other	BARCSoySNP6K	1	TOP	CTCAAGCGACTTTCTCCACACAACCTGCGTGTAGACGCCGCACCGGTGGTTGGGGACGCA[A/G]GAGTTGTCGGCGTGGTTGTAGAACTGCTTCTGCTTCACCCACTCCTCAACCGCCATGCGC	CTCAAGCGACTTTCTCCACACAACCTGCGTGTAGACGCCGCACCGGTGGTTGGGGACGCA[A/G]GAGTTGTCGGCGTGGTTGTAGAACTGCTTCTGCTTCACCCACTCCTCAACCGCCATGCGC	892
Gm02_5595797_G_A-1_B_R_2179333559	Gm02_5595797_G_A	BOT	[T/C]	23627386	TAGTAGCAGAACTTGGTGTTGGTGGAGTCGCATCGCGGGCACGGCAGGTT			1	2	5595797	diploid	other	BARCSoySNP6K	1	TOP	TCGCCGAGCGAGCAAGCCGCAGAGCTCGGGCGGAGCGGCGCCGCCGCCGCCGGAGCAGGA[A/G]AACCTGCCGTGCCCGCGATGCGACTCCACCAACACCAAGTTCTGCTACTACAACAACTAC	TCGCCGAGCGAGCAAGCCGCAGAGCTCGGGCGGAGCGGCGCCGCCGCCGCCGGAGCAGGA[A/G]AACCTGCCGTGCCCGCGATGCGACTCCACCAACACCAAGTTCTGCTACTACAACAACTAC	892
Gm02_5640246_C_A-1_B_R_2179333561	Gm02_5640246_C_A	BOT	[T/G]	32611397	ACAAAAATATCACAAACACAAGAGTGAGATATAAAATCTCCAAGCAGGCT			1	2	5640246	diploid	other	BARCSoySNP6K	1	TOP	TTTTCCTCTTGGTTTCGTTATTTTTAATTTTGGGGTTTTGAGTGTTTTTAGCATGTTGTT[A/C]AGCCTGCTTGGAGATTTTATATCTCACTCTTGTGTTTGTGATATTTTTGTGTGCAGAAAA	TTTTCCTCTTGGTTTCGTTATTTTTAATTTTGGGGTTTTGAGTGTTTTTAGCATGTTGTT[A/C]AGCCTGCTTGGAGATTTTATATCTCACTCTTGTGTTTGTGATATTTTTGTGTGCAGAAAA	892
Gm02_5809648_C_T-1_B_F_2179333562	Gm02_5809648_C_T	BOT	[T/C]	69736343	ACTTATGCTTGTGTTTTGAATCAAGCTTCCTTATCACTACTTTATAAATG			1	2	5809648	diploid	other	BARCSoySNP6K	1	BOT	TTGCTTTCTTACTTATGCTTGTGTTTTGAATCAAGCTTCCTTATCACTACTTTATAAATG[T/C]TGTGGTTTTATTGATTTTCTTGACAGAAAGAAAAAAAAATATTATAGAGAAAGAGAAAAG	CTTTTCTCTTTCTCTATAATATTTTTTTTTCTTTCTGTCAAGAAAATCAATAAAACCACA[A/G]CATTTATAAAGTAGTGATAAGGAAGCTTGATTCAAAACACAAGCATAAGTAAGAAAGCAA	892
Gm02_5853742_A_C-1_B_R_2179333565	Gm02_5853742_A_C	BOT	[T/G]	34605384	GTTATGTGATGCAAGACTTGAAGTGACTAGTCTCGTAATCTGTCTTGAAT			1	2	5853742	diploid	other	BARCSoySNP6K	1	TOP	GTTGGTTCAACATTTTTTAAGCAAGAAACCAAGAGCTCATTGACCATCCACAAAACTTGC[A/C]ATTCAAGACAGATTACGAGACTAGTCACTTCAAGTCTTGCATCACATAACATGCATAAAA	GTTGGTTCAACATTTTTTAAGCAAGAAACCAAGAGCTCATTGACCATCCACAAAACTTGC[A/C]ATTCAAGACAGATTACGAGACTAGTCACTTCAAGTCTTGCATCACATAACATGCATAAAA	892
Gm02_5929459_C_T-1_B_F_2179333566	Gm02_5929459_C_T	BOT	[T/C]	59688343	CACCAACAAAGTTCAGCACAGTTGATAATCATGCTGACAGAAGTTTCATT			1	2	5929459	diploid	other	BARCSoySNP6K	1	BOT	GTTCCTACATCACCAACAAAGTTCAGCACAGTTGATAATCATGCTGACAGAAGTTTCATT[T/C]GCTGGCTGTACATGTAAAAAAGACTTTGATAGGAAAGTAAAAACCCGCTAAGGTGATGTT	AACATCACCTTAGCGGGTTTTTACTTTCCTATCAAAGTCTTTTTTACATGTACAGCCAGC[A/G]AATGAAACTTCTGTCAGCATGATTATCAACTGTGCTGAACTTTGTTGGTGATGTAGGAAC	892
Gm02_5987005_C_T-1_B_F_2179333568	Gm02_5987005_C_T	BOT	[T/C]	32735480	GCCTCGCGCAGGTGACCCGGTTTTCTTTCCCAGATGTATAAGTCAACATA			1	2	5987005	diploid	other	BARCSoySNP6K	1	BOT	AATTTGAGGTGCCTCGCGCAGGTGACCCGGTTTTCTTTCCCAGATGTATAAGTCAACATA[T/C]GTATTGATTACAGCTACTAGTTCCAAACACACTTTTGTAACAGAACTGAAATTGAAAAAT	ATTTTTCAATTTCAGTTCTGTTACAAAAGTGTGTTTGGAACTAGTAGCTGTAATCAATAC[A/G]TATGTTGACTTATACATCTGGGAAAGAAAACCGGGTCACCTGCGCGAGGCACCTCAAATT	892
Gm02_6125494_A_G-1_B_R_2179333571	Gm02_6125494_A_G	BOT	[T/C]	45721329	AAAAAGGAGGAGAAGGAGGGGTTGCTGAAAATTGCTTTCTGCGTAGGTGT			1	2	6125494	diploid	other	BARCSoySNP6K	1	TOP	AGCTTCTCTGACCCCACCGCCATTGCCGTTTCTTCTTCCATTTTTCTTGTCTCCGACAAC[A/G]ACACCTACGCAGAAAGCAATTTTCAGCAACCCCTCCTTCTCCTCCTTTTTTCCCCTATCC	AGCTTCTCTGACCCCACCGCCATTGCCGTTTCTTCTTCCATTTTTCTTGTCTCCGACAAC[A/G]ACACCTACGCAGAAAGCAATTTTCAGCAACCCCTCCTTCTCCTCCTTTTTTCCCCTATCC	892
Gm02_6180795_T_G-1_B_F_2179333572	Gm02_6180795_T_G	BOT	[T/G]	62732362	ACAACGATAGTAGCGGTGACGATAGCAACAATAGTAGTGGTGGCGACGGT			1	2	6180795	diploid	other	BARCSoySNP6K	1	BOT	AATAATAATAACAACGATAGTAGCGGTGACGATAGCAACAATAGTAGTGGTGGCGACGGT[T/G]GTGACAGTGGTGTCGATGCCGATGGTGGTGGTGGCAGTGTGATAGTGACAGCGACGAAAG	CTTTCGTCGCTGTCACTATCACACTGCCACCACCACCATCGGCATCGACACCACTGTCAC[A/C]ACCGTCGCCACCACTACTATTGTTGCTATCGTCACCGCTACTATCGTTGTTATTATTATT	892
Gm02_6225129_T_G-1_B_F_2179333574	Gm02_6225129_T_G	BOT	[T/G]	66670331	GTCAAAGGAGCTGCATTTGAGGCTTTGCAAACTGCTAATATAATTGCCGC			1	2	6225129	diploid	other	BARCSoySNP6K	1	BOT	AATGGCATATGTCAAAGGAGCTGCATTTGAGGCTTTGCAAACTGCTAATATAATTGCCGC[T/G]GATAAAAAATCAAGAGGTGTGAAGAGTCCTGCTTCTGTGCCGGGTTTGAATTTCAGTAGA	TCTACTGAAATTCAAACCCGGCACAGAAGCAGGACTCTTCACACCTCTTGATTTTTTATC[A/C]GCGGCAATTATATTAGCAGTTTGCAAAGCCTCAAATGCAGCTCCTTTGACATATGCCATT	892
Gm02_6340233_C_A-1_T_F_2179333576	Gm02_6340233_C_A	TOP	[A/C]	19803330	TTATGCAGAATAAAATTATTGATAATGCAGTTTGAAGTAGGAAAGCTAAA			1	2	6340233	diploid	other	BARCSoySNP6K	1	TOP	ACCATGCTGATTATGCAGAATAAAATTATTGATAATGCAGTTTGAAGTAGGAAAGCTAAA[A/C]TGTACATATTGGAATCAAAAGAAAAGGTCAATTTTGTTCTCCTTTTATATATAGAACAAA	ACCATGCTGATTATGCAGAATAAAATTATTGATAATGCAGTTTGAAGTAGGAAAGCTAAA[A/C]TGTACATATTGGAATCAAAAGAAAAGGTCAATTTTGTTCTCCTTTTATATATAGAACAAA	892
Gm02_6418567_A_G-1_T_F_2179333578	Gm02_6418567_A_G	TOP	[A/G]	74641455	TCCAAAGAAAACAAATATTTGATGCGGTATGGGGAGCCGTAGGAGAATCG			1	2	6418567	diploid	other	BARCSoySNP6K	1	TOP	TTAGTGTGCTTCCAAAGAAAACAAATATTTGATGCGGTATGGGGAGCCGTAGGAGAATCG[A/G]GACACGATGACCTACTCTACCGCGTGATAGGCAGTGGTGACCCCTTCCCTAACTGGTTGG	TTAGTGTGCTTCCAAAGAAAACAAATATTTGATGCGGTATGGGGAGCCGTAGGAGAATCG[A/G]GACACGATGACCTACTCTACCGCGTGATAGGCAGTGGTGACCCCTTCCCTAACTGGTTGG	892
Gm02_6503793_A_G-1_T_F_2179333580	Gm02_6503793_A_G	TOP	[A/G]	54706486	AGAACTCTGCCACTTACGGTGTCATAGTGGAAGCTGGTTTCATTAACTTT			1	2	6503793	diploid	other	BARCSoySNP6K	1	TOP	AAGAGGAACAAGAACTCTGCCACTTACGGTGTCATAGTGGAAGCTGGTTTCATTAACTTT[A/G]AGTCCTCATTCAGAAGGTACAAAGGAGCTTAATTATTATTGTTCACCGATAAATTCTTTC	AAGAGGAACAAGAACTCTGCCACTTACGGTGTCATAGTGGAAGCTGGTTTCATTAACTTT[A/G]AGTCCTCATTCAGAAGGTACAAAGGAGCTTAATTATTATTGTTCACCGATAAATTCTTTC	892
Gm02_6596937_T_G-1_B_F_2179333582	Gm02_6596937_T_G	BOT	[T/G]	12775442	CTACCAGCTTCATTTCTCGCAAGTCGCAAAATTAAAGCTGCTTAATTGAC			1	2	6596937	diploid	other	BARCSoySNP6K	1	BOT	GAGACGTTAACTACCAGCTTCATTTCTCGCAAGTCGCAAAATTAAAGCTGCTTAATTGAC[T/G]ACAGGACACTACAAAGTACAAACCATAATGCGCATGCGAATAGAATTCAACATTCCGAAC	GTTCGGAATGTTGAATTCTATTCGCATGCGCATTATGGTTTGTACTTTGTAGTGTCCTGT[A/C]GTCAATTAAGCAGCTTTAATTTTGCGACTTGCGAGAAATGAAGCTGGTAGTTAACGTCTC	892
Gm02_6676083_A_C-1_T_F_2179333584	Gm02_6676083_A_C	TOP	[A/C]	51665314	TAAGGATCCTTACACATGTTCATTCTAACCCCAATTGCAATAAACTCATC			1	2	6676083	diploid	other	BARCSoySNP6K	1	TOP	TTTAATTCTCTAAGGATCCTTACACATGTTCATTCTAACCCCAATTGCAATAAACTCATC[A/C]CTTACCTCTAAGCGATGACCCTTACACATGTTCATTATAACCCAAATTTAATTCTCTAAG	TTTAATTCTCTAAGGATCCTTACACATGTTCATTCTAACCCCAATTGCAATAAACTCATC[A/C]CTTACCTCTAAGCGATGACCCTTACACATGTTCATTATAACCCAAATTTAATTCTCTAAG	892
Gm02_6734421_T_C-1_B_F_2179333586	Gm02_6734421_T_C	BOT	[T/C]	73779471	TTGGTTGTTTCGAAGTATGAAGTTCTGTTACTTTGAGTCTTGTGGCTGTT			1	2	6734421	diploid	other	BARCSoySNP6K	1	BOT	GATGGAGGTGTTGGTTGTTTCGAAGTATGAAGTTCTGTTACTTTGAGTCTTGTGGCTGTT[T/C]GTGAAACTGTGGCGATTTGAAGGAACAACTCCTGGTGTCAGGGCGAGTGATTTGTCAAGA	TCTTGACAAATCACTCGCCCTGACACCAGGAGTTGTTCCTTCAAATCGCCACAGTTTCAC[A/G]AACAGCCACAAGACTCAAAGTAACAGAACTTCATACTTCGAAACAACCAACACCTCCATC	892
Gm02_6821311_A_C-1_B_R_2179333589	Gm02_6821311_A_C	BOT	[T/G]	41608318	ATCATTGTAGCAGATTAAAAACACTTTACACGCGCAAGTCATACGTCACA			1	2	6821311	diploid	other	BARCSoySNP6K	1	TOP	AAATAGGATAAAAAGATAGAAGAGATGTACTTTGCGTGATGGCGCGGTGGTGGGCCAAGG[A/C]TGTGACGTATGACTTGCGCGTGTAAAGTGTTTTTAATCTGCTACAATGATAACGACTAAA	AAATAGGATAAAAAGATAGAAGAGATGTACTTTGCGTGATGGCGCGGTGGTGGGCCAAGG[A/C]TGTGACGTATGACTTGCGCGTGTAAAGTGTTTTTAATCTGCTACAATGATAACGACTAAA	892
Gm02_6889619_C_T-1_T_R_2179333591	Gm02_6889619_C_T	TOP	[A/G]	70610380	TGGAAAACATAGCCAACCTACCATTCTTGAGCTCTTTCACCTTTAACTCG			1	2	6889619	diploid	other	BARCSoySNP6K	1	BOT	CAATCTACCCAGGTGGCAGCTTTGGCCCATTGGGCCTTGCTGATGACCCAGAGGCTTTGG[T/C]CGAGTTAAAGGTGAAAGAGCTCAAGAATGGTAGGTTGGCTATGTTTTCCATGTTTGGATT	AATCCAAACATGGAAAACATAGCCAACCTACCATTCTTGAGCTCTTTCACCTTTAACTCG[A/G]CCAAAGCCTCTGGGTCATCAGCAAGGCCCAATGGGCCAAAGCTGCCACCTGGGTAGATTG	892
Gm02_693740_A_G-1_B_R_2179333441	Gm02_693740_A_G	BOT	[T/C]	42754451	CCAATTCCCTACTCGCACCTTGATTAACCGTTTCAGCAGAGGTCACAACC			1	2	693740	diploid	other	BARCSoySNP6K	1	TOP	ACGCAAATCACCGGCAAGCTTCCGATGCAAATGTTTGTGCTGCGGAGGAGGAGAAAAGTG[A/G]GGTTGTGACCTCTGCTGAAACGGTTAATCAAGGTGCGAGTAGGGAATTGGCACCGGCACC	ACGCAAATCACCGGCAAGCTTCCGATGCAAATGTTTGTGCTGCGGAGGAGGAGAAAAGTG[A/G]GGTTGTGACCTCTGCTGAAACGGTTAATCAAGGTGCGAGTAGGGAATTGGCACCGGCACC	892
Gm02_6971683_T_C-1_B_F_2179333592	Gm02_6971683_T_C	BOT	[T/C]	36688390	ATGGAACCAAACTCCGTTTTTTTTCAAGTACTAAAGTCCGAGCCATGTCC			1	2	6971683	diploid	other	BARCSoySNP6K	1	BOT	AAAGTTTAAAATGGAACCAAACTCCGTTTTTTTTCAAGTACTAAAGTCCGAGCCATGTCC[T/C]GCTATGTCAACACTCAACACATGTTGTCAGTTTGTCATGCCAAACATGTGTCTAATGCGT	ACGCATTAGACACATGTTTGGCATGACAAACTGACAACATGTGTTGAGTGTTGACATAGC[A/G]GGACATGGCTCGGACTTTAGTACTTGAAAAAAAACGGAGTTTGGTTCCATTTTAAACTTT	892
Gm02_7039787_G_T-1_B_F_2179333594	Gm02_7039787_G_T	BOT	[T/G]	54744374	TCCTCAACTCTATCATCCCCTGAATTTGATCCGCCGCCGCCGTTGGCACC			1	2	7039787	diploid	other	BARCSoySNP6K	1	BOT	CTTGTCACCTTCCTCAACTCTATCATCCCCTGAATTTGATCCGCCGCCGCCGTTGGCACC[T/G]CCTTCATGTGCTCCTCCTGATGCAGCAGCACCACCACCAACAACCGGTGGTGCTGCCACT	AGTGGCAGCACCACCGGTTGTTGGTGGTGGTGCTGCTGCATCAGGAGGAGCACATGAAGG[A/C]GGTGCCAACGGCGGCGGCGGATCAAATTCAGGGGATGATAGAGTTGAGGAAGGTGACAAG	892
Gm02_7135561_T_C-1_B_F_2179333596	Gm02_7135561_T_C	BOT	[T/C]	26709415	TAGGGTCACAACGATCGCGACGGCGACAAATTTTTTTATGCTGTTCAATC			1	2	7135561	diploid	other	BARCSoySNP6K	1	BOT	GAGGCCGTCATAGGGTCACAACGATCGCGACGGCGACAAATTTTTTTATGCTGTTCAATC[T/C]CTTATATTTTAGCAAATCAAATACACCCATAGTAACATATAACACAATTTTATTTTTAAA	TTTAAAAATAAAATTGTGTTATATGTTACTATGGGTGTATTTGATTTGCTAAAATATAAG[A/G]GATTGAACAGCATAAAAAAATTTGTCGCCGTCGCGATCGTTGTGACCCTATGACGGCCTC	892
Gm02_7219124_A_G-1_B_R_2179333599	Gm02_7219124_A_G	BOT	[T/C]	29767381	GACCTCGCCGGAACCCTCTCCATAATCGCCGAATTCTCCCTAAAATCCGG			1	2	7219124	diploid	other	BARCSoySNP6K	1	TOP	GAGCGCGCGGACCAGGGCAGAGTCGAAGCCGGGGAAGGTGGCGAGAGACCGGCGTTTCTC[A/G]CCGGATTTTAGGGAGAATTCGGCGATTATGGAGAGGGTTCCGGCGAGGTCGTCGTCGGAG	GAGCGCGCGGACCAGGGCAGAGTCGAAGCCGGGGAAGGTGGCGAGAGACCGGCGTTTCTC[A/G]CCGGATTTTAGGGAGAATTCGGCGATTATGGAGAGGGTTCCGGCGAGGTCGTCGTCGGAG	892
Gm02_7267240_T_G-1_B_F_2179333600	Gm02_7267240_T_G	BOT	[T/G]	13723309	TCTCACTCAGACGTAGCGTGTTGGAACTTTCGGTTTCAACTATCAATTGC			1	2	7267240	diploid	other	BARCSoySNP6K	1	BOT	ATGAGTGAGGTCTCACTCAGACGTAGCGTGTTGGAACTTTCGGTTTCAACTATCAATTGC[T/G]TGTTATTCTTTTGGAGTACTTCTTAATTAATCTTGATATCAAGGAAAAAAAGTTAATCTT	AAGATTAACTTTTTTTCCTTGATATCAAGATTAATTAAGAAGTACTCCAAAAGAATAACA[A/C]GCAATTGATAGTTGAAACCGAAAGTTCCAACACGCTACGTCTGAGTGAGACCTCACTCAT	892
Gm02_7333018_A_G-1_B_R_2179333603	Gm02_7333018_A_G	BOT	[T/C]	64617412	TCAATATGAACAAAATTGAATTGAACTGAACGCACCTGGAGCGAGACGTG			1	2	7333018	diploid	other	BARCSoySNP6K	1	TOP	GCGACGCCGGCAGCGGCGACGATGACGACTACAGTGACGACGGAGATGGGAGCTCTGGCA[A/G]CACGTCTCGCTCCAGGTGCGTTCAGTTCAATTCAATTTTGTTCATATTGAGCTGAATTGT	GCGACGCCGGCAGCGGCGACGATGACGACTACAGTGACGACGGAGATGGGAGCTCTGGCA[A/G]CACGTCTCGCTCCAGGTGCGTTCAGTTCAATTCAATTTTGTTCATATTGAGCTGAATTGT	892
Gm02_7435044_T_C-1_B_F_2179333604	Gm02_7435044_T_C	BOT	[T/C]	41738356	CTACTATTTTCTACTTTGGAACGGATAATTTCCACAACAAACCAATCATG			1	2	7435044	diploid	other	BARCSoySNP6K	1	BOT	GATCTCCATTCTACTATTTTCTACTTTGGAACGGATAATTTCCACAACAAACCAATCATG[T/C]CATTGCAACTGACCAAATAACTTGTTGGCCCTATCATAATTTGTTAATTCGATGTGTATG	CATACACATCGAATTAACAAATTATGATAGGGCCAACAAGTTATTTGGTCAGTTGCAATG[A/G]CATGATTGGTTTGTTGTGGAAATTATCCGTTCCAAAGTAGAAAATAGTAGAATGGAGATC	892
Gm02_7517197_T_G-1_B_F_2179333606	Gm02_7517197_T_G	BOT	[T/G]	59804473	CCAAAAGAAGGCATGAGCTTGCCATGTCTGCTCTGGCTCATCCACTCATA			1	2	7517197	diploid	other	BARCSoySNP6K	1	BOT	GAGCACTTGACCAAAAGAAGGCATGAGCTTGCCATGTCTGCTCTGGCTCATCCACTCATA[T/G]TAAATGCAATCACAAAGGTTGAAAGACTTGAGTGAGACTGATGATGATGATGATGAAGGA	TCCTTCATCATCATCATCATCAGTCTCACTCAAGTCTTTCAACCTTTGTGATTGCATTTA[A/C]TATGAGTGGATGAGCCAGAGCAGACATGGCAAGCTCATGCCTTCTTTTGGTCAAGTGCTC	892
Gm02_7590666_T_G-1_B_F_2179333608	Gm02_7590666_T_G	BOT	[T/G]	55711398	GTTATGGTTGTTGTTGGTTGGGTTGGGAAGTTGGAATGGATAAAATGGAA			1	2	7590666	diploid	other	BARCSoySNP6K	1	BOT	ACTGTCTTGTGTTATGGTTGTTGTTGGTTGGGTTGGGAAGTTGGAATGGATAAAATGGAA[T/G]TGGTTTTGTTTGTGGCTAGTGAGTGGAATGGAACGAAGGATGTTGTGTGGTGTGGTGGTC	GACCACCACACCACACAACATCCTTCGTTCCATTCCACTCACTAGCCACAAACAAAACCA[A/C]TTCCATTTTATCCATTCCAACTTCCCAACCCAACCAACAACAACCATAACACAAGACAGT	892
Gm02_7641044_T_C-1_T_R_2179333611	Gm02_7641044_T_C	TOP	[A/G]	48651360	ATGAGGTGTTGTAACACCATTCAACAAGACATGAAAACTTTCCCCACTAG			1	2	7641044	diploid	other	BARCSoySNP6K	1	BOT	CCAAGATGCTTAACCGCGTGGTGTAACAATACCTGGGCAGCTTCGTGCACTAGAAACCTT[T/C]CTAGTGGGGAAAGTTTTCATGTCTTGTTGAATGGTGTTACAACACCTCATGCCATTCCAC	GTGGAATGGCATGAGGTGTTGTAACACCATTCAACAAGACATGAAAACTTTCCCCACTAG[A/G]AAGGTTTCTAGTGCACGAAGCTGCCCAGGTATTGTTACACCACGCGGTTAAGCATCTTGG	892
Gm02_769809_G_A-1_T_F_2179333442	Gm02_769809_G_A	TOP	[A/G]	64648434	TTATAACCTTCACAGTGAATCATAGTTAAGTGTTTTTTACTATGGAAATC			1	2	769809	diploid	other	BARCSoySNP6K	1	TOP	AACTAAAAAGTTATAACCTTCACAGTGAATCATAGTTAAGTGTTTTTTACTATGGAAATC[A/G]AATATTATATTAAAAGGTTTATAATAATTCACTACTTAATCATGAGTTAAACCACTTCCT	AACTAAAAAGTTATAACCTTCACAGTGAATCATAGTTAAGTGTTTTTTACTATGGAAATC[A/G]AATATTATATTAAAAGGTTTATAATAATTCACTACTTAATCATGAGTTAAACCACTTCCT	892
Gm02_7721197_G_A-1_T_F_2179333612	Gm02_7721197_G_A	TOP	[A/G]	61647476	GTGTTTTCTCCCCTCAATTACCCAACAATTGATATCTGGCAGCATATCCC			1	2	7721197	diploid	other	BARCSoySNP6K	1	TOP	AATCTTTTCGGTGTTTTCTCCCCTCAATTACCCAACAATTGATATCTGGCAGCATATCCC[A/G]TGGGTGGAGCGGTGATGCAACTACAATGTGAGGTGAAGTCTCACATCGAGTAAAAGAAAA	AATCTTTTCGGTGTTTTCTCCCCTCAATTACCCAACAATTGATATCTGGCAGCATATCCC[A/G]TGGGTGGAGCGGTGATGCAACTACAATGTGAGGTGAAGTCTCACATCGAGTAAAAGAAAA	892
Gm02_7790424_A_G-1_B_R_2179333615	Gm02_7790424_A_G	BOT	[T/C]	16720443	ATCTGAGCTGACCCTAGAAATATGAAATCTCCTTAAACGCCCTAACCCCC			1	2	7790424	diploid	other	BARCSoySNP6K	1	TOP	GGCACGTTGTGATGGTTTGACTGTCACAGATGTGTCCTAGTTGCCGTACACGGATCATTG[A/G]GGGGGTTAGGGCGTTTAAGGAGATTTCATATTTCTAGGGTCAGCTCAGATGGGGTCCTAT	GGCACGTTGTGATGGTTTGACTGTCACAGATGTGTCCTAGTTGCCGTACACGGATCATTG[A/G]GGGGGTTAGGGCGTTTAAGGAGATTTCATATTTCTAGGGTCAGCTCAGATGGGGTCCTAT	892
Gm02_7987834_A_G-1_T_F_2179333616	Gm02_7987834_A_G	TOP	[A/G]	33723342	TCCACACCATTAACTTCAAGGACAGTTTTTGAATTGTCTTTGAATGGGTC			1	2	7987834	diploid	other	BARCSoySNP6K	1	TOP	ATCTTAACTTTCCACACCATTAACTTCAAGGACAGTTTTTGAATTGTCTTTGAATGGGTC[A/G]AAAAGTCATCATTAAAGGCTTTTTTTAGTAGTGTTTGTTAGTTAGACTCCGTGTGCATGG	ATCTTAACTTTCCACACCATTAACTTCAAGGACAGTTTTTGAATTGTCTTTGAATGGGTC[A/G]AAAAGTCATCATTAAAGGCTTTTTTTAGTAGTGTTTGTTAGTTAGACTCCGTGTGCATGG	892
Gm02_8081081_T_C-1_B_F_2179333618	Gm02_8081081_T_C	BOT	[T/C]	19740459	TCCAACTGTTCCACCATGGTTGGTCTAATATTCTCTTGGTCTGGGTGAAA			1	2	8081081	diploid	other	BARCSoySNP6K	1	BOT	ACATTAGAGGTCCAACTGTTCCACCATGGTTGGTCTAATATTCTCTTGGTCTGGGTGAAA[T/C]GATCTCGACTGGACACTGTACAGTTGATAATTGTTGTGCATACGTTCATTTGAATTACAA	TTGTAATTCAAATGAACGTATGCACAACAATTATCAACTGTACAGTGTCCAGTCGAGATC[A/G]TTTCACCCAGACCAAGAGAATATTAGACCAACCATGGTGGAACAGTTGGACCTCTAATGT	892
Gm02_8132109_G_A-1_T_F_2179333620	Gm02_8132109_G_A	TOP	[A/G]	45677320	GACGTATATGCGGATAAGCCCATGGCAGGAGGTGACGTACGAGACACTAG			1	2	8132109	diploid	other	BARCSoySNP6K	1	TOP	GGTTGAGGTTGACGTATATGCGGATAAGCCCATGGCAGGAGGTGACGTACGAGACACTAG[A/G]GCAGACACTCCTGCAAACACCGACGCACAGGCTGTTGAGGATGAGCCTAAGGGATTTCCG	GGTTGAGGTTGACGTATATGCGGATAAGCCCATGGCAGGAGGTGACGTACGAGACACTAG[A/G]GCAGACACTCCTGCAAACACCGACGCACAGGCTGTTGAGGATGAGCCTAAGGGATTTCCG	892
Gm02_8170643_T_C-1_B_F_2179333622	Gm02_8170643_T_C	BOT	[T/C]	70741319	AGGATGTATGGAGCATGGCGTCGATGCAACAATATGGTTGTGTCATGGAT			1	2	8170643	diploid	other	BARCSoySNP6K	1	BOT	AAAGACCGATAGGATGTATGGAGCATGGCGTCGATGCAACAATATGGTTGTGTCATGGAT[T/C]GTTCATTCGGTAGCTTCTTCTATCAGGCAAAGCATATTATGGATGGACAAAGCAGAAGAA	TTCTTCTGCTTTGTCCATCCATAATATGCTTTGCCTGATAGAAGAAGCTACCGAATGAAC[A/G]ATCCATGACACAACCATATTGTTGCATCGACGCCATGCTCCATACATCCTATCGGTCTTT	892
Gm02_8273157_G_A-1_B_R_2179333625	Gm02_8273157_G_A	BOT	[T/C]	14779370	CAACAACATATTTAGATAGCTCACATGCATCTGGAAGACCGTGATTAGTT			1	2	8273157	diploid	other	BARCSoySNP6K	1	TOP	TATTCATTGAGTGTGTACATTATGCTGGCAAAAACCCTTCTCGTCGCGGATGTGTCATGA[A/G]AACTAATCACGGTCTTCCAGATGCATGTGAGCTATCTAAATATGTTGTTGGTACCATACC	TATTCATTGAGTGTGTACATTATGCTGGCAAAAACCCTTCTCGTCGCGGATGTGTCATGA[A/G]AACTAATCACGGTCTTCCAGATGCATGTGAGCTATCTAAATATGTTGTTGGTACCATACC	892
Gm02_831797_C_T-1_T_R_2179333445	Gm02_831797_C_T	TOP	[A/G]	20620497	AATCATCAAATAGAGGAAGCTACCGTGAAGTTCAACTAATGTGGCACACG			1	2	831797	diploid	other	BARCSoySNP6K	1	BOT	AAACATCAAAACCGTTTATTATGATAAAAGCACATCTGACGGTAACAAATGATGCATCAC[T/C]CGTGTGCCACATTAGTTGAACTTCACGGTAGCTTCCTCTATTTGATGATTGATAGTGATC	GATCACTATCAATCATCAAATAGAGGAAGCTACCGTGAAGTTCAACTAATGTGGCACACG[A/G]GTGATGCATCATTTGTTACCGTCAGATGTGCTTTTATCATAATAAACGGTTTTGATGTTT	892
Gm02_8341731_C_T-1_B_F_2179333626	Gm02_8341731_C_T	BOT	[T/C]	20645445	TGAATGTCAGCTTCTACCATTGGCTCATCCGCATCTAGACCAGCCTCAGT			1	2	8341731	diploid	other	BARCSoySNP6K	1	BOT	ACCAGTGTCCTGAATGTCAGCTTCTACCATTGGCTCATCCGCATCTAGACCAGCCTCAGT[T/C]GAGGCTAAGTCAGGACCAGGTACGTCAATCTCAGTCGCAGGTACGTCAGCCTCATCCGTA	TACGGATGAGGCTGACGTACCTGCGACTGAGATTGACGTACCTGGTCCTGACTTAGCCTC[A/G]ACTGAGGCTGGTCTAGATGCGGATGAGCCAATGGTAGAAGCTGACATTCAGGACACTGGT	892
Gm02_8398517_G_A-1_T_F_2179333628	Gm02_8398517_G_A	TOP	[A/G]	55770439	TGACCACTAGATGCTTGACACATGTTCTTCCAAGTTGGACTTCTCGCGCT			1	2	8398517	diploid	other	BARCSoySNP6K	1	TOP	CTGACTTCAATGACCACTAGATGCTTGACACATGTTCTTCCAAGTTGGACTTCTCGCGCT[A/G]AGCGCGCACAGGCACACCAAGTGAACGGCTTAAGTTCTAACATTTTTCAGTCCATTGTTG	CTGACTTCAATGACCACTAGATGCTTGACACATGTTCTTCCAAGTTGGACTTCTCGCGCT[A/G]AGCGCGCACAGGCACACCAAGTGAACGGCTTAAGTTCTAACATTTTTCAGTCCATTGTTG	892
Gm02_8455103_A_G-1_T_F_2179333630	Gm02_8455103_A_G	TOP	[A/G]	52784429	CACTAAAGTTGCAGGGCTTAAAGCACCATAACATCCATGTTTTTCCTCCA			1	2	8455103	diploid	other	BARCSoySNP6K	1	TOP	GCTTAAGCCGCACTAAAGTTGCAGGGCTTAAAGCACCATAACATCCATGTTTTTCCTCCA[A/G]AGTTGAACTTAAGCCGTACCAAAGTGGAGGATTAAGCCTTGGCAGAATTTATCTCTTTTT	GCTTAAGCCGCACTAAAGTTGCAGGGCTTAAAGCACCATAACATCCATGTTTTTCCTCCA[A/G]AGTTGAACTTAAGCCGTACCAAAGTGGAGGATTAAGCCTTGGCAGAATTTATCTCTTTTT	892
Gm02_8521511_C_A-1_T_F_2179333632	Gm02_8521511_C_A	TOP	[A/C]	57610301	TTGTACCCACAAGAATGACACTTTAGCTTGCGGACTGCTCTATCACAAGA			1	2	8521511	diploid	other	BARCSoySNP6K	1	TOP	AATTTAGAAATTGTACCCACAAGAATGACACTTTAGCTTGCGGACTGCTCTATCACAAGA[A/C]CTTATGGCGTGGTTGAAGACGTGCTAGTTAAAGTTCGCCAATTCACATTTCCTGTGGATT	AATTTAGAAATTGTACCCACAAGAATGACACTTTAGCTTGCGGACTGCTCTATCACAAGA[A/C]CTTATGGCGTGGTTGAAGACGTGCTAGTTAAAGTTCGCCAATTCACATTTCCTGTGGATT	892
Gm02_8641830_T_C-1_T_R_2179333635	Gm02_8641830_T_C	TOP	[A/G]	44688302	CCAACCCTCATTTTGTCGTGTGTCTCTTTCCTTGACCCTCACTTCACTAC			1	2	8641830	diploid	other	BARCSoySNP6K	1	BOT	ATAGTGGAGTGAGGGTCAGAAAAGAGACACGCGACAAAATGAGGATCGGGGAAGTAGACA[T/C]GTAGTGAAGTGAGGGTCAAGGAAAGAGACACACGACAAAATGAGGGTTGGGAAAGGCGAG	CTCGCCTTTCCCAACCCTCATTTTGTCGTGTGTCTCTTTCCTTGACCCTCACTTCACTAC[A/G]TGTCTACTTCCCCGATCCTCATTTTGTCGCGTGTCTCTTTTCTGACCCTCACTCCACTAT	892
Gm02_8730196_G_A-1_B_R_2179333637	Gm02_8730196_G_A	BOT	[T/C]	44792398	ATAGGGTGGACCATCCACCAAGGGCCTATGACTCGACCCAAGGTTTGGTT			1	2	8730196	diploid	other	BARCSoySNP6K	1	TOP	TAACTAAATAAAATTTTAAAAAATATTTAAGTTTGACGTATTTGTTAAATGAATTAGGTC[A/G]AACCAAACCTTGGGTCGAGTCATAGGCCCTTGGTGGATGGTCCACCCTATTTTCACTCCT	TAACTAAATAAAATTTTAAAAAATATTTAAGTTTGACGTATTTGTTAAATGAATTAGGTC[A/G]AACCAAACCTTGGGTCGAGTCATAGGCCCTTGGTGGATGGTCCACCCTATTTTCACTCCT	892
Gm02_8807595_T_C-1_B_F_2179333638	Gm02_8807595_T_C	BOT	[T/C]	67770454	AGAGTTAACGGTCACTCAACAATTAATGGATCCCTTTTAATGAAAAGGAC			1	2	8807595	diploid	other	BARCSoySNP6K	1	BOT	GGTGACCTGTAGAGTTAACGGTCACTCAACAATTAATGGATCCCTTTTAATGAAAAGGAC[T/C]TCGTATCAAACTTTTCAAATATTAAGGACTTATCACAAAGAATAAATTATTATTAGGAAT	ATTCCTAATAATAATTTATTCTTTGTGATAAGTCCTTAATATTTGAAAAGTTTGATACGA[A/G]GTCCTTTTCATTAAAAGGGATCCATTAATTGTTGAGTGACCGTTAACTCTACAGGTCACC	892
Gm02_881272_G_A-1_B_R_2179333447	Gm02_881272_G_A	BOT	[T/C]	16802345	TTGACAAATCGCGTCCCTTCGTTTGGCCGTCAAATCTAACGGCGACAGTA			1	2	881272	diploid	other	BARCSoySNP6K	1	TOP	TATTTCTAGACGCCAAGTAACGCCGCGCGTGACCAGCTACCGGAAGCTGTGATCATCGAA[A/G]TACTGTCGCCGTTAGATTTGACGGCCAAACGAAGGGACGCGATTTGTCAAGGTTGGTGCG	TATTTCTAGACGCCAAGTAACGCCGCGCGTGACCAGCTACCGGAAGCTGTGATCATCGAA[A/G]TACTGTCGCCGTTAGATTTGACGGCCAAACGAAGGGACGCGATTTGTCAAGGTTGGTGCG	892
Gm02_9025221_T_C-1_T_R_2179333641	Gm02_9025221_T_C	TOP	[A/G]	58723307	ATCCAAGTTTGAAGAGCCCGCGATGTAGTCAGGAAAATTAAACGGTTTAC			1	2	9025221	diploid	other	BARCSoySNP6K	1	BOT	TGCCATAACACTTCGTGGAATGTGGCCACTAGATCCACCCCGTATGAGATCACCTTTGGA[T/C]GTAAACCGTTTAATTTTCCTGACTACATCGCGGGCTCTTCAAACTTGGATGCAGTAGATG	CATCTACTGCATCCAAGTTTGAAGAGCCCGCGATGTAGTCAGGAAAATTAAACGGTTTAC[A/G]TCCAAAGGTGATCTCATACGGGGTGGATCTAGTGGCCACATTCCACGAAGTGTTATGGCA	892
Gm02_9039246_T_C-1_T_R_2179333643	Gm02_9039246_T_C	TOP	[A/G]	39735501	CGCACCCTTGACCAAAACATTGAATGATCTTTCGTTTTGCACAGTAACTA			1	2	9039246	diploid	other	BARCSoySNP6K	1	BOT	TTCAGGAACTAACATTCGTTGATCTTTTGATCTTCACTAGCCGAAGTGAGTTGTTCAACA[T/C]TAGTTACTGTGCAAAACGAAAGATCATTCAATGTTTTGGTCAAGGGTGCGAAAGATAGGG	CCCTATCTTTCGCACCCTTGACCAAAACATTGAATGATCTTTCGTTTTGCACAGTAACTA[A/G]TGTTGAACAACTCACTTCGGCTAGTGAAGATCAAAAGATCAACGAATGTTAGTTCCTGAA	892
Gm02_9177001_G_A-1_B_R_2179333645	Gm02_9177001_G_A	BOT	[T/C]	20751381	TCAAAGACATTTTTTTGTGGGGAAGTCAGTGATGAACTGAAAAATCTTGT			1	2	9177001	diploid	other	BARCSoySNP6K	1	TOP	GTGATGAAAAAAGTATTTAAAGATAGTAATATTTGGTCAATGGATTACAGCCCATACCTT[A/G]ACAAGATTTTTCAGTTCATCACTGACTTCCCCACAAAAAAATGTCTTTGACGTGTCTCCG	GTGATGAAAAAAGTATTTAAAGATAGTAATATTTGGTCAATGGATTACAGCCCATACCTT[A/G]ACAAGATTTTTCAGTTCATCACTGACTTCCCCACAAAAAAATGTCTTTGACGTGTCTCCG	892
Gm02_9289865_C_T-1_B_F_2179333646	Gm02_9289865_C_T	BOT	[T/C]	49644508	TACTCCCTTGCCTGGTTGGCATATTCCTTACAATAAGAACCATTTGCATG			1	2	9289865	diploid	other	BARCSoySNP6K	1	BOT	AGAAAACGAATACTCCCTTGCCTGGTTGGCATATTCCTTACAATAAGAACCATTTGCATG[T/C]GTCCCCTTCATGAAAGAACGTTTAGCGAATATATGGATGTCGGATGGAGGTGTTTTCATC	GATGAAAACACCTCCATCCGACATCCATATATTCGCTAAACGTTCTTTCATGAAGGGGAC[A/G]CATGCAAATGGTTCTTATTGTAAGGAATATGCCAACCAGGCAAGGGAGTATTCGTTTTCT	892
Gm02_9370878_G_T-1_B_F_2179333650	Gm02_9370878_G_T	BOT	[T/G]	65723316	GACCCAAAGGCTTAAAGTAATTCTGATATTTAAAATACAATAGGAGAAAA			1	2	9370878	diploid	other	BARCSoySNP6K	1	BOT	CAGTTTCCAGGACCCAAAGGCTTAAAGTAATTCTGATATTTAAAATACAATAGGAGAAAA[T/G]GGGTTATACTGAGGTTGGGCCGCCGTGGAGGGGTTCGGCGGAGGAGGGTTGGGCCGCCGT	ACGGCGGCCCAACCCTCCTCCGCCGAACCCCTCCACGGCGGCCCAACCTCAGTATAACCC[A/C]TTTTCTCCTATTGTATTTTAAATATCAGAATTACTTTAAGCCTTTGGGTCCTGGAAACTG	892
Gm02_9446659_T_C-1_B_F_2179333652	Gm02_9446659_T_C	BOT	[T/C]	45751414	TTTAATTTCAAATTCATCAAGAAGTTTTGGCCGCTAATCAAGCCTGATGT			1	2	9446659	diploid	other	BARCSoySNP6K	1	BOT	GCCTGATGGATTTAATTTCAAATTCATCAAGAAGTTTTGGCCGCTAATCAAGCCTGATGT[T/C]TTACGATTTTTAGATGAATTCTATGTCAATGGTGTCTTTCCTAGGGGATGTAACGCATCC	GGATGCGTTACATCCCCTAGGAAAGACACCATTGACATAGAATTCATCTAAAAATCGTAA[A/G]ACATCAGGCTTGATTAGCGGCCAAAACTTCTTGATGAATTTGAAATTAAATCCATCAGGC	892
Gm02_9592601_A_G-1_B_R_2179333657	Gm02_9592601_A_G	BOT	[T/C]	46735495	ATAGTTATAGTTCATGTCCTCTAATTCTTCACATGTTTTATTTAAATATG			1	2	9592601	diploid	other	BARCSoySNP6K	1	TOP	AAACATAACCTCACCCATATTATTTTTTGTTAAATAAATTTTAATGTTCATTTTACTTTA[A/G]CATATTTAAATAAAACATGTGAAGAATTAGAGGACATGAACTATAACTATCGTAAAAATT	AAACATAACCTCACCCATATTATTTTTTGTTAAATAAATTTTAATGTTCATTTTACTTTA[A/G]CATATTTAAATAAAACATGTGAAGAATTAGAGGACATGAACTATAACTATCGTAAAAATT	892
Gm02_9670302_A_G-1_B_R_2179333659	Gm02_9670302_A_G	BOT	[T/C]	62737421	TCGACCCGTGAACACTCCTAATATCGTGTAAGTTATCTCAATCTTCACCG			1	2	9670302	diploid	other	BARCSoySNP6K	1	TOP	TTCAAAGGTTCATTTTGTACATTCTTAAACCATACATATGAGTTCATTAAGGTTGACCTA[A/G]CGGTGAAGATTGAGATAACTTACACGATATTAGGAGTGTTCACGGGTCGATTTGTTCGGA	TTCAAAGGTTCATTTTGTACATTCTTAAACCATACATATGAGTTCATTAAGGTTGACCTA[A/G]CGGTGAAGATTGAGATAACTTACACGATATTAGGAGTGTTCACGGGTCGATTTGTTCGGA	892
Gm02_971923_C_A-1_B_R_2179333449	Gm02_971923_C_A	BOT	[T/G]	47686442	AATTTAGGTTCCATATCTTGGCTAAAATTACAGTGTCATTTTCATCTTGA			1	2	971923	diploid	other	BARCSoySNP6K	1	TOP	ATTGGGTGTAATACATTGTGTATTAATCAAAATTAGTTTTATCTAATTCATGCACTTGCT[A/C]TCAAGATGAAAATGACACTGTAATTTTAGCCAAGATATGGAACCTAAATTTTGTCCAGAC	ATTGGGTGTAATACATTGTGTATTAATCAAAATTAGTTTTATCTAATTCATGCACTTGCT[A/C]TCAAGATGAAAATGACACTGTAATTTTAGCCAAGATATGGAACCTAAATTTTGTCCAGAC	892
Gm02_9795247_C_T-1_T_R_2179333661	Gm02_9795247_C_T	TOP	[A/G]	50791386	ACATCTGCGAGAGTAAAAACCAAGAGTTTGAGAACTTATGAAGACCCAAC			1	2	9795247	diploid	other	BARCSoySNP6K	1	BOT	TACTACTCCTAAGTTGGCCAACACTAACATAGTACCTTAACAACTATGTAACAACACTTC[T/C]GTTGGGTCTTCATAAGTTCTCAAACTCTTGGTTTTTACTCTCGCAGATGTGAATGCCATG	CATGGCATTCACATCTGCGAGAGTAAAAACCAAGAGTTTGAGAACTTATGAAGACCCAAC[A/G]GAAGTGTTGTTACATAGTTGTTAAGGTACTATGTTAGTGTTGGCCAACTTAGGAGTAGTA	892
Gm02_9873369_T_C-1_T_R_2179333663	Gm02_9873369_T_C	TOP	[A/G]	63787419	GTGTTGGTTCATACTATAATTTTTAAGACCACCATGAGATGGGGTGAGTT			1	2	9873369	diploid	other	BARCSoySNP6K	1	BOT	GTGCATCAACAATTTTGCTGGGTGCACCTAGCAACACCCCTTGGTGGCAACAACGTGACC[T/C]AACTCACCCCATCTCATGGTGGTCTTAAAAATTATAGTATGAACCAACACAACATGACTT	AAGTCATGTTGTGTTGGTTCATACTATAATTTTTAAGACCACCATGAGATGGGGTGAGTT[A/G]GGTCACGTTGTTGCCACCAAGGGGTGTTGCTAGGTGCACCCAGCAAAATTGTTGATGCAC	892
Gm02_9990067_T_C-1_T_R_2179333667	Gm02_9990067_T_C	TOP	[A/G]	18647450	TTGGTAGAATTGACACTCAAAACCACTTCAATGAATGTTGATGAAAACTA			1	2	9990067	diploid	other	BARCSoySNP6K	1	BOT	TAATGGTATTATGAATCATATGAAAAGTAGAATTCATGTTGCATTTGAGTCATCCATGTT[T/C]TAGTTTTCATCAACATTCATTGAAGTGGTTTTGAGTGTCAATTCTACCAACCGATATTTT	AAAATATCGGTTGGTAGAATTGACACTCAAAACCACTTCAATGAATGTTGATGAAAACTA[A/G]AACATGGATGACTCAAATGCAACATGAATTCTACTTTTCATATGATTCATAATACCATTA	892
Gm03_10408873_C_T-1_B_F_2179334238	Gm03_10408873_C_T	BOT	[T/C]	69729361	ACCTGCTTTCTTGTCACGCTTCATACGAAGTCCTGTCTCGGAGTGCACAG			1	3	10408873	diploid	other	BARCSoySNP6K	1	BOT	CATGATCTACACCTGCTTTCTTGTCACGCTTCATACGAAGTCCTGTCTCGGAGTGCACAG[T/C]AGCTGGCCTATGGCCTCCTCATCAATTCCCCAAGCTTGGCTCCTCCTTTCACTGAACTCG	CGAGTTCAGTGAAAGGAGGAGCCAAGCTTGGGGAATTGATGAGGAGGCCATAGGCCAGCT[A/G]CTGTGCACTCCGAGACAGGACTTCGTATGAAGCGTGACAAGAAAGCAGGTGTAGATCATG	892
Gm03_10552078_T_G-1_T_R_2179334241	Gm03_10552078_T_G	TOP	[A/C]	50660494	TAGACAGACTCCCTCGACACGAAACAAAGTCTGTTAGCACTGGAAAACCT			1	3	10552078	diploid	other	BARCSoySNP6K	1	BOT	GACTTGTGGCCTTGGACAGTACATAAGCCCTCCAAGCTCTGAGCCGACTTGTGAGCAAAA[T/G]AGGTTTTCCAGTGCTAACAGACTTTGTTTCGTGTCGAGGGAGTCTGTCTAGAGTCCGGGG	CCCCGGACTCTAGACAGACTCCCTCGACACGAAACAAAGTCTGTTAGCACTGGAAAACCT[A/C]TTTTGCTCACAAGTCGGCTCAGAGCTTGGAGGGCTTATGTACTGTCCAAGGCCACAAGTC	892
Gm03_1069751_A_G-1_T_F_2179334106	Gm03_1069751_A_G	TOP	[A/G]	30764397	CGGTGGAGGAGTTGGTGGAGTTCTTATTGCTGCAAGTCCAGTTCAGGTAA			1	3	1069751	diploid	other	BARCSoySNP6K	1	TOP	GTCGTGTCGTCGGTGGAGGAGTTGGTGGAGTTCTTATTGCTGCAAGTCCAGTTCAGGTAA[A/G]TGCATTTTTATTGCAGCCTTGATATTATATGTTGAAGATCATATTTGTCATGTACCAAAA	GTCGTGTCGTCGGTGGAGGAGTTGGTGGAGTTCTTATTGCTGCAAGTCCAGTTCAGGTAA[A/G]TGCATTTTTATTGCAGCCTTGATATTATATGTTGAAGATCATATTTGTCATGTACCAAAA	892
Gm03_1077329_C_T-1_T_R_2179334109	Gm03_1077329_C_T	TOP	[A/G]	15796456	AACAAGGACCTAGCTATGGCATGAATGCACAATGATGAAGAATCAGTCAA			1	3	1077329	diploid	other	BARCSoySNP6K	1	BOT	TGGTCTTTTTTAGTGTTAGGTCGCACATTCCGTTCAATCAATTGAGATAGATTCTCTTTA[T/C]TTGACTGATTCTTCATCATTGTGCATTCATGCCATAGCTAGGTCCTTGTTGTGTAAAAGA	TCTTTTACACAACAAGGACCTAGCTATGGCATGAATGCACAATGATGAAGAATCAGTCAA[A/G]TAAAGAGAATCTATCTCAATTGATTGAACGGAATGTGCGACCTAACACTAAAAAAGACCA	892
Gm03_10982565_T_C-1_B_F_2179334242	Gm03_10982565_T_C	BOT	[T/C]	71743302	GGGGGTGACACCTCTGGCTTGGGTAACAATGAAGTTGATGATGATTACAC			1	3	10982565	diploid	other	BARCSoySNP6K	1	BOT	CTTCTGTAGAGGGGGTGACACCTCTGGCTTGGGTAACAATGAAGTTGATGATGATTACAC[T/C]GTGGACATCATTGCTGCATAAGAAGCTTGGGATCCAGGGCCCACACAGAATTGAGGCCCA	TGGGCCTCAATTCTGTGTGGGCCCTGGATCCCAAGCTTCTTATGCAGCAATGATGTCCAC[A/G]GTGTAATCATCATCAACTTCATTGTTACCCAAGCCAGAGGTGTCACCCCCTCTACAGAAG	892
Gm03_11396505_C_T-1_B_F_2179334244	Gm03_11396505_C_T	BOT	[T/C]	40733487	AGGAAAAATAAAATGGCCATAACTTTGGATTTGGGTGTATGACTCAGGCC			1	3	11396505	diploid	other	BARCSoySNP6K	1	BOT	AAGAAAGCTCAGGAAAAATAAAATGGCCATAACTTTGGATTTGGGTGTATGACTCAGGCC[T/C]ATGATAATCGAGACGCTCAAAATTGAACAACGGATGCTCTCGAGAAATTTAAATGGTCAT	ATGACCATTTAAATTTCTCGAGAGCATCCGTTGTTCAATTTTGAGCGTCTCGATTATCAT[A/G]GGCCTGAGTCATACACCCAAATCCAAAGTTATGGCCATTTTATTTTTCCTGAGCTTTCTT	892
Gm03_1209205_G_T-1_T_R_2179334111	Gm03_1209205_G_T	TOP	[A/C]	70683476	GAGTGAAGGATCAACCCTCGTAAAAATTCTCTAGGTTGGTCTCATTCCTA			1	3	1209205	diploid	other	BARCSoySNP6K	1	BOT	TTGGGTTTCCTGCATTAATTGCTAACCACATCACAGTTCATGGATTCAATTTCTCCATCC[T/G]TAGGAATGAGACCAACCTAGAGAATTTTTACGAGGGTTGATCCTTCACTCACACATTTAC	GTAAATGTGTGAGTGAAGGATCAACCCTCGTAAAAATTCTCTAGGTTGGTCTCATTCCTA[A/C]GGATGGAGAAATTGAATCCATGAACTGTGATGTGGTTAGCAATTAATGCAGGAAACCCAA	892
Gm03_12163115_T_G-1_T_R_2179334247	Gm03_12163115_T_G	TOP	[A/C]	15740367	CTCCATCTACAAAGTCTAGCTAGAAATTGCCATCGTTGGTTCCAAATCCG			1	3	12163115	diploid	other	BARCSoySNP6K	1	BOT	ATGTCGGGGTAGAGGGTGTCACAGCGGTTGTCAGATAAGTTGTAGAAATGGAGGCTGACG[T/G]CGGATTTGGAACCAACGATGGCAATTTCTAGCTAGACTTTGTAGATGGAGTCGATTTTGT	ACAAAATCGACTCCATCTACAAAGTCTAGCTAGAAATTGCCATCGTTGGTTCCAAATCCG[A/C]CGTCAGCCTCCATTTCTACAACTTATCTGACAACCGCTGTGACACCCTCTACCCCGACAT	892
Gm03_13015481_T_C-1_B_F_2179334248	Gm03_13015481_T_C	BOT	[T/C]	44739501	GTGAGGTCCATGATATATTGAGACGCTTGAAAAAGAACAACAGAGGCTTT			1	3	13015481	diploid	other	BARCSoySNP6K	1	BOT	GGCTGTATGTGTGAGGTCCATGATATATTGAGACGCTTGAAAAAGAACAACAGAGGCTTT[T/C]GATAAATTCAAATTGTCATAACATTTCAGTCGGATGTCCGATTCAGGTTCATAATATGTC	GACATATTATGAACCTGAATCGGACATCCGACTGAAATGTTATGACAATTTGAATTTATC[A/G]AAAGCCTCTGTTGTTCTTTTTCAAGCGTCTCAATATATCATGGACCTCACACATACAGCC	892
Gm03_1302748_T_C-1_T_R_2179334113	Gm03_1302748_T_C	TOP	[A/G]	22656358	TGTTGCTGCAGCAAATGCCTCTGCACGTACTGCACCCGTTGTTGCTGGTG			1	3	1302748	diploid	other	BARCSoySNP6K	1	BOT	GAACCAGAACCCGAGCCTGAACCAGAATCATCACGCGTTCCAGGCTCGGCCACCGTACCA[T/C]CACCAGCAACAACGGGTGCAGTACGTGCAGAGGCATTTGCTGCAGCAACAGCAGCAGCAA	TTGCTGCTGCTGTTGCTGCAGCAAATGCCTCTGCACGTACTGCACCCGTTGTTGCTGGTG[A/G]TGGTACGGTGGCCGAGCCTGGAACGCGTGATGATTCTGGTTCAGGCTCGGGTTCTGGTTC	892
Gm03_13245008_C_T-1_T_R_2179334251	Gm03_13245008_C_T	TOP	[A/G]	41798510	GAGAAGAGTCTTTTTAGTTTTGAGAAATCTTTATTTGGCGCAAGATCAGA			1	3	13245008	diploid	other	BARCSoySNP6K	1	BOT	CGCTCCTACGCCGTCCACCCCCACAACACCCTCTCCGATCTCTTCACCCCGCAACACCCT[T/C]TCTGATCTTGCGCCAAATAAAGATTTCTCAAAACTAAAAAGACTCTTCTCTTCACCCCGC	GCGGGGTGAAGAGAAGAGTCTTTTTAGTTTTGAGAAATCTTTATTTGGCGCAAGATCAGA[A/G]AGGGTGTTGCGGGGTGAAGAGATCGGAGAGGGTGTTGTGGGGGTGGACGGCGTAGGAGCG	892
Gm03_13435435_T_G-1_B_F_2179334252	Gm03_13435435_T_G	BOT	[T/G]	57606315	TCTTCTTGGGTCATACACATCCATACTTCATGAGTTCCTCCACACAAGGT			1	3	13435435	diploid	other	BARCSoySNP6K	1	BOT	TTTATTAGCTTCTTCTTGGGTCATACACATCCATACTTCATGAGTTCCTCCACACAAGGT[T/G]CATCCTCTAACTTATGAATTAGAAGGTTGAGTTGGTTGAAGAGCATGCAATTGTTATGGA	TCCATAACAATTGCATGCTCTTCAACCAACTCAACCTTCTAATTCATAAGTTAGAGGATG[A/C]ACCTTGTGTGGAGGAACTCATGAAGTATGGATGTGTATGACCCAAGAAGAAGCTAATAAA	892
Gm03_13642775_C_T-1_B_F_2179334254	Gm03_13642775_C_T	BOT	[T/C]	20607440	ATTACATGCCAAGGCAGGACAATAGCTAGAGCAAGATCAGCAACATCATC			1	3	13642775	diploid	other	BARCSoySNP6K	1	BOT	ATTGAAAAATATTACATGCCAAGGCAGGACAATAGCTAGAGCAAGATCAGCAACATCATC[T/C]AGTAGCAAATGCACCATAACCACCTCCACATCAGCCACCTTCCTTGGATCCATCTCAGCC	GGCTGAGATGGATCCAAGGAAGGTGGCTGATGTGGAGGTGGTTATGGTGCATTTGCTACT[A/G]GATGATGTTGCTGATCTTGCTCTAGCTATTGTCCTGCCTTGGCATGTAATATTTTTCAAT	892
Gm03_1374930_T_G-1_T_R_2179334115	Gm03_1374930_T_G	TOP	[A/C]	25732386	GGAGATAAGGGAATGCATGAATAAAAACTAAAAAGGCCATTTAATTTGTC			1	3	1374930	diploid	other	BARCSoySNP6K	1	BOT	AGGGGACAATTATAGTATTGTGCGGATGAAGATTTTGTCATGTTTTCTTTTTTTTTCTTG[T/G]GACAAATTAAATGGCCTTTTTAGTTTTTATTCATGCATTCCCTTATCTCCCCAATACACA	TGTGTATTGGGGAGATAAGGGAATGCATGAATAAAAACTAAAAAGGCCATTTAATTTGTC[A/C]CAAGAAAAAAAAAGAAAACATGACAAAATCTTCATCCGCACAATACTATAATTGTCCCCT	892
Gm03_14228358_T_C-1_T_R_2179334257	Gm03_14228358_T_C	TOP	[A/G]	58643506	CCATAATGGTGAGTGGAAATATTGAACAAGGGTTTATGACTTGTGAGCAG			1	3	14228358	diploid	other	BARCSoySNP6K	1	BOT	CATGCTACACCTTCCTCTGCAAATCAGAACATAAACTCCTAATTGAGTTGAGTTTTTTCC[T/C]CTGCTCACAAGTCATAAACCCTTGTTCAATATTTCCACTCACCATTATGGCTTTGGTCAA	TTGACCAAAGCCATAATGGTGAGTGGAAATATTGAACAAGGGTTTATGACTTGTGAGCAG[A/G]GGAAAAAACTCAACTCAATTAGGAGTTTATGTTCTGATTTGCAGAGGAAGGTGTAGCATG	892
Gm03_1441844_C_A-1_T_F_2179334116	Gm03_1441844_C_A	TOP	[A/C]	22734438	GTTGCAATAATGATGCATACTTGATTGTGCAAGTAGCCATTCTGAATGAC			1	3	1441844	diploid	other	BARCSoySNP6K	1	TOP	ACATAAACTGGTTGCAATAATGATGCATACTTGATTGTGCAAGTAGCCATTCTGAATGAC[A/C]ATAAGTATTTGAAACTTGGAAATCTGTGTAGGTAAACAATGCTGGAATCCCTGGAGCACA	ACATAAACTGGTTGCAATAATGATGCATACTTGATTGTGCAAGTAGCCATTCTGAATGAC[A/C]ATAAGTATTTGAAACTTGGAAATCTGTGTAGGTAAACAATGCTGGAATCCCTGGAGCACA	892
Gm03_14840739_T_G-1_B_F_2179334258	Gm03_14840739_T_G	BOT	[T/G]	10774301	TTCAAGAACCGTATCACACCGGTTTTGTTGTTATTACTAGCCTTCGGAAT			1	3	14840739	diploid	other	BARCSoySNP6K	1	BOT	AACTTCACGGTTCAAGAACCGTATCACACCGGTTTTGTTGTTATTACTAGCCTTCGGAAT[T/G]GGACCGGATCTTGTGACACGCTTCTGAAGTGATTCCTCGTAGAGACAATAATTTTTCTTG	CAAGAAAAATTATTGTCTCTACGAGGAATCACTTCAGAAGCGTGTCACAAGATCCGGTCC[A/C]ATTCCGAAGGCTAGTAATAACAACAAAACCGGTGTGATACGGTTCTTGAACCGTGAAGTT	892
Gm03_15615896_C_T-1_B_F_2179334260	Gm03_15615896_C_T	BOT	[T/C]	32805503	AGAATAATCAACACTTCTAGTACTCAACGTGAGATAACCCCCTCGACCAT			1	3	15615896	diploid	other	BARCSoySNP6K	1	BOT	CAATGCACCCAGAATAATCAACACTTCTAGTACTCAACGTGAGATAACCCCCTCGACCAT[T/C]GTTGCTCCAACTGATGTATCTGAGGAATGCTTTCAAGAATTGTTGCGCCTTCAACAGGTC	GACCTGTTGAAGGCGCAACAATTCTTGAAAGCATTCCTCAGATACATCAGTTGGAGCAAC[A/G]ATGGTCGAGGGGGTTATCTCACGTTGAGTACTAGAAGTGTTGATTATTCTGGGTGCATTG	892
Gm03_1583754_T_C-1_B_F_2179334118	Gm03_1583754_T_C	BOT	[T/C]	39801419	GAGTCACCTGCAGATCTTTACAAGTTACTTGATAGAACTTTCCAAGGTGT			1	3	1583754	diploid	other	BARCSoySNP6K	1	BOT	TTATCCATTCGAGTCACCTGCAGATCTTTACAAGTTACTTGATAGAACTTTCCAAGGTGT[T/C]GAGGTTTCTCACTTTGTATAGTCACAGTTGTGACTTGTGCAGAGAAGAGGCTGAAGAACA	TGTTCTTCAGCCTCTTCTCTGCACAAGTCACAACTGTGACTATACAAAGTGAGAAACCTC[A/G]ACACCTTGGAAAGTTCTATCAAGTAACTTGTAAAGATCTGCAGGTGACTCGAATGGATAA	892
Gm03_16281390_A_G-1_T_F_2179334262	Gm03_16281390_A_G	TOP	[A/G]	45665448	TTCTATGTCTTCTCGTCCTCTATAACACTCGCAGAAGAACTTGTTGGATC			1	3	16281390	diploid	other	BARCSoySNP6K	1	TOP	TCTCTTCAATTTCTATGTCTTCTCGTCCTCTATAACACTCGCAGAAGAACTTGTTGGATC[A/G]AGTGGCCTCAGAATAATTAAGAAGGGGGTTGAATTAATTATTCCTAAACCTTTACTAATT	TCTCTTCAATTTCTATGTCTTCTCGTCCTCTATAACACTCGCAGAAGAACTTGTTGGATC[A/G]AGTGGCCTCAGAATAATTAAGAAGGGGGTTGAATTAATTATTCCTAAACCTTTACTAATT	892
Gm03_16612828_A_G-1_T_F_2179334264	Gm03_16612828_A_G	TOP	[A/G]	62738333	TCAGCCCAAATATATCCCCGTTAACATCGGCTGAAAAAAATATAGCCGAC			1	3	16612828	diploid	other	BARCSoySNP6K	1	TOP	TCGACAAATTTCAGCCCAAATATATCCCCGTTAACATCGGCTGAAAAAAATATAGCCGAC[A/G]TTGACCAAAAATTGCCTCTACTGATGTCGGCTACTAAACATCATCCGGGAAAAAAAAAAA	TCGACAAATTTCAGCCCAAATATATCCCCGTTAACATCGGCTGAAAAAAATATAGCCGAC[A/G]TTGACCAAAAATTGCCTCTACTGATGTCGGCTACTAAACATCATCCGGGAAAAAAAAAAA	892
Gm03_1671384_C_A-1_B_R_2179334121	Gm03_1671384_C_A	BOT	[T/G]	64785394	CGCTTGTATCATTCCAGAATCGCATGAATTGCCAGTTGTTTTTGAATTGT			1	3	1671384	diploid	other	BARCSoySNP6K	1	TOP	GCATGACCCAACCCTGTTTTGGGGACGTGACCTGCTTCATCAGTTGCTGCGCCAGACACA[A/C]ACAATTCAAAAACAACTGGCAATTCATGCGATTCTGGAATGATACAAGCGATCCGTTTGC	GCATGACCCAACCCTGTTTTGGGGACGTGACCTGCTTCATCAGTTGCTGCGCCAGACACA[A/C]ACAATTCAAAAACAACTGGCAATTCATGCGATTCTGGAATGATACAAGCGATCCGTTTGC	892
Gm03_1718435_A_G-1_T_F_2179334122	Gm03_1718435_A_G	TOP	[A/G]	35659463	GGATGAGTTTTTTAAGAATTCCAAAACACACTTCAAATGTGATTCCACTC			1	3	1718435	diploid	other	BARCSoySNP6K	1	TOP	CATACTCGTTGGATGAGTTTTTTAAGAATTCCAAAACACACTTCAAATGTGATTCCACTC[A/G]CTGGACGAGCTTCAATTTGTTGGACAAAATCTTCAACAATTAAAAATATGAATTTCTTTT	CATACTCGTTGGATGAGTTTTTTAAGAATTCCAAAACACACTTCAAATGTGATTCCACTC[A/G]CTGGACGAGCTTCAATTTGTTGGACAAAATCTTCAACAATTAAAAATATGAATTTCTTTT	892
Gm03_1758253_T_C-1_T_R_2179334125	Gm03_1758253_T_C	TOP	[A/G]	24652455	TGAGGAACTAATTAACTATACTGGTTGGGTTGTTGGGCAATACTGAAATG			1	3	1758253	diploid	other	BARCSoySNP6K	1	BOT	CAAATAATTGACTAAGTCATGAAGCAATAATCGTACGGACGTAAATGTAAAAAGTGTTTT[T/C]CATTTCAGTATTGCCCAACAACCCAACCAGTATAGTTAATTAGTTCCTCACTGCTAGCTT	AAGCTAGCAGTGAGGAACTAATTAACTATACTGGTTGGGTTGTTGGGCAATACTGAAATG[A/G]AAAACACTTTTTACATTTACGTCCGTACGATTATTGCTTCATGACTTAGTCAATTATTTG	892
Gm03_18113789_C_T-1_T_R_2179334267	Gm03_18113789_C_T	TOP	[A/G]	65659425	CAATGATGGAACAAGCAGAATAGAAAGCACCAAAGTTCACACGTACGCTA			1	3	18113789	diploid	other	BARCSoySNP6K	1	BOT	AGAATGACCTTTGGAATTTTTGCTTTTTCTAACCATGGTATGATTAATGGATTGACATTA[T/C]TAGCGTACGTGTGAACTTTGGTGCTTTCTATTCTGCTTGTTCCATCATTGCGTGCCCTAC	GTAGGGCACGCAATGATGGAACAAGCAGAATAGAAAGCACCAAAGTTCACACGTACGCTA[A/G]TAATGTCAATCCATTAATCATACCATGGTTAGAAAAAGCAAAAATTCCAAAGGTCATTCT	892
Gm03_18254831_C_T-1_B_F_2179334268	Gm03_18254831_C_T	BOT	[T/C]	25662440	ACCGTGGCAGAAATTTACCCATCACCAGATCCATGTTGTCGCAACCTACC			1	3	18254831	diploid	other	BARCSoySNP6K	1	BOT	TACCAAAACAACCGTGGCAGAAATTTACCCATCACCAGATCCATGTTGTCGCAACCTACC[T/C]TTCGATGGGAGGGCTAGGCAAAATAAATGTGCATCTTTCAAAAAGAAAAAATGCGTGGGA	TCCCACGCATTTTTTCTTTTTGAAAGATGCACATTTATTTTGCCTAGCCCTCCCATCGAA[A/G]GGTAGGTTGCGACAACATGGATCTGGTGATGGGTAAATTTCTGCCACGGTTGTTTTGGTA	892
Gm03_18316_G_A-1_B_R_2179334083	Gm03_18316_G_A	BOT	[T/C]	34800373	CATTAACCTTGGCCATGGCTACCATGCTTGGGGCTGTACTGTCCAAACTG			1	3	18316	diploid	other	BARCSoySNP6K	1	TOP	TTCTAGTTATGGACTGATTCAAGGGAGGAGAATCTCTTGGTGCAGGCACCCACTTCAGTG[A/G]CAGTTTGGACAGTACAGCCCCAAGCATGGTAGCCATGGCCAAGGTTAATGCATAGTTTGT	TTCTAGTTATGGACTGATTCAAGGGAGGAGAATCTCTTGGTGCAGGCACCCACTTCAGTG[A/G]CAGTTTGGACAGTACAGCCCCAAGCATGGTAGCCATGGCCAAGGTTAATGCATAGTTTGT	892
Gm03_18512439_C_T-1_T_R_2179334271	Gm03_18512439_C_T	TOP	[A/G]	49692502	GACCTGTAAGGGGTGAGAGGAATTTGGCTTTGAATTTAGGCACGCTTGTT			1	3	18512439	diploid	other	BARCSoySNP6K	1	BOT	AGCCAGGTGACACCTCTCCATGTGGCAACCACACTTCTTGATTCCCTTTCGGGATTCCTG[T/C]AACAAGCGTGCCTAAATTCAAAGCCAAATTCCTCTCACCCCTTACAGGTCAGGTAGCTGC	GCAGCTACCTGACCTGTAAGGGGTGAGAGGAATTTGGCTTTGAATTTAGGCACGCTTGTT[A/G]CAGGAATCCCGAAAGGGAATCAAGAAGTGTGGTTGCCACATGGAGAGGTGTCACCTGGCT	892
Gm03_1853758_T_C-1_T_R_2179334127	Gm03_1853758_T_C	TOP	[A/G]	71660486	TTCTGCCTCACCCATCTCTTATAAGCCTCCATAGCTTCAGAAACTCAACG			1	3	1853758	diploid	other	BARCSoySNP6K	1	BOT	GCCAACTGGGTCGCTTCCAATACCTTCAGATTTTGGTTGGGTTTCGTGCTTTTGGAAAAT[T/C]CGTTGAGTTTCTGAAGCTATGGAGGCTTATAAGAGATGGGTGAGGCAGAACAAAGAGTTT	AAACTCTTTGTTCTGCCTCACCCATCTCTTATAAGCCTCCATAGCTTCAGAAACTCAACG[A/G]ATTTTCCAAAAGCACGAAACCCAACCAAAATCTGAAGGTATTGGAAGCGACCCAGTTGGC	892
Gm03_18889221_C_A-1_T_F_2179334272	Gm03_18889221_C_A	TOP	[A/C]	12781416	AAGTAATCAAACAATTGGTGCTGGTGTAGTGGTCAGTTCTCTTTTTAAGC			1	3	18889221	diploid	other	BARCSoySNP6K	1	TOP	GTATTGGCACAAGTAATCAAACAATTGGTGCTGGTGTAGTGGTCAGTTCTCTTTTTAAGC[A/C]ACCCAACGTACTGGGACAACGTGCAGTAGCCAGCAGCAGGTGCAAGGATGTAGATCCTCT	GTATTGGCACAAGTAATCAAACAATTGGTGCTGGTGTAGTGGTCAGTTCTCTTTTTAAGC[A/C]ACCCAACGTACTGGGACAACGTGCAGTAGCCAGCAGCAGGTGCAAGGATGTAGATCCTCT	892
Gm03_19154238_C_T-1_T_R_2179334275	Gm03_19154238_C_T	TOP	[A/G]	35720472	TGAGAGTTTTGGATCCTCGCACACCTATGCTAGAAATTATAAAGGAGTTT			1	3	19154238	diploid	other	BARCSoySNP6K	1	BOT	GCTTCTCGTTGCACGAGAGTTCATCTTTCAAATAGATCAAAATAGCATTGCACAAGTGCA[T/C]AAACTCCTTTATAATTTCTAGCATAGGTGTGCGAGGATCCAAAACTCTCAAAAACTTCTT	AAGAAGTTTTTGAGAGTTTTGGATCCTCGCACACCTATGCTAGAAATTATAAAGGAGTTT[A/G]TGCACTTGTGCAATGCTATTTTGATCTATTTGAAAGATGAACTCTCGTGCAACGAGAAGC	892
Gm03_1926419_T_G-1_T_R_2179334129	Gm03_1926419_T_G	TOP	[A/C]	14633451	CCAAACAATACTATATAAGACATTGTCACTACTACTAGGTCGACTTTAAC			1	3	1926419	diploid	other	BARCSoySNP6K	1	BOT	TATTTTAAATTATAATAATTGATATTATTTTAAAGTTAAGTCTAATCGTATAATTAGCCC[T/G]GTTAAAGTCGACCTAGTAGTAGTGACAATGTCTTATATAGTATTGTTTGGTTGTAGGAAA	TTTCCTACAACCAAACAATACTATATAAGACATTGTCACTACTACTAGGTCGACTTTAAC[A/C]GGGCTAATTATACGATTAGACTTAACTTTAAAATAATATCAATTATTATAATTTAAAATA	892
Gm03_19787231_C_T-1_B_F_2179334276	Gm03_19787231_C_T	BOT	[T/C]	39797417	ATCATGTCAAAATCAAAAGCCTAAAGGTAGCTGGTTTGCAAGAACTAGGG			1	3	19787231	diploid	other	BARCSoySNP6K	1	BOT	AAAAGATTCTATCATGTCAAAATCAAAAGCCTAAAGGTAGCTGGTTTGCAAGAACTAGGG[T/C]AGCGAATGGGTCAACTCCACTTAAGACTTCCACAGGAGATAAGGAAAGATTTGGGATTTG	CAAATCCCAAATCTTTCCTTATCTCCTGTGGAAGTCTTAAGTGGAGTTGACCCATTCGCT[A/G]CCCTAGTTCTTGCAAACCAGCTACCTTTAGGCTTTTGATTTTGACATGATAGAATCTTTT	892
Gm03_1981847_C_T-1_B_F_2179334130	Gm03_1981847_C_T	BOT	[T/C]	34694503	TAGACCCCTCTCACTTTTGCCATCAGCCAGTTGAGCTTTCATCTGATCAC			1	3	1981847	diploid	other	BARCSoySNP6K	1	BOT	TTTGGGGGTGTAGACCCCTCTCACTTTTGCCATCAGCCAGTTGAGCTTTCATCTGATCAC[T/C]ACTACTGAGCGTGCTTGCTGGCATTGCATTGCTTGCCCTTGCAGTGAATAGGGAACAAAG	CTTTGTTCCCTATTCACTGCAAGGGCAAGCAATGCAATGCCAGCAAGCACGCTCAGTAGT[A/G]GTGATCAGATGAAAGCTCAACTGGCTGATGGCAAAAGTGAGAGGGGTCTACACCCCCAAA	892
Gm03_20082797_A_G-1_B_R_2179334279	Gm03_20082797_A_G	BOT	[T/C]	39760360	TGTCAAATTATCCATAGTGTGGCAATCCATCGTCTAGATATCCTCCTAAG			1	3	20082797	diploid	other	BARCSoySNP6K	1	TOP	GCTTGCCTACTTATTCTCTTAATGCATCTGGAACTAGTCAAAACACTTGCAAGAAAAACA[A/G]CTTAGGAGGATATCTAGACGATGGATTGCCACACTATGGATAATTTGACACTACACTCTC	GCTTGCCTACTTATTCTCTTAATGCATCTGGAACTAGTCAAAACACTTGCAAGAAAAACA[A/G]CTTAGGAGGATATCTAGACGATGGATTGCCACACTATGGATAATTTGACACTACACTCTC	892
Gm03_2024899_G_A-1_T_F_2179334132	Gm03_2024899_G_A	TOP	[A/G]	62734410	GCCTAAGATGATTTAATTCTTTGGTTTCCCAGCCGCTAGAGGTGCTACTA			1	3	2024899	diploid	other	BARCSoySNP6K	1	TOP	GCTTAGAGTTGCCTAAGATGATTTAATTCTTTGGTTTCCCAGCCGCTAGAGGTGCTACTA[A/G]GATAGACAGTTCGTACTTGGCAAGTCTTGTGCTGCTGGTACGGACCACTTTGACATCTTT	GCTTAGAGTTGCCTAAGATGATTTAATTCTTTGGTTTCCCAGCCGCTAGAGGTGCTACTA[A/G]GATAGACAGTTCGTACTTGGCAAGTCTTGTGCTGCTGGTACGGACCACTTTGACATCTTT	892
Gm03_20334589_A_C-1_B_R_2179334281	Gm03_20334589_A_C	BOT	[T/G]	65674500	CATCGAAACCCACATCAAAGTAGGAAACAAGTGGTCAGAGATTGCTAAGA			1	3	20334589	diploid	other	BARCSoySNP6K	1	TOP	TTGCGCCGCTTGCTGCCATTCCAACGGTTCTTGATGGTGTTTGGAGCCCTACCAGGCAAC[A/C]TCTTAGCAATCTCTGACCACTTGTTTCCTACTTTGATGTGGGTTTCGATGAAAATTTTAT	TTGCGCCGCTTGCTGCCATTCCAACGGTTCTTGATGGTGTTTGGAGCCCTACCAGGCAAC[A/C]TCTTAGCAATCTCTGACCACTTGTTTCCTACTTTGATGTGGGTTTCGATGAAAATTTTAT	892
Gm03_20637413_G_T-1_T_R_2179334283	Gm03_20637413_G_T	TOP	[A/C]	44624359	AATTGGTGCTCTGAATTTAAATCGGACTTGGGACATTGTTGTGACTCCTT			1	3	20637413	diploid	other	BARCSoySNP6K	1	BOT	CTACCATTAGCTCTACGCTTGATCTTGTAAACCCATTTGCATCCGATGGGTTTAACATTA[T/G]AAGGAGTCACAACAATGTCCCAAGTCCGATTTAAATTCAGAGCACCAATTTCAGCTTTCA	TGAAAGCTGAAATTGGTGCTCTGAATTTAAATCGGACTTGGGACATTGTTGTGACTCCTT[A/C]TAATGTTAAACCCATCGGATGCAAATGGGTTTACAAGATCAAGCGTAGAGCTAATGGTAG	892
Gm03_206707_G_A-1_B_R_2179334087	Gm03_206707_G_A	BOT	[T/C]	53748357	AACATGACAAATGTACTAGGGAGCTCAATCTTTTAGATGTGGCAAAGAGA			1	3	206707	diploid	other	BARCSoySNP6K	1	TOP	ATGTCTCTTGTAATCAGTCTGATATGCACTATCAAAAGAAACAAACTTCCACTTAATCAT[A/G]TCTCTTTGCCACATCTAAAAGATTGAGCTCCCTAGTACATTTGTCATGTTTATTGCCTTT	ATGTCTCTTGTAATCAGTCTGATATGCACTATCAAAAGAAACAAACTTCCACTTAATCAT[A/G]TCTCTTTGCCACATCTAAAAGATTGAGCTCCCTAGTACATTTGTCATGTTTATTGCCTTT	892
Gm03_2083705_C_T-1_B_F_2179334134	Gm03_2083705_C_T	BOT	[T/C]	61659466	ATGGTGAAGGGACCGCACCTTGATAATGTGAAGAAGTTGAGGAAGTGCCT			1	3	2083705	diploid	other	BARCSoySNP6K	1	BOT	TTGCAACCCTATGGTGAAGGGACCGCACCTTGATAATGTGAAGAAGTTGAGGAAGTGCCT[T/C]GTTATTGGGTTCCATGGGGACATCATGGTGGATCGACAACAGGAGTTTGTGACCATGTTG	CAACATGGTCACAAACTCCTGTTGTCGATCCACCATGATGTCCCCATGGAACCCAATAAC[A/G]AGGCACTTCCTCAACTTCTTCACATTATCAAGGTGCGGTCCCTTCACCATAGGGTTGCAA	892
Gm03_21347065_C_T-1_B_F_2179334288	Gm03_21347065_C_T	BOT	[T/C]	55772487	TGCCACCTTCCTCGTTTTTGTGCTCTCTCTTCTAGCTTCTACATTTCCCA			1	3	21347065	diploid	other	BARCSoySNP6K	1	BOT	GAGCTTCATCTGCCACCTTCCTCGTTTTTGTGCTCTCTCTTCTAGCTTCTACATTTCCCA[T/C]CACTTATTCCATCATCGAAGGCTCTCCTCCACTGTTTCCTGATGTGGTTGTCGTGTTTCT	AGAAACACGACAACCACATCAGGAAACAGTGGAGGAGAGCCTTCGATGATGGAATAAGTG[A/G]TGGGAAATGTAGAAGCTAGAAGAGAGAGCACAAAAACGAGGAAGGTGGCAGATGAAGCTC	892
Gm03_21918775_A_G-1_B_R_2179334291	Gm03_21918775_A_G	BOT	[T/C]	68732475	TAGGTTGGGAGATGAAGGAGGACTGGCTGTAATGTACCATACTATGTGAG			1	3	21918775	diploid	other	BARCSoySNP6K	1	TOP	ACATGAGTGAACTCCCATTTCTTCTTTTGAAAAATCCATTGATTTCTACTCATCCATATT[A/G]CTCACATAGTATGGTACATTACAGCCAGTCCTCCTTCATCTCCCAACCTAAAATAGCGAT	ACATGAGTGAACTCCCATTTCTTCTTTTGAAAAATCCATTGATTTCTACTCATCCATATT[A/G]CTCACATAGTATGGTACATTACAGCCAGTCCTCCTTCATCTCCCAACCTAAAATAGCGAT	892
Gm03_2215518_A_G-1_T_F_2179334138	Gm03_2215518_A_G	TOP	[A/G]	11649356	CTTACTGAAAGGGTCCATAAAGGCTCATAGACATTCCAATGACAACGGCG			1	3	2215518	diploid	other	BARCSoySNP6K	1	TOP	AGCTAGATGTCTTACTGAAAGGGTCCATAAAGGCTCATAGACATTCCAATGACAACGGCG[A/G]AAGGTGGCTGACGATGCAGGACGGCATCGAACGGCGACCAGTGGTATACGCAATGACTGG	AGCTAGATGTCTTACTGAAAGGGTCCATAAAGGCTCATAGACATTCCAATGACAACGGCG[A/G]AAGGTGGCTGACGATGCAGGACGGCATCGAACGGCGACCAGTGGTATACGCAATGACTGG	892
Gm03_22189671_C_T-1_B_F_2179334292	Gm03_22189671_C_T	BOT	[T/C]	21738466	GTCATCAAGCGATCCATAACCAGAACTGTATCAGACCCCCTTCCCTTAGA			1	3	22189671	diploid	other	BARCSoySNP6K	1	BOT	CCTTTCACTTGTCATCAAGCGATCCATAACCAGAACTGTATCAGACCCCCTTCCCTTAGA[T/C]AGCAATCCCACACAAAGTCGTTTCTTCCCTCAGCCACACAACGTACTTTGCTCAGTCACG	CGTGACTGAGCAAAGTACGTTGTGTGGCTGAGGGAAGAAACGACTTTGTGTGGGATTGCT[A/G]TCTAAGGGAAGGGGGTCTGATACAGTTCTGGTTATGGATCGCTTGATGACAAGTGAAAGG	892
Gm03_2224975_G_A-1_T_F_2179334140	Gm03_2224975_G_A	TOP	[A/G]	67682441	TATAGCACTCCTGTTTGTAAGCATTATGGTTGCATCTATATGCTTCGGAG			1	3	2224975	diploid	other	BARCSoySNP6K	1	TOP	AGAATGGAGTTATAGCACTCCTGTTTGTAAGCATTATGGTTGCATCTATATGCTTCGGAG[A/G]GATCTTGTAACATGTAACAACCAACTCTGACCGGTTACCACCATAGCATTAGGTTATGAG	AGAATGGAGTTATAGCACTCCTGTTTGTAAGCATTATGGTTGCATCTATATGCTTCGGAG[A/G]GATCTTGTAACATGTAACAACCAACTCTGACCGGTTACCACCATAGCATTAGGTTATGAG	892
Gm03_22259196_C_A-1_T_F_2179334294	Gm03_22259196_C_A	TOP	[A/C]	52672322	TGCCCCGGCTACTGTGCTTGTGTTGACATGCAATACTTCTAAATGAAATA			1	3	22259196	diploid	other	BARCSoySNP6K	1	TOP	TTGCTGGTCCTGCCCCGGCTACTGTGCTTGTGTTGACATGCAATACTTCTAAATGAAATA[A/C]CTGTTAATGGGAGGCTAGATGAGCTTTGTGGGCGTAACCGATACCCCATAGAACTGGCAG	TTGCTGGTCCTGCCCCGGCTACTGTGCTTGTGTTGACATGCAATACTTCTAAATGAAATA[A/C]CTGTTAATGGGAGGCTAGATGAGCTTTGTGGGCGTAACCGATACCCCATAGAACTGGCAG	892
Gm03_22371830_G_A-1_B_R_2179334297	Gm03_22371830_G_A	BOT	[T/C]	34765478	GGGGTTCCCATCTATAGCAATGAGGTCACCTGGCAGAACATCGTCTTCAT			1	3	22371830	diploid	other	BARCSoySNP6K	1	TOP	CGTGAAGAGAAATTTACTTGCAGCCATAAATGTTCTTCAAAGCTTTTCCTATTGATTATT[A/G]ATGAAGACGATGTTCTGCCAGGTGACCTCATTGCTATAGATGGGAACCCCAAACTAATGA	CGTGAAGAGAAATTTACTTGCAGCCATAAATGTTCTTCAAAGCTTTTCCTATTGATTATT[A/G]ATGAAGACGATGTTCTGCCAGGTGACCTCATTGCTATAGATGGGAACCCCAAACTAATGA	892
Gm03_23324209_C_T-1_B_F_2179334298	Gm03_23324209_C_T	BOT	[T/C]	13793409	TTAGCCAAGCTGGGAAGTAAAATGTTACGAGAAGAAGCTGAAATTGGTCT			1	3	23324209	diploid	other	BARCSoySNP6K	1	BOT	GTTTAGATTTTTAGCCAAGCTGGGAAGTAAAATGTTACGAGAAGAAGCTGAAATTGGTCT[T/C]GGGTTCATGGGTTGTCGGGGAGGAAATCACGGCTTAGTGTCGCGAATCTTGTTAGTCGAT	ATCGACTAACAAGATTCGCGACACTAAGCCGTGATTTCCTCCCCGACAACCCATGAACCC[A/G]AGACCAATTTCAGCTTCTTCTCGTAACATTTTACTTCCCAGCTTGGCTAAAAATCTAAAC	892
Gm03_2373742_T_C-1_T_R_2179334143	Gm03_2373742_T_C	TOP	[A/G]	60794466	AATTCCGAAATTAATTCAATAGGCATTTCAAATATCTCACTAGTTTCAAT			1	3	2373742	diploid	other	BARCSoySNP6K	1	BOT	GGTTAGGAAATTTGTTAATGGTAAACTTTTAACCTAACAAAGACATGTACAAAAATAGTT[T/C]ATTGAAACTAGTGAGATATTTGAAATGCCTATTGAATTAATTTCGGAATTTAGTCAATTA	TAATTGACTAAATTCCGAAATTAATTCAATAGGCATTTCAAATATCTCACTAGTTTCAAT[A/G]AACTATTTTTGTACATGTCTTTGTTAGGTTAAAAGTTTACCATTAACAAATTTCCTAACC	892
Gm03_241447_C_A-1_B_R_2179334089	Gm03_241447_C_A	BOT	[T/G]	56730422	GGCTGTTGCCAGAAGACAAGCTTCTTCGATGCCTCATATTACTTATGTGT			1	3	241447	diploid	other	BARCSoySNP6K	1	TOP	TAACCATGACAAGAGACAAAAATTAGTATCATTCCCATTGGGGGTACTGGGTTCAAACAA[A/C]ACACATAAGTAATATGAGGCATCGAAGAAGCTTGTCTTCTGGCAACAGCCCCGCCAAAAA	TAACCATGACAAGAGACAAAAATTAGTATCATTCCCATTGGGGGTACTGGGTTCAAACAA[A/C]ACACATAAGTAATATGAGGCATCGAAGAAGCTTGTCTTCTGGCAACAGCCCCGCCAAAAA	892
Gm03_24781258_C_T-1_B_F_2179334300	Gm03_24781258_C_T	BOT	[T/C]	25741505	ACAATTGCTTTTATCTTGCTCCTTACCGAGTCTTTTGCAACTGAAGAATA			1	3	24781258	diploid	other	BARCSoySNP6K	1	BOT	CTCTTTCAAAACAATTGCTTTTATCTTGCTCCTTACCGAGTCTTTTGCAACTGAAGAATA[T/C]GGTGTCATCCTTTTGTCAACCTAACAAGCTTCAAATTAGATACAACCTTTTTATTTATTT	AAATAAATAAAAAGGTTGTATCTAATTTGAAGCTTGTTAGGTTGACAAAAGGATGACACC[A/G]TATTCTTCAGTTGCAAAAGACTCGGTAAGGAGCAAGATAAAAGCAATTGTTTTGAAAGAG	892
Gm03_2485916_T_C-1_B_F_2179334144	Gm03_2485916_T_C	BOT	[T/C]	50715388	GCAGATGTGAACTGGGAATAGACTGGTTTAGGTGTTGTACTAGGGAATCC			1	3	2485916	diploid	other	BARCSoySNP6K	1	BOT	AGTGGAACTCGCAGATGTGAACTGGGAATAGACTGGTTTAGGTGTTGTACTAGGGAATCC[T/C]TCCACATGCATGGGATCTGGAGTATATTAAGCAGATCGTGTTGGCGGCAGGAGAAGTGGT	ACCACTTCTCCTGCCGCCAACACGATCTGCTTAATATACTCCAGATCCCATGCATGTGGA[A/G]GGATTCCCTAGTACAACACCTAAACCAGTCTATTCCCAGTTCACATCTGCGAGTTCCACT	892
Gm03_25027199_A_G-1_T_F_2179334302	Gm03_25027199_A_G	TOP	[A/G]	28691341	CGCTCTATCCAACCTCCGGAACTTCTCTATGTCATCATCAATCTCCACCA			1	3	25027199	diploid	other	BARCSoySNP6K	1	TOP	TTAACACCCTCGCTCTATCCAACCTCCGGAACTTCTCTATGTCATCATCAATCTCCACCA[A/G]TTCCCCTATCGCTGCAACAAGCTTTCGAATCTGCGCCGCATCCCAAGCCACTAGGGGAAT	TTAACACCCTCGCTCTATCCAACCTCCGGAACTTCTCTATGTCATCATCAATCTCCACCA[A/G]TTCCCCTATCGCTGCAACAAGCTTTCGAATCTGCGCCGCATCCCAAGCCACTAGGGGAAT	892
Gm03_25818759_T_C-1_B_F_2179334306	Gm03_25818759_T_C	BOT	[T/C]	28647344	CCATCACTCCCGAAGAGCTATAGTAGTTGACATAGAAAATCAGGAACCAG			1	3	25818759	diploid	other	BARCSoySNP6K	1	BOT	ACATCTACTTCCATCACTCCCGAAGAGCTATAGTAGTTGACATAGAAAATCAGGAACCAG[T/C]TGTAGCAGTCAATCATTGAAAAAGTGACTCGACAACTAGTGTTGTCCTTCAGCCAGATGC	GCATCTGGCTGAAGGACAACACTAGTTGTCGAGTCACTTTTTCAATGATTGACTGCTACA[A/G]CTGGTTCCTGATTTTCTATGTCAACTACTATAGCTCTTCGGGAGTGATGGAAGTAGATGT	892
Gm03_27021460_A_G-1_T_F_2179334308	Gm03_27021460_A_G	TOP	[A/G]	63760481	TTCTATCCCTGCTTCTTTGTTGGATAATCAGGCACCAAATCAACCAATCT			1	3	27021460	diploid	other	BARCSoySNP6K	1	TOP	CAACACTTTCTTCTATCCCTGCTTCTTTGTTGGATAATCAGGCACCAAATCAACCAATCT[A/G]GAGATCTTCTTTGGATGGGCTTTTCACTTTTAAAGCTGTTTTTAATCATTTTTCTTCTCT	CAACACTTTCTTCTATCCCTGCTTCTTTGTTGGATAATCAGGCACCAAATCAACCAATCT[A/G]GAGATCTTCTTTGGATGGGCTTTTCACTTTTAAAGCTGTTTTTAATCATTTTTCTTCTCT	892
Gm03_27285377_A_G-1_B_R_2179334311	Gm03_27285377_A_G	BOT	[T/C]	23695363	GGGTTTGGGTTCAGAGTAGGGTTGTTGTACCCGAATGGGTCGAGGATTTA			1	3	27285377	diploid	other	BARCSoySNP6K	1	TOP	CCACTGTCGACGGAATTGGTGCAAGCTCTGACTCGGCGTCTCGTCGGAGAGATCAATGTC[A/G]TAAATCCTCGACCCATTCGGGTACAACAACCCTACTCTGAACCCAAACCCGGTTTAAGAT	CCACTGTCGACGGAATTGGTGCAAGCTCTGACTCGGCGTCTCGTCGGAGAGATCAATGTC[A/G]TAAATCCTCGACCCATTCGGGTACAACAACCCTACTCTGAACCCAAACCCGGTTTAAGAT	892
Gm03_27566511_T_G-1_B_F_2179334312	Gm03_27566511_T_G	BOT	[T/G]	62605394	ACCCAATTTGGTGATTTTGCCCCTTGCAACACTAGCCGCCCTAGTTAAAT			1	3	27566511	diploid	other	BARCSoySNP6K	1	BOT	TATAAAAGGGACCCAATTTGGTGATTTTGCCCCTTGCAACACTAGCCGCCCTAGTTAAAT[T/G]AAATGAAATCTAAAGCACCGCAATGCTAGGTCCTTACAAGTAATTATATGAAGTATTTAT	ATAAATACTTCATATAATTACTTGTAAGGACCTAGCATTGCGGTGCTTTAGATTTCATTT[A/C]ATTTAACTAGGGCGGCTAGTGTTGCAAGGGGCAAAATCACCAAATTGGGTCCCTTTTATA	892
Gm03_27803514_A_G-1_B_R_2179334315	Gm03_27803514_A_G	BOT	[T/C]	29742308	TCTGCGTTCTCTGCAGTCCACACCTCAAGCTCTCTGAGTATCAAAAAGTT			1	3	27803514	diploid	other	BARCSoySNP6K	1	TOP	TAAGCGTGACGTCTAGGTTTGTGAGCCCTTTTTAAGCCTGATTTGCGCATTATGAAAAAA[A/G]AACTTTTTGATACTCAGAGAGCTTGAGGTGTGGACTGCAGAGAACGCAGAGAGCAGAGCA	TAAGCGTGACGTCTAGGTTTGTGAGCCCTTTTTAAGCCTGATTTGCGCATTATGAAAAAA[A/G]AACTTTTTGATACTCAGAGAGCTTGAGGTGTGGACTGCAGAGAACGCAGAGAGCAGAGCA	892
Gm03_28015945_T_C-1_B_F_2179334316	Gm03_28015945_T_C	BOT	[T/C]	41644317	TTTTATAGGCCTAAAATAACTTATTTTTCACGCCGACTTCGCACTGAGCA			1	3	28015945	diploid	other	BARCSoySNP6K	1	BOT	TTCCTACTCTTTTTATAGGCCTAAAATAACTTATTTTTCACGCCGACTTCGCACTGAGCA[T/C]GGACTTATGCGCTAGGTGCGCTTTTTGGCTTCTTTGTGGGCCTTCTTCATGCTAAGCTTG	CAAGCTTAGCATGAAGAAGGCCCACAAAGAAGCCAAAAAGCGCACCTAGCGCATAAGTCC[A/G]TGCTCAGTGCGAAGTCGGCGTGAAAAATAAGTTATTTTAGGCCTATAAAAAGAGTAGGAA	892
Gm03_2818076_T_C-1_T_R_2179334147	Gm03_2818076_T_C	TOP	[A/G]	15640461	CCGACCCTGACCCGGCCCACTACACTTATAATTCATTTGACCCGGTTCCA			1	3	2818076	diploid	other	BARCSoySNP6K	1	BOT	CCACTAAACGAAGGGTCTCTGGTGCTACGTGGCCGGCTAGTGAGTTCAGGCTTATTTGGG[T/C]TGGAACCGGGTCAAATGAATTATAAGTGTAGTGGGCCGGGTCAGGGTCGGGTGGGTCTGT	ACAGACCCACCCGACCCTGACCCGGCCCACTACACTTATAATTCATTTGACCCGGTTCCA[A/G]CCCAAATAAGCCTGAACTCACTAGCCGGCCACGTAGCACCAGAGACCCTTCGTTTAGTGG	892
Gm03_28414908_A_G-1_T_F_2179334318	Gm03_28414908_A_G	TOP	[A/G]	44671453	CGTGTTGTCAAGGATCCTCCTACGGTCACAGAGGATTTAAATAAAGAGCA			1	3	28414908	diploid	other	BARCSoySNP6K	1	TOP	ACAATAGACGCGTGTTGTCAAGGATCCTCCTACGGTCACAGAGGATTTAAATAAAGAGCA[A/G]CAGCAACCACCTGTTATGTTTGACGACGCTACCGATATGTTGGTGGAATTACTCGAGGTC	ACAATAGACGCGTGTTGTCAAGGATCCTCCTACGGTCACAGAGGATTTAAATAAAGAGCA[A/G]CAGCAACCACCTGTTATGTTTGACGACGCTACCGATATGTTGGTGGAATTACTCGAGGTC	892
Gm03_2892089_C_T-1_B_F_2179334148	Gm03_2892089_C_T	BOT	[T/C]	60681479	TACACCCACTGTCCACCCAATATATGGGGTTAACTTAACTATACCTAAGT			1	3	2892089	diploid	other	BARCSoySNP6K	1	BOT	ATTGGAATTTTACACCCACTGTCCACCCAATATATGGGGTTAACTTAACTATACCTAAGT[T/C]AGTGAGATGAATTTATTTTATAATAATAATAATAGTAATAACAAATGTTAAGATGAAATA	TATTTCATCTTAACATTTGTTATTACTATTATTATTATTATAAAATAAATTCATCTCACT[A/G]ACTTAGGTATAGTTAAGTTAACCCCATATATTGGGTGGACAGTGGGTGTAAAATTCCAAT	892
Gm03_29074893_T_C-1_T_R_2179334321	Gm03_29074893_T_C	TOP	[A/G]	53671425	GACTCTCATATTCAGGAGTACGACGTCTTGTGTCTTCCCTCTAACATTCT			1	3	29074893	diploid	other	BARCSoySNP6K	1	BOT	TGACTAGTGTATATCAATATACAAATCAGTCACTTTCCAGAAGGCATTGATGTTTACTTT[T/C]AGAATGTTAGAGGGAAGACACAAGACGTCGTACTCCTGAATATGAGAGTCCACAGCCGCA	TGCGGCTGTGGACTCTCATATTCAGGAGTACGACGTCTTGTGTCTTCCCTCTAACATTCT[A/G]AAAGTAAACATCAATGCCTTCTGGAAAGTGACTGATTTGTATATTGATATACACTAGTCA	892
Gm03_2932028_G_A-1_T_F_2179334150	Gm03_2932028_G_A	TOP	[A/G]	74728469	TTTTTTGCAGTGGGTTTCAAGTTATCACAGTTTATTTTTTTAAGCTTAGA			1	3	2932028	diploid	other	BARCSoySNP6K	1	TOP	AGTTGAAATATTTTTTGCAGTGGGTTTCAAGTTATCACAGTTTATTTTTTTAAGCTTAGA[A/G]AATTATCTTTTAAAATATTTTTATGATTCAAATTTTAATGCACGTGAAGATTTCTACCTT	AGTTGAAATATTTTTTGCAGTGGGTTTCAAGTTATCACAGTTTATTTTTTTAAGCTTAGA[A/G]AATTATCTTTTAAAATATTTTTATGATTCAAATTTTAATGCACGTGAAGATTTCTACCTT	892
Gm03_29375217_T_C-1_B_F_2179334322	Gm03_29375217_T_C	BOT	[T/C]	13616491	TTTGTAGATCTTTGAGGCAAATGGACTCATGGCGGTGATGCAAATGACGT			1	3	29375217	diploid	other	BARCSoySNP6K	1	BOT	AGGCTTTTGGTTTGTAGATCTTTGAGGCAAATGGACTCATGGCGGTGATGCAAATGACGT[T/C]GCAAATATGGAGAACCACAATTTGGACCATCATCACGTAGTCATTGTGAATATGGAAAAC	GTTTTCCATATTCACAATGACTACGTGATGATGGTCCAAATTGTGGTTCTCCATATTTGC[A/G]ACGTCATTTGCATCACCGCCATGAGTCCATTTGCCTCAAAGATCTACAAACCAAAAGCCT	892
Gm03_29628783_T_C-1_B_F_2179334324	Gm03_29628783_T_C	BOT	[T/C]	28748449	AGTTATGTTGCGCTATCATGAGGGTAAGCTATGTCAGTTGGACCTTGCTT			1	3	29628783	diploid	other	BARCSoySNP6K	1	BOT	GAACGAATAAAGTTATGTTGCGCTATCATGAGGGTAAGCTATGTCAGTTGGACCTTGCTT[T/C]TGTGACTTCTAGCATTGTGTCGCTTTGAAACACCGACATGACGGGCCCACAGTTTGTTAA	TTAACAAACTGTGGGCCCGTCATGTCGGTGTTTCAAAGCGACACAATGCTAGAAGTCACA[A/G]AAGCAAGGTCCAACTGACATAGCTTACCCTCATGATAGCGCAACATAACTTTATTCGTTC	892
Gm03_29817747_G_T-1_T_R_2179334327	Gm03_29817747_G_T	TOP	[A/C]	40704498	CTTGTACCTCACTCCACATGCATTGAATATTGTCTTTGGACCTAATGGTT			1	3	29817747	diploid	other	BARCSoySNP6K	1	BOT	CAACCAATGCCAAGAAGGTGCACACATTGGTTGGCTCCGAGGACCACATAGAGGAGGGCA[T/G]AACCATTAGGTCCAAAGACAATATTCAATGCATGTGGAGTGAGGTACAAGTCTGGTAGGT	ACCTACCAGACTTGTACCTCACTCCACATGCATTGAATATTGTCTTTGGACCTAATGGTT[A/C]TGCCCTCCTCTATGTGGTCCTCGGAGCCAACCAATGTGTGCACCTTCTTGGCATTGGTTG	892
Gm03_29952496_T_C-1_T_R_2179334329	Gm03_29952496_T_C	TOP	[A/G]	28717350	GTAAGTGCTTGCCCCCTAGAAATATTCGGTTAGTTTCAGCTTGTCCCCTT			1	3	29952496	diploid	other	BARCSoySNP6K	1	BOT	TGTCCAAAACCGATGTTAATAGGCCGATGTTAAAACTACTTTTTGTAGTAGTGCTACCTG[T/C]AAGGGGACAAGCTGAAACTAACCGAATATTTCTAGGGGGCAAGCACTTACAGCTTCGGGG	CCCCGAAGCTGTAAGTGCTTGCCCCCTAGAAATATTCGGTTAGTTTCAGCTTGTCCCCTT[A/G]CAGGTAGCACTACTACAAAAAGTAGTTTTAACATCGGCCTATTAACATCGGTTTTGGACA	892
Gm03_30529089_A_C-1_T_F_2179334330	Gm03_30529089_A_C	TOP	[A/C]	39801447	TTGCATTGCCTCACTCTTCACCACTTCATGGTCACGAGCCACTATTTGAA			1	3	30529089	diploid	other	BARCSoySNP6K	1	TOP	CTCTAGTACCTTGCATTGCCTCACTCTTCACCACTTCATGGTCACGAGCCACTATTTGAA[A/C]TCCATGCATGAACTCATACGCCAAGAAGACTTTCGATTCAAGGGATCCCCAAGTCCAAGG	CTCTAGTACCTTGCATTGCCTCACTCTTCACCACTTCATGGTCACGAGCCACTATTTGAA[A/C]TCCATGCATGAACTCATACGCCAAGAAGACTTTCGATTCAAGGGATCCCCAAGTCCAAGG	892
Gm03_30809885_T_C-1_T_R_2179334335	Gm03_30809885_T_C	TOP	[A/G]	30793336	AACCCGCACTGTTTTATGACCACAACTTCATTGTTATCTTCGATTTGAGC			1	3	30809885	diploid	other	BARCSoySNP6K	1	BOT	GACGAAAGCTATTAATGACAAGAGCACTACTCATCCTCCAAAGCTTACAATTAAATTTTT[T/C]GCTCAAATCGAAGATAACAATGAAGTTGTGGTCATAAAACAGTGCGGGTTTCGTTGGATG	CATCCAACGAAACCCGCACTGTTTTATGACCACAACTTCATTGTTATCTTCGATTTGAGC[A/G]AAAAATTTAATTGTAAGCTTTGGAGGATGAGTAGTGCTCTTGTCATTAATAGCTTTCGTC	892
Gm03_3087237_A_G-1_T_F_2179334154	Gm03_3087237_A_G	TOP	[A/G]	66736381	GGTCATCTGACTGGTTATACATTCAACCTGCACCAAGCTAGTGTAACCTG			1	3	3087237	diploid	other	BARCSoySNP6K	1	TOP	AGGTCGAGCAGGTCATCTGACTGGTTATACATTCAACCTGCACCAAGCTAGTGTAACCTG[A/G]CGAGTTTTGCTTAAAACTAGTGACTTAGACCGATTTTGTGAACCAAACAGGTTGACTTTG	AGGTCGAGCAGGTCATCTGACTGGTTATACATTCAACCTGCACCAAGCTAGTGTAACCTG[A/G]CGAGTTTTGCTTAAAACTAGTGACTTAGACCGATTTTGTGAACCAAACAGGTTGACTTTG	892
Gm03_30955790_A_G-1_B_R_2179334337	Gm03_30955790_A_G	BOT	[T/C]	65697480	ACAAAAGCTATGGAATTTTACTCACTCCCGTAGGAAGGAGAACCCTTTCA			1	3	30955790	diploid	other	BARCSoySNP6K	1	TOP	AAGCTGGTTGCCAATGTTTCTGAAAGGGTTACCTACGGGAGTGTGATCAGGAGCGGTACC[A/G]TGAAAGGGTTCTCCTTCCTACGGGAGTGAGTAAAATTCCATAGCTTTTGTGATGCATCTT	AAGCTGGTTGCCAATGTTTCTGAAAGGGTTACCTACGGGAGTGTGATCAGGAGCGGTACC[A/G]TGAAAGGGTTCTCCTTCCTACGGGAGTGAGTAAAATTCCATAGCTTTTGTGATGCATCTT	892
Gm03_3164784_G_A-1_B_R_2179334157	Gm03_3164784_G_A	BOT	[T/C]	35695491	TTGCTTACTGAATTCGTCTCTGTTGCTCTTCCTTGACAACTATACATTCC			1	3	3164784	diploid	other	BARCSoySNP6K	1	TOP	TGTGTTTGTGTGTGTCAAGTGTATAGACTAACTCTACAATGATGGTACATTTATAGGACT[A/G]GGAATGTATAGTTGTCAAGGAAGAGCAACAGAGACGAATTCAGTAAGCAATGACATCAAA	TGTGTTTGTGTGTGTCAAGTGTATAGACTAACTCTACAATGATGGTACATTTATAGGACT[A/G]GGAATGTATAGTTGTCAAGGAAGAGCAACAGAGACGAATTCAGTAAGCAATGACATCAAA	892
Gm03_31711487_A_G-1_T_F_2179334338	Gm03_31711487_A_G	TOP	[A/G]	41638371	ATCATCGAAATCATCGTCCTCCAACATCATCACCTTTAATTGTCGGTCGG			1	3	31711487	diploid	other	BARCSoySNP6K	1	TOP	GAATTTCCCCATCATCGAAATCATCGTCCTCCAACATCATCACCTTTAATTGTCGGTCGG[A/G]ACATTGGTGGCGCGGGTGGAATGGACCCCCACACTTGTAATTGTTAGTTGCTATTCATGA	GAATTTCCCCATCATCGAAATCATCGTCCTCCAACATCATCACCTTTAATTGTCGGTCGG[A/G]ACATTGGTGGCGCGGGTGGAATGGACCCCCACACTTGTAATTGTTAGTTGCTATTCATGA	892
Gm03_31990164_T_G-1_T_R_2179334341	Gm03_31990164_T_G	TOP	[A/C]	65692338	CTGAGCTAATCACATTGTAGCATGCTTATGCAGCATTTCATTAGACAGTT			1	3	31990164	diploid	other	BARCSoySNP6K	1	BOT	TTAATTAGCATGCAAATCCAAAAATGGGTTCACAATGTTGAAAATAAGCCCAACACAAGA[T/G]AACTGTCTAATGAAATGCTGCATAAGCATGCTACAATGTGATTAGCTCAGTCGTTCTAGA	TCTAGAACGACTGAGCTAATCACATTGTAGCATGCTTATGCAGCATTTCATTAGACAGTT[A/C]TCTTGTGTTGGGCTTATTTTCAACATTGTGAACCCATTTTTGGATTTGCATGCTAATTAA	892
Gm03_3225968_G_A-1_T_F_2179334158	Gm03_3225968_G_A	TOP	[A/G]	26611420	AGCAAATCGCTGAACAGAGGGTGGTTACAGTAGATCACCGGAATCAATAC			1	3	3225968	diploid	other	BARCSoySNP6K	1	TOP	CGCTTCCCTCAGCAAATCGCTGAACAGAGGGTGGTTACAGTAGATCACCGGAATCAATAC[A/G]CGCCGGAAACCGCCGTCCTCCTCCCCAACGTACACCGCCAAGTGCCCCTTCGGCACCGCC	CGCTTCCCTCAGCAAATCGCTGAACAGAGGGTGGTTACAGTAGATCACCGGAATCAATAC[A/G]CGCCGGAAACCGCCGTCCTCCTCCCCAACGTACACCGCCAAGTGCCCCTTCGGCACCGCC	892
Gm03_32720668_C_T-1_B_F_2179334344	Gm03_32720668_C_T	BOT	[T/C]	16674334	GAAATTAGTAGTACTAGGCACTAGCAAAGCCGAAATCGATCTAAGTACCA			1	3	32720668	diploid	other	BARCSoySNP6K	1	BOT	ACATTAGAAGGAAATTAGTAGTACTAGGCACTAGCAAAGCCGAAATCGATCTAAGTACCA[T/C]CGCGTTGACCTAGACCCTTGGTAAAGCAGCAACAAGAGTTAACATTCACCCATTGCTTCA	TGAAGCAATGGGTGAATGTTAACTCTTGTTGCTGCTTTACCAAGGGTCTAGGTCAACGCG[A/G]TGGTACTTAGATCGATTTCGGCTTTGCTAGTGCCTAGTACTACTAATTTCCTTCTAATGT	892
Gm03_33146650_C_T-1_T_R_2179334347	Gm03_33146650_C_T	TOP	[A/G]	41694341	TCAATCAATAGAAAAATGGAGACCTAACTTGGTGCCAGGGACTAGCTGAC			1	3	33146650	diploid	other	BARCSoySNP6K	1	BOT	AACATAGAACTGTATTTCCTTCGTCCACATAATCAGAGGCACCCCCAAACACCTTACCCA[T/C]GTCAGCTAGTCCCTGGCACCAAGTTAGGTCTCCATTTTTCTATTGATTGAAAAATGGACC	GGTCCATTTTTCAATCAATAGAAAAATGGAGACCTAACTTGGTGCCAGGGACTAGCTGAC[A/G]TGGGTAAGGTGTTTGGGGGTGCCTCTGATTATGTGGACGAAGGAAATACAGTTCTATGTT	892
Gm03_3334303_C_A-1_B_R_2179334161	Gm03_3334303_C_A	BOT	[T/G]	32682461	TCAATCGGCGAAGTACCTGTAGTATACGGCGGGAAAGCTGGGGGTGGTTT			1	3	3334303	diploid	other	BARCSoySNP6K	1	TOP	GAGCTATAATACCTCCACTCACTCTGGTACCGGCCTCTCCCCATACGAGGTCACTTATGG[A/C]AAACCACCCCCAGCTTTCCCGCCGTATACTACAGGTACTTCGCCGATTGAGGCTGCAGAC	GAGCTATAATACCTCCACTCACTCTGGTACCGGCCTCTCCCCATACGAGGTCACTTATGG[A/C]AAACCACCCCCAGCTTTCCCGCCGTATACTACAGGTACTTCGCCGATTGAGGCTGCAGAC	892
Gm03_33399114_A_G-1_T_F_2179334348	Gm03_33399114_A_G	TOP	[A/G]	18767305	TAAACCCAGTCAAACCAATGTGAGCAAAAATGGGTCAGCTGAGGTGTGCT			1	3	33399114	diploid	other	BARCSoySNP6K	1	TOP	CATGATGACCTAAACCCAGTCAAACCAATGTGAGCAAAAATGGGTCAGCTGAGGTGTGCT[A/G]CAAATTATTATAATCATGCCATGTGGAAGGTTCGTGGATGGATATGATATGCATTATCTT	CATGATGACCTAAACCCAGTCAAACCAATGTGAGCAAAAATGGGTCAGCTGAGGTGTGCT[A/G]CAAATTATTATAATCATGCCATGTGGAAGGTTCGTGGATGGATATGATATGCATTATCTT	892
Gm03_3365988_T_G-1_B_F_2179334162	Gm03_3365988_T_G	BOT	[T/G]	26637487	GTCAGCTACCTTGTTTAATGCTCTTTGTCTCCTGCTGCTATATGCTTCCC			1	3	3365988	diploid	other	BARCSoySNP6K	1	BOT	TGCCATCCAGGTCAGCTACCTTGTTTAATGCTCTTTGTCTCCTGCTGCTATATGCTTCCC[T/G]ATCAACCAACTCCCTCAGTGCCGCAACGAAGAAATCAAGGTGAAGAAGCACGACCAGTGC	GCACTGGTCGTGCTTCTTCACCTTGATTTCTTCGTTGCGGCACTGAGGGAGTTGGTTGAT[A/C]GGGAAGCATATAGCAGCAGGAGACAAAGAGCATTAAACAAGGTAGCTGACCTGGATGGCA	892
Gm03_345478_G_A-1_T_F_2179334090	Gm03_345478_G_A	TOP	[A/G]	36796371	CAAGAAGTATCATTTGCTTCGCCCACTGCAAAATCAATGATAATGAACTT			1	3	345478	diploid	other	BARCSoySNP6K	1	TOP	TGCATGGACTCAAGAAGTATCATTTGCTTCGCCCACTGCAAAATCAATGATAATGAACTT[A/G]CACTTGCACTTTTAGAAAATAAAAAATAGTACATGTTTGGTTTCAGTTTTATAAATGTTC	TGCATGGACTCAAGAAGTATCATTTGCTTCGCCCACTGCAAAATCAATGATAATGAACTT[A/G]CACTTGCACTTTTAGAAAATAAAAAATAGTACATGTTTGGTTTCAGTTTTATAAATGTTC	892
Gm03_34741364_A_G-1_B_R_2179334351	Gm03_34741364_A_G	BOT	[T/C]	23664329	CATGGAGTCCATTTTCTGGTTCATGGAGGACTATGTTTGGGCAAGGGAAG			1	3	34741364	diploid	other	BARCSoySNP6K	1	TOP	CGTTTGGAGGATGCCGTCGCCAAGCTTACCCAAGCTCAGGCTACCCTCACCCATGAACAC[A/G]CTTCCCTTGCCCAAACATAGTCCTCCATGAACCAGAAAATGGACTCCATGCTCGAGCATC	CGTTTGGAGGATGCCGTCGCCAAGCTTACCCAAGCTCAGGCTACCCTCACCCATGAACAC[A/G]CTTCCCTTGCCCAAACATAGTCCTCCATGAACCAGAAAATGGACTCCATGCTCGAGCATC	892
Gm03_34812071_A_G-1_B_R_2179334353	Gm03_34812071_A_G	BOT	[T/C]	20656381	AAGCAATGGCGGCATTGCTTACGTGGAAGACTTCTCGCCATTGGAAGTAG			1	3	34812071	diploid	other	BARCSoySNP6K	1	TOP	GCGAGACAGCTGATGTGGACGCTGTCTTGCTGCTCCCACTGGCGAGAAGCATGTTGTGTC[A/G]CTACTTCCAATGGCGAGAAGTCTTCCACGTAAGCAATGCCGCCATTGCTTCCTGCGAGAC	GCGAGACAGCTGATGTGGACGCTGTCTTGCTGCTCCCACTGGCGAGAAGCATGTTGTGTC[A/G]CTACTTCCAATGGCGAGAAGTCTTCCACGTAAGCAATGCCGCCATTGCTTCCTGCGAGAC	892
Gm03_3497393_A_C-1_B_R_2179334165	Gm03_3497393_A_C	BOT	[T/G]	41734424	CTTAATTCGGTGCAAAAGGACCATATGATTTCTTAGATGGGAGCATGGTG			1	3	3497393	diploid	other	BARCSoySNP6K	1	TOP	TCGGTATTTTCCAGTCAAACCAAGGTCTCCTCCACGAGAATGCCATTGCCACCCTTCCAC[A/C]CACCATGCTCCCATCTAAGAAATCATATGGTCCTTTTGCACCGAATTAAGGAAAATCCGG	TCGGTATTTTCCAGTCAAACCAAGGTCTCCTCCACGAGAATGCCATTGCCACCCTTCCAC[A/C]CACCATGCTCCCATCTAAGAAATCATATGGTCCTTTTGCACCGAATTAAGGAAAATCCGG	892
Gm03_35122599_C_T-1_T_R_2179334355	Gm03_35122599_C_T	TOP	[A/G]	38728351	CAACAAGTTATATCAAGCTTGTTGTGGGATAGATAAACAAATTTACCAAG			1	3	35122599	diploid	other	BARCSoySNP6K	1	BOT	TTTACAACACTCACCCATTTTGCTCAACCAATTAAACTAGCCCCCCCCCCCCCCCCCCCC[T/C]CTTGGTAAATTTGTTTATCTATCCCACAACAAGCTTGATATAACTTGTTGTAAATAAAAT	ATTTTATTTACAACAAGTTATATCAAGCTTGTTGTGGGATAGATAAACAAATTTACCAAG[A/G]GGGGGGGGGGGGGGGGGGGGCTAGTTTAATTGGTTGAGCAAAATGGGTGAGTGTTGTAAA	892
Gm03_35201990_G_A-1_B_R_2179334357	Gm03_35201990_G_A	BOT	[T/C]	28634390	ACAAATTTCGAAGAATGAACTCATCCTCTCAGGTAGCGTCATCAATAGAC			1	3	35201990	diploid	other	BARCSoySNP6K	1	TOP	TTAATTTGATAGAAAAAAATTGAGATGGGGTAGAAGAAGAAAGGGCTAATATAATGAAAA[A/G]GTCTATTGATGACGCTACCTGAGAGGATGAGTTCATTCTTCGAAATTTGTTCCCCGTTTT	TTAATTTGATAGAAAAAAATTGAGATGGGGTAGAAGAAGAAAGGGCTAATATAATGAAAA[A/G]GTCTATTGATGACGCTACCTGAGAGGATGAGTTCATTCTTCGAAATTTGTTCCCCGTTTT	892
Gm03_35330372_G_T-1_T_R_2179334359	Gm03_35330372_G_T	TOP	[A/C]	30697363	GTAATACAACAATCACATGCATTTGAAGTATTATTCACTTGCTCATTTAA			1	3	35330372	diploid	other	BARCSoySNP6K	1	BOT	ATCGGAAAATAAATACCTACAAAACTTTAGTTTTTATTTGATTATTAATGAGTTCAAGTA[T/G]TTAAATGAGCAAGTGAATAATACTTCAAATGCATGTGATTGTTGTATTACAAAGTGTATA	TATACACTTTGTAATACAACAATCACATGCATTTGAAGTATTATTCACTTGCTCATTTAA[A/C]TACTTGAACTCATTAATAATCAAATAAAAACTAAAGTTTTGTAGGTATTTATTTTCCGAT	892
Gm03_3541095_G_A-0_B_R_2177933789	Gm03_3541095_G_A	BOT	[T/C]	34748362	TGACTCGTGTAGCCCCATACTTTTTAATGTGTTTGGCTGGATATTTTAAC			1	3	3541095	diploid	Glycine max	BARC	0	TOP	CAACCCATCTTGACCATATTTATTATGATGGGTAAATAAGACAAATTGAAATGGTCAACA[A/G]GTTAAAATATCCAGCCAAACACATTAAAAAGTATGGGGCTACACGAGTCAAACTGTCAAA	CAACCCATCTTGACCATATTTATTATGATGGGTAAATAAGACAAATTGAAATGGTCAACA[A/G]GTTAAAATATCCAGCCAAACACATTAAAAAGTATGGGGCTACACGAGTCAAACTGTCAAA	907
Gm03_35516341_C_T-1_B_F_2179334360	Gm03_35516341_C_T	BOT	[T/C]	57686384	TTTACCACCATTTTAGTTTGTGGGTTCCTCATTTCCACAACATAATTGTG			1	3	35516341	diploid	other	BARCSoySNP6K	1	BOT	TCATTATTAATTTACCACCATTTTAGTTTGTGGGTTCCTCATTTCCACAACATAATTGTG[T/C]ATTTATGCAAGATAGGATTAAGCTGAAGCATTCAACCTGTTTTCAATTATTGCAAAGACA	TGTCTTTGCAATAATTGAAAACAGGTTGAATGCTTCAGCTTAATCCTATCTTGCATAAAT[A/G]CACAATTATGTTGTGGAAATGAGGAACCCACAAACTAAAATGGTGGTAAATTAATAATGA	892
Gm03_35556758_C_T-1_B_F_2179334362	Gm03_35556758_C_T	BOT	[T/C]	60666471	AACTAAAACTTGAGCCAGAGTACAAGAAGCGAGTGAGTAAGAACCTTGAG			1	3	35556758	diploid	other	BARCSoySNP6K	1	BOT	CCTCTGTGATAACTAAAACTTGAGCCAGAGTACAAGAAGCGAGTGAGTAAGAACCTTGAG[T/C]GGCGAAGGTTGGGTTAGAGTGAACGACGAACGTGCCTCACTGCATCATTGAGTGAGAGTG	CACTCTCACTCAATGATGCAGTGAGGCACGTTCGTCGTTCACTCTAACCCAACCTTCGCC[A/G]CTCAAGGTTCTTACTCACTCGCTTCTTGTACTCTGGCTCAAGTTTTAGTTATCACAGAGG	892
Gm03_3562176_C_T-1_B_F_2179334166	Gm03_3562176_C_T	BOT	[T/C]	30644303	CCCCCTTCCTTTAGTTGGGGGTGAGTGATTTTTCCAGAAGGGTAGTGTAT			1	3	3562176	diploid	other	BARCSoySNP6K	1	BOT	AAGAGGCATGCCCCCTTCCTTTAGTTGGGGGTGAGTGATTTTTCCAGAAGGGTAGTGTAT[T/C]TTTTTAAAGATGACATTTTTAGAAAACAAATTGAAGAAGGGGGTGAATAAGCAAAGAAGG	CCTTCTTTGCTTATTCACCCCCTTCTTCAATTTGTTTTCTAAAAATGTCATCTTTAAAAA[A/G]ATACACTACCCTTCTGGAAAAATCACTCACCCCCAACTAAAGGAAGGGGGCATGCCTCTT	892
Gm03_35712315_A_G-1_T_F_2179334364	Gm03_35712315_A_G	TOP	[A/G]	48789406	CTGCAAACACACACCGCATGAAATTAGATGTCCCGCGATTTAACGGTACT			1	3	35712315	diploid	other	BARCSoySNP6K	1	TOP	CCCACTGTCCCTGCAAACACACACCGCATGAAATTAGATGTCCCGCGATTTAACGGTACT[A/G]ACCCCCTAGGTTGGGTTTTCAAAATCAATTAGTTTTTCGAATATCACCGTACACCGAAAA	CCCACTGTCCCTGCAAACACACACCGCATGAAATTAGATGTCCCGCGATTTAACGGTACT[A/G]ACCCCCTAGGTTGGGTTTTCAAAATCAATTAGTTTTTCGAATATCACCGTACACCGAAAA	892
Gm03_35797299_A_G-1_B_R_2179334367	Gm03_35797299_A_G	BOT	[T/C]	47655454	GTTGGTCAAGCAAGAGACCGTTTTTGGATGAGAGTAACAACAAATTACAA			1	3	35797299	diploid	other	BARCSoySNP6K	1	TOP	TTTTTGTCATCGTGATTTCAATTGATTCATAGCTCATTCGCGTAGTTCCCCTCGAAATTT[A/G]TTGTAATTTGTTGTTACTCTCATCCAAAAACGGTCTCTTGCTTGACCAACACCAACAATT	TTTTTGTCATCGTGATTTCAATTGATTCATAGCTCATTCGCGTAGTTCCCCTCGAAATTT[A/G]TTGTAATTTGTTGTTACTCTCATCCAAAAACGGTCTCTTGCTTGACCAACACCAACAATT	892
Gm03_35913889_T_C-1_B_F_2179334368	Gm03_35913889_T_C	BOT	[T/C]	68803380	GATAAGGTCAAATCCTTGCCTGAACAGTCACCTGTTTCCTTCCAACAATT			1	3	35913889	diploid	other	BARCSoySNP6K	1	BOT	TCCAGTAGCTGATAAGGTCAAATCCTTGCCTGAACAGTCACCTGTTTCCTTCCAACAATT[T/C]GCTGGCTTTGTACCCGTTGATGACAAGAACCAGAGAGCTCTTTTTTACTACTTTGTTGAA	TTCAACAAAGTAGTAAAAAAGAGCTCTCTGGTTCTTGTCATCAACGGGTACAAAGCCAGC[A/G]AATTGTTGGAAGGAAACAGGTGACTGTTCAGGCAAGGATTTGACCTTATCAGCTACTGGA	892
Gm03_35968599_G_A-1_T_F_2179334370	Gm03_35968599_G_A	TOP	[A/G]	31638423	GACAACTCCATGCATGTTCAATAAGGTATGAAAGTGTTCCCGCTAGCGAC			1	3	35968599	diploid	other	BARCSoySNP6K	1	TOP	AAAGAGCGAAGACAACTCCATGCATGTTCAATAAGGTATGAAAGTGTTCCCGCTAGCGAC[A/G]AAAATTTTGGCCAATGAAGACCTCAATTTTTGAGATGTCAGGCAACAGCTTTGCAAAGAT	AAAGAGCGAAGACAACTCCATGCATGTTCAATAAGGTATGAAAGTGTTCCCGCTAGCGAC[A/G]AAAATTTTGGCCAATGAAGACCTCAATTTTTGAGATGTCAGGCAACAGCTTTGCAAAGAT	892
Gm03_36018412_T_C-1_B_F_2179334372	Gm03_36018412_T_C	BOT	[T/C]	15771450	TTGATTATATTTTCATTTTGATAGAATATAATTTAGTTTTAGCTATGGTT			1	3	36018412	diploid	other	BARCSoySNP6K	1	BOT	TGAATTGTGATTGATTATATTTTCATTTTGATAGAATATAATTTAGTTTTAGCTATGGTT[T/C]AATCATTGTTAAATTATTGAATGTGTTAAGTTAGTTAAACTATATATTAAATATCTTATA	TATAAGATATTTAATATATAGTTTAACTAACTTAACACATTCAATAATTTAACAATGATT[A/G]AACCATAGCTAAAACTAAATTATATTCTATCAAAATGAAAATATAATCAATCACAATTCA	892
Gm03_36058927_T_C-1_T_R_2179334375	Gm03_36058927_T_C	TOP	[A/G]	24755423	ATTGTTGGCAGTGGACCAGCTTGGAGAATTTGAGCAGAATATAAGTCCAA			1	3	36058927	diploid	other	BARCSoySNP6K	1	BOT	AATCATTGTTGCGCCATTTTATGCCTAAGGGATGCCACTGCCAAATTCTTTGTCATTGTT[T/C]TTGGACTTATATTCTGCTCAAATTCTCCAAGCTGGTCCACTGCCAACAATGAAGTTGTGG	CCACAACTTCATTGTTGGCAGTGGACCAGCTTGGAGAATTTGAGCAGAATATAAGTCCAA[A/G]AACAATGACAAAGAATTTGGCAGTGGCATCCCTTAGGCATAAAATGGCGCAACAATGATT	892
Gm03_36178327_G_A-1_T_F_2179334378	Gm03_36178327_G_A	TOP	[A/G]	44614453	GAAATTCAACAAGTTTACACAAATTCATAGATAACTATCAAGTTGCTCGT			1	3	36178327	diploid	other	BARCSoySNP6K	1	TOP	TCATCGATGAGAAATTCAACAAGTTTACACAAATTCATAGATAACTATCAAGTTGCTCGT[A/G]CTTGTCTAAATATTTTAACAGTTGAGTTTTTCATCAATGATGAATGCTGATCCACTCTGT	TCATCGATGAGAAATTCAACAAGTTTACACAAATTCATAGATAACTATCAAGTTGCTCGT[A/G]CTTGTCTAAATATTTTAACAGTTGAGTTTTTCATCAATGATGAATGCTGATCCACTCTGT	892
Gm03_3618454_G_T-1_B_F_2179334168	Gm03_3618454_G_T	BOT	[T/G]	13706448	GGTTTTCGGGGTCTCTGTGACAGTATTTACCCCAACAAAACCCCAACCAT			1	3	3618454	diploid	other	BARCSoySNP6K	1	BOT	GCATCATCAAGGTTTTCGGGGTCTCTGTGACAGTATTTACCCCAACAAAACCCCAACCAT[T/G]ACCACAATTTAAAACCTTGTTTTCTACCGCGACCCAAATTTCATCTAATAAACAAAGCAC	GTGCTTTGTTTATTAGATGAAATTTGGGTCGCGGTAGAAAACAAGGTTTTAAATTGTGGT[A/C]ATGGTTGGGGTTTTGTTGGGGTAAATACTGTCACAGAGACCCCGAAAACCTTGATGATGC	892
Gm03_36386316_G_A-1_T_F_2179334380	Gm03_36386316_G_A	TOP	[A/G]	62692335	CAAAGAGTACTGTAACGAGAGAAGAAAACGAAAACGCTTTTAAAAATTAA			1	3	36386316	diploid	other	BARCSoySNP6K	1	TOP	GAAGAAGACGCAAAGAGTACTGTAACGAGAGAAGAAAACGAAAACGCTTTTAAAAATTAA[A/G]TAAATGACATTTTTACCACTTCACATAATTTGTTGGGTATACTAGCAATAGTGCTGGTGC	GAAGAAGACGCAAAGAGTACTGTAACGAGAGAAGAAAACGAAAACGCTTTTAAAAATTAA[A/G]TAAATGACATTTTTACCACTTCACATAATTTGTTGGGTATACTAGCAATAGTGCTGGTGC	892
Gm03_36396038_A_C-1_T_F_2179334382	Gm03_36396038_A_C	TOP	[A/C]	67714395	TGTCTGACAGACCCAAATTCCTTTTTTATTACCATTCTATTTTGGTTAGA			1	3	36396038	diploid	other	BARCSoySNP6K	1	TOP	GTCACACGGTTGTCTGACAGACCCAAATTCCTTTTTTATTACCATTCTATTTTGGTTAGA[A/C]AAAGCCCGTGCATTTATTTTGGGCTTTCATATGTTCGTTCATCGGGTTGTAGACTTTTAT	GTCACACGGTTGTCTGACAGACCCAAATTCCTTTTTTATTACCATTCTATTTTGGTTAGA[A/C]AAAGCCCGTGCATTTATTTTGGGCTTTCATATGTTCGTTCATCGGGTTGTAGACTTTTAT	892
Gm03_36438792_G_T-1_B_F_2179334384	Gm03_36438792_G_T	BOT	[T/G]	63674478	GACTTGTTATTTGGAAGTACTTCTGCGGGTGAGTTTAATTATAAAAGAAT			1	3	36438792	diploid	other	BARCSoySNP6K	1	BOT	CGGCTGTGACGACTTGTTATTTGGAAGTACTTCTGCGGGTGAGTTTAATTATAAAAGAAT[T/G]ACGCGTGAGCATAGCAAAATCACCATCAAGTAACTAGTTACCGACAACATGCGACAGTAA	TTACTGTCGCATGTTGTCGGTAACTAGTTACTTGATGGTGATTTTGCTATGCTCACGCGT[A/C]ATTCTTTTATAATTAAACTCACCCGCAGAAGTACTTCCAAATAACAAGTCGTCACAGCCG	892
Gm03_36489202_C_T-1_B_F_2179334386	Gm03_36489202_C_T	BOT	[T/C]	21791433	TTTTGTCCATTCTTTTAAATTAACTATCCACTTTTCCACTGATACAGTTT			1	3	36489202	diploid	other	BARCSoySNP6K	1	BOT	TTACTCTGATTTTTGTCCATTCTTTTAAATTAACTATCCACTTTTCCACTGATACAGTTT[T/C]CATATACACATTTCTGTCATATATATTTTTTATAATGGTAATAGTGTATTTTTTTTTTAA	TTAAAAAAAAAATACACTATTACCATTATAAAAAATATATATGACAGAAATGTGTATATG[A/G]AAACTGTATCAGTGGAAAAGTGGATAGTTAATTTAAAAGAATGGACAAAAATCAGAGTAA	892
Gm03_3659662_A_G-1_T_F_2179334170	Gm03_3659662_A_G	TOP	[A/G]	48743409	AGCAGTTAGAATATCTCGGGCACATGGTAACTGGTAATGGGGTCACACCG			1	3	3659662	diploid	other	BARCSoySNP6K	1	TOP	TTCGCACAACAGCAGTTAGAATATCTCGGGCACATGGTAACTGGTAATGGGGTCACACCG[A/G]TACCGGAGAAAGTACAGGTTATATAGCAGTGGCCAACACCTCGCACCCCACGAGCTCTGA	TTCGCACAACAGCAGTTAGAATATCTCGGGCACATGGTAACTGGTAATGGGGTCACACCG[A/G]TACCGGAGAAAGTACAGGTTATATAGCAGTGGCCAACACCTCGCACCCCACGAGCTCTGA	892
Gm03_36634361_G_A-1_T_F_2179334390	Gm03_36634361_G_A	TOP	[A/G]	52719358	TCTGGCATGTCAGTTAAGGACCTGGCTGGCATGGATTCTTCATCATCTCC			1	3	36634361	diploid	other	BARCSoySNP6K	1	TOP	GGAATTGTAATCTGGCATGTCAGTTAAGGACCTGGCTGGCATGGATTCTTCATCATCTCC[A/G]TGTTCAGATGCAGAGCTAGCAGCATCTATCTCCTTCCCTGGACACTCATCTTGGACACAT	GGAATTGTAATCTGGCATGTCAGTTAAGGACCTGGCTGGCATGGATTCTTCATCATCTCC[A/G]TGTTCAGATGCAGAGCTAGCAGCATCTATCTCCTTCCCTGGACACTCATCTTGGACACAT	892
Gm03_36714581_T_C-1_T_R_2179334393	Gm03_36714581_T_C	TOP	[A/G]	52790407	GCGTTGGAAAGAATTCAGGATAACTCGAAGAGGTCCAAGAAGCTGCCAAA			1	3	36714581	diploid	other	BARCSoySNP6K	1	BOT	CAACCTTGCAGGAGAAACCTGCGACGGAAGGAGATCAACCTTTGTGGCCACAAGAACAAG[T/C]TTTGGCAGCTTCTTGGACCTCTTCGAGTTATCCTGAATTCTTTCCAACGCCTGGAACAAC	GTTGTTCCAGGCGTTGGAAAGAATTCAGGATAACTCGAAGAGGTCCAAGAAGCTGCCAAA[A/G]CTTGTTCTTGTGGCCACAAAGGTTGATCTCCTTCCGTCGCAGGTTTCTCCTGCAAGGTTG	892
Gm03_36816006_A_G-1_T_F_2179334394	Gm03_36816006_A_G	TOP	[A/G]	56695472	ACGAAGTTCTTCAAAGCTATCCATTTAACTATCTACTTCCACGAATACAA			1	3	36816006	diploid	other	BARCSoySNP6K	1	TOP	ATCCTCTAACACGAAGTTCTTCAAAGCTATCCATTTAACTATCTACTTCCACGAATACAA[A/G]GTTCAAAATCATCACATAATTCAAATACAAAAAACACACAAGAAGTGATTTATCACATTC	ATCCTCTAACACGAAGTTCTTCAAAGCTATCCATTTAACTATCTACTTCCACGAATACAA[A/G]GTTCAAAATCATCACATAATTCAAATACAAAAAACACACAAGAAGTGATTTATCACATTC	892
Gm03_36863476_C_A-1_B_R_2179334397	Gm03_36863476_C_A	BOT	[T/G]	10649346	CTTTTGACTTTGTAATGGTTTTGGGCACCCACTTGTGTCCTCTTCCTTTT			1	3	36863476	diploid	other	BARCSoySNP6K	1	TOP	CTTTGGGGGTTGGAGTTATTGTGATAGTCTATTTAGTAATATTCATTTTTTAAAAATCAG[A/C]AAAAGGAAGAGGACACAAGTGGGTGCCCAAAACCATTACAAAGTCAAAAGAGAAGATCGT	CTTTGGGGGTTGGAGTTATTGTGATAGTCTATTTAGTAATATTCATTTTTTAAAAATCAG[A/C]AAAAGGAAGAGGACACAAGTGGGTGCCCAAAACCATTACAAAGTCAAAAGAGAAGATCGT	892
Gm03_36969159_A_G-1_B_R_2179334399	Gm03_36969159_A_G	BOT	[T/C]	43788355	CCCCTTGAAGTAGACTAACTAATACTGATAGTTAATATTGTGTTAAATTC			1	3	36969159	diploid	other	BARCSoySNP6K	1	TOP	AATTGGGATATAAAGGTGTTTCATAACTTTGCACCAACAGTATTTTGAAGATTTAAATTG[A/G]GAATTTAACACAATATTAACTATCAGTATTAGTTAGTCTACTTCAAGGGGCTAATCATAT	AATTGGGATATAAAGGTGTTTCATAACTTTGCACCAACAGTATTTTGAAGATTTAAATTG[A/G]GAATTTAACACAATATTAACTATCAGTATTAGTTAGTCTACTTCAAGGGGCTAATCATAT	892
Gm03_3701709_G_A-0_B_R_2177933791	Gm03_3701709_G_A	BOT	[T/C]	11723491	AACTTTCACTATGACTATGGTAACTTGACCAAGGTCGTGGTCCATCTGTG			1	3	3701709	diploid	Glycine max	BARC	0	TOP	AAAAGATAAAAGTTTCTCTTCAAAACCCATTATTACAAAACCTAATTTGAGTGATTATCA[A/G]CACAGATGGACCACGACCTTGGTCAAGTTACCATAGTCATAGTGAAAGTTTGTTGAAATC	AAAAGATAAAAGTTTCTCTTCAAAACCCATTATTACAAAACCTAATTTGAGTGATTATCA[A/G]CACAGATGGACCACGACCTTGGTCAAGTTACCATAGTCATAGTGAAAGTTTGTTGAAATC	907
Gm03_37024877_C_T-1_B_F_2179334400	Gm03_37024877_C_T	BOT	[T/C]	16712422	CTATGTTATGACTGCACACATGTGAAGTGAAGTAGAGACTATTCAGTCCA			1	3	37024877	diploid	other	BARCSoySNP6K	1	BOT	GTGTGGTGTCCTATGTTATGACTGCACACATGTGAAGTGAAGTAGAGACTATTCAGTCCA[T/C]AGCAGCTGTTTCTAGTGTGTGTGTCATTGCATTCCTCATCCTTTTCCTCTTTTTTCACGC	GCGTGAAAAAAGAGGAAAAGGATGAGGAATGCAATGACACACACACTAGAAACAGCTGCT[A/G]TGGACTGAATAGTCTCTACTTCACTTCACATGTGTGCAGTCATAACATAGGACACCACAC	892
Gm03_37146641_T_C-1_B_F_2179334402	Gm03_37146641_T_C	BOT	[T/C]	59640358	TTATGACCTTTGTCGTTATCGTTATTGTCACCACCATGGCGTAACACCAT			1	3	37146641	diploid	other	BARCSoySNP6K	1	BOT	ATCTTTGTTGTTATGACCTTTGTCGTTATCGTTATTGTCACCACCATGGCGTAACACCAT[T/C]GCCGCCACCACCACCTCTGTTGTCAGAATCGTCATCGTCGTTGTATAGCGGTGGTAGTGG	CCACTACCACCGCTATACAACGACGATGACGATTCTGACAACAGAGGTGGTGGTGGCGGC[A/G]ATGGTGTTACGCCATGGTGGTGACAATAACGATAACGACAAAGGTCATAACAACAAAGAT	892
Gm03_37245981_T_C-1_T_R_2179334405	Gm03_37245981_T_C	TOP	[A/G]	58754429	CACCACGGAAGAGAGACTCACAGATTTCTTTCTTTCAGGAGGAAGGAGGT			1	3	37245981	diploid	other	BARCSoySNP6K	1	BOT	AAAAATTTTCATTATTTTTATTTTATTTTAAAAAAATTAAAAAACTAAAAAAACAAAGAC[T/C]ACCTCCTTCCTCCTGAAAGAAAGAAATCTGTGAGTCTCTCTTCCGTGGTGTCCTCTTTCC	GGAAAGAGGACACCACGGAAGAGAGACTCACAGATTTCTTTCTTTCAGGAGGAAGGAGGT[A/G]GTCTTTGTTTTTTTAGTTTTTTAATTTTTTTAAAATAAAATAAAAATAATGAAAATTTTT	892
Gm03_37286104_T_C-1_T_R_2179334407	Gm03_37286104_T_C	TOP	[A/G]	23755440	CTCATGCTCTAATCTTTTTTTCTGACTCAGTGTCTTGGCTGCTGATCTGC			1	3	37286104	diploid	other	BARCSoySNP6K	1	BOT	CAAAAACAAAAAAGGAAAAAACAAGAAGAACCCATCAAAGTTACCACAATATGGGACCAA[T/C]GCAGATCAGCAGCCAAGACACTGAGTCAGAAAAAAAGATTAGAGCATGAGATCAAGGCAG	CTGCCTTGATCTCATGCTCTAATCTTTTTTTCTGACTCAGTGTCTTGGCTGCTGATCTGC[A/G]TTGGTCCCATATTGTGGTAACTTTGATGGGTTCTTCTTGTTTTTTCCTTTTTTGTTTTTG	892
Gm03_37326508_A_G-1_T_F_2179334408	Gm03_37326508_A_G	TOP	[A/G]	26659482	TTCTTCTGATGAACTACAGTGACTTGTGGTGCCTCAATTGGAGGCAAGCA			1	3	37326508	diploid	other	BARCSoySNP6K	1	TOP	TACATTGTGCTTCTTCTGATGAACTACAGTGACTTGTGGTGCCTCAATTGGAGGCAAGCA[A/G]TAAATTCAAGTGCCAAAGCTTACAAATTCAAAAACAAAGCATTGAAAGAAAGAATAAAAT	TACATTGTGCTTCTTCTGATGAACTACAGTGACTTGTGGTGCCTCAATTGGAGGCAAGCA[A/G]TAAATTCAAGTGCCAAAGCTTACAAATTCAAAAACAAAGCATTGAAAGAAAGAATAAAAT	892
Gm03_37366357_C_A-1_B_R_2179334411	Gm03_37366357_C_A	BOT	[T/G]	60668304	GTATGATAGATGCAAGGATAGTAATGTGTTAGCACATCCTTGAACCCAAT			1	3	37366357	diploid	other	BARCSoySNP6K	1	TOP	TTCAACTTAAAGTTAAAAGAAGTAACATTTGTCATAATGCCACAGCTAGAGATTCTACCT[A/C]ATTGGGTTCAAGGATGTGCTAACACATTACTATCCTTGCATCTATCATACTGCCTCAATC	TTCAACTTAAAGTTAAAAGAAGTAACATTTGTCATAATGCCACAGCTAGAGATTCTACCT[A/C]ATTGGGTTCAAGGATGTGCTAACACATTACTATCCTTGCATCTATCATACTGCCTCAATC	892
Gm03_37432542_C_A-1_B_R_2179334413	Gm03_37432542_C_A	BOT	[T/G]	37661389	TATAGTTTTCCACAATTCTGGGATTCATATTTATCATTAAGAGTGTATTT			1	3	37432542	diploid	other	BARCSoySNP6K	1	TOP	TATTGAAGTATTTGAAATTCTTAGAATTTAAAATTTTTCAGAATTTTAAATTTTTCCATC[A/C]AAATACACTCTTAATGATAAATATGAATCCCAGAATTGTGGAAAACTATAGGGTTCGAAA	TATTGAAGTATTTGAAATTCTTAGAATTTAAAATTTTTCAGAATTTTAAATTTTTCCATC[A/C]AAATACACTCTTAATGATAAATATGAATCCCAGAATTGTGGAAAACTATAGGGTTCGAAA	892
Gm03_37488779_G_A-1_T_F_2179334414	Gm03_37488779_G_A	TOP	[A/G]	29710466	TTCAACCCAACTAGATAAACCATCGCTACACACAAACACTAGTAGCCAAC			1	3	37488779	diploid	other	BARCSoySNP6K	1	TOP	TGTGTCTCACTTCAACCCAACTAGATAAACCATCGCTACACACAAACACTAGTAGCCAAC[A/G]CCATCGTCAATGACCATGGTGCAGGGAAGAAGATGTGATGTAGTTGAGATGAGGAAGGAG	TGTGTCTCACTTCAACCCAACTAGATAAACCATCGCTACACACAAACACTAGTAGCCAAC[A/G]CCATCGTCAATGACCATGGTGCAGGGAAGAAGATGTGATGTAGTTGAGATGAGGAAGGAG	892
Gm03_37654429_G_T-1_B_F_2179334418	Gm03_37654429_G_T	BOT	[T/G]	48616454	TGTTTTTCATGTCATCGTTTAGGGAAAGCCAGCCTAATTTGTACCACACA			1	3	37654429	diploid	other	BARCSoySNP6K	1	BOT	ATGTATGGGATGTTTTTCATGTCATCGTTTAGGGAAAGCCAGCCTAATTTGTACCACACA[T/G]GTAAGAAAGAAAGAAAGAAATTCTGGTGCCACAAAGTAGTAGGAGTATCTCTCTCTCTCT	AGAGAGAGAGAGATACTCCTACTACTTTGTGGCACCAGAATTTCTTTCTTTCTTTCTTAC[A/C]TGTGTGGTACAAATTAGGCTGGCTTTCCCTAAACGATGACATGAAAAACATCCCATACAT	892
Gm03_37711069_G_A-1_T_F_2179334420	Gm03_37711069_G_A	TOP	[A/G]	50621413	TCAAGCTTCCACACACAGGATCCTTTAGAGCTAGGAAGCATAGACACCCC			1	3	37711069	diploid	other	BARCSoySNP6K	1	TOP	AACACCCTCATCAAGCTTCCACACACAGGATCCTTTAGAGCTAGGAAGCATAGACACCCC[A/G]GTCTCTTGTCGTGTCCGGTGTCCGGTGTCCGGTGTCCGACATGACACGACACCGACACCA	AACACCCTCATCAAGCTTCCACACACAGGATCCTTTAGAGCTAGGAAGCATAGACACCCC[A/G]GTCTCTTGTCGTGTCCGGTGTCCGGTGTCCGGTGTCCGACATGACACGACACCGACACCA	892
Gm03_37773419_C_T-1_B_F_2179334422	Gm03_37773419_C_T	BOT	[T/C]	72703333	TAGGTGCTTTCCATCGTAATCCATTCTGGAAAGGTTATAAGAGAGAGAGA			1	3	37773419	diploid	other	BARCSoySNP6K	1	BOT	AAGTGAAGGCTAGGTGCTTTCCATCGTAATCCATTCTGGAAAGGTTATAAGAGAGAGAGA[T/C]TACTGTTCACCTTCACCAATCTAACGCCCCTCACTTAACCTTCCTAAAAGGATTCTTAGC	GCTAAGAATCCTTTTAGGAAGGTTAAGTGAGGGGCGTTAGATTGGTGAAGGTGAACAGTA[A/G]TCTCTCTCTCTTATAACCTTTCCAGAATGGATTACGATGGAAAGCACCTAGCCTTCACTT	892
Gm03_37819433_T_C-1_B_F_2179334424	Gm03_37819433_T_C	BOT	[T/C]	26687344	TGAAGCCAGAGATTAACACAGTGGTGGGAACTAACAGGTTGGTCAACGAA			1	3	37819433	diploid	other	BARCSoySNP6K	1	BOT	TTTGAAAAGGTGAAGCCAGAGATTAACACAGTGGTGGGAACTAACAGGTTGGTCAACGAA[T/C]CAGACATTCCAAATCTACGTTACCTCCAAGCTGTCGTGAAGGAAGTTTTAAGACTCCATC	GATGGAGTCTTAAAACTTCCTTCACGACAGCTTGGAGGTAACGTAGATTTGGAATGTCTG[A/G]TTCGTTGACCAACCTGTTAGTTCCCACCACTGTGTTAATCTCTGGCTTCACCTTTTCAAA	892
Gm03_37902930_C_T-1_B_F_2179334426	Gm03_37902930_C_T	BOT	[T/C]	24759503	ATCTTCTTCACGGCCAAAATCTTCAACAAAAAACCAAAGAAAAAAGATGT			1	3	37902930	diploid	other	BARCSoySNP6K	1	BOT	CGCCATGTTTATCTTCTTCACGGCCAAAATCTTCAACAAAAAACCAAAGAAAAAAGATGT[T/C]ATATAACTTGAAAGCAACAGTTTGAAATCTGAAAGTGATAAAAAAGATTAGTATTTGAAA	TTTCAAATACTAATCTTTTTTATCACTTTCAGATTTCAAACTGTTGCTTTCAAGTTATAT[A/G]ACATCTTTTTTCTTTGGTTTTTTGTTGAAGATTTTGGCCGTGAAGAAGATAAACATGGCG	892
Gm03_37963252_A_G-1_T_F_2179334428	Gm03_37963252_A_G	TOP	[A/G]	37690402	TTTTAGAGTTCCCACTTTCCATTGTCTTCTCTTTCTCTTTAGGGCAAAGG			1	3	37963252	diploid	other	BARCSoySNP6K	1	TOP	CAAGAGTCGTTTTTAGAGTTCCCACTTTCCATTGTCTTCTCTTTCTCTTTAGGGCAAAGG[A/G]GCAATTGATGAGGAAGGAATAACATTCAAGGCCAGCTGGAACTAAAAAGGGATTTTTTTT	CAAGAGTCGTTTTTAGAGTTCCCACTTTCCATTGTCTTCTCTTTCTCTTTAGGGCAAAGG[A/G]GCAATTGATGAGGAAGGAATAACATTCAAGGCCAGCTGGAACTAAAAAGGGATTTTTTTT	892
Gm03_38069022_A_G-1_B_R_2179334431	Gm03_38069022_A_G	BOT	[T/C]	21774426	CATAGAAGACAAAAGAGATGATAATTGACACAAGAAAAAAGTTCTTCCAA			1	3	38069022	diploid	other	BARCSoySNP6K	1	TOP	TTTAATTTGATTTCTAGATCAAAAGGCATTTAAACCAAACATCAAATAAAAATGTAATGA[A/G]TTGGAAGAACTTTTTTCTTGTGTCAATTATCATCTCTTTTGTCTTCTATGTGAACGGGAG	TTTAATTTGATTTCTAGATCAAAAGGCATTTAAACCAAACATCAAATAAAAATGTAATGA[A/G]TTGGAAGAACTTTTTTCTTGTGTCAATTATCATCTCTTTTGTCTTCTATGTGAACGGGAG	892
Gm03_38121627_T_C-1_T_R_2179334433	Gm03_38121627_T_C	TOP	[A/G]	46617347	TCTGATTGCTTTCCTTTTCCAGGATACGACGTTGATTCCAATCGTGTGCA			1	3	38121627	diploid	other	BARCSoySNP6K	1	BOT	AAATTATTATCTTTTTTAGAGTAAGAGCATTTGTATTAAGAAGATTCAGAGATTCTTTTG[T/C]TGCACACGATTGGAATCAACGTCGTATCCTGGAAAAGGAAAGCAATCAGAATTTTCTACA	TGTAGAAAATTCTGATTGCTTTCCTTTTCCAGGATACGACGTTGATTCCAATCGTGTGCA[A/G]CAAAAGAATCTCTGAATCTTCTTAATACAAATGCTCTTACTCTAAAAAAGATAATAATTT	892
Gm03_38173815_A_C-1_T_F_2179334434	Gm03_38173815_A_C	TOP	[A/C]	44780329	TTCTCGTCGGAGATGTAGGGGATCTCGACGGTGCCGTCGACCTTGAGAAG			1	3	38173815	diploid	other	BARCSoySNP6K	1	TOP	CTCGTCGGCGTTCTCGTCGGAGATGTAGGGGATCTCGACGGTGCCGTCGACCTTGAGAAG[A/C]GAGGTTCCCAGGGTGTCTTTGGCCTCTCCCTGCCAATTGAGAGTGAGGCTGATCTCGTAG	CTCGTCGGCGTTCTCGTCGGAGATGTAGGGGATCTCGACGGTGCCGTCGACCTTGAGAAG[A/C]GAGGTTCCCAGGGTGTCTTTGGCCTCTCCCTGCCAATTGAGAGTGAGGCTGATCTCGTAG	892
Gm03_38263112_A_G-1_B_R_2179334437	Gm03_38263112_A_G	BOT	[T/C]	29680370	TTTTGGCGATTTAAATTCACAATTTGTGATGATTTTTATTACAGAAGAGA			1	3	38263112	diploid	other	BARCSoySNP6K	1	TOP	ACTATGAGTATATTAGCAACTAACACCATAAATATTTAGACAAAAAAATCACCACAAATT[A/G]TCTCTTCTGTAATAAAAATCATCACAAATTGTGAATTTAAATCGCCAAAAATAGACTAAA	ACTATGAGTATATTAGCAACTAACACCATAAATATTTAGACAAAAAAATCACCACAAATT[A/G]TCTCTTCTGTAATAAAAATCATCACAAATTGTGAATTTAAATCGCCAAAAATAGACTAAA	892
Gm03_3828735_G_A-1_T_F_2179334172	Gm03_3828735_G_A	TOP	[A/G]	55640413	TGCCACCAAAACAAAGAAAAAAAGTACCCCTTCGGAAAACAAGGTCTACT			1	3	3828735	diploid	other	BARCSoySNP6K	1	TOP	CATCCCTGCTTGCCACCAAAACAAAGAAAAAAAGTACCCCTTCGGAAAACAAGGTCTACT[A/G]CTTGAGAAGTGATGAGATTAACATAGAGCTTGATGTCTTCTAGCTTGGACACACAACATC	CATCCCTGCTTGCCACCAAAACAAAGAAAAAAAGTACCCCTTCGGAAAACAAGGTCTACT[A/G]CTTGAGAAGTGATGAGATTAACATAGAGCTTGATGTCTTCTAGCTTGGACACACAACATC	892
Gm03_38367581_G_A-1_B_R_2179334439	Gm03_38367581_G_A	BOT	[T/C]	74769501	GCAATTTGTTTCGAAACAGACCCTGTTTCGTAAATTGTTTTTAAAAGAAA			1	3	38367581	diploid	other	BARCSoySNP6K	1	TOP	TCCATACATCACTTTTTTATTCCTAAACTTCGTTGATACGAGGCAAATTTATTATATAGG[A/G]TTTCTTTTAAAAACAATTTACGAAACAGGGTCTGTTTCGAAACAAATTGCAATGGGGTCT	TCCATACATCACTTTTTTATTCCTAAACTTCGTTGATACGAGGCAAATTTATTATATAGG[A/G]TTTCTTTTAAAAACAATTTACGAAACAGGGTCTGTTTCGAAACAAATTGCAATGGGGTCT	892
Gm03_38415618_T_G-1_B_F_2179334440	Gm03_38415618_T_G	BOT	[T/G]	14785370	TTGCTACCGATATTTTTCATTAGGTACAGCTATTGCCAGACCCTGTTTTT			1	3	38415618	diploid	other	BARCSoySNP6K	1	BOT	TGGCTTCTCTTTGCTACCGATATTTTTCATTAGGTACAGCTATTGCCAGACCCTGTTTTT[T/G]ACTATTTCCAGTCTCTTCCCGATCTACTGTCTCTATGGAAAATGTACTTTTTGGCGTAGC	GCTACGCCAAAAAGTACATTTTCCATAGAGACAGTAGATCGGGAAGAGACTGGAAATAGT[A/C]AAAAACAGGGTCTGGCAATAGCTGTACCTAATGAAAAATATCGGTAGCAAAGAGAAGCCA	892
Gm03_38469714_C_T-1_B_F_2179334442	Gm03_38469714_C_T	BOT	[T/C]	73743462	CGTCAACTTTCTTTCTCCAACGACGACACCTTCTTCTCCATCAACAACAA			1	3	38469714	diploid	other	BARCSoySNP6K	1	BOT	AGATCTAGTCCGTCAACTTTCTTTCTCCAACGACGACACCTTCTTCTCCATCAACAACAA[T/C]AACTTCTTTCTTTCCTAATGTGGGATCGTTGTTGAGTTGCTCTTCGAGAACTCTTTGCTT	AAGCAAAGAGTTCTCGAAGAGCAACTCAACAACGATCCCACATTAGGAAAGAAAGAAGTT[A/G]TTGTTGTTGATGGAGAAGAAGGTGTCGTCGTTGGAGAAAGAAAGTTGACGGACTAGATCT	892
Gm03_38526701_A_G-1_T_F_2179334444	Gm03_38526701_A_G	TOP	[A/G]	20630432	ATGACTTATATTTTAAAATGTCGTCCTTCACCCACTCACACCCAACGACG			1	3	38526701	diploid	other	BARCSoySNP6K	1	TOP	GAGGTGAAAGATGACTTATATTTTAAAATGTCGTCCTTCACCCACTCACACCCAACGACG[A/G]CAGGTGTGGATGACGACGACCTAGTGCTATGGCTACATTGCAAACGGGGAGATGCCCTGG	GAGGTGAAAGATGACTTATATTTTAAAATGTCGTCCTTCACCCACTCACACCCAACGACG[A/G]CAGGTGTGGATGACGACGACCTAGTGCTATGGCTACATTGCAAACGGGGAGATGCCCTGG	892
Gm03_38761991_G_T-1_B_F_2179334448	Gm03_38761991_G_T	BOT	[T/G]	20775394	AATGGGTTGCTTCAATTAGGAATCCATCTCTTCGAGTTCACACATTCACA			1	3	38761991	diploid	other	BARCSoySNP6K	1	BOT	TAGAAGAGACAATGGGTTGCTTCAATTAGGAATCCATCTCTTCGAGTTCACACATTCACA[T/G]TCCACATGATTAATATTCATAAAGATAGTCATTTTGTTTTTAAATATATAATTAGTTGAT	ATCAACTAATTATATATTTAAAAACAAAATGACTATCTTTATGAATATTAATCATGTGGA[A/C]TGTGAATGTGTGAACTCGAAGAGATGGATTCCTAATTGAAGCAACCCATTGTCTCTTCTA	892
Gm03_38862467_A_G-1_B_R_2179334451	Gm03_38862467_A_G	BOT	[T/C]	17677357	GCACCAGTGGTGGTGCGAACCAGTTATAGGAAACAAAGAATAGGTCGTTG			1	3	38862467	diploid	other	BARCSoySNP6K	1	TOP	ATTAGTCATCGGAAAACTCCATGAAACACCGCCAGCAGCCCTTTCCTGTCACCGTGTACA[A/G]CAACGACCTATTCTTTGTTTCCTATAACTGGTTCGCACCACCACTGGTGCAACCACCATA	ATTAGTCATCGGAAAACTCCATGAAACACCGCCAGCAGCCCTTTCCTGTCACCGTGTACA[A/G]CAACGACCTATTCTTTGTTTCCTATAACTGGTTCGCACCACCACTGGTGCAACCACCATA	892
Gm03_3889598_A_G-0_B_R_2177933793	Gm03_3889598_A_G	BOT	[T/C]	42759348	GATGGCTAAAGTGTAATCATTTGCACGATGCATTACTTCCACACTCAATG			1	3	3889598	diploid	Glycine max	BARC	0	TOP	AATTTTGTTGATGATAAAGGTAGCCAATTTGAGCACACAAAGTTGCAGACTTCAACAATG[A/G]CATTGAGTGTGGAAGTAATGCATCGTGCAAATGATTACACTTTAGCCATCTGGCCTATGA	AATTTTGTTGATGATAAAGGTAGCCAATTTGAGCACACAAAGTTGCAGACTTCAACAATG[A/G]CATTGAGTGTGGAAGTAATGCATCGTGCAAATGATTACACTTTAGCCATCTGGCCTATGA	907
Gm03_38931849_C_A-1_T_F_2179334452	Gm03_38931849_C_A	TOP	[A/C]	56601459	TTTCTTAACAATTTTTTTTTCTTGTCTCTCTTTAATGGTTCCTGATTAAT			1	3	38931849	diploid	other	BARCSoySNP6K	1	TOP	CTTATTTTTATTTCTTAACAATTTTTTTTTCTTGTCTCTCTTTAATGGTTCCTGATTAAT[A/C]ACAGAGCATAGGCCAACAAAATAAAACTGCTCATCTTATTTCCGTATGACAAAACAAAAC	CTTATTTTTATTTCTTAACAATTTTTTTTTCTTGTCTCTCTTTAATGGTTCCTGATTAAT[A/C]ACAGAGCATAGGCCAACAAAATAAAACTGCTCATCTTATTTCCGTATGACAAAACAAAAC	892
Gm03_38976026_C_T-1_T_R_2179334455	Gm03_38976026_C_T	TOP	[A/G]	30651426	AGTAGTGTGGTCTTGCTTATATTTACTGCATTATCTCTGCAACTCTGCAT			1	3	38976026	diploid	other	BARCSoySNP6K	1	BOT	TCCCTTCTCGTACATAATTTTCTTTGAATCTTCTCGCAAAATGGAAAAAATGGTACGTGA[T/C]ATGCAGAGTTGCAGAGATAATGCAGTAAATATAAGCAAGACCACACTACTAAAAAAAACA	TGTTTTTTTTAGTAGTGTGGTCTTGCTTATATTTACTGCATTATCTCTGCAACTCTGCAT[A/G]TCACGTACCATTTTTTCCATTTTGCGAGAAGATTCAAAGAAAATTATGTACGAGAAGGGA	892
Gm03_3907697_A_G-1_B_R_2179334175	Gm03_3907697_A_G	BOT	[T/C]	60706315	AAACCTCCACTCTCTAAAATGGTATCAGCTGGGGGTCCTTCTCTTTACCT			1	3	3907697	diploid	other	BARCSoySNP6K	1	TOP	AGCCTATTTCAACCAACGTGTTGCATGCACCTGATAGCATGCCCCGCATCCTCTGCCACC[A/G]AGGTAAAGAGAAGGACCCCCAGCTGATACCATTTTAGAGAGTGGAGGTTTTTCCACACTG	AGCCTATTTCAACCAACGTGTTGCATGCACCTGATAGCATGCCCCGCATCCTCTGCCACC[A/G]AGGTAAAGAGAAGGACCCCCAGCTGATACCATTTTAGAGAGTGGAGGTTTTTCCACACTG	892
Gm03_39351009_C_T-1_T_R_2179334457	Gm03_39351009_C_T	TOP	[A/G]	63766353	TCCCTGATTTTCTATACTACCTGAATAACAATTCTTTCCACAGGGTCTCC			1	3	39351009	diploid	other	BARCSoySNP6K	1	BOT	TCTGAGCAAGGTGATGGGTCTGGAAAAGAATCCTCGTGTGTTTTTCGATGTCTCAATCGA[T/C]GGAGACCCTGTGGAAAGAATTGTTATTCAGGTAGTATAGAAAATCAGGGATTTGCTTGTT	AACAAGCAAATCCCTGATTTTCTATACTACCTGAATAACAATTCTTTCCACAGGGTCTCC[A/G]TCGATTGAGACATCGAAAAACACACGAGGATTCTTTTCCAGACCCATCACCTTGCTCAGA	892
Gm03_39491355_G_T-1_T_R_2179334459	Gm03_39491355_G_T	TOP	[A/C]	15777364	ATTTGTTGATTATTATGACTCGCATGTGTTGTTCTCCGGGAAAGCCTAGT			1	3	39491355	diploid	other	BARCSoySNP6K	1	BOT	CCGTTATTCAATTGTTTTCCCTTTTCAAGACTCCACTCACACTCACATGGGGACTGAAAA[T/G]ACTAGGCTTTCCCGGAGAACAACACATGCGAGTCATAATAATCAACAAATCACAACTCCA	TGGAGTTGTGATTTGTTGATTATTATGACTCGCATGTGTTGTTCTCCGGGAAAGCCTAGT[A/C]TTTTCAGTCCCCATGTGAGTGTGAGTGGAGTCTTGAAAAGGGAAAACAATTGAATAACGG	892
Gm03_39574966_T_C-1_B_F_2179334460	Gm03_39574966_T_C	BOT	[T/C]	10774365	CCCCTCTTCTTTCCTTTTATAGTTGAGTTCTCGCAGCAATTGAACGATGC			1	3	39574966	diploid	other	BARCSoySNP6K	1	BOT	AGGGCTAATGCCCCTCTTCTTTCCTTTTATAGTTGAGTTCTCGCAGCAATTGAACGATGC[T/C]CCCGCCACCACATGCATACTGCATGTTCTCGGGGGTTATACACGTACAGCTACCTTGTCC	GGACAAGGTAGCTGTACGTGTATAACCCCCGAGAACATGCAGTATGCATGTGGTGGCGGG[A/G]GCATCGTTCAATTGCTGCGAGAACTCAACTATAAAAGGAAAGAAGAGGGGCATTAGCCCT	892
Gm03_3960114_T_C-0_T_R_2177933795	Gm03_3960114_T_C	TOP	[A/G]	29743505	CAGATATGTCTTAGTACCCGATGGCGACATTAGCTATGGAGGAAGCACCT			1	3	3960114	diploid	Glycine max	BARC	0	BOT	ACATGAACATATATGTTACCACTGCATGTCTAGGTTGCTACACATCAGAAGGTGCATGTG[T/C]AGGTGCTTCCTCCATAGCTAATGTCGCCATCGGGTACTAAGACATATCTGGTTCAACATA	TATGTTGAACCAGATATGTCTTAGTACCCGATGGCGACATTAGCTATGGAGGAAGCACCT[A/G]CACATGCACCTTCTGATGTGTAGCAACCTAGACATGCAGTGGTAACATATATGTTCATGT	907
Gm03_39623890_G_A-1_T_F_2179334462	Gm03_39623890_G_A	TOP	[A/G]	69671405	AAGATTCTAAACGTCACTACCTTTTCAATGATGAATATAAACTTTCATGA			1	3	39623890	diploid	other	BARCSoySNP6K	1	TOP	AGAAACTCCAAAGATTCTAAACGTCACTACCTTTTCAATGATGAATATAAACTTTCATGA[A/G]TCAAATATTAATTTTCTATAATGTATAATGTATTAGAACCCCACTTTAATTAATATTTTA	AGAAACTCCAAAGATTCTAAACGTCACTACCTTTTCAATGATGAATATAAACTTTCATGA[A/G]TCAAATATTAATTTTCTATAATGTATAATGTATTAGAACCCCACTTTAATTAATATTTTA	892
Gm03_39690419_T_G-1_B_F_2179334464	Gm03_39690419_T_G	BOT	[T/G]	23652321	GTGTCATTAATTGAGCCCATAGCCGCCGAAAGAGAGTCGCCTAACAAGAC			1	3	39690419	diploid	other	BARCSoySNP6K	1	BOT	TGGGCCACGTGTGTCATTAATTGAGCCCATAGCCGCCGAAAGAGAGTCGCCTAACAAGAC[T/G]GTTCCACGCATTTGCCAGATCGAAAAGACTATGCTACCCTTCCCTCACCCTTTTTTCAAT	ATTGAAAAAAGGGTGAGGGAAGGGTAGCATAGTCTTTTCGATCTGGCAAATGCGTGGAAC[A/C]GTCTTGTTAGGCGACTCTCTTTCGGCGGCTATGGGCTCAATTAATGACACACGTGGCCCA	892
Gm03_3970575_A_G-0_T_F_2177933796	Gm03_3970575_A_G	TOP	[A/G]	24766462	CTGCTGCTCCATTTGTGTTCTCCGGTGGTGAAGACTATAGTGGTTCACCC			1	3	3970575	diploid	Glycine max	BARC	0	TOP	ATGATACCTTCTGCTGCTCCATTTGTGTTCTCCGGTGGTGAAGACTATAGTGGTTCACCC[A/G]GGAACGATCCAAACTATGGCAAGCTTGTGATGTTTTCTGGTGATGCTGAATTTGCTGATG	ATGATACCTTCTGCTGCTCCATTTGTGTTCTCCGGTGGTGAAGACTATAGTGGTTCACCC[A/G]GGAACGATCCAAACTATGGCAAGCTTGTGATGTTTTCTGGTGATGCTGAATTTGCTGATG	907
Gm03_39796778_T_G-1_T_R_2179334469	Gm03_39796778_T_G	TOP	[A/C]	23695341	CTTTGTTAGTTTTGATCCTTGTACCTTTCGCGTGTGAATGTTTGTGTGTT			1	3	39796778	diploid	other	BARCSoySNP6K	1	BOT	GCTGCAATTCAAACGCATCTGGATCAGAAGCCTTTTCATCCAAAACTTGGTTTTGAATTT[T/G]AACACACAAACATTCACACGCGAAAGGTACAAGGATCAAAACTAACAAAGTAAATAGTAA	TTACTATTTACTTTGTTAGTTTTGATCCTTGTACCTTTCGCGTGTGAATGTTTGTGTGTT[A/C]AAATTCAAAACCAAGTTTTGGATGAAAAGGCTTCTGATCCAGATGCGTTTGAATTGCAGC	892
Gm03_39843152_T_C-1_T_R_2179334471	Gm03_39843152_T_C	TOP	[A/G]	43660479	ATTATTTAAAAAGCCGTATCTACTAAAATGATTTTTATTTGGTTGAAAAT			1	3	39843152	diploid	other	BARCSoySNP6K	1	BOT	CGTACACTTATTTTTTTTTTAGTTTAATTTTGATAGATTGTGTTGATTTAAACATATTAA[T/C]ATTTTCAACCAAATAAAAATCATTTTAGTAGATACGGCTTTTTAAATAATTATTAAAAAT	ATTTTTAATAATTATTTAAAAAGCCGTATCTACTAAAATGATTTTTATTTGGTTGAAAAT[A/G]TTAATATGTTTAAATCAACACAATCTATCAAAATTAAACTAAAAAAAAAATAAGTGTACG	892
Gm03_39915523_C_T-1_B_F_2179334472	Gm03_39915523_C_T	BOT	[T/C]	66646421	CAACCGTAATCACTAAGCAAATGGATTCCATAAGATTTAGGCGTCACTTA			1	3	39915523	diploid	other	BARCSoySNP6K	1	BOT	GCTTCTTTCTCAACCGTAATCACTAAGCAAATGGATTCCATAAGATTTAGGCGTCACTTA[T/C]CCAATATTGAAACATGAATATGTCTCGTTCAACATGAATATGTCTCGTTCGTAAACCTCT	AGAGGTTTACGAACGAGACATATTCATGTTGAACGAGACATATTCATGTTTCAATATTGG[A/G]TAAGTGACGCCTAAATCTTATGGAATCCATTTGCTTAGTGATTACGGTTGAGAAAGAAGC	892
Gm03_39945298_T_C-1_B_F_2179334474	Gm03_39945298_T_C	BOT	[T/C]	62721493	TGTTGAAGTGGACTTTGGATTTTCGTAAGCTCGCTTAGCGTGTCCTTCTT			1	3	39945298	diploid	other	BARCSoySNP6K	1	BOT	TATTTATAGTTGTTGAAGTGGACTTTGGATTTTCGTAAGCTCGCTTAGCGTGTCCTTCTT[T/C]GCTCAGCGCCACTGGATTGTGTGCTTAGCGAGCTCCTCTCACGTAGCGCGTACTATTCCG	CGGAATAGTACGCGCTACGTGAGAGGAGCTCGCTAAGCACACAATCCAGTGGCGCTGAGC[A/G]AAGAAGGACACGCTAAGCGAGCTTACGAAAATCCAAAGTCCACTTCAACAACTATAAATA	892
Gm03_39998708_A_G-1_T_F_2179334476	Gm03_39998708_A_G	TOP	[A/G]	19689322	TCCACATTACCCTTAAGGCCAGACTTCTCACAGAATATATGAAGAATACC			1	3	39998708	diploid	other	BARCSoySNP6K	1	TOP	CTTCGATTTATCCACATTACCCTTAAGGCCAGACTTCTCACAGAATATATGAAGAATACC[A/G]GCGATAACCGAACCTGGGAGGGATTAGCTTTTGCAAAAAGAAGCACGTCATCGACAAAGA	CTTCGATTTATCCACATTACCCTTAAGGCCAGACTTCTCACAGAATATATGAAGAATACC[A/G]GCGATAACCGAACCTGGGAGGGATTAGCTTTTGCAAAAAGAAGCACGTCATCGACAAAGA	892
Gm03_40052612_T_C-1_B_F_2179334478	Gm03_40052612_T_C	BOT	[T/C]	68716316	CTCAACTCATCTGTGCTTGAGTTAGATTTTCTTCCTCTGCCCCATAACAG			1	3	40052612	diploid	other	BARCSoySNP6K	1	BOT	CCAGTTACCACTCAACTCATCTGTGCTTGAGTTAGATTTTCTTCCTCTGCCCCATAACAG[T/C]AATTCTCACTTCCACTTCCTTACTACTTTCAGCTTTTGATTGTACAAACACTTCTCTTAA	TTAAGAGAAGTGTTTGTACAATCAAAAGCTGAAAGTAGTAAGGAAGTGGAAGTGAGAATT[A/G]CTGTTATGGGGCAGAGGAAGAAAATCTAACTCAAGCACAGATGAGTTGAGTGGTAACTGG	892
Gm03_40115297_C_T-1_B_F_2179334480	Gm03_40115297_C_T	BOT	[T/C]	24642451	AGCAGCATATTTCATCAAAAGCACGCAAGGAAACAAACCTAAGAAGACAA			1	3	40115297	diploid	other	BARCSoySNP6K	1	BOT	CATTTCATGGAGCAGCATATTTCATCAAAAGCACGCAAGGAAACAAACCTAAGAAGACAA[T/C]GCAAATTGTTTATACCTGTAGGTGGCTTTTAACATGGTATATAGTTAATCCTTCAACTTT	AAAGTTGAAGGATTAACTATATACCATGTTAAAAGCCACCTACAGGTATAAACAATTTGC[A/G]TTGTCTTCTTAGGTTTGTTTCCTTGCGTGCTTTTGATGAAATATGCTGCTCCATGAAATG	892
Gm03_40197155_A_C-1_B_R_2179334483	Gm03_40197155_A_C	BOT	[T/G]	16758301	GGCAAGAATTCACATTTGCAATGGTTGGACGTGTCGTCCAATTCACTCTC			1	3	40197155	diploid	other	BARCSoySNP6K	1	TOP	GTTGAATAGTATAAGCTTGGTGAGATTGCCCTGGCTGCAAAGAGTTTCTGGAATCTCTCC[A/C]GAGAGTGAATTGGACGACACGTCCAACCATTGCAAATGTGAATTCTTGCCAAGGTTACTA	GTTGAATAGTATAAGCTTGGTGAGATTGCCCTGGCTGCAAAGAGTTTCTGGAATCTCTCC[A/C]GAGAGTGAATTGGACGACACGTCCAACCATTGCAAATGTGAATTCTTGCCAAGGTTACTA	892
Gm03_40270199_T_C-1_B_F_2179334484	Gm03_40270199_T_C	BOT	[T/C]	61635411	TACTGTCGATTCCCTCCCAAGTGCTGCAACAAATCGGTATAATGCTGAAG			1	3	40270199	diploid	other	BARCSoySNP6K	1	BOT	GTGTTAGAGCTACTGTCGATTCCCTCCCAAGTGCTGCAACAAATCGGTATAATGCTGAAG[T/C]CATCTGCTTTACTAGTACAAGAACAAGATATTGCCTAAAAAATCTGCATTCGATAGATAT	ATATCTATCGAATGCAGATTTTTTAGGCAATATCTTGTTCTTGTACTAGTAAAGCAGATG[A/G]CTTCAGCATTATACCGATTTGTTGCAGCACTTGGGAGGGAATCGACAGTAGCTCTAACAC	892
Gm03_40417269_A_G-1_T_F_2179334488	Gm03_40417269_A_G	TOP	[A/G]	26613475	CCGTCTTTAAATGTAACCAAGAACAATCATGAAATGGTCTTTCTCTGATA			1	3	40417269	diploid	other	BARCSoySNP6K	1	TOP	TTGTTTCGAACCGTCTTTAAATGTAACCAAGAACAATCATGAAATGGTCTTTCTCTGATA[A/G]TAAAAAATAAATAATCATCATTTTAAATTATAGTCTTATCAATAAAAAAAAGAAATAAAC	TTGTTTCGAACCGTCTTTAAATGTAACCAAGAACAATCATGAAATGGTCTTTCTCTGATA[A/G]TAAAAAATAAATAATCATCATTTTAAATTATAGTCTTATCAATAAAAAAAAGAAATAAAC	892
Gm03_40600088_A_G-1_B_R_2179334493	Gm03_40600088_A_G	BOT	[T/C]	48702388	TTTCGCTCACGGATCAGATCGTTCCCCAATTTCCGCTTTCCATCAGTGAT			1	3	40600088	diploid	other	BARCSoySNP6K	1	TOP	AAAACGCACAATTGGTATTGGCAGGGTAAATTGGTGAAGTTGAACAAAATGAAGCTAAGA[A/G]ATCACTGATGGAAAGCGGAAATTGGGGAACGATCTGATCCGTGAGCGAAAGGAAGGAAAT	AAAACGCACAATTGGTATTGGCAGGGTAAATTGGTGAAGTTGAACAAAATGAAGCTAAGA[A/G]ATCACTGATGGAAAGCGGAAATTGGGGAACGATCTGATCCGTGAGCGAAAGGAAGGAAAT	892
Gm03_40613405_T_C-1_B_F_2179334494	Gm03_40613405_T_C	BOT	[T/C]	25603501	ACTCAAAACATCACAAGAACAACCATGCATATGGCGTTGAACATAACATC			1	3	40613405	diploid	other	BARCSoySNP6K	1	BOT	CACTTTGTTGACTCAAAACATCACAAGAACAACCATGCATATGGCGTTGAACATAACATC[T/C]ATCAAAGCATCCTCAAACGGAGTGTGGCAAGGCGACAACCCTTTGGACTATGCCTTCCCA	TGGGAAGGCATAGTCCAAAGGGTTGTCGCCTTGCCACACTCCGTTTGAGGATGCTTTGAT[A/G]GATGTTATGTTCAACGCCATATGCATGGTTGTTCTTGTGATGTTTTGAGTCAACAAAGTG	892
Gm03_4063936_C_T-0_T_R_2177933799	Gm03_4063936_C_T	TOP	[A/G]	44728435	GGTTGGTCAAAAAATAGCCCTGACAAGATGTTGGTAAAAAAATATCATTA			1	3	4063936	diploid	Glycine max	BARC	0	BOT	CAACGTCGGTTAGAAATTTTTTTGTCAACCTTAGTCAATGATGTTTGTGATCGATATCAA[T/C]TAATGATATTTTTTTACCAACATCTTGTCAGGGCTATTTTTTGACCAACCAACGCAACCT	AGGTTGCGTTGGTTGGTCAAAAAATAGCCCTGACAAGATGTTGGTAAAAAAATATCATTA[A/G]TTGATATCGATCACAAACATCATTGACTAAGGTTGACAAAAAAATTTCTAACCGACGTTG	907
Gm03_40663609_G_A-1_B_R_2179334497	Gm03_40663609_G_A	BOT	[T/C]	22710367	AGTTCTCTTGGTACTCTTCCCAGTTTACGTTCTAGAATTATTTTTGATAC			1	3	40663609	diploid	other	BARCSoySNP6K	1	TOP	TGTTCCCCAATCAAATAGAGGACTTCGTAAGTATTAATAAGATAATAAATTTAAGAACTC[A/G]GTATCAAAAATAATTCTAGAACGTAAACTGGGAAGAGTACCAAGAGAACTCCCAAAAAGC	TGTTCCCCAATCAAATAGAGGACTTCGTAAGTATTAATAAGATAATAAATTTAAGAACTC[A/G]GTATCAAAAATAATTCTAGAACGTAAACTGGGAAGAGTACCAAGAGAACTCCCAAAAAGC	892
Gm03_40727780_A_G-1_T_F_2179334498	Gm03_40727780_A_G	TOP	[A/G]	34628313	GCGAGCTACGGTTACTTGAAGGTGGTATCAACTTGGAAACTGTAATCTCT			1	3	40727780	diploid	other	BARCSoySNP6K	1	TOP	ACACAATACCGCGAGCTACGGTTACTTGAAGGTGGTATCAACTTGGAAACTGTAATCTCT[A/G]CCTAGTGTCGGTCTTATGGACTCAAAACCTAGGTATGGTGTCTATGCAACTTTGTGCCCT	ACACAATACCGCGAGCTACGGTTACTTGAAGGTGGTATCAACTTGGAAACTGTAATCTCT[A/G]CCTAGTGTCGGTCTTATGGACTCAAAACCTAGGTATGGTGTCTATGCAACTTTGTGCCCT	892
Gm03_41020834_T_C-1_B_F_2179334504	Gm03_41020834_T_C	BOT	[T/C]	51769445	GTTCGAGCATGTGTCAACTTATAATAATGCATACGAACTGTGGGCAAAAC			1	3	41020834	diploid	other	BARCSoySNP6K	1	BOT	ACCGAAGCTTGTTCGAGCATGTGTCAACTTATAATAATGCATACGAACTGTGGGCAAAAC[T/C]TGAGTCTATGATTCAAAAGAAAACACCTTGAAACAAAGCCCATCTTGTGAGAAGGTTGGT	ACCAACCTTCTCACAAGATGGGCTTTGTTTCAAGGTGTTTTCTTTTGAATCATAGACTCA[A/G]GTTTTGCCCACAGTTCGTATGCATTATTATAAGTTGACACATGCTCGAACAAGCTTCGGT	892
Gm03_41135466_C_T-1_B_F_2179334508	Gm03_41135466_C_T	BOT	[T/C]	73621386	CCTCAACTTTATGTGAGCTCATGGAAAAACTAGAGGTGACTACTTTATCC			1	3	41135466	diploid	other	BARCSoySNP6K	1	BOT	ACATTTTATTCCTCAACTTTATGTGAGCTCATGGAAAAACTAGAGGTGACTACTTTATCC[T/C]GATACCGCATGGGCCATTCCCCACGATGGCACGACCCTATCTAGCTAGGAACGGCGTTCA	TGAACGCCGTTCCTAGCTAGATAGGGTCGTGCCATCGTGGGGAATGGCCCATGCGGTATC[A/G]GGATAAAGTAGTCACCTCTAGTTTTTCCATGAGCTCACATAAAGTTGAGGAATAAAATGT	892
Gm03_41305199_G_A-1_T_F_2179334512	Gm03_41305199_G_A	TOP	[A/G]	55685352	CATGTCTCCTCCCTTTGTCATTAATTTTGTCTCACTCGTCGTTACCCCTC			1	3	41305199	diploid	other	BARCSoySNP6K	1	TOP	TCGCTTTCCCCATGTCTCCTCCCTTTGTCATTAATTTTGTCTCACTCGTCGTTACCCCTC[A/G]TTAGTTTGGCCTCCCTACCCCCACCCCTTAATTGTTCCACCACACCCACACAATCTGGAT	TCGCTTTCCCCATGTCTCCTCCCTTTGTCATTAATTTTGTCTCACTCGTCGTTACCCCTC[A/G]TTAGTTTGGCCTCCCTACCCCCACCCCTTAATTGTTCCACCACACCCACACAATCTGGAT	892
Gm03_41443410_G_A-1_B_R_2179334515	Gm03_41443410_G_A	BOT	[T/C]	68786348	TCCAATAACAATTGTGTTCTGGCTTGGGAACAAGTGTCAATACATAATGA			1	3	41443410	diploid	other	BARCSoySNP6K	1	TOP	TTAATTATTATGATGTGAGTTTAATTTTGATATGTTGATATTTGTCTGTAAATTTTTCAT[A/G]TCATTATGTATTGACACTTGTTCCCAAGCCAGAACACAATTGTTATTGGATAATGTGATA	TTAATTATTATGATGTGAGTTTAATTTTGATATGTTGATATTTGTCTGTAAATTTTTCAT[A/G]TCATTATGTATTGACACTTGTTCCCAAGCCAGAACACAATTGTTATTGGATAATGTGATA	892
Gm03_41522796_G_T-1_B_F_2179334516	Gm03_41522796_G_T	BOT	[T/G]	33641374	AGATCCTGAATTGAACTTATGACCATTTTAAAAAAAAAACAAATTTGCAT			1	3	41522796	diploid	other	BARCSoySNP6K	1	BOT	AGCGAATTGAAGATCCTGAATTGAACTTATGACCATTTTAAAAAAAAAACAAATTTGCAT[T/G]CAATTATATCCTAACTATATTATGAAATGGAGATTTTCTTTTCAAGTAGAGAAGAGGCAA	TTGCCTCTTCTCTACTTGAAAAGAAAATCTCCATTTCATAATATAGTTAGGATATAATTG[A/C]ATGCAAATTTGTTTTTTTTTTAAAATGGTCATAAGTTCAATTCAGGATCTTCAATTCGCT	892
Gm03_41570310_A_G-1_B_R_2179334519	Gm03_41570310_A_G	BOT	[T/C]	39630356	ACCATGTTTGCTGTTATGATTGGTGGATTGTGAGTATTAGTGTGCATTTT			1	3	41570310	diploid	other	BARCSoySNP6K	1	TOP	TAACCATGTTATTAAAATAAACCTTAAAATGAAAAGCTGTTGTTTCAATGACTATAACAC[A/G]AAAATGCACACTAATACTCACAATCCACCAATCATAACAGCAAACATGGTTGCAATGGCA	TAACCATGTTATTAAAATAAACCTTAAAATGAAAAGCTGTTGTTTCAATGACTATAACAC[A/G]AAAATGCACACTAATACTCACAATCCACCAATCATAACAGCAAACATGGTTGCAATGGCA	892
Gm03_41605831_A_C-1_T_F_2179334520	Gm03_41605831_A_C	TOP	[A/C]	71619364	TCATCGTTAGATTCACTTCTTGAATATTTATTTACGGATCTGAGAACAGT			1	3	41605831	diploid	other	BARCSoySNP6K	1	TOP	CTTTCTTTCCTCATCGTTAGATTCACTTCTTGAATATTTATTTACGGATCTGAGAACAGT[A/C]ACAACAATTTCTTTTTACACGGATCTACATAAAATTCTACGATTTCAAATCAAAGTTATT	CTTTCTTTCCTCATCGTTAGATTCACTTCTTGAATATTTATTTACGGATCTGAGAACAGT[A/C]ACAACAATTTCTTTTTACACGGATCTACATAAAATTCTACGATTTCAAATCAAAGTTATT	892
Gm03_41739860_T_G-1_T_R_2179334523	Gm03_41739860_T_G	TOP	[A/C]	74736386	TGCATTTTTCTACTCTCAGTTCTTCTGAGCTCGTTTTCACCACTTGGAAC			1	3	41739860	diploid	other	BARCSoySNP6K	1	BOT	TTCGTGGGCAACGGCTTCGGGGTCAGGATGAGCTCCGGGAAGAGTGAGGTTGAGCATTGC[T/G]GTTCCAAGTGGTGAAAACGAGCTCAGAAGAACTGAGAGTAGAAAAATGCAGGTTGTTTGG	CCAAACAACCTGCATTTTTCTACTCTCAGTTCTTCTGAGCTCGTTTTCACCACTTGGAAC[A/C]GCAATGCTCAACCTCACTCTTCCCGGAGCTCATCCTGACCCCGAAGCCGTTGCCCACGAA	892
Gm03_41984976_T_C-1_B_F_2179334524	Gm03_41984976_T_C	BOT	[T/C]	53759461	ATATGGGGGATGTGACAACTTAAATATTGAACAAAATGCGAAGAGTTGGA			1	3	41984976	diploid	other	BARCSoySNP6K	1	BOT	CACACTATATATATGGGGGATGTGACAACTTAAATATTGAACAAAATGCGAAGAGTTGGA[T/C]CGAGAGAGGTCTAACGGCAAATTGTGAGGGGGAGGGAAATGGGAACTGCCTCTCTACGTG	CACGTAGAGAGGCAGTTCCCATTTCCCTCCCCCTCACAATTTGCCGTTAGACCTCTCTCG[A/G]TCCAACTCTTCGCATTTTGTTCAATATTTAAGTTGTCACATCCCCCATATATATAGTGTG	892
Gm03_42148379_T_G-1_B_F_2179334526	Gm03_42148379_T_G	BOT	[T/G]	41623386	GTTTCAGCTTGCATTCGACATTGATCTCTAGCCATATTTCTTCTATCCTG			1	3	42148379	diploid	other	BARCSoySNP6K	1	BOT	GCGTTTTTCAGTTTCAGCTTGCATTCGACATTGATCTCTAGCCATATTTCTTCTATCCTG[T/G]CAACCTTTCTTATCCTTCGATTCTGAATATTCACTTGCCCAAAACTTACAACATTGTAGG	CCTACAATGTTGTAAGTTTTGGGCAAGTGAATATTCAGAATCGAAGGATAAGAAAGGTTG[A/C]CAGGATAGAAGAAATATGGCTAGAGATCAATGTCGAATGCAAGCTGAAACTGAAAAACGC	892
Gm03_42223337_G_A-1_B_R_2179334529	Gm03_42223337_G_A	BOT	[T/C]	66714360	GTTCACGCGGAGGAAGCCTAGAGAGAAGTTGCCACTATGGTCGCTCAGAA			1	3	42223337	diploid	other	BARCSoySNP6K	1	TOP	CAAGAGCTTCACATAGGCTTCTCGGCGACGGCAGAGTCTTCAACGACGCCGTTTCAGGCA[A/G]TTCTGAGCGACCATAGTGGCAACTTCTCTCTAGGCTTCCTCCGCGTGAACCAAAACCAGC	CAAGAGCTTCACATAGGCTTCTCGGCGACGGCAGAGTCTTCAACGACGCCGTTTCAGGCA[A/G]TTCTGAGCGACCATAGTGGCAACTTCTCTCTAGGCTTCCTCCGCGTGAACCAAAACCAGC	892
Gm03_42308865_C_T-1_B_F_2179334530	Gm03_42308865_C_T	BOT	[T/C]	31622317	ACAGCTTCGTCTACCACACAGAATCCTCAAAGGTGACAACGCGAAACACA			1	3	42308865	diploid	other	BARCSoySNP6K	1	BOT	TAGTTGTGAGACAGCTTCGTCTACCACACAGAATCCTCAAAGGTGACAACGCGAAACACA[T/C]GGTTCAAGCACCACAAAAACGTGCAATTTAGGTGCGTGAGCGATGCAACTCTCTCAGATG	CATCTGAGAGAGTTGCATCGCTCACGCACCTAAATTGCACGTTTTTGTGGTGCTTGAACC[A/G]TGTGTTTCGCGTTGTCACCTTTGAGGATTCTGTGTGGTAGACGAAGCTGTCTCACAACTA	892
Gm03_4235634_A_C-0_T_F_2177933802	Gm03_4235634_A_C	TOP	[A/C]	36771416	CCACCCTATAGCATTCTTTAGTAAGCCATTCTGCCAGCGCCTCCAACATG			1	3	4235634	diploid	Glycine max	BARC	0	TOP	ATCAACACGGCCACCCTATAGCATTCTTTAGTAAGCCATTCTGCCAGCGCCTCCAACATG[A/C]ATCTGCGTACGTCCGTGAGTTACACGCCATCGTCGCCGCCGTCCGCAAATGGCGGAAGTA	ATCAACACGGCCACCCTATAGCATTCTTTAGTAAGCCATTCTGCCAGCGCCTCCAACATG[A/C]ATCTGCGTACGTCCGTGAGTTACACGCCATCGTCGCCGCCGTCCGCAAATGGCGGAAGTA	907
Gm03_42595334_T_C-1_B_F_2179334532	Gm03_42595334_T_C	BOT	[T/C]	39808425	TTTAGCATGTGTTTTCACTTTTGAGTTCTTGTTGGATTAAATTTTTTAAC			1	3	42595334	diploid	other	BARCSoySNP6K	1	BOT	TTTTCCAGCTTTTAGCATGTGTTTTCACTTTTGAGTTCTTGTTGGATTAAATTTTTTAAC[T/C]GCTTACTATAAAAGAAGTAGTAGTAAAAAAAAACTATATTTACTTCCAAATATGATAGTC	GACTATCATATTTGGAAGTAAATATAGTTTTTTTTTACTACTACTTCTTTTATAGTAAGC[A/G]GTTAAAAAATTTAATCCAACAAGAACTCAAAAGTGAAAACACATGCTAAAAGCTGGAAAA	892
Gm03_426154_C_A-1_B_R_2179334093	Gm03_426154_C_A	BOT	[T/G]	45648351	TGTCCCTCCGATTCTTTCATGGATGCCATTAAGGCTTAAGCAAACTTCCT			1	3	426154	diploid	other	BARCSoySNP6K	1	TOP	TCCTAAACACACCCTCACATACAAATCATTATGAAAGAGAGAGAGACTGTTTATAACAAC[A/C]AGGAAGTTTGCTTAAGCCTTAATGGCATCCATGAAAGAATCGGAGGGACAAAAATCAGTT	TCCTAAACACACCCTCACATACAAATCATTATGAAAGAGAGAGAGACTGTTTATAACAAC[A/C]AGGAAGTTTGCTTAAGCCTTAATGGCATCCATGAAAGAATCGGAGGGACAAAAATCAGTT	892
Gm03_42641178_A_G-1_T_F_2179334534	Gm03_42641178_A_G	TOP	[A/G]	45627317	TGTATCGGCATTTAACAAGTATAAACTGTCAATTGCCTCGGCATGGAAAA			1	3	42641178	diploid	other	BARCSoySNP6K	1	TOP	AAATAGAGATTGTATCGGCATTTAACAAGTATAAACTGTCAATTGCCTCGGCATGGAAAA[A/G]ATTGGATTGTACTATGATACTGCATTACAAACTTAGCAAATGACTATTAATTTGTATCAT	AAATAGAGATTGTATCGGCATTTAACAAGTATAAACTGTCAATTGCCTCGGCATGGAAAA[A/G]ATTGGATTGTACTATGATACTGCATTACAAACTTAGCAAATGACTATTAATTTGTATCAT	892
Gm03_42941304_C_T-1_T_R_2179334539	Gm03_42941304_C_T	TOP	[A/G]	42640312	AAGAGAATAAAAGATATGGTTGGTGTACCTTCAAAGAGAATGATAATGAT			1	3	42941304	diploid	other	BARCSoySNP6K	1	BOT	GCTGAATGGTCGGGTGTGTGGGTGTACGTCATCCCGATTCCCCTTCGACTTCCCATGCTG[T/C]ATCATTATCATTCTCTTTGAAGGTACACCAACCATATCTTTTATTCTCTTTGTATTCATT	AATGAATACAAAGAGAATAAAAGATATGGTTGGTGTACCTTCAAAGAGAATGATAATGAT[A/G]CAGCATGGGAAGTCGAAGGGGAATCGGGATGACGTACACCCACACACCCGACCATTCAGC	892
Gm03_43048029_T_C-1_B_F_2179334540	Gm03_43048029_T_C	BOT	[T/C]	64681505	AAGAAACATGCATGTGACTGGTCAGTGGAAGGCTCTAATCTAACTTCCAA			1	3	43048029	diploid	other	BARCSoySNP6K	1	BOT	AAGAAACAAGAAGAAACATGCATGTGACTGGTCAGTGGAAGGCTCTAATCTAACTTCCAA[T/C]GGACCACTATGCATATTCATACTTATGATACCTTGTTGAATACAATCAGTACACGAGTCC	GGACTCGTGTACTGATTGTATTCAACAAGGTATCATAAGTATGAATATGCATAGTGGTCC[A/G]TTGGAAGTTAGATTAGAGCCTTCCACTGACCAGTCACATGCATGTTTCTTCTTGTTTCTT	892
Gm03_4308061_A_G-0_B_R_2177933805	Gm03_4308061_A_G	BOT	[T/C]	20729397	AGAGAATCTAGGCAGAGAGCATCTAACTTTTTTTTTTCCGGTGCAGTTTG			1	3	4308061	diploid	Glycine max	BARC	0	TOP	TAACCAAATTAATAATAATTATATACGTATAATTGGCAAATCAGCAGAACTTTGCACTCG[A/G]CAAACTGCACCGGAAAAAAAAAAGTTAGATGCTCTCTGCCTAGATTCTCTTGATTGCTTG	TAACCAAATTAATAATAATTATATACGTATAATTGGCAAATCAGCAGAACTTTGCACTCG[A/G]CAAACTGCACCGGAAAAAAAAAAGTTAGATGCTCTCTGCCTAGATTCTCTTGATTGCTTG	907
Gm03_4315149_C_A-0_B_R_2177933807	Gm03_4315149_C_A	BOT	[T/G]	56643320	AGAGGGAAGTTTGCCGAATCACCTTCCTGCTCTGACAACACTTTATATTA			1	3	4315149	diploid	Glycine max	BARC	0	TOP	ATCACCAAACTTTGAATGGCGGGAGCCGTTGGGAGAGAAGAGACAAGCAGCTCGCAATTA[A/C]TAATATAAAGTGTTGTCAGAGCAGGAAGGTGATTCGGCAAACTTCCCTCTAGTTTGGGGC	ATCACCAAACTTTGAATGGCGGGAGCCGTTGGGAGAGAAGAGACAAGCAGCTCGCAATTA[A/C]TAATATAAAGTGTTGTCAGAGCAGGAAGGTGATTCGGCAAACTTCCCTCTAGTTTGGGGC	907
Gm03_43175147_G_A-1_T_F_2179334542	Gm03_43175147_G_A	TOP	[A/G]	20678466	ATCACGGTTCGGCCCAACATGATTGTTTCGTGTGCGAGTGTGCCTATGGT			1	3	43175147	diploid	other	BARCSoySNP6K	1	TOP	GCTGTTCCGAATCACGGTTCGGCCCAACATGATTGTTTCGTGTGCGAGTGTGCCTATGGT[A/G]TAGAGCCGGCATCGTCGAGTTTGTCGTAGACGACAGAGGAGCAGGAAACGCCGGCGAAGG	GCTGTTCCGAATCACGGTTCGGCCCAACATGATTGTTTCGTGTGCGAGTGTGCCTATGGT[A/G]TAGAGCCGGCATCGTCGAGTTTGTCGTAGACGACAGAGGAGCAGGAAACGCCGGCGAAGG	892
Gm03_43242012_G_T-1_T_R_2179334545	Gm03_43242012_G_T	TOP	[A/C]	30667470	CAGGTTACGTTCCATGACTTCAATATCATTTTGTAGCCCAGGAAAGTCAA			1	3	43242012	diploid	other	BARCSoySNP6K	1	BOT	GATGAAGTACTTAAAGGAAGGTCTGTTCCATTTAGCTCATCTGACGGTGCCAGTGGTGTG[T/G]TTGACTTTCCTGGGCTACAAAATGATATTGAAGTCATGGAACGTAACCTGTTAAGTGGTC	GACCACTTAACAGGTTACGTTCCATGACTTCAATATCATTTTGTAGCCCAGGAAAGTCAA[A/C]CACACCACTGGCACCGTCAGATGAGCTAAATGGAACAGACCTTCCTTTAAGTACTTCATC	892
Gm03_43355787_C_T-1_B_F_2179334546	Gm03_43355787_C_T	BOT	[T/C]	30738384	CCCGCCAGACGAGTCACCCACCACGAACACGCAATCAAAGTCAACGCCCC			1	3	43355787	diploid	other	BARCSoySNP6K	1	BOT	GCGCAATGTTCCCGCCAGACGAGTCACCCACCACGAACACGCAATCAAAGTCAACGCCCC[T/C]ACTCAACCACGCGTCCTCCTTCAAGCTCAGCCCCTGCCTCTGGAGCCACCTCACCGCCTC	GAGGCGGTGAGGTGGCTCCAGAGGCAGGGGCTGAGCTTGAAGGAGGACGCGTGGTTGAGT[A/G]GGGGCGTTGACTTTGATTGCGTGTTCGTGGTGGGTGACTCGTCTGGCGGGAACATTGCGC	892
Gm03_4338096_G_T-0_B_F_2177933808	Gm03_4338096_G_T	BOT	[T/G]	31748507	ATCAGCTCCAATAGATCTTTCGCTCTCCATGCTCGCTACCAGAAGTGCTC			1	3	4338096	diploid	Glycine max	BARC	0	BOT	ATCCGTATGTATCAGCTCCAATAGATCTTTCGCTCTCCATGCTCGCTACCAGAAGTGCTC[T/G]GAGGCGAGGTGTACGTTCTCCCTTGGCTTGGATCTCTATTTATAGGTGCAGAAATAGGCT	AGCCTATTTCTGCACCTATAAATAGAGATCCAAGCCAAGGGAGAACGTACACCTCGCCTC[A/C]GAGCACTTCTGGTAGCGAGCATGGAGAGCGAAAGATCTATTGGAGCTGATACATACGGAT	907
Gm03_4347034_T_C-0_T_R_2177933811	Gm03_4347034_T_C	TOP	[A/G]	59690466	TCGCATACTACACTAAACTATGCCAAAGAAGAAGGAACAATTAATGGGTG			1	3	4347034	diploid	Glycine max	BARC	0	BOT	TAACTTTAAAAGCCCCTGCAGGAGGAGGTACTCGTGCTTAATTAGTCACCTACTAACTCT[T/C]CACCCATTAATTGTTCCTTCTTCTTTGGCATAGTTTAGTGTAGTATGCGACCAACTAGCG	CGCTAGTTGGTCGCATACTACACTAAACTATGCCAAAGAAGAAGGAACAATTAATGGGTG[A/G]AGAGTTAGTAGGTGACTAATTAAGCACGAGTACCTCCTCCTGCAGGGGCTTTTAAAGTTA	907
Gm03_43504459_G_A-1_T_F_2179334548	Gm03_43504459_G_A	TOP	[A/G]	36774496	AAAATCAACAATTAAGAAGATAGAATCTGAATTGGAAGCGATAGTATCAC			1	3	43504459	diploid	other	BARCSoySNP6K	1	TOP	ACGAACAGCAAAAATCAACAATTAAGAAGATAGAATCTGAATTGGAAGCGATAGTATCAC[A/G]ATAAAAAAGACATAACAAAACAGATCGAGAAGCAGAAAAGTAAATAGAGTGTTAGGGTTA	ACGAACAGCAAAAATCAACAATTAAGAAGATAGAATCTGAATTGGAAGCGATAGTATCAC[A/G]ATAAAAAAGACATAACAAAACAGATCGAGAAGCAGAAAAGTAAATAGAGTGTTAGGGTTA	892
Gm03_43525455_A_G-1_T_F_2179334550	Gm03_43525455_A_G	TOP	[A/G]	19666474	TGATGTTGGTGGTGGTGTGTGAGAGTGTGGGGTTAGGGTTATGTAGATGA			1	3	43525455	diploid	other	BARCSoySNP6K	1	TOP	ATGTAATATGTGATGTTGGTGGTGGTGTGTGAGAGTGTGGGGTTAGGGTTATGTAGATGA[A/G]GAATGGGGAATTGGAGTGGGAGAGAAGCGATTGGGGTTAGTAGAAAAGGTTCGCGCAAGG	ATGTAATATGTGATGTTGGTGGTGGTGTGTGAGAGTGTGGGGTTAGGGTTATGTAGATGA[A/G]GAATGGGGAATTGGAGTGGGAGAGAAGCGATTGGGGTTAGTAGAAAAGGTTCGCGCAAGG	892
Gm03_43599557_T_C-1_T_R_2179334553	Gm03_43599557_T_C	TOP	[A/G]	70648400	TCTTTTCTCAAAAACATGTTTCGGTTGTATAATCACGTACAAAATCCACA			1	3	43599557	diploid	other	BARCSoySNP6K	1	BOT	AAACTTCTATTGTAGATTTTGTTTGCAACCTCTCTACTACAATAGAACATAAGGTTTCTA[T/C]TGTGGATTTTGTACGTGATTATACAACCGAAACATGTTTTTGAGAAAAGAGCATTTTCAG	CTGAAAATGCTCTTTTCTCAAAAACATGTTTCGGTTGTATAATCACGTACAAAATCCACA[A/G]TAGAAACCTTATGTTCTATTGTAGTAGAGAGGTTGCAAACAAAATCTACAATAGAAGTTT	892
Gm03_43707104_A_G-1_T_F_2179334554	Gm03_43707104_A_G	TOP	[A/G]	52661503	TACACTCATATAACGTAATCTTTCAACATATTTTGTAACAGAGCCACAGA			1	3	43707104	diploid	other	BARCSoySNP6K	1	TOP	AAAGGACTGCTACACTCATATAACGTAATCTTTCAACATATTTTGTAACAGAGCCACAGA[A/G]GAGAGAGATAGAAAATGCTAAAAGAGAAGTGTGTGATAAAAAGAAATAAAAATGGTATAA	AAAGGACTGCTACACTCATATAACGTAATCTTTCAACATATTTTGTAACAGAGCCACAGA[A/G]GAGAGAGATAGAAAATGCTAAAAGAGAAGTGTGTGATAAAAAGAAATAAAAATGGTATAA	892
Gm03_44019995_G_A-1_T_F_2179334558	Gm03_44019995_G_A	TOP	[A/G]	17743473	TGCAGAATAATCCTCATGTACACATTGATTTTGATAACTCTATTTCCATT			1	3	44019995	diploid	other	BARCSoySNP6K	1	TOP	AAATATTGCATGCAGAATAATCCTCATGTACACATTGATTTTGATAACTCTATTTCCATT[A/G]TGCATTAATAATTAAAGCTAGAGAAAATAAAAATATCATTTTTTTTATAACCTAGTTTGG	AAATATTGCATGCAGAATAATCCTCATGTACACATTGATTTTGATAACTCTATTTCCATT[A/G]TGCATTAATAATTAAAGCTAGAGAAAATAAAAATATCATTTTTTTTATAACCTAGTTTGG	892
Gm03_44118764_C_T-1_T_R_2179334561	Gm03_44118764_C_T	TOP	[A/G]	65652418	ATACTTGGCCTATGGGCCCGAAATCTATCCTATGGTTCATGAGAACCCTA			1	3	44118764	diploid	other	BARCSoySNP6K	1	BOT	CCCCAAGGGCATTGGATAAAAGACTTCAAGAAGATTAGGCCAGAGACACAAGAGAAGATC[T/C]TAGGGTTCTCATGAACCATAGGATAGATTTCGGGCCCATAGGCCAAGTATGAGCCCATTT	AAATGGGCTCATACTTGGCCTATGGGCCCGAAATCTATCCTATGGTTCATGAGAACCCTA[A/G]GATCTTCTCTTGTGTCTCTGGCCTAATCTTCTTGAAGTCTTTTATCCAATGCCCTTGGGG	892
Gm03_44171693_A_C-1_T_F_2179334562	Gm03_44171693_A_C	TOP	[A/C]	28806364	TTTTCTCAACTAATGAATGCCATTCTCTTTTGTTGTTGTATGCACTCTTA			1	3	44171693	diploid	other	BARCSoySNP6K	1	TOP	TATTCTTTTATTTTCTCAACTAATGAATGCCATTCTCTTTTGTTGTTGTATGCACTCTTA[A/C]CATTAAAATGAAAACTAAAAATATAGACTATTAGTTGATCATATATATAGATAGTCAAGA	TATTCTTTTATTTTCTCAACTAATGAATGCCATTCTCTTTTGTTGTTGTATGCACTCTTA[A/C]CATTAAAATGAAAACTAAAAATATAGACTATTAGTTGATCATATATATAGATAGTCAAGA	892
Gm03_44326930_A_G-1_B_R_2179334565	Gm03_44326930_A_G	BOT	[T/C]	60667474	TTCATTGGAATAACCATGGAAGCTGCGACAACCATGGAGGCTGCGGGCAA			1	3	44326930	diploid	other	BARCSoySNP6K	1	TOP	CTCTCTCCTTCTCGCCATTCTCCATCAGCGCCACGACACGACACCGCCCTCCCCTTCACT[A/G]TTGCCCGCAGCCTCCATGGTTGTCGCAGCTTCCATGGTTATTCCAATGAAAAATATAACA	CTCTCTCCTTCTCGCCATTCTCCATCAGCGCCACGACACGACACCGCCCTCCCCTTCACT[A/G]TTGCCCGCAGCCTCCATGGTTGTCGCAGCTTCCATGGTTATTCCAATGAAAAATATAACA	892
Gm03_44381016_G_T-1_T_R_2179334567	Gm03_44381016_G_T	TOP	[A/C]	19639364	AGTGCAATCTCCCTGGCCACGTGGCTTTCTCAGTATAAAAAAAAAAATCT			1	3	44381016	diploid	other	BARCSoySNP6K	1	BOT	GATGCGAGATTTCGTCACCCCATTTATGCTCTTGACTAGACATTTGGAGTATGAAGATTA[T/G]AGATTTTTTTTTTTATACTGAGAAAGCCACGTGGCCAGGGAGATTGCACTGGATAATCCA	TGGATTATCCAGTGCAATCTCCCTGGCCACGTGGCTTTCTCAGTATAAAAAAAAAAATCT[A/C]TAATCTTCATACTCCAAATGTCTAGTCAAGAGCATAAATGGGGTGACGAAATCTCGCATC	892
Gm03_44475419_C_A-1_B_R_2179334569	Gm03_44475419_C_A	BOT	[T/G]	19719467	TTGTTGCAGATCTTACCAATAGGCCCAGATCAATCTACAGACAACCCATG			1	3	44475419	diploid	other	BARCSoySNP6K	1	TOP	AGATGCACCTCACTTAACAATTAACACATAAGATTTTATGACGATTAACGGCGTTATGTT[A/C]CATGGGTTGTCTGTAGATTGATCTGGGCCTATTGGTAAGATCTGCAACAATTACTAATTG	AGATGCACCTCACTTAACAATTAACACATAAGATTTTATGACGATTAACGGCGTTATGTT[A/C]CATGGGTTGTCTGTAGATTGATCTGGGCCTATTGGTAAGATCTGCAACAATTACTAATTG	892
Gm03_4453687_A_G-0_T_F_2177933812	Gm03_4453687_A_G	TOP	[A/G]	39799493	CAAAATCATCAATAAGGTGACAAGTTATGTAACTAACAATGTAAATGTCA			1	3	4453687	diploid	Glycine max	BARC	0	TOP	TTTTCTATATCAAAATCATCAATAAGGTGACAAGTTATGTAACTAACAATGTAAATGTCA[A/G]GTTGTCAATTTTTTTAAGATAAAATTGAATATTATTAAGAGGATACGAAATATATAACCA	TTTTCTATATCAAAATCATCAATAAGGTGACAAGTTATGTAACTAACAATGTAAATGTCA[A/G]GTTGTCAATTTTTTTAAGATAAAATTGAATATTATTAAGAGGATACGAAATATATAACCA	907
Gm03_4455983_T_G-0_T_R_2177933815	Gm03_4455983_T_G	TOP	[A/C]	31761451	GATGTTTGGTGAGGCATATTGGGACAACTTGTGGGCTATTAAAGCCATTC			1	3	4455983	diploid	Glycine max	BARC	0	BOT	ACGTCACTCGTGAACCCTGGACAGTACACCTTCAAACCAGAGACAAGCTCAAAGATCCGT[T/G]GAATGGCTTTAATAGCCCACAAGTTGTCCCAATATGCCTCACCAAACATCATCAAATCAT	ATGATTTGATGATGTTTGGTGAGGCATATTGGGACAACTTGTGGGCTATTAAAGCCATTC[A/C]ACGGATCTTTGAGCTTGTCTCTGGTTTGAAGGTGTACTGTCCAGGGTTCACGAGTGACGT	907
Gm03_4467350_A_C-0_B_R_2177933817	Gm03_4467350_A_C	BOT	[T/G]	37682412	CCACTTTGGAATCAAATGATGAAAATTGTTAAGCATTGCATTGCTACTGT			1	3	4467350	diploid	Glycine max	BARC	0	TOP	TAGGGAGAAAAATCATAAACCTCTCAATGCAAGGCTAACAATATTCATATTTACGCTTGA[A/C]ACAGTAGCAATGCAATGCTTAACAATTTTCATCATTTGATTCCAAAGTGGTTTGAAATTT	TAGGGAGAAAAATCATAAACCTCTCAATGCAAGGCTAACAATATTCATATTTACGCTTGA[A/C]ACAGTAGCAATGCAATGCTTAACAATTTTCATCATTTGATTCCAAAGTGGTTTGAAATTT	907
Gm03_4468196_C_T-1_B_F_2179334176	Gm03_4468196_C_T	BOT	[T/C]	69783314	AGAAGCATACAGAGAAACACTAGCTATCCCTGACTTAAAGCTTCCATTAG			1	3	4468196	diploid	other	BARCSoySNP6K	1	BOT	GAGCTAGTCCAGAAGCATACAGAGAAACACTAGCTATCCCTGACTTAAAGCTTCCATTAG[T/C]GTTCAATGCACCACCACCCTGACGTGATGGAAGAGGTAAAGGTTGCGGACTAGACGAGCG	CGCTCGTCTAGTCCGCAACCTTTACCTCTTCCATCACGTCAGGGTGGTGGTGCATTGAAC[A/G]CTAATGGAAGCTTTAAGTCAGGGATAGCTAGTGTTTCTCTGTATGCTTCTGGACTAGCTC	892
Gm03_44693761_T_C-1_B_F_2179334572	Gm03_44693761_T_C	BOT	[T/C]	39744437	TTGTATGCATGCACTTCAGTTTACTGAACCCTCTCTCTTTTTCCAATGGA			1	3	44693761	diploid	other	BARCSoySNP6K	1	BOT	AAGGTTGGGTTTGTATGCATGCACTTCAGTTTACTGAACCCTCTCTCTTTTTCCAATGGA[T/C]GAAATATCATTGGCTTTATGCCAATATTAACAGAATCCAGTCCTGGAGCACTTTTTTTTG	CAAAAAAAAGTGCTCCAGGACTGGATTCTGTTAATATTGGCATAAAGCCAATGATATTTC[A/G]TCCATTGGAAAAAGAGAGAGGGTTCAGTAAACTGAAGTGCATGCATACAAACCCAACCTT	892
Gm03_4477447_G_A-0_T_F_2177933818	Gm03_4477447_G_A	TOP	[A/G]	18658345	AATTCTTTTATCCTACGTTTGATTTTAGAAAGACAATGTGGAGATAATTC			1	3	4477447	diploid	Glycine max	BARC	0	TOP	ACATAAAAAAAATTCTTTTATCCTACGTTTGATTTTAGAAAGACAATGTGGAGATAATTC[A/G]TTATTTTAATGTTTTTCTTTCCTCCCAGATTCATATTTTATACCCGATTTGGAAATCAAC	ACATAAAAAAAATTCTTTTATCCTACGTTTGATTTTAGAAAGACAATGTGGAGATAATTC[A/G]TTATTTTAATGTTTTTCTTTCCTCCCAGATTCATATTTTATACCCGATTTGGAAATCAAC	907
Gm03_4480434_G_T-0_T_R_2177933821	Gm03_4480434_G_T	TOP	[A/C]	46634357	GGGTTACCGGCAACCGGCAGGCCCAGTATAAGAGCGGCGTCGAGAAGAGT			1	3	4480434	diploid	Glycine max	BARC	0	BOT	GGACGCGTGGAGCTGCGAGCGCCGCGCGTTCGTGCTACGCTCCGGCGAAGAAATTCCGAT[T/G]ACTCTTCTCGACGCCGCTCTTATACTGGGCCTGCCGGTTGCCGGTAACCCCGTGAATCTC	GAGATTCACGGGGTTACCGGCAACCGGCAGGCCCAGTATAAGAGCGGCGTCGAGAAGAGT[A/C]ATCGGAATTTCTTCGCCGGAGCGTAGCACGAACGCGCGGCGCTCGCAGCTCCACGCGTCC	907
Gm03_4481587_C_T-0_B_F_2177933822	Gm03_4481587_C_T	BOT	[T/C]	46647448	TGTAGTCCTCCAACTCCACATATTTAGTAATTTAGCATGTGTGTGGGTCT			1	3	4481587	diploid	Glycine max	BARC	0	BOT	AAGAAGGAAGTGTAGTCCTCCAACTCCACATATTTAGTAATTTAGCATGTGTGTGGGTCT[T/C]CGGTAGAGGGGGGCTCAATATACATTCATGGAAGTAACTCCTTTGTTACTTTTCCATTGA	TCAATGGAAAAGTAACAAAGGAGTTACTTCCATGAATGTATATTGAGCCCCCCTCTACCG[A/G]AGACCCACACACATGCTAAATTACTAAATATGTGGAGTTGGAGGACTACACTTCCTTCTT	907
Gm03_4483232_A_G-0_T_F_2177933826	Gm03_4483232_A_G	TOP	[A/G]	54732331	CAGGTTCCTGATGTAGATTCAGGGTTACAGCTTAGTATCAACAAAGAAGT			1	3	4483232	diploid	Glycine max	BARC	0	TOP	TGGACATTGGCAGGTTCCTGATGTAGATTCAGGGTTACAGCTTAGTATCAACAAAGAAGT[A/G]CATGGAGTGGACGAGGATGATTTGGAGAATCAGGTAGTGGAGGACACTCCCACAAAGTCG	TGGACATTGGCAGGTTCCTGATGTAGATTCAGGGTTACAGCTTAGTATCAACAAAGAAGT[A/G]CATGGAGTGGACGAGGATGATTTGGAGAATCAGGTAGTGGAGGACACTCCCACAAAGTCG	907
Gm03_4484588_T_C-0_B_F_2177933828	Gm03_4484588_T_C	BOT	[T/C]	10627300	ATGACAGAGGCTATAGGCTTGGCTTGAACAGGAAGAAATCAGCAGTGGCA			1	3	4484588	diploid	Glycine max	BARC	0	BOT	TACCTTGGTAATGACAGAGGCTATAGGCTTGGCTTGAACAGGAAGAAATCAGCAGTGGCA[T/C]GCGGGGGTTGAAGGTGTCCTGGTTTGATGAATGTAATTCAATAGCCGTTGGTATCTTTGT	ACAAAGATACCAACGGCTATTGAATTACATTCATCAAACCAGGACACCTTCAACCCCCGC[A/G]TGCCACTGCTGATTTCTTCCTGTTCAAGCCAAGCCTATAGCCTCTGTCATTACCAAGGTA	907
Gm03_4487138_A_C-0_T_F_2177933830	Gm03_4487138_A_C	TOP	[A/C]	62692341	GAAGGGCCATCAAGAAAACCCTAGTTTGCAAACTAGCCATGACAAAAACC			1	3	4487138	diploid	Glycine max	BARC	0	TOP	AGCAGGCACAGAAGGGCCATCAAGAAAACCCTAGTTTGCAAACTAGCCATGACAAAAACC[A/C]TAGTTGGTAGTACTGATTGTGTGTTGTGGGTTTTTTTCTTTCTTCTAGGGTTAGGGTTCG	AGCAGGCACAGAAGGGCCATCAAGAAAACCCTAGTTTGCAAACTAGCCATGACAAAAACC[A/C]TAGTTGGTAGTACTGATTGTGTGTTGTGGGTTTTTTTCTTTCTTCTAGGGTTAGGGTTCG	907
Gm03_44920668_A_G-1_T_F_2179334578	Gm03_44920668_A_G	TOP	[A/G]	49797500	TCTCTTCTGATATGGAGTGCATTCTAGATGAGATAGATGTTGACTCATTG			1	3	44920668	diploid	other	BARCSoySNP6K	1	TOP	CTGCTGTTCGTCTCTTCTGATATGGAGTGCATTCTAGATGAGATAGATGTTGACTCATTG[A/G]CAAGCTTACAAAGTCGTCAAGTAGTATTCAATAAGTAACAAATATTGTTTTCATGAGGAC	CTGCTGTTCGTCTCTTCTGATATGGAGTGCATTCTAGATGAGATAGATGTTGACTCATTG[A/G]CAAGCTTACAAAGTCGTCAAGTAGTATTCAATAAGTAACAAATATTGTTTTCATGAGGAC	892
Gm03_44992819_A_G-1_T_F_2179334580	Gm03_44992819_A_G	TOP	[A/G]	18618469	GAGTTCTTGACATAAACCAACCCCACCAAACCACGTTTAACAATGCTCCC			1	3	44992819	diploid	other	BARCSoySNP6K	1	TOP	GTCCACCAGCGAGTTCTTGACATAAACCAACCCCACCAAACCACGTTTAACAATGCTCCC[A/G]TGCACTTGATTAAAAATAGTACGTCAATTATTGAGATGAAACTTCCTTATATGGTTATTT	GTCCACCAGCGAGTTCTTGACATAAACCAACCCCACCAAACCACGTTTAACAATGCTCCC[A/G]TGCACTTGATTAAAAATAGTACGTCAATTATTGAGATGAAACTTCCTTATATGGTTATTT	892
Gm03_4500015_G_T-0_T_R_2177933833	Gm03_4500015_G_T	TOP	[A/C]	11644451	CTATCACGTGCGGGCATGTGACGAGCTCCCTGGCCCCATGCATCGGTTAC			1	3	4500015	diploid	Glycine max	BARC	0	BOT	CGGCGTTGAGGCTCTTCACTCAGCTGCAGCATGGCGCCGGCGGTGATCCTCCCTTCTGGA[T/G]GTAACCGATGCATGGGGCCAGGGAGCTCGTCACATGCCCGCACGTGATAGCAGCATGTGC	GCACATGCTGCTATCACGTGCGGGCATGTGACGAGCTCCCTGGCCCCATGCATCGGTTAC[A/C]TCCAGAAGGGAGGATCACCGCCGGCGCCATGCTGCAGCTGAGTGAAGAGCCTCAACGCCG	907
Gm03_4506327_C_T-0_B_F_2177933834	Gm03_4506327_C_T	BOT	[T/C]	19702503	TTAAATACCCCTTAATTTTTCATAGTGCAACACCAAGGGCAGTGTTGCTT			1	3	4506327	diploid	Glycine max	BARC	0	BOT	AAAAATCAAATTAAATACCCCTTAATTTTTCATAGTGCAACACCAAGGGCAGTGTTGCTT[T/C]GAGCAACAGAGTCGTGCATCCTTCAAGCATGCTCGTGATTATTACCATGAAAGATAGCAA	TTGCTATCTTTCATGGTAATAATCACGAGCATGCTTGAAGGATGCACGACTCTGTTGCTC[A/G]AAGCAACACTGCCCTTGGTGTTGCACTATGAAAAATTAAGGGGTATTTAATTTGATTTTT	907
Gm03_4509101_G_A-0_T_F_2177933836	Gm03_4509101_G_A	TOP	[A/G]	55787442	AAAAAATGGTATGAGAGAAGAAGGAGAGAAGAGAGAGCTAGCCTACAACA			1	3	4509101	diploid	Glycine max	BARC	0	TOP	ATTTTTAAATAAAAAATGGTATGAGAGAAGAAGGAGAGAAGAGAGAGCTAGCCTACAACA[A/G]TGAAGACCGAAGGGAAAGAGTGAGAGTAAGAGTGAGAGAACGCGAAGTGGGTAGAAAGAA	ATTTTTAAATAAAAAATGGTATGAGAGAAGAAGGAGAGAAGAGAGAGCTAGCCTACAACA[A/G]TGAAGACCGAAGGGAAAGAGTGAGAGTAAGAGTGAGAGAACGCGAAGTGGGTAGAAAGAA	907
Gm03_4517565_C_T-0_B_F_2177933838	Gm03_4517565_C_T	BOT	[T/C]	19769331	CTCTATCCATCTCAGACAGGGACGGAAGCAGAAGTGTATTAAAGGGGGGC			1	3	4517565	diploid	Glycine max	BARC	0	BOT	CAGACCTGAGCTCTATCCATCTCAGACAGGGACGGAAGCAGAAGTGTATTAAAGGGGGGC[T/C]AATTTTTTTTTTTACATAATTATTTAAATATTTAACTTCTAATAAATAATAAAATTTAAA	TTTAAATTTTATTATTTATTAGAAGTTAAATATTTAAATAATTATGTAAAAAAAAAAATT[A/G]GCCCCCCTTTAATACACTTCTGCTTCCGTCCCTGTCTGAGATGGATAGAGCTCAGGTCTG	907
Gm03_4518391_T_C-0_T_R_2177933841	Gm03_4518391_T_C	TOP	[A/G]	46691455	TTTCCCATCCTAACAAGTGAACCTGATTTTCAATTTCCCCATCCTTTTCT			1	3	4518391	diploid	Glycine max	BARC	0	BOT	ATATGTATTGCAGCTATTAACTCGCTTATTTTTGGTTTTGTACATCAAGGTCTAGGAATT[T/C]AGAAAAGGATGGGGAAATTGAAAATCAGGTTCACTTGTTAGGATGGGAAATAACCATGTT	AACATGGTTATTTCCCATCCTAACAAGTGAACCTGATTTTCAATTTCCCCATCCTTTTCT[A/G]AATTCCTAGACCTTGATGTACAAAACCAAAAATAAGCGAGTTAATAGCTGCAATACATAT	907
Gm03_45217524_G_T-1_T_R_2179334583	Gm03_45217524_G_T	TOP	[A/C]	24712371	GACAATTCAAATTCATACATTTCATCAACACCTCCTTTGGGCCAGGAAAC			1	3	45217524	diploid	other	BARCSoySNP6K	1	BOT	TTGTGGAATATCCTCCCTCCAAGTTTGATTTTCAAAGTTGATAAGAGAACTTGCAGTAAG[T/G]GTTTCCTGGCCCAAAGGAGGTGTTGATGAAATGTATGAATTTGAATTGTCACGTAACAAA	TTTGTTACGTGACAATTCAAATTCATACATTTCATCAACACCTCCTTTGGGCCAGGAAAC[A/C]CTTACTGCAAGTTCTCTTATCAACTTTGAAAATCAAACTTGGAGGGAGGATATTCCACAA	892
Gm03_4522097_A_G-0_B_R_2177933843	Gm03_4522097_A_G	BOT	[T/C]	55717340	AGTTGCTGCTGAAGTGTTTGAAGCACATCGCATATCTGTAGTTGACGTGT			1	3	4522097	diploid	Glycine max	BARC	0	TOP	TCACAATTGGACGTTGATCGTTAACAAGTGACGTTGACTGACACATGTCAACGTCTGAGA[A/G]ACACGTCAACTACAGATATGCGATGTGCTTCAAACACTTCAGCAGCAACTATTGAACCCA	TCACAATTGGACGTTGATCGTTAACAAGTGACGTTGACTGACACATGTCAACGTCTGAGA[A/G]ACACGTCAACTACAGATATGCGATGTGCTTCAAACACTTCAGCAGCAACTATTGAACCCA	907
Gm03_4523460_G_A-0_B_R_2177933845	Gm03_4523460_G_A	BOT	[T/C]	57686317	ATCTTGTTTGCAATTGGACTCCAACACTATCTATTTTTGATTGGTTGTAA			1	3	4523460	diploid	Glycine max	BARC	0	TOP	CCTGCGACCAAGAAATGTTTGAGTCACTAAGGAGATAAAAGACAATTATCGTACACCCTC[A/G]TTACAACCAATCAAAAATAGATAGTGTTGGAGTCCAATTGCAAACAAGATCGGCTTATGT	CCTGCGACCAAGAAATGTTTGAGTCACTAAGGAGATAAAAGACAATTATCGTACACCCTC[A/G]TTACAACCAATCAAAAATAGATAGTGTTGGAGTCCAATTGCAAACAAGATCGGCTTATGT	907
Gm03_4525141_A_G-0_B_R_2177933847	Gm03_4525141_A_G	BOT	[T/C]	23720488	ACCAAAAAGCTCATTTTTGTGGCTTGGTCTATTTGAAGGGTTTTATGATA			1	3	4525141	diploid	Glycine max	BARC	0	TOP	TATAGATTTTGGGATAGCCATAAGTGATGGTGTGATGATGGTTTAATAATGACATCAAGA[A/G]TATCATAAAACCCTTCAAATAGACCAAGCCACAAAAATGAGCTTTTTGGTCAGGTCTTTA	TATAGATTTTGGGATAGCCATAAGTGATGGTGTGATGATGGTTTAATAATGACATCAAGA[A/G]TATCATAAAACCCTTCAAATAGACCAAGCCACAAAAATGAGCTTTTTGGTCAGGTCTTTA	907
Gm03_4527656_T_C-0_B_F_2177933848	Gm03_4527656_T_C	BOT	[T/C]	58790476	CGCATAAATGACAAGTTATAATGAGGCATAATCCACTACAGCTATCCACG			1	3	4527656	diploid	Glycine max	BARC	0	BOT	TCAACAACAGCGCATAAATGACAAGTTATAATGAGGCATAATCCACTACAGCTATCCACG[T/C]ATCACAGTAGAGAAATCCATGGAAGCATTTCTAATTTGCATAAACGTGACAACCAGTCAA	TTGACTGGTTGTCACGTTTATGCAAATTAGAAATGCTTCCATGGATTTCTCTACTGTGAT[A/G]CGTGGATAGCTGTAGTGGATTATGCCTCATTATAACTTGTCATTTATGCGCTGTTGTTGA	907
Gm03_4530659_G_A-0_B_R_2177933853	Gm03_4530659_G_A	BOT	[T/C]	25654448	TTGTGGTTACTGTTTAAAAGACAATATTGTTATGGAGTCATTGGAATCGT			1	3	4530659	diploid	Glycine max	BARC	0	TOP	ACCAGGACTCCAGCTGCCAGCAAACCACTTGGGGTATATACAAAATTATACAATTGAATC[A/G]ACGATTCCAATGACTCCATAACAATATTGTCTTTTAAACAGTAACCACAAATAATGACCT	ACCAGGACTCCAGCTGCCAGCAAACCACTTGGGGTATATACAAAATTATACAATTGAATC[A/G]ACGATTCCAATGACTCCATAACAATATTGTCTTTTAAACAGTAACCACAAATAATGACCT	907
Gm03_45416367_C_T-1_B_F_2179334584	Gm03_45416367_C_T	BOT	[T/C]	50807481	AGCAAATTGGTTGGGTTCCAGTGGATGAGCCGCAATGGCAACAGGATACG			1	3	45416367	diploid	other	BARCSoySNP6K	1	BOT	TCAATCCAACAGCAAATTGGTTGGGTTCCAGTGGATGAGCCGCAATGGCAACAGGATACG[T/C]AGATTGATTCCTGCAATATAGTATACCACAATATGGATCACCAAATGGAAGTAAGACTTC	GAAGTCTTACTTCCATTTGGTGATCCATATTGTGGTATACTATATTGCAGGAATCAATCT[A/G]CGTATCCTGTTGCCATTGCGGCTCATCCACTGGAACCCAACCAATTTGCTGTTGGATTGA	892
Gm03_4545493_G_A-0_B_R_2177933855	Gm03_4545493_G_A	BOT	[T/C]	22674443	TTAGAATAACCCTCAATGTTGCCATAGCATAAAGATTGGATAGTGACCTC			1	3	4545493	diploid	Glycine max	BARC	0	TOP	TTATATATTGTTTGATACAGATATGACATATGCCAACTCTATATGATTTTTTTTATCAAA[A/G]GAGGTCACTATCCAATCTTTATGCTATGGCAACATTGAGGGTTATTCTAATTCCTTAGTA	TTATATATTGTTTGATACAGATATGACATATGCCAACTCTATATGATTTTTTTTATCAAA[A/G]GAGGTCACTATCCAATCTTTATGCTATGGCAACATTGAGGGTTATTCTAATTCCTTAGTA	907
Gm03_4548798_A_G-0_T_F_2177933856	Gm03_4548798_A_G	TOP	[A/G]	38733440	GTAAAGGTTTTGATCTCTTTCGTTCTCTATGTTATTTTGCATGTTGTTTG			1	3	4548798	diploid	Glycine max	BARC	0	TOP	TTCATAATTTGTAAAGGTTTTGATCTCTTTCGTTCTCTATGTTATTTTGCATGTTGTTTG[A/G]TTGTACTATGACCATGGTTGGCTAAACCTTTAGAGTTCGGATTATGATCTAGTTACACGT	TTCATAATTTGTAAAGGTTTTGATCTCTTTCGTTCTCTATGTTATTTTGCATGTTGTTTG[A/G]TTGTACTATGACCATGGTTGGCTAAACCTTTAGAGTTCGGATTATGATCTAGTTACACGT	907
Gm03_45488992_G_A-1_B_R_2179334587	Gm03_45488992_G_A	BOT	[T/C]	49688336	TTTCACTGTGCCTTCCATCTCTTGTTAATTTCCTTGCTGTGATGTCTAAC			1	3	45488992	diploid	other	BARCSoySNP6K	1	TOP	CCACCACATTTCCAACAAATCCATATCCACCTCTTGTATTTTATAATAATGTGAGATTAG[A/G]GTTAGACATCACAGCAAGGAAATTAACAAGAGATGGAAGGCACAGTGAAAGTGAATGGCA	CCACCACATTTCCAACAAATCCATATCCACCTCTTGTATTTTATAATAATGTGAGATTAG[A/G]GTTAGACATCACAGCAAGGAAATTAACAAGAGATGGAAGGCACAGTGAAAGTGAATGGCA	892
Gm03_4551118_T_C-0_T_R_2177933859	Gm03_4551118_T_C	TOP	[A/G]	40754372	TAATTTTAGTGTTTTGAAGTATCCATTTATATGTAAGGGTTGGGTCAAGG			1	3	4551118	diploid	Glycine max	BARC	0	BOT	CTTCATTAGATTTCTAATAAAGTTTAAAACACATGAACTATAACTTCCACGTAGCTTGCA[T/C]CCTTGACCCAACCCTTACATATAAATGGATACTTCAAAACACTAAAATTATTATAAAAAA	TTTTTTATAATAATTTTAGTGTTTTGAAGTATCCATTTATATGTAAGGGTTGGGTCAAGG[A/G]TGCAAGCTACGTGGAAGTTATAGTTCATGTGTTTTAAACTTTATTAGAAATCTAATGAAG	907
Gm03_4554917_G_A-2_T_F_2111705622	Gm03_4554917_G_A	TOP	[A/G]	57762440	AGACACATTTGCAATTACTCAGGATCAAACAATGATGATGAGCAAGAGAG			1	3	4554917	diploid	Glycine max	BARC	2	TOP	TATTGACCCCAGACACATTTGCAATTACTCAGGATCAAACAATGATGATGAGCAAGAGAG[A/G]AGGTGCGTGGCCATAATAACCTAAGGCATGGTAACATATTTCAGATTTTCAGTTCCCATA	TATTGACCCCAGACACATTTGCAATTACTCAGGATCAAACAATGATGATGAGCAAGAGAG[A/G]AGGTGCGTGGCCATAATAACCTAAGGCATGGTAACATATTTCAGATTTTCAGTTCCCATA	907
Gm03_45614970_C_T-1_B_F_2179334588	Gm03_45614970_C_T	BOT	[T/C]	43619465	ACAGTGGGATACGCTGTGTGGTAGGTTCCAGTGTATACTGGAGATGCGGG			1	3	45614970	diploid	other	BARCSoySNP6K	1	BOT	GTAGCGGGTGACAGTGGGATACGCTGTGTGGTAGGTTCCAGTGTATACTGGAGATGCGGG[T/C]GCATGATAGTGCGGTGGGTACTGATGCCGTGGGGGACTCTCATTGGGTGGCCCATGTCCA	TGGACATGGGCCACCCAATGAGAGTCCCCCACGGCATCAGTACCCACCGCACTATCATGC[A/G]CCCGCATCTCCAGTATACACTGGAACCTACCACACAGCGTATCCCACTGTCACCCGCTAC	892
Gm03_4562377_T_G-0_T_R_2177933863	Gm03_4562377_T_G	TOP	[A/C]	25627463	GGGATTTTGATTCTATTTTTGGTTGGCTTTGGTTGATGCTGGAATAGTGC			1	3	4562377	diploid	Glycine max	BARC	0	BOT	AAAGAAAAAAGAATGAGTTTTGGGTCCAAGGGATGAACTTTCCTTCAATCCCACAACAAC[T/G]GCACTATTCCAGCATCAACCAAAGCCAACCAAAAATAGAATCAAAATCCCTTAAAACCAA	TTGGTTTTAAGGGATTTTGATTCTATTTTTGGTTGGCTTTGGTTGATGCTGGAATAGTGC[A/C]GTTGTTGTGGGATTGAAGGAAAGTTCATCCCTTGGACCCAAAACTCATTCTTTTTTCTTT	907
Gm03_4563499_G_A-0_T_F_2177933864	Gm03_4563499_G_A	TOP	[A/G]	63631375	AATTGGATCAAGCTTTAGAAGCCAAGAAAGAGTTACAATCGAGGAAAGAC			1	3	4563499	diploid	Glycine max	BARC	0	TOP	TCATTCATAAAATTGGATCAAGCTTTAGAAGCCAAGAAAGAGTTACAATCGAGGAAAGAC[A/G]AAAATAACATTGTAGCACAATATAAGACCTTAAATGACATACAACACATAAAAACCAATT	TCATTCATAAAATTGGATCAAGCTTTAGAAGCCAAGAAAGAGTTACAATCGAGGAAAGAC[A/G]AAAATAACATTGTAGCACAATATAAGACCTTAAATGACATACAACACATAAAAACCAATT	907
Gm03_45668212_A_G-1_T_F_2179334590	Gm03_45668212_A_G	TOP	[A/G]	29758388	TGGAAGAGAAGATCCTCGCAAAGCTAACAACGATGCTTACTTCCACTCGC			1	3	45668212	diploid	other	BARCSoySNP6K	1	TOP	CACCATGTCGTGGAAGAGAAGATCCTCGCAAAGCTAACAACGATGCTTACTTCCACTCGC[A/G]ACGACGACCGACAATGTTGGATGGAGACAGTGGACTTCGAAGAAACGGAGAAACTTGTTT	CACCATGTCGTGGAAGAGAAGATCCTCGCAAAGCTAACAACGATGCTTACTTCCACTCGC[A/G]ACGACGACCGACAATGTTGGATGGAGACAGTGGACTTCGAAGAAACGGAGAAACTTGTTT	892
Gm03_4567214_A_C-0_B_R_2177933867	Gm03_4567214_A_C	BOT	[T/G]	68779417	ATTTTCGTCAAATACTATATGTTGTGCCAAGAGGTAATCGCTCTGATATT			1	3	4567214	diploid	Glycine max	BARC	0	TOP	TTGTCAGCTTAAGAATCTGACAATGGTCCCAAATGTATGATGCATTTAGACTTGCATAGA[A/C]AATATCAGAGCGATTACCTCTTGGCACAACATATAGTATTTGACGAAAATCACCACAAAA	TTGTCAGCTTAAGAATCTGACAATGGTCCCAAATGTATGATGCATTTAGACTTGCATAGA[A/C]AATATCAGAGCGATTACCTCTTGGCACAACATATAGTATTTGACGAAAATCACCACAAAA	907
Gm03_4568694_A_G-0_B_R_2177933869	Gm03_4568694_A_G	BOT	[T/C]	66689448	TTTCTTCTTCTGCCATAGTCATAGTCATAGCCTGCTCTCTATCGTCATCG			1	3	4568694	diploid	Glycine max	BARC	0	TOP	AAAGTTGATAGGGTGCAAAGTGTTTGTAAGGAAAAGAGCGTGTGAAGTGGAGAGTGCATA[A/G]CGATGACGATAGAGAGCAGGCTATGACTATGACTATGGCAGAAGAAGAAAAAAAGAAGCG	AAAGTTGATAGGGTGCAAAGTGTTTGTAAGGAAAAGAGCGTGTGAAGTGGAGAGTGCATA[A/G]CGATGACGATAGAGAGCAGGCTATGACTATGACTATGGCAGAAGAAGAAAAAAAGAAGCG	907
Gm03_4573946_G_A-0_T_F_2177933872	Gm03_4573946_G_A	TOP	[A/G]	48736383	TAGACATCACTACAATCAATTATTTCCTCGACACAAAATTGAACCTCCCA			1	3	4573946	diploid	Glycine max	BARC	0	TOP	CATAAACTGATAGACATCACTACAATCAATTATTTCCTCGACACAAAATTGAACCTCCCA[A/G]ACACTGAACTACGCTTCTGATAGCAATGCTAGGCTAGATGAAGATTAGAAAATGGGGAAC	CATAAACTGATAGACATCACTACAATCAATTATTTCCTCGACACAAAATTGAACCTCCCA[A/G]ACACTGAACTACGCTTCTGATAGCAATGCTAGGCTAGATGAAGATTAGAAAATGGGGAAC	907
Gm03_4575637_A_G-0_T_F_2177933874	Gm03_4575637_A_G	TOP	[A/G]	32672474	CACCCTTGATCTGTACCACTTACCTCTTTGTGGCGCATATATTGTTTTGG			1	3	4575637	diploid	Glycine max	BARC	0	TOP	CCCATGAGTTCACCCTTGATCTGTACCACTTACCTCTTTGTGGCGCATATATTGTTTTGG[A/G]CGTCCAGTGGTTAAAGCTTTTGGGCCCAATTACTACCAACTACCAAACTTTGACCATGAC	CCCATGAGTTCACCCTTGATCTGTACCACTTACCTCTTTGTGGCGCATATATTGTTTTGG[A/G]CGTCCAGTGGTTAAAGCTTTTGGGCCCAATTACTACCAACTACCAAACTTTGACCATGAC	907
Gm03_4576493_T_C-0_T_R_2177933877	Gm03_4576493_T_C	TOP	[A/G]	38632356	GTAGCTAGCACTGACTCCAGATGTGTGACATGTGAAGCCAAATCGGAGCT			1	3	4576493	diploid	Glycine max	BARC	0	BOT	TACCCTCCTCCCTTACTTGAGGAAGTATGTCGCAGTCTTTTTCGATGACATACTCGTTTA[T/C]AGCTCCGATTTGGCTTCACATGTCACACATCTGGAGTCAGTGCTAGCTACCTTATCGGAA	TTCCGATAAGGTAGCTAGCACTGACTCCAGATGTGTGACATGTGAAGCCAAATCGGAGCT[A/G]TAAACGAGTATGTCATCGAAAAAGACTGCGACATACTTCCTCAAGTAAGGGAGGAGGGTA	907
Gm03_4578272_G_A-1_B_R_2179334179	Gm03_4578272_G_A	BOT	[T/C]	35746432	ACGTAAACCCAATCACCAACAACAAAGGAAAGATCCCGACGATGTTTGTC			1	3	4578272	diploid	other	BARCSoySNP6K	1	TOP	CATGCATGAGTCTCTCCAACGTCGCCTTCGCAAGGTCCAGGAGTCAATGAAGCTCACGGC[A/G]GACAAACATCGTCGGGATCTTTCCTTTGTTGTTGGTGATTGGGTTTACGTGCGCCTCCGG	CATGCATGAGTCTCTCCAACGTCGCCTTCGCAAGGTCCAGGAGTCAATGAAGCTCACGGC[A/G]GACAAACATCGTCGGGATCTTTCCTTTGTTGTTGGTGATTGGGTTTACGTGCGCCTCCGG	892
Gm03_4579080_T_C-0_B_F_2177933878	Gm03_4579080_T_C	BOT	[T/C]	70605402	CAGTCCTCTATCAGCTTCTCTGCACTCATGCATGCTCATGAGATTGCTCA			1	3	4579080	diploid	Glycine max	BARC	0	BOT	TGTCTGATCCCAGTCCTCTATCAGCTTCTCTGCACTCATGCATGCTCATGAGATTGCTCA[T/C]CAAACCCTCTTCCTCACATAGTATAAAAACTGTTGCCTATAAAAATAAATGTTAGTAGTC	GACTACTAACATTTATTTTTATAGGCAACAGTTTTTATACTATGTGAGGAAGAGGGTTTG[A/G]TGAGCAATCTCATGAGCATGCATGAGTGCAGAGAAGCTGATAGAGGACTGGGATCAGACA	907
Gm03_4587265_T_C-0_T_R_2177933881	Gm03_4587265_T_C	TOP	[A/G]	35725438	GAATATTTTGTTCAAAATTCTTAATTTCAACACTTCAACTCTATTGGTGT			1	3	4587265	diploid	Glycine max	BARC	0	BOT	GCAACAAATACAAATAGGAGGTCATTTACTAGGGTTACTTGATGCCAAAGCCTATATATA[T/C]ACACCAATAGAGTTGAAGTGTTGAAATTAAGAATTTTGAACAAAATATTCTCTCCAACCT	AGGTTGGAGAGAATATTTTGTTCAAAATTCTTAATTTCAACACTTCAACTCTATTGGTGT[A/G]TATATATAGGCTTTGGCATCAAGTAACCCTAGTAAATGACCTCCTATTTGTATTTGTTGC	907
Gm03_45994991_T_C-1_T_R_2179334597	Gm03_45994991_T_C	TOP	[A/G]	65771379	TCTCATACAACTACTACTATTCCAAATTGGATTTGGAGGTAGCTGCAGAA			1	3	45994991	diploid	other	BARCSoySNP6K	1	BOT	AAGTGTTAAAAATCTCCAATTATTGACTAACATGATCGATGTTGTACAGCTTTTATTCCA[T/C]TTCTGCAGCTACCTCCAAATCCAATTTGGAATAGTAGTAGTTGTATGAGAAAATAGATCC	GGATCTATTTTCTCATACAACTACTACTATTCCAAATTGGATTTGGAGGTAGCTGCAGAA[A/G]TGGAATAAAAGCTGTACAACATCGATCATGTTAGTCAATAATTGGAGATTTTTAACACTT	892
Gm03_4602754_G_A-0_B_R_2177933885	Gm03_4602754_G_A	BOT	[T/C]	41744458	CGGACAAAATATTCAATGCTCAAGCTAGGAAGGTAGAAGCAGCATGACTG			1	3	4602754	diploid	Glycine max	BARC	0	TOP	CCCGAACAACATTGTGATCAAACGAAACGTGTATTGGGAGAGGTCAGATTTTGATTCTTT[A/G]CAGTCATGCTGCTTCTACCTTCCTAGCTTGAGCATTGAATATTTTGTCCGATCCAAAAGG	CCCGAACAACATTGTGATCAAACGAAACGTGTATTGGGAGAGGTCAGATTTTGATTCTTT[A/G]CAGTCATGCTGCTTCTACCTTCCTAGCTTGAGCATTGAATATTTTGTCCGATCCAAAAGG	907
Gm03_46054029_T_G-0_B_F_2177930040	Gm03_46054029_T_G	BOT	[T/G]	30781496	TTGTTTATGAGGGGTAACACTCAATACATGTAGCCCCCTTTGTTTGAGCT			1	3	46054029	diploid	Glycine max	BARC	0	BOT	GTAGCCCCCTTTGTTTATGAGGGGTAACACTCAATACATGTAGCCCCCTTTGTTTGAGCT[T/G]TTTTTTTTTTTTTTTAAAAAAGTCCTTTATAAACTAAAAAGATATGTTTAAAATATTGTA	TACAATATTTTAAACATATCTTTTTAGTTTATAAAGGACTTTTTTAAAAAAAAAAAAAAA[A/C]AGCTCAAACAAAGGGGGCTACATGTATTGAGTGTTACCCCTCATAAACAAAGGGGGCTAC	907
Gm03_46055685_C_T-1_T_R_2179334599	Gm03_46055685_C_T	TOP	[A/G]	60610453	TTTTTTAAAGGCATGGCCTACAAGCTTGTATAAAGTCTTACTTTATGACA			1	3	46055685	diploid	other	BARCSoySNP6K	1	BOT	ACAACAATTTCAACTTATTTCCTATAAAGTCTAACATACTTATCTTCACCTAGTGTTAAA[T/C]TGTCATAAAGTAAGACTTTATACAAGCTTGTAGGCCATGCCTTTAAAAAATACCTTTGAT	ATCAAAGGTATTTTTTAAAGGCATGGCCTACAAGCTTGTATAAAGTCTTACTTTATGACA[A/G]TTTAACACTAGGTGAAGATAAGTATGTTAGACTTTATAGGAAATAAGTTGAAATTGTTGT	892
Gm03_46058803_C_T-0_B_F_2177930042	Gm03_46058803_C_T	BOT	[T/C]	73761367	AGTTATATCAAGTTGTGTTTTTGCATTAAGGGGTTTTTGTCAATGATATG			1	3	46058803	diploid	Glycine max	BARC	0	BOT	TCTGGAAGTTAGTTATATCAAGTTGTGTTTTTGCATTAAGGGGTTTTTGTCAATGATATG[T/C]TAATTTTAATAGATGTAGATTTATGTCAATGATATTGTATGTTAATTTTATTCAGTCTCG	CGAGACTGAATAAAATTAACATACAATATCATTGACATAAATCTACATCTATTAAAATTA[A/G]CATATCATTGACAAAAACCCCTTAATGCAAAAACACAACTTGATATAACTAACTTCCAGA	907
Gm03_46060948_C_T-0_T_R_2177930045	Gm03_46060948_C_T	TOP	[A/G]	54657309	CTGTAGCAGGATCTTGCTTGAATAAACTTTTCAATAAACATTTACATGAA			1	3	46060948	diploid	Glycine max	BARC	0	BOT	GGAGTTTAACTTATATATAAGCTAATTTTAAAGCTTAATTCACTCTCTCTCTCTCTCTCT[T/C]TTCATGTAAATGTTTATTGAAAAGTTTATTCAAGCAAGATCCTGCTACAGAATAAGAGCA	TGCTCTTATTCTGTAGCAGGATCTTGCTTGAATAAACTTTTCAATAAACATTTACATGAA[A/G]AGAGAGAGAGAGAGAGAGTGAATTAAGCTTTAAAATTAGCTTATATATAAGTTAAACTCC	907
Gm03_46065427_C_T-0_B_F_2177930046	Gm03_46065427_C_T	BOT	[T/C]	12748395	GATGACGAAGACGAGGACGACGTTCCTCTCGACTATTCCGCAATCGCCGG			1	3	46065427	diploid	Glycine max	BARC	0	BOT	TACCGACGACGATGACGAAGACGAGGACGACGTTCCTCTCGACTATTCCGCAATCGCCGG[T/C]GGCGGAGGCATTGGCCTCGGCGGCGGAAGACCAATGCCAGCTCGCTCTCCCATGGTAACT	AGTTACCATGGGAGAGCGAGCTGGCATTGGTCTTCCGCCGCCGAGGCCAATGCCTCCGCC[A/G]CCGGCGATTGCGGAATAGTCGAGAGGAACGTCGTCCTCGTCTTCGTCATCGTCGTCGGTA	907
Gm03_46072257_G_T-0_B_F_2177930048	Gm03_46072257_G_T	BOT	[T/G]	18775446	ATACTGATAGAGTGTGCTTCTCTAAATGGGATTACATGAGAATATGAGAT			1	3	46072257	diploid	Glycine max	BARC	0	BOT	GAAAATGTGTATACTGATAGAGTGTGCTTCTCTAAATGGGATTACATGAGAATATGAGAT[T/G]CTATAAACACATGCCAAAATAGGTAACACTAAGCTTATTTTAATTCCTCCAATTTTTTCT	AGAAAAAATTGGAGGAATTAAAATAAGCTTAGTGTTACCTATTTTGGCATGTGTTTATAG[A/C]ATCTCATATTCTCATGTAATCCCATTTAGAGAAGCACACTCTATCAGTATACACATTTTC	907
Gm03_46080875_T_C-0_T_R_2177930051	Gm03_46080875_T_C	TOP	[A/G]	42711502	CATTTTCTTTCTTTTTTTAGTCCATCCGTTCTTAACTATAAAATCAATTT			1	3	46080875	diploid	Glycine max	BARC	0	BOT	AAATAATTAATATATCTAAAAATTAGAAAATATTTTTGTAAAAAGGAACAAATAAATTTC[T/C]AAATTGATTTTATAGTTAAGAACGGATGGACTAAAAAAAGAAAGAAAATGAGTTCATAAC	GTTATGAACTCATTTTCTTTCTTTTTTTAGTCCATCCGTTCTTAACTATAAAATCAATTT[A/G]GAAATTTATTTGTTCCTTTTTACAAAAATATTTTCTAATTTTTAGATATATTAATTATTT	907
Gm03_4610670_C_T-0_T_R_2177933887	Gm03_4610670_C_T	TOP	[A/G]	37700451	TTTTCACTTTGTCTGTGTCCATGAGTGTGAATCAAAGTGGGGATCCAGCG			1	3	4610670	diploid	Glycine max	BARC	0	BOT	GTATATCCAATGATGGAAGAGAGAACCCCATGGATTCCTCTCCCCCAACTCACTTCGCCT[T/C]CGCTGGATCCCCACTTTGATTCACACTCATGGACACAGACAAAGTGAAAATATATGGTGC	GCACCATATATTTTCACTTTGTCTGTGTCCATGAGTGTGAATCAAAGTGGGGATCCAGCG[A/G]AGGCGAAGTGAGTTGGGGGAGAGGAATCCATGGGGTTCTCTCTTCCATCATTGGATATAC	907
Gm03_46131061_T_C-0_B_F_2177930052	Gm03_46131061_T_C	BOT	[T/C]	48786409	CTTCCCAATCCCGCATGTGAATGAAGTTAACAAAAACAACATTCTTGCTT			1	3	46131061	diploid	Glycine max	BARC	0	BOT	AAATACTTTACTTCCCAATCCCGCATGTGAATGAAGTTAACAAAAACAACATTCTTGCTT[T/C]TTTTTTTTGTATTTTGTTTGTTTTTAAAGGATTTCCTTCATTAGTCTTCAAGCAATTACA	TGTAATTGCTTGAAGACTAATGAAGGAAATCCTTTAAAAACAAACAAAATACAAAAAAAA[A/G]AAGCAAGAATGTTGTTTTTGTTAACTTCATTCACATGCGGGATTGGGAAGTAAAGTATTT	907
Gm03_46159463_A_G-0_B_R_2177930055	Gm03_46159463_A_G	BOT	[T/C]	15744400	TATCAAGAAATTTGCCTATCTATCTCACCTTGGTGAGCATCTCACTCGGA			1	3	46159463	diploid	Glycine max	BARC	0	TOP	CCCTCTATGATAGTGTAAATACACTACAACTTGTTAGGAAGATGTTCAGGCGCACAAAAC[A/G]TCCGAGTGAGATGCTCACCAAGGTGAGATAGATAGGCAAATTTCTTGATATAACTCCTTT	CCCTCTATGATAGTGTAAATACACTACAACTTGTTAGGAAGATGTTCAGGCGCACAAAAC[A/G]TCCGAGTGAGATGCTCACCAAGGTGAGATAGATAGGCAAATTTCTTGATATAACTCCTTT	907
Gm03_46165054_A_G-0_T_F_2177930056	Gm03_46165054_A_G	TOP	[A/G]	24628408	TTTAATTCCAATTTCGTCCTCGCTTCTTCCTTCTCCTTGCTTACATCGTT			1	3	46165054	diploid	Glycine max	BARC	0	TOP	GTCAGTTCCTTTTAATTCCAATTTCGTCCTCGCTTCTTCCTTCTCCTTGCTTACATCGTT[A/G]TTAATAATAATGATATTATTGCTCACACTCACAGGTTTTGCGGACGAAATGAAGAATGCA	GTCAGTTCCTTTTAATTCCAATTTCGTCCTCGCTTCTTCCTTCTCCTTGCTTACATCGTT[A/G]TTAATAATAATGATATTATTGCTCACACTCACAGGTTTTGCGGACGAAATGAAGAATGCA	907
Gm03_46172044_C_T-0_T_R_2177930061	Gm03_46172044_C_T	TOP	[A/G]	43681322	GCCATCGAGAACGTTTATTGGATTTGGAGGGGACCTAAGATAATGGAAAA			1	3	46172044	diploid	Glycine max	BARC	0	BOT	CGTCATAATTTGTGGTAGTGGGGGCCTGCGTTCGCGCGGCCCCTTCTAATTCGACTCAAA[T/C]TTTTCCATTATCTTAGGTCCCCTCCAAATCCAATAAACGTTCTCGATGGCTTCCTCGACA	TGTCGAGGAAGCCATCGAGAACGTTTATTGGATTTGGAGGGGACCTAAGATAATGGAAAA[A/G]TTTGAGTCGAATTAGAAGGGGCCGCGCGAACGCAGGCCCCCACTACCACAAATTATGACG	907
Gm03_46176864_T_C-0_B_F_2177930062	Gm03_46176864_T_C	BOT	[T/C]	30734357	AAAACCCTATACCCCAACACATTGTTGTTAGTAATATACCTAATTACTGG			1	3	46176864	diploid	Glycine max	BARC	0	BOT	GACATAACAAAAAACCCTATACCCCAACACATTGTTGTTAGTAATATACCTAATTACTGG[T/C]CGCACCGGAGCGAAATCCGGCGCTAAATACGGCGGAGAAAACGCTTCCAAGCTAAGATCA	TGATCTTAGCTTGGAAGCGTTTTCTCCGCCGTATTTAGCGCCGGATTTCGCTCCGGTGCG[A/G]CCAGTAATTAGGTATATTACTAACAACAATGTGTTGGGGTATAGGGTTTTTTGTTATGTC	907
Gm03_46178459_A_G-0_B_R_2177930065	Gm03_46178459_A_G	BOT	[T/C]	66672471	TGAACATGTGAACAATATGATTTAAGATCAACAGAAGATGTGTAGGTAAT			1	3	46178459	diploid	Glycine max	BARC	0	TOP	CGGCAGCTACAGGGGCGAAACTCAAGGAATGCAGTTTCAAGCCAAGAAATATGATTACCA[A/G]ATTACCTACACATCTTCTGTTGATCTTAAATCATATTGTTCACATGTTCAGAAAATATAG	CGGCAGCTACAGGGGCGAAACTCAAGGAATGCAGTTTCAAGCCAAGAAATATGATTACCA[A/G]ATTACCTACACATCTTCTGTTGATCTTAAATCATATTGTTCACATGTTCAGAAAATATAG	907
Gm03_46183018_A_G-0_T_F_2177930066	Gm03_46183018_A_G	TOP	[A/G]	35688368	TGATGGGTGCGTGAAATTCGAGGTGGGTTTCTTGCATTCAAGAGCTCCCT			1	3	46183018	diploid	Glycine max	BARC	0	TOP	CTCGTATTCGTGATGGGTGCGTGAAATTCGAGGTGGGTTTCTTGCATTCAAGAGCTCCCT[A/G]CACCACACTGGAGTGAGGGAAGGTTCCGTTGCGCCACAGGCGATTTCGGCTAAGGCTTTC	CTCGTATTCGTGATGGGTGCGTGAAATTCGAGGTGGGTTTCTTGCATTCAAGAGCTCCCT[A/G]CACCACACTGGAGTGAGGGAAGGTTCCGTTGCGCCACAGGCGATTTCGGCTAAGGCTTTC	907
Gm03_46192790_A_G-0_B_R_2177930069	Gm03_46192790_A_G	BOT	[T/C]	22710303	GGCGAGAGAAAAAGGTTAGAATCATCCATAAAAGTTATGGAAGAACCAAA			1	3	46192790	diploid	Glycine max	BARC	0	TOP	TGTAGATCCACCACTGATTCAAGCATTTTGTTTTTTGTTATAAGTTTTTTTGAGTTCTTT[A/G]TTTGGTTCTTCCATAACTTTTATGGATGATTCTAACCTTTTTCTCTCGCCCATCCCATAA	TGTAGATCCACCACTGATTCAAGCATTTTGTTTTTTGTTATAAGTTTTTTTGAGTTCTTT[A/G]TTTGGTTCTTCCATAACTTTTATGGATGATTCTAACCTTTTTCTCTCGCCCATCCCATAA	907
Gm03_46199420_G_A-0_T_F_2177930070	Gm03_46199420_G_A	TOP	[A/G]	46605431	GAACCTGCACTAGGACTCTCCGGCAACACTCTGACTATGTTACTTGCCTC			1	3	46199420	diploid	Glycine max	BARC	0	TOP	TTGTCCTTTGGAACCTGCACTAGGACTCTCCGGCAACACTCTGACTATGTTACTTGCCTC[A/G]CAGCAGCAGAAAAAAATGTAATGTACTTCAAAGTTCAAACATGTTATGCTTCTTATTATG	TTGTCCTTTGGAACCTGCACTAGGACTCTCCGGCAACACTCTGACTATGTTACTTGCCTC[A/G]CAGCAGCAGAAAAAAATGTAATGTACTTCAAAGTTCAAACATGTTATGCTTCTTATTATG	907
Gm03_46201811_C_T-0_T_R_2177930073	Gm03_46201811_C_T	TOP	[A/G]	13656481	ATAAATGAGTCCTATCAGCTGTAGTTTAATTTGTAAATATCATCCATTAT			1	3	46201811	diploid	Glycine max	BARC	0	BOT	GGTTGCATTTTCATTTTGTAATTTGTCTGACAATCTTGTTTGCTAGGGAAGTAGATTGTC[T/C]ATAATGGATGATATTTACAAATTAAACTACAGCTGATAGGACTCATTTATGGGTTCATAA	TTATGAACCCATAAATGAGTCCTATCAGCTGTAGTTTAATTTGTAAATATCATCCATTAT[A/G]GACAATCTACTTCCCTAGCAAACAAGATTGTCAGACAAATTACAAAATGAAAATGCAACC	907
Gm03_46207246_G_A-0_T_F_2177930074	Gm03_46207246_G_A	TOP	[A/G]	47651326	GTCCGAGATTCAATTTTTTCAAAATTTTTGGTCTATTTCTTAGTTTCTCT			1	3	46207246	diploid	Glycine max	BARC	0	TOP	TCTCTAAAATGTCCGAGATTCAATTTTTTCAAAATTTTTGGTCTATTTCTTAGTTTCTCT[A/G]ATTTAAAAATATAATGTACCACTTTTAGTCTGAAAGGCGTTATCTAATAACATTTAAAAT	TCTCTAAAATGTCCGAGATTCAATTTTTTCAAAATTTTTGGTCTATTTCTTAGTTTCTCT[A/G]ATTTAAAAATATAATGTACCACTTTTAGTCTGAAAGGCGTTATCTAATAACATTTAAAAT	907
Gm03_46209325_G_A-1_T_F_2179334602	Gm03_46209325_G_A	TOP	[A/G]	42706417	ATTCTGAAGAAATTACTGACACTCCCCTTCTACTCATACAGGTATAACAA			1	3	46209325	diploid	other	BARCSoySNP6K	1	TOP	AATGTTCCAGATTCTGAAGAAATTACTGACACTCCCCTTCTACTCATACAGGTATAACAA[A/G]CATGTTAATATTATTCACAAATCACTATTATATAACGTTCACTTGTCTTGATGTTGTATA	AATGTTCCAGATTCTGAAGAAATTACTGACACTCCCCTTCTACTCATACAGGTATAACAA[A/G]CATGTTAATATTATTCACAAATCACTATTATATAACGTTCACTTGTCTTGATGTTGTATA	892
Gm03_46213394_A_G-0_T_F_2177930076	Gm03_46213394_A_G	TOP	[A/G]	63634501	TTTCTCCTTAAATACGACTATATTCACACTGTTTAGCGGCTGGTGGTCTT			1	3	46213394	diploid	Glycine max	BARC	0	TOP	TTCATTTATCTTTCTCCTTAAATACGACTATATTCACACTGTTTAGCGGCTGGTGGTCTT[A/G]TGAATATCCCAACTCATAGATGACACCTCCTTTATAAAGGCTAGCAGCTCTTGCTCCACT	TTCATTTATCTTTCTCCTTAAATACGACTATATTCACACTGTTTAGCGGCTGGTGGTCTT[A/G]TGAATATCCCAACTCATAGATGACACCTCCTTTATAAAGGCTAGCAGCTCTTGCTCCACT	907
Gm03_46214163_C_T-1_B_F_2179334604	Gm03_46214163_C_T	BOT	[T/C]	71766487	TGTTGACATAACACTTGATCAGATTGGTGATGCACTCCAACCTCCATTGA			1	3	46214163	diploid	other	BARCSoySNP6K	1	BOT	TCGAAGCTCATGTTGACATAACACTTGATCAGATTGGTGATGCACTCCAACCTCCATTGA[T/C]CATTCCCATGCTTCCAAGAATTTATATTGTTTGAATATTAGAGGATTTTATAAAATACCA	TGGTATTTTATAAAATCCTCTAATATTCAAACAATATAAATTCTTGGAAGCATGGGAATG[A/G]TCAATGGAGGTTGGAGTGCATCACCAATCTGATCAAGTGTTATGTCAACATGAGCTTCGA	892
Gm03_46222769_A_G-0_B_R_2177930079	Gm03_46222769_A_G	BOT	[T/C]	62753472	TTAAGGGATATAAACTTAGACTAGTACTGAAGGGGCTGCGCGAACGCAAG			1	3	46222769	diploid	Glycine max	BARC	0	TOP	GGTGTCAGTCTAAGGTCTCCCCAAGTGGGAGAGCCTACATCATAATTTGTGGTAGTGGGG[A/G]CTTGCGTTCGCGCAGCCCCTTCAGTACTAGTCTAAGTTTATATCCCTTAAATTATTTTCT	GGTGTCAGTCTAAGGTCTCCCCAAGTGGGAGAGCCTACATCATAATTTGTGGTAGTGGGG[A/G]CTTGCGTTCGCGCAGCCCCTTCAGTACTAGTCTAAGTTTATATCCCTTAAATTATTTTCT	907
Gm03_46233593_G_A-0_B_R_2177930081	Gm03_46233593_G_A	BOT	[T/C]	34668357	ATAAGGGTTGGATTACAATCCGACTCGAAAAGGGTACATAACCCTCAAGT			1	3	46233593	diploid	Glycine max	BARC	0	TOP	TGTCTCTAGGTTTGATTAATTCGACCCTTATGATTTAGTCTTCATGCATTTCATGCTTGA[A/G]ACTTGAGGGTTATGTACCCTTTTCGAGTCGGATTGTAATCCAACCCTTATAATATATCTC	TGTCTCTAGGTTTGATTAATTCGACCCTTATGATTTAGTCTTCATGCATTTCATGCTTGA[A/G]ACTTGAGGGTTATGTACCCTTTTCGAGTCGGATTGTAATCCAACCCTTATAATATATCTC	907
Gm03_46234822_A_G-0_T_F_2177930082	Gm03_46234822_A_G	TOP	[A/G]	45744372	CATCTGTCGGCTCCGGCGCCGTTGATGTGTCTAAACCTAATCCAAATGGC			1	3	46234822	diploid	Glycine max	BARC	0	TOP	GAGGAGGAGCCATCTGTCGGCTCCGGCGCCGTTGATGTGTCTAAACCTAATCCAAATGGC[A/G]TGGAGTTCGACAACTTGTACTTGGACATGAACGGCATCATTCACCCCTGTTTTCACCCTG	GAGGAGGAGCCATCTGTCGGCTCCGGCGCCGTTGATGTGTCTAAACCTAATCCAAATGGC[A/G]TGGAGTTCGACAACTTGTACTTGGACATGAACGGCATCATTCACCCCTGTTTTCACCCTG	907
Gm03_46237144_A_G-0_B_R_2177930085	Gm03_46237144_A_G	BOT	[T/C]	46648400	TGTCATTTTCTCCAAGTTTTCTGACATTTGATTATGTTTCGCCTCTTTCT			1	3	46237144	diploid	Glycine max	BARC	0	TOP	TATATGGATGATCCGATCCGTAAGGACCATGATTGGGAATTTTTTTTATCATCTTTCTCC[A/G]AGAAAGAGGCGAAACATAATCAAATGTCAGAAAACTTGGAGAAAATGACAAATATTTTTT	TATATGGATGATCCGATCCGTAAGGACCATGATTGGGAATTTTTTTTATCATCTTTCTCC[A/G]AGAAAGAGGCGAAACATAATCAAATGTCAGAAAACTTGGAGAAAATGACAAATATTTTTT	907
Gm03_46249297_T_G-0_T_R_2177930089	Gm03_46249297_T_G	TOP	[A/C]	23648320	TTATTATTTTTATAAACCTTCAAAATGTAATTGCAATCACTATTTTTTTC			1	3	46249297	diploid	Glycine max	BARC	0	BOT	TGGTTGAAAGAGAAACATTCATCCGTATTTTTAAAATTAAAATAAAAAAGAAAGAGCAAT[T/G]GAAAAAAATAGTGATTGCAATTACATTTTGAAGGTTTATAAAAATAATAAAAACAGTTAT	ATAACTGTTTTTATTATTTTTATAAACCTTCAAAATGTAATTGCAATCACTATTTTTTTC[A/C]ATTGCTCTTTCTTTTTTATTTTAATTTTAAAAATACGGATGAATGTTTCTCTTTCAACCA	907
Gm03_46252557_C_T-0_T_R_2177930091	Gm03_46252557_C_T	TOP	[A/G]	64771458	CCAAAACCCAAAACCAGCCTTGGGATTCCCCCATTACCAGCAGCGAAGTA			1	3	46252557	diploid	Glycine max	BARC	0	BOT	AAGAGTGGGCTGAGTCACGGGTTTTTAGTTATTGTTGGACTGACTCAATCAAACTCACCT[T/C]TACTTCGCTGCTGGTAATGGGGGAATCCCAAGGCTGGTTTTGGGTTTTGGTTTTTAGTTT	AAACTAAAAACCAAAACCCAAAACCAGCCTTGGGATTCCCCCATTACCAGCAGCGAAGTA[A/G]AGGTGAGTTTGATTGAGTCAGTCCAACAATAACTAAAAACCCGTGACTCAGCCCACTCTT	907
Gm03_46257437_T_C-0_B_F_2177930092	Gm03_46257437_T_C	BOT	[T/C]	38695378	ACTCACCCTGATAAGCCTGTATTTGGGCTCATACTTTTTAGCATTTTCCA			1	3	46257437	diploid	Glycine max	BARC	0	BOT	ATAATTGTTGACTCACCCTGATAAGCCTGTATTTGGGCTCATACTTTTTAGCATTTTCCA[T/C]TGTGTCATAAATCAAACCAAATCCAGTGGATTTGCCACCTCCAAAATGTGTTCGGAATTT	AAATTCCGAACACATTTTGGAGGTGGCAAATCCACTGGATTTGGTTTGATTTATGACACA[A/G]TGGAAAATGCTAAAAAGTATGAGCCCAAATACAGGCTTATCAGGGTGAGTCAACAATTAT	907
Gm03_4629419_T_G-0_T_R_2177933889	Gm03_4629419_T_G	TOP	[A/C]	42718497	TTATTTTTCTTTTATTCATTCTCTCCTTCAAACACAAACCCTTGCATGTG			1	3	4629419	diploid	Glycine max	BARC	0	BOT	ATCTGCTAACAAAAATAATAATTAACATTTATAAAAAAAAAAACTCAAGGTATTGTACTT[T/G]CACATGCAAGGGTTTGTGTTTGAAGGAGAGAATGAATAAAAGAAAAATAAGCTCTATAAT	ATTATAGAGCTTATTTTTCTTTTATTCATTCTCTCCTTCAAACACAAACCCTTGCATGTG[A/C]AAGTACAATACCTTGAGTTTTTTTTTTTATAAATGTTAATTATTATTTTTGTTAGCAGAT	907
Gm03_4632679_A_G-0_B_R_2177933891	Gm03_4632679_A_G	BOT	[T/C]	36647338	TTGAACATGTCAATATTGGAAGCGAATAAGACTAAGATAATGGAGACTGA			1	3	4632679	diploid	Glycine max	BARC	0	TOP	GCCTTGGCCTCCCACGTGGGCACCCGATATCAAAACCTCGGCGATGCCGTTTAACGCGCC[A/G]TCAGTCTCCATTATCTTAGTCTTATTCGCTTCCAATATTGACATGTTCAAAATCGTCGTG	GCCTTGGCCTCCCACGTGGGCACCCGATATCAAAACCTCGGCGATGCCGTTTAACGCGCC[A/G]TCAGTCTCCATTATCTTAGTCTTATTCGCTTCCAATATTGACATGTTCAAAATCGTCGTG	907
Gm03_46337339_T_C-1_B_F_2179334606	Gm03_46337339_T_C	BOT	[T/C]	35748484	TGAGAAATGAAGAGAAAGGTTTTGATGGCACGGTGTTCGGCGGAATTTTT			1	3	46337339	diploid	other	BARCSoySNP6K	1	BOT	CATGCAAAGGTGAGAAATGAAGAGAAAGGTTTTGATGGCACGGTGTTCGGCGGAATTTTT[T/C]ATTTGAGACAGCACTCAATGATGATGACAAATATTTTGTTTCTTTTCATCCCCATGGCTG	CAGCCATGGGGATGAAAAGAAACAAAATATTTGTCATCATCATTGAGTGCTGTCTCAAAT[A/G]AAAAATTCCGCCGAACACCGTGCCATCAAAACCTTTCTCTTCATTTCTCACCTTTGCATG	892
Gm03_46380953_T_G-1_B_F_2179334608	Gm03_46380953_T_G	BOT	[T/G]	48780315	CTGTATTGATAGCATTTATGGCCTATGTTCTTTGGCTTTTGAAATTTTAT			1	3	46380953	diploid	other	BARCSoySNP6K	1	BOT	ATATATCTTTCTGTATTGATAGCATTTATGGCCTATGTTCTTTGGCTTTTGAAATTTTAT[T/G]AGATTATGATTCTATCCATCATAGATAATGTGTTGAAATGCATAAATTTAATCTATATAA	TTATATAGATTAAATTTATGCATTTCAACACATTATCTATGATGGATAGAATCATAATCT[A/C]ATAAAATTTCAAAAGCCAAAGAACATAGGCCATAAATGCTATCAATACAGAAAGATATAT	892
Gm03_4638313_A_G-0_T_F_2177933892	Gm03_4638313_A_G	TOP	[A/G]	25743372	CTAATTCAAGCCATTTATTGCAGATCCTACAGAATATTCTAGAACTAACA			1	3	4638313	diploid	Glycine max	BARC	0	TOP	TGAAATGCTACTAATTCAAGCCATTTATTGCAGATCCTACAGAATATTCTAGAACTAACA[A/G]ATTATGAAATTATCCTAACAGAAAGATGCTTTCATGGGGACAGGATAATTCCTTAGTCAA	TGAAATGCTACTAATTCAAGCCATTTATTGCAGATCCTACAGAATATTCTAGAACTAACA[A/G]ATTATGAAATTATCCTAACAGAAAGATGCTTTCATGGGGACAGGATAATTCCTTAGTCAA	907
Gm03_4643439_G_A-0_T_F_2177933894	Gm03_4643439_G_A	TOP	[A/G]	45685389	ACAAACTCTAACACTGCACCACGCAGCGCAAACCCACGCCGATCGTGGTC			1	3	4643439	diploid	Glycine max	BARC	0	TOP	AACTAAGACCACAAACTCTAACACTGCACCACGCAGCGCAAACCCACGCCGATCGTGGTC[A/G]TGGGGGAGGCGATGGCTCTGGTGGTGGAGGTAACGGCGACGAATACGATGGTCGTGGGAG	AACTAAGACCACAAACTCTAACACTGCACCACGCAGCGCAAACCCACGCCGATCGTGGTC[A/G]TGGGGGAGGCGATGGCTCTGGTGGTGGAGGTAACGGCGACGAATACGATGGTCGTGGGAG	907
Gm03_46445958_G_T-1_T_R_2179334611	Gm03_46445958_G_T	TOP	[A/C]	20609372	AAAAGAAGAAAGGAAGAAGAAGAAGAGTACAGCACGGCCATGCAAGTCTA			1	3	46445958	diploid	other	BARCSoySNP6K	1	BOT	AATTATTAATCTGCGAATTGGACGCACTCCATCCCTCACTGCTATACTCATCCTCTCCGC[T/G]TAGACTTGCATGGCCGTGCTGTACTCTTCTTCTTCTTCCTTTCTTCTTTTGTATTCCCCC	GGGGGAATACAAAAGAAGAAAGGAAGAAGAAGAAGAGTACAGCACGGCCATGCAAGTCTA[A/C]GCGGAGAGGATGAGTATAGCAGTGAGGGATGGAGTGCGTCCAATTCGCAGATTAATAATT	892
Gm03_46508111_A_C-1_T_F_2179334612	Gm03_46508111_A_C	TOP	[A/C]	45786340	AGGATATTATTGGGACTTGATTTGTAGTGGTCATAAGACCGAGATCTCTT			1	3	46508111	diploid	other	BARCSoySNP6K	1	TOP	AAGAGAAAGGAGGATATTATTGGGACTTGATTTGTAGTGGTCATAAGACCGAGATCTCTT[A/C]TTTAGTTCTTTGTTGTGCACATGATAAGCTTGTAAATGTGCAAGGAATGTGTGAAAGTTG	AAGAGAAAGGAGGATATTATTGGGACTTGATTTGTAGTGGTCATAAGACCGAGATCTCTT[A/C]TTTAGTTCTTTGTTGTGCACATGATAAGCTTGTAAATGTGCAAGGAATGTGTGAAAGTTG	892
Gm03_4655923_C_T-0_T_R_2177933897	Gm03_4655923_C_T	TOP	[A/G]	40641503	ATTTATGATACACATTTTACATCGATTGTGCAAACTCGTAGTAGTTTCTT			1	3	4655923	diploid	Glycine max	BARC	0	BOT	GAAGGGTTTTTGTAGTATCGTCGTTGATGAAGAAGTTAATATTACAAAAATGTCACCGTG[T/C]AAGAAACTACTACGAGTTTGCACAATCGATGTAAAATGTGTATCATAAATTGGGCTTTTT	AAAAAGCCCAATTTATGATACACATTTTACATCGATTGTGCAAACTCGTAGTAGTTTCTT[A/G]CACGGTGACATTTTTGTAATATTAACTTCTTCATCAACGACGATACTACAAAAACCCTTC	907
Gm03_46592189_A_G-1_B_R_2179334615	Gm03_46592189_A_G	BOT	[T/C]	46626494	CCTGCAAAGGTCATCCAATAGCTTTGCCATAGAAAATTGAGGCTCAACAG			1	3	46592189	diploid	other	BARCSoySNP6K	1	TOP	ATTCCTAATTTGGATATTGTTATGAAGTTCATGGACAAGAAGTACATTCGCTCTTGCAAC[A/G]CTGTTGAGCCTCAATTTTCTATGGCAAAGCTATTGGATGACCTTTGCAGGATTTATCTCA	ATTCCTAATTTGGATATTGTTATGAAGTTCATGGACAAGAAGTACATTCGCTCTTGCAAC[A/G]CTGTTGAGCCTCAATTTTCTATGGCAAAGCTATTGGATGACCTTTGCAGGATTTATCTCA	892
Gm03_4665923_C_T-1_B_F_2179334180	Gm03_4665923_C_T	BOT	[T/C]	52645506	AATAACAGTTTCAAAACCAAGCTACAACAAATGGTTTAGTTCTCCAGGGC			1	3	4665923	diploid	other	BARCSoySNP6K	1	BOT	CAAAAACAGGAATAACAGTTTCAAAACCAAGCTACAACAAATGGTTTAGTTCTCCAGGGC[T/C]TCCATTTGAGAAAAACCATTAATATGAACAGGATGGTGGAGAAATAAAAAAAAACAAAAA	TTTTTGTTTTTTTTTATTTCTCCACCATCCTGTTCATATTAATGGTTTTTCTCAAATGGA[A/G]GCCCTGGAGAACTAAACCATTTGTTGTAGCTTGGTTTTGAAACTGTTATTCCTGTTTTTG	892
Gm03_4685924_T_C-0_T_R_2177933901	Gm03_4685924_T_C	TOP	[A/G]	49623445	ATATAGTTATTAGATCCGACTCAAACTAGCCGTGTCAACCATTGGCCCGA			1	3	4685924	diploid	Glycine max	BARC	0	BOT	CACTTGGATCACATGCATAACCAATCTAACAAATTCCTCAAATTAGTTGGGTGTCCAATT[T/C]TCGGGCCAATGGTTGACACGGCTAGTTTGAGTCGGATCTAATAACTATATTTTCACTTGA	TCAAGTGAAAATATAGTTATTAGATCCGACTCAAACTAGCCGTGTCAACCATTGGCCCGA[A/G]AATTGGACACCCAACTAATTTGAGGAATTTGTTAGATTGGTTATGCATGTGATCCAAGTG	907
Gm03_46889507_T_C-1_T_R_2179334617	Gm03_46889507_T_C	TOP	[A/G]	48721437	CTAGAAGAGAGATTTTCACTTGTTATTTCGATCTCCCGGTGCAGCCTGGT			1	3	46889507	diploid	other	BARCSoySNP6K	1	BOT	CACGAATGGCATTTTCACCAGTTAAGGGAATTAAGAACCAATCACACGCAACATCTCAAC[T/C]ACCAGGCTGCACCGGGAGATCGAAATAACAAGTGAAAATCTCTCTTCTAGTTCTAGATTT	AAATCTAGAACTAGAAGAGAGATTTTCACTTGTTATTTCGATCTCCCGGTGCAGCCTGGT[A/G]GTTGAGATGTTGCGTGTGATTGGTTCTTAATTCCCTTAACTGGTGAAAATGCCATTCGTG	892
Gm03_4695930_C_T-0_B_F_2177933902	Gm03_4695930_C_T	BOT	[T/C]	13672356	AGGAAGGAGAAATTGTACCGGGCAAAAGAACGTTTAACGTGTCTTTTGGT			1	3	4695930	diploid	Glycine max	BARC	0	BOT	TCTGTGTATGAGGAAGGAGAAATTGTACCGGGCAAAAGAACGTTTAACGTGTCTTTTGGT[T/C]ATTTAGTCCATGCATTAAAGGCTTTGCATATTGCAAACCTATAGTACAAGTAGATGGTAC	GTACCATCTACTTGTACTATAGGTTTGCAATATGCAAAGCCTTTAATGCATGGACTAAAT[A/G]ACCAAAAGACACGTTAAACGTTCTTTTGCCCGGTACAATTTCTCCTTCCTCATACACAGA	907
Gm03_46998040_A_G-1_T_F_2179334618	Gm03_46998040_A_G	TOP	[A/G]	41601351	GAGTTGCCATTTGTCAAACACTTAACAGTGGTTGATTTTTACCCTCAAGC			1	3	46998040	diploid	other	BARCSoySNP6K	1	TOP	TAACTTGGATGAGTTGCCATTTGTCAAACACTTAACAGTGGTTGATTTTTACCCTCAAGC[A/G]TTACAAACAGCCAATGAATATTTGACAGATAATCAACAACCGGCCAGTCCGGTAGCACAT	TAACTTGGATGAGTTGCCATTTGTCAAACACTTAACAGTGGTTGATTTTTACCCTCAAGC[A/G]TTACAAACAGCCAATGAATATTTGACAGATAATCAACAACCGGCCAGTCCGGTAGCACAT	892
Gm03_4703719_T_C-0_B_F_2177933904	Gm03_4703719_T_C	BOT	[T/C]	53620353	ATATTCACAGTACCAGCCAGTTAACGCCTTCCCGTGTTGTGCTCCATATA			1	3	4703719	diploid	Glycine max	BARC	0	BOT	TGGCGAATGAATATTCACAGTACCAGCCAGTTAACGCCTTCCCGTGTTGTGCTCCATATA[T/C]AGATGGTAGCTGCACGAATGATAAGACATGTGTCAGTTATTGATTCGTGGTCGTACCTTA	TAAGGTACGACCACGAATCAATAACTGACACATGTCTTATCATTCGTGCAGCTACCATCT[A/G]TATATGGAGCACAACACGGGAAGGCGTTAACTGGCTGGTACTGTGAATATTCATTCGCCA	907
Gm03_47039930_T_C-1_T_R_2179334621	Gm03_47039930_T_C	TOP	[A/G]	39673498	CTAGGTTGAACAAGGTTTATCCATCCCTAACCCAAAAAATTCATCTAGTT			1	3	47039930	diploid	other	BARCSoySNP6K	1	BOT	AATTCAATTTTGTGTTATATATTTTAGATTTTAATTGGGTCGAATTTGATTTTTAAAATA[T/C]AACTAGATGAATTTTTTGGGTTAGGGATGGATAAACCTTGTTCAACCTAGTTTATGTTGA	TCAACATAAACTAGGTTGAACAAGGTTTATCCATCCCTAACCCAAAAAATTCATCTAGTT[A/G]TATTTTAAAAATCAAATTCGACCCAATTAAAATCTAAAATATATAACACAAAATTGAATT	892
Gm03_47106922_G_A-1_B_R_2179334623	Gm03_47106922_G_A	BOT	[T/C]	39638476	TAGTCATATATTTAGAATCATCATCTCATCCTTAACCAAATTAATAACCG			1	3	47106922	diploid	other	BARCSoySNP6K	1	TOP	CCTTTTTAGTCAAATTTTTATCACCTCAATAATTTCCACATGTAGTACAATATAAAGTTG[A/G]CGGTTATTAATTTGGTTAAGGATGAGATGATGATTCTAAATATATGACTAGGGTGTAGAA	CCTTTTTAGTCAAATTTTTATCACCTCAATAATTTCCACATGTAGTACAATATAAAGTTG[A/G]CGGTTATTAATTTGGTTAAGGATGAGATGATGATTCTAAATATATGACTAGGGTGTAGAA	892
Gm03_4718162_C_A-1_T_F_2179334182	Gm03_4718162_C_A	TOP	[A/C]	40795337	GACACCTTCCGTCTCTTCCGGCATCATCAACTTCAAAGGAAAGGGTAACT			1	3	4718162	diploid	other	BARCSoySNP6K	1	TOP	CTGGCCAAGAGACACCTTCCGTCTCTTCCGGCATCATCAACTTCAAAGGAAAGGGTAACT[A/C]CATCATGCTTTTCCACGCAATCACCAGCTGAATTCTCATGATGAGATGATAAAGCTTTGA	CTGGCCAAGAGACACCTTCCGTCTCTTCCGGCATCATCAACTTCAAAGGAAAGGGTAACT[A/C]CATCATGCTTTTCCACGCAATCACCAGCTGAATTCTCATGATGAGATGATAAAGCTTTGA	892
Gm03_47212539_T_C-1_B_F_2179334626	Gm03_47212539_T_C	BOT	[T/C]	10784341	GATTCTGTTTCCCAAATCCTGGACTTGCACCTCGATGAGATTGTCAGATC			1	3	47212539	diploid	other	BARCSoySNP6K	1	BOT	TACATTGCTGGATTCTGTTTCCCAAATCCTGGACTTGCACCTCGATGAGATTGTCAGATC[T/C]CATTTATAATAGCATTGAATTCTGCAATGGTAGCTGGTATATACATGTCAGTGTGTACAT	ATGTACACACTGACATGTATATACCAGCTACCATTGCAGAATTCAATGCTATTATAAATG[A/G]GATCTGACAATCTCATCGAGGTGCAAGTCCAGGATTTGGGAAACAGAATCCAGCAATGTA	892
Gm03_47320906_C_T-1_B_F_2179334628	Gm03_47320906_C_T	BOT	[T/C]	33787477	CTTCCCAAAACCCTAAAATGCAAGGAGTCCATGACCTTAATCTGGCTTTT			1	3	47320906	diploid	other	BARCSoySNP6K	1	BOT	TCAGCCATTTCTTCCCAAAACCCTAAAATGCAAGGAGTCCATGACCTTAATCTGGCTTTT[T/C]CTGCAGCTATGGACAAGTATCATCATGGCACGTCTCCGTATGTTGAGATGCCAAAACTTG	CAAGTTTTGGCATCTCAACATACGGAGACGTGCCATGATGATACTTGTCCATAGCTGCAG[A/G]AAAAGCCAGATTAAGGTCATGGACTCCTTGCATTTTAGGGTTTTGGGAAGAAATGGCTGA	892
Gm03_47386481_A_C-1_T_F_2179334630	Gm03_47386481_A_C	TOP	[A/C]	70804303	CTTTTGACGAAGGTGCTAAAAAACGATTTTAATTGTGTCGTCTATCTTCT			1	3	47386481	diploid	other	BARCSoySNP6K	1	TOP	CCCCCCCTTCCTTTTGACGAAGGTGCTAAAAAACGATTTTAATTGTGTCGTCTATCTTCT[A/C]TGAATGTGTGGCTTTGGTTAATTTATTTCTTTCCATTTGTATTTATCGTTCTTTCTTTGA	CCCCCCCTTCCTTTTGACGAAGGTGCTAAAAAACGATTTTAATTGTGTCGTCTATCTTCT[A/C]TGAATGTGTGGCTTTGGTTAATTTATTTCTTTCCATTTGTATTTATCGTTCTTTCTTTGA	892
Gm03_47440662_C_T-1_B_F_2179334632	Gm03_47440662_C_T	BOT	[T/C]	48691434	ATGCTTTCTTCACGGATTGAATGAGCCATTTGCTTTTGCAAAATCTCAGA			1	3	47440662	diploid	other	BARCSoySNP6K	1	BOT	ATACTGTTTTATGCTTTCTTCACGGATTGAATGAGCCATTTGCTTTTGCAAAATCTCAGA[T/C]ATTGATGCTCGATCCTCTTCCTAGTTTGGATCAGGTTTTCTCAATGATTCTTCAGCAAGA	TCTTGCTGAAGAATCATTGAGAAAACCTGATCCAAACTAGGAAGAGGATCGAGCATCAAT[A/G]TCTGAGATTTTGCAAAAGCAAATGGCTCATTCAATCCGTGAAGAAAGCATAAAACAGTAT	892
Gm03_47500240_G_A-1_T_F_2179334634	Gm03_47500240_G_A	TOP	[A/G]	64764309	AACTGAATGCTTAAGTTGGGTGTGGTGGTGTACACTAATGTGTGTCCTGC			1	3	47500240	diploid	other	BARCSoySNP6K	1	TOP	TTATATCGTTAACTGAATGCTTAAGTTGGGTGTGGTGGTGTACACTAATGTGTGTCCTGC[A/G]ACTTTTCATGCCGAATCACTATTATTCTCTTTAGAGATACATCAGTCATATTTTGTGTTC	TTATATCGTTAACTGAATGCTTAAGTTGGGTGTGGTGGTGTACACTAATGTGTGTCCTGC[A/G]ACTTTTCATGCCGAATCACTATTATTCTCTTTAGAGATACATCAGTCATATTTTGTGTTC	892
Gm03_47591923_T_C-1_B_F_2179334636	Gm03_47591923_T_C	BOT	[T/C]	49645476	ACTAAGTGAGAATACACACTAAACCTGAACTACACTCAAGACTTTTTCTT			1	3	47591923	diploid	other	BARCSoySNP6K	1	BOT	GAATTTACTCACTAAGTGAGAATACACACTAAACCTGAACTACACTCAAGACTTTTTCTT[T/C]CACAATTTTCCTCTATAAAGCACTAGAATTCTTCTTCTTAACTTTTACTAATAAAAATTT	AAATTTTTATTAGTAAAAGTTAAGAAGAAGAATTCTAGTGCTTTATAGAGGAAAATTGTG[A/G]AAGAAAAAGTCTTGAGTGTAGTTCAGGTTTAGTGTGTATTCTCACTTAGTGAGTAAATTC	892
Gm03_47644492_A_C-1_T_F_2179334638	Gm03_47644492_A_C	TOP	[A/C]	50675499	AAAACGGAATACTGTCTGTAGGATCAGAGAACCCATGACATGCATTTTAG			1	3	47644492	diploid	other	BARCSoySNP6K	1	TOP	TTACACTTCTAAAACGGAATACTGTCTGTAGGATCAGAGAACCCATGACATGCATTTTAG[A/C]ACCACTTTGCCAGCTCCAATTGGACTTATCTTCACTTGTGAAACAGCTATCAAGAAACAA	TTACACTTCTAAAACGGAATACTGTCTGTAGGATCAGAGAACCCATGACATGCATTTTAG[A/C]ACCACTTTGCCAGCTCCAATTGGACTTATCTTCACTTGTGAAACAGCTATCAAGAAACAA	892
Gm03_4770824_C_T-0_T_R_2177933907	Gm03_4770824_C_T	TOP	[A/G]	64792479	AATTTTTTTATTAGAAAATATAACAGAGCATTCATTTACCAATCTAACTA			1	3	4770824	diploid	Glycine max	BARC	0	BOT	AAAAGACTATATTTTCTAATAAAAAAAATTAATTTTTAGTATAATGCACAAGTTTAAAAT[T/C]TAGTTAGATTGGTAAATGAATGCTCTGTTATATTTTCTAATAAAAAAATTAATTTTTAGT	ACTAAAAATTAATTTTTTTATTAGAAAATATAACAGAGCATTCATTTACCAATCTAACTA[A/G]ATTTTAAACTTGTGCATTATACTAAAAATTAATTTTTTTTATTAGAAAATATAGTCTTTT	907
Gm03_47713742_T_C-1_T_R_2179334641	Gm03_47713742_T_C	TOP	[A/G]	40656365	CCTCGTTGAGTAAGCTTGAACAACGTTCCCTTGGGATCGTCGGGTTTCCA			1	3	47713742	diploid	other	BARCSoySNP6K	1	BOT	TGGTTTCAATGGATGTTTCGCAATGGCCTCATCATGTCATGGACATCCATGTTGCGGGCG[T/C]TGGAAACCCGACGATCCCAAGGGAACGTTGTTCAAGCTTACTCAACGAGGGTCCGTCAAT	ATTGACGGACCCTCGTTGAGTAAGCTTGAACAACGTTCCCTTGGGATCGTCGGGTTTCCA[A/G]CGCCCGCAACATGGATGTCCATGACATGATGAGGCCATTGCGAAACATCCATTGAAACCA	892
Gm03_4782127_T_C-1_T_R_2179334185	Gm03_4782127_T_C	TOP	[A/G]	46602395	ATCGCAATTTTGCTAATTGAAGTGTCTTTGATCTCAGCTTGATCGTGCCC			1	3	4782127	diploid	other	BARCSoySNP6K	1	BOT	GGCACCAGGGATGGCACGAGAGAGAGGGCACGAGATGGAGGGCACAAGGTAAGGTAATGG[T/C]GGGCACGATCAAGCTGAGATCAAAGACACTTCAATTAGCAAAATTGCGATGACGGTTTTC	GAAAACCGTCATCGCAATTTTGCTAATTGAAGTGTCTTTGATCTCAGCTTGATCGTGCCC[A/G]CCATTACCTTACCTTGTGCCCTCCATCTCGTGCCCTCTCTCTCGTGCCATCCCTGGTGCC	892
Gm03_4788894_C_T-0_B_F_2177933908	Gm03_4788894_C_T	BOT	[T/C]	51665363	ATATGGTAGATTAGCCTGGAGAAACTGTACCTACCCATGGATCTAATGTT			1	3	4788894	diploid	Glycine max	BARC	0	BOT	TGTTTTTCAGATATGGTAGATTAGCCTGGAGAAACTGTACCTACCCATGGATCTAATGTT[T/C]AAATTTGAACAAAGAGCTAAATATAACTTTTGATTTAATAGACGTGAAATTGACACTTTC	GAAAGTGTCAATTTCACGTCTATTAAATCAAAAGTTATATTTAGCTCTTTGTTCAAATTT[A/G]AACATTAGATCCATGGGTAGGTACAGTTTCTCCAGGCTAATCTACCATATCTGAAAAACA	907
Gm03_4798812_A_C-0_T_F_2177933910	Gm03_4798812_A_C	TOP	[A/C]	52620496	TTTAAACTTGGTAGAGTTAAGTATGGAGGACCGCCGTTTGTGACCCTCCG			1	3	4798812	diploid	Glycine max	BARC	0	TOP	GGTAAGCATTTTTAAACTTGGTAGAGTTAAGTATGGAGGACCGCCGTTTGTGACCCTCCG[A/C]CCGCCACTTCCTTAATGCCTCTTCAACTGCTAGCTTTCCTTGATTCGCAGCCTCTACCCT	GGTAAGCATTTTTAAACTTGGTAGAGTTAAGTATGGAGGACCGCCGTTTGTGACCCTCCG[A/C]CCGCCACTTCCTTAATGCCTCTTCAACTGCTAGCTTTCCTTGATTCGCAGCCTCTACCCT	907
Gm03_4801039_G_A-0_B_R_2177933913	Gm03_4801039_G_A	BOT	[T/C]	48760447	CGTTTGCGTTCACTATTTTAGTTCCCACTTCCACTTCGACAAGCCCCAAA			1	3	4801039	diploid	Glycine max	BARC	0	TOP	AATGATTCAAAAACAACAAGAACAATAATTATGATAATAAAACGAGAAGAAAAGGTTGGT[A/G]TTTGGGGCTTGTCGAAGTGGAAGTGGGAACTAAAATAGTGAACGCAAACGGTCTCGTCTC	AATGATTCAAAAACAACAAGAACAATAATTATGATAATAAAACGAGAAGAAAAGGTTGGT[A/G]TTTGGGGCTTGTCGAAGTGGAAGTGGGAACTAAAATAGTGAACGCAAACGGTCTCGTCTC	907
Gm03_4813460_A_G-0_T_F_2177933914	Gm03_4813460_A_G	TOP	[A/G]	26755440	CTTAGCTAGTTTCTCCCCACGTGCGGATGAACCCTTGGCAGTTAACTATC			1	3	4813460	diploid	Glycine max	BARC	0	TOP	CGTAATAACGCTTAGCTAGTTTCTCCCCACGTGCGGATGAACCCTTGGCAGTTAACTATC[A/G]ACGTGGCCGCAGTTTGGCCAAGACCCAATCATTGGGTTGGTAGACTACATCCCTGCGCTT	CGTAATAACGCTTAGCTAGTTTCTCCCCACGTGCGGATGAACCCTTGGCAGTTAACTATC[A/G]ACGTGGCCGCAGTTTGGCCAAGACCCAATCATTGGGTTGGTAGACTACATCCCTGCGCTT	907
Gm03_4821307_T_C-0_B_F_2177933916	Gm03_4821307_T_C	BOT	[T/C]	42753452	TCGTCACTATACTAGCCGATCGAGTGCATGATATAAACTCGTGTCAGTCG			1	3	4821307	diploid	Glycine max	BARC	0	BOT	TATCTAAGCTTCGTCACTATACTAGCCGATCGAGTGCATGATATAAACTCGTGTCAGTCG[T/C]GTAGATGCATTCAAGTGCAAAAATATGGGTGGATGAAATATATACATCATGCACGAGTGT	ACACTCGTGCATGATGTATATATTTCATCCACCCATATTTTTGCACTTGAATGCATCTAC[A/G]CGACTGACACGAGTTTATATCATGCACTCGATCGGCTAGTATAGTGACGAAGCTTAGATA	907
Gm03_4833386_A_G-1_T_F_2179334186	Gm03_4833386_A_G	TOP	[A/G]	40742309	TCTTACCTAAGACAACCAGCTTTATGTTCAGATAATCCCATGTTCTTAGC			1	3	4833386	diploid	other	BARCSoySNP6K	1	TOP	CTCTAACTTCTCTTACCTAAGACAACCAGCTTTATGTTCAGATAATCCCATGTTCTTAGC[A/G]AATGATTGAGCACAACCTATCAAATGTCCATCTTCAAGGAAAATTCGAAGTGCTATGACA	CTCTAACTTCTCTTACCTAAGACAACCAGCTTTATGTTCAGATAATCCCATGTTCTTAGC[A/G]AATGATTGAGCACAACCTATCAAATGTCCATCTTCAAGGAAAATTCGAAGTGCTATGACA	892
Gm03_4838560_C_T-0_B_F_2177933918	Gm03_4838560_C_T	BOT	[T/C]	49671473	GATGGTGTTTGTGATCCGCGCTGCGGAGCAACCAAGGAAAGCGTTAAAAA			1	3	4838560	diploid	Glycine max	BARC	0	BOT	CCAAGGAGAGGATGGTGTTTGTGATCCGCGCTGCGGAGCAACCAAGGAAAGCGTTAAAAA[T/C]AGGTGGCGGAGATGATGGTGGAGGCAGTGGTGCATGGTGGCGGGTGTGGCGACGGACGTT	AACGTCCGTCGCCACACCCGCCACCATGCACCACTGCCTCCACCATCATCTCCGCCACCT[A/G]TTTTTAACGCTTTCCTTGGTTGCTCCGCAGCGCGGATCACAAACACCATCCTCTCCTTGG	907
Gm03_4846016_C_T-0_B_F_2177933920	Gm03_4846016_C_T	BOT	[T/C]	73631407	TCAGTTGTCTTCTTGGGTCTGTTATGGGACATGGTACGCTGGTGTTGCTA			1	3	4846016	diploid	Glycine max	BARC	0	BOT	GATGAACTTCTCAGTTGTCTTCTTGGGTCTGTTATGGGACATGGTACGCTGGTGTTGCTA[T/C]CAATATAACTTTTTTCTTTTGTTTTGGGTCATAAAGTATGAGATGACAAATTGGAAAGGA	TCCTTTCCAATTTGTCATCTCATACTTTATGACCCAAAACAAAAGAAAAAAGTTATATTG[A/G]TAGCAACACCAGCGTACCATGTCCCATAACAGACCCAAGAAGACAACTGAGAAGTTCATC	907
Gm03_4871577_C_T-0_B_F_2177933922	Gm03_4871577_C_T	BOT	[T/C]	13807463	CCCATTTCTCCCTGCTAATGCCATATTTTTCACAGACAATGTCGTTCGCA			1	3	4871577	diploid	Glycine max	BARC	0	BOT	CAAAACTGAGCCCATTTCTCCCTGCTAATGCCATATTTTTCACAGACAATGTCGTTCGCA[T/C]CGTCTTTGTCGGCTGCAAGTGCCCATTTCCTAGTCAAGTCAGATTTAAACTGCCTCTAGA	TCTAGAGGCAGTTTAAATCTGACTTGACTAGGAAATGGGCACTTGCAGCCGACAAAGACG[A/G]TGCGAACGACATTGTCTGTGAAAAATATGGCATTAGCAGGGAGAAATGGGCTCAGTTTTG	907
Gm03_4888497_A_G-0_B_R_2177933925	Gm03_4888497_A_G	BOT	[T/C]	44672343	CAAGATGAAAATTTATCATATTAAAGTCACCTATATGAAAACAAAGAGAA			1	3	4888497	diploid	Glycine max	BARC	0	TOP	ATTTTATAAAATAAAACAAAAACATGACATTAAGGTAATCATATTTTCAAACATTAATTG[A/G]TTCTCTTTGTTTTCATATAGGTGACTTTAATATGATAAATTTTCATCTTGAATAAATAAA	ATTTTATAAAATAAAACAAAAACATGACATTAAGGTAATCATATTTTCAAACATTAATTG[A/G]TTCTCTTTGTTTTCATATAGGTGACTTTAATATGATAAATTTTCATCTTGAATAAATAAA	907
Gm03_4901669_A_G-1_T_F_2179334188	Gm03_4901669_A_G	TOP	[A/G]	48745412	GGTAATGGCGTGATGTTGTCAGACATAAGCTGAGGCAACATGCAAATGCG			1	3	4901669	diploid	other	BARCSoySNP6K	1	TOP	AAATCGTGGTGGTAATGGCGTGATGTTGTCAGACATAAGCTGAGGCAACATGCAAATGCG[A/G]GCAAAGCATTTTGCTACAATAAGCAATTGGGTGAGAATTCTGTTGAAGGACTGTGCTTAT	AAATCGTGGTGGTAATGGCGTGATGTTGTCAGACATAAGCTGAGGCAACATGCAAATGCG[A/G]GCAAAGCATTTTGCTACAATAAGCAATTGGGTGAGAATTCTGTTGAAGGACTGTGCTTAT	892
Gm03_4903317_A_G-0_T_F_2177933926	Gm03_4903317_A_G	TOP	[A/G]	14612370	CATCTATAGCATGCAAGCTAATTTGTGGAATTGGGTAACGGTCGAGGTCT			1	3	4903317	diploid	Glycine max	BARC	0	TOP	GTTACAGTGCCATCTATAGCATGCAAGCTAATTTGTGGAATTGGGTAACGGTCGAGGTCT[A/G]GATCTAGAGGGTCGAAGTTGTCCGAGGGTAAGGAAGGGGCGTCAAGACGTGATGCGAAGG	GTTACAGTGCCATCTATAGCATGCAAGCTAATTTGTGGAATTGGGTAACGGTCGAGGTCT[A/G]GATCTAGAGGGTCGAAGTTGTCCGAGGGTAAGGAAGGGGCGTCAAGACGTGATGCGAAGG	907
Gm03_4938905_G_A-0_T_F_2177933928	Gm03_4938905_G_A	TOP	[A/G]	66654503	TTTTATCGGAAATTCGTACGCAACTATGCCGCCATCACAGCCCCCCTAAC			1	3	4938905	diploid	Glycine max	BARC	0	TOP	GTTAACCGGGTTTTATCGGAAATTCGTACGCAACTATGCCGCCATCACAGCCCCCCTAAC[A/G]AGTCTTCTGTGTAAGGATGCATTCGAATGGTCCATTGAATCCCAAGAAGCCTTCAACAAG	GTTAACCGGGTTTTATCGGAAATTCGTACGCAACTATGCCGCCATCACAGCCCCCCTAAC[A/G]AGTCTTCTGTGTAAGGATGCATTCGAATGGTCCATTGAATCCCAAGAAGCCTTCAACAAG	907
Gm03_4940504_C_A-0_B_R_2177933931	Gm03_4940504_C_A	BOT	[T/G]	30716477	GCTATGTTACCTACCTTAGCACTGATCCTGAAGGGGCCGAAGTAGCGTTT			1	3	4940504	diploid	Glycine max	BARC	0	TOP	TGTAAAGCTTCGCCCCTCACGCCAGCGTTCGGTCACTGGAAATAACCATCCCAAGCTTTC[A/C]AAACGCTACTTCGGCCCCTTCAGGATCAGTGCTAAGGTAGGTAACATAGCATACAGACTC	TGTAAAGCTTCGCCCCTCACGCCAGCGTTCGGTCACTGGAAATAACCATCCCAAGCTTTC[A/C]AAACGCTACTTCGGCCCCTTCAGGATCAGTGCTAAGGTAGGTAACATAGCATACAGACTC	907
Gm03_4976371_C_T-0_B_F_2177933932	Gm03_4976371_C_T	BOT	[T/C]	46621494	GATGAGAAGACACCACTAGCGTGACTTCGATGACGATGACGACGATGCAA			1	3	4976371	diploid	Glycine max	BARC	0	BOT	TGCTTATGCCGATGAGAAGACACCACTAGCGTGACTTCGATGACGATGACGACGATGCAA[T/C]AGAGGAGATGTTGTTGCAGCATGAAATTGTACGTCGACGACCCCTATGCCCATGTTGAGC	GCTCAACATGGGCATAGGGGTCGTCGACGTACAATTTCATGCTGCAACAACATCTCCTCT[A/G]TTGCATCGTCGTCATCGTCATCGAAGTCACGCTAGTGGTGTCTTCTCATCGGCATAAGCA	907
Gm03_5020489_C_T-0_B_F_2177933934	Gm03_5020489_C_T	BOT	[T/C]	31710474	TATGAAACAAAGATACGCCTCCATGAGATACATTGTACATACAACAAAAG			1	3	5020489	diploid	Glycine max	BARC	0	BOT	ACTATCCAACTATGAAACAAAGATACGCCTCCATGAGATACATTGTACATACAACAAAAG[T/C]GTCGAAAGCATAAATATCCACGCCTTATGGCACTACTACACCAAGATAGTCATCATAACC	GGTTATGATGACTATCTTGGTGTAGTAGTGCCATAAGGCGTGGATATTTATGCTTTCGAC[A/G]CTTTTGTTGTATGTACAATGTATCTCATGGAGGCGTATCTTTGTTTCATAGTTGGATAGT	907
Gm03_5091275_A_C-0_B_R_2177933937	Gm03_5091275_A_C	BOT	[T/G]	10712441	CCACAAACTTCTTAAACCTTTCCTCGTTCCATAGATTCAAAGGCACTTCT			1	3	5091275	diploid	Glycine max	BARC	0	TOP	TCAATCGAGCTTTGCAACCATGGATGGTACCAAGCCACAAACTCATGTGAGTTTGCTTGA[A/C]AGAAGTGCCTTTGAATCTATGGAACGAGGAAAGGTTTAAGAAGTTTGTGGCAACCTGTGA	TCAATCGAGCTTTGCAACCATGGATGGTACCAAGCCACAAACTCATGTGAGTTTGCTTGA[A/C]AGAAGTGCCTTTGAATCTATGGAACGAGGAAAGGTTTAAGAAGTTTGTGGCAACCTGTGA	907
Gm03_5101492_G_A-0_T_F_2177933938	Gm03_5101492_G_A	TOP	[A/G]	42808474	AACTATAAACGTACTAGGAAGGGTTAGGAAGGGTTGAGTGGTTTGATTAG			1	3	5101492	diploid	Glycine max	BARC	0	TOP	ACCTTGATATAACTATAAACGTACTAGGAAGGGTTAGGAAGGGTTGAGTGGTTTGATTAG[A/G]GAAATGAAAACAAAAAATATTCTGTCCATGATGAAGACTAGAACATTTTTTGCCTGCGGC	ACCTTGATATAACTATAAACGTACTAGGAAGGGTTAGGAAGGGTTGAGTGGTTTGATTAG[A/G]GAAATGAAAACAAAAAATATTCTGTCCATGATGAAGACTAGAACATTTTTTGCCTGCGGC	907
Gm03_5106459_T_G-1_B_F_2179334194	Gm03_5106459_T_G	BOT	[T/G]	21664427	TGCTTGATGGTTGCTGCTGGTGCTGTTCGTAGGTTCAACACTTACAATGC			1	3	5106459	diploid	other	BARCSoySNP6K	1	BOT	TGTGTGCAACTGCTTGATGGTTGCTGCTGGTGCTGTTCGTAGGTTCAACACTTACAATGC[T/G]CAGGCTCTCCCCGGGAAATGTGGGGTCTACATACCCTACAAAATCAGCACCTCCACCAAC	GTTGGTGGAGGTGCTGATTTTGTAGGGTATGTAGACCCCACATTTCCCGGGGAGAGCCTG[A/C]GCATTGTAAGTGTTGAACCTACGAACAGCACCAGCAGCAACCATCAAGCAGTTGCACACA	892
Gm03_510734_A_G-1_B_R_2179334095	Gm03_510734_A_G	BOT	[T/C]	55663487	CATCCGATTCTTCCGATGCTTTTTTTTACACATGTATGGTTTTTTTTTTT			1	3	510734	diploid	other	BARCSoySNP6K	1	TOP	TAAACACTTTATAAAGGAAAATTCGTGAAGCCGATAACAATTATTAAGGAAAAGTGAAAT[A/G]AAAAAAAAAAACCATACATGTGTAAAAAAAAGCATCGGAAGAATCGGATGGATAAGCATG	TAAACACTTTATAAAGGAAAATTCGTGAAGCCGATAACAATTATTAAGGAAAAGTGAAAT[A/G]AAAAAAAAAAACCATACATGTGTAAAAAAAAGCATCGGAAGAATCGGATGGATAAGCATG	892
Gm03_5165511_A_C-1_B_R_2179334197	Gm03_5165511_A_C	BOT	[T/G]	27782422	AGGCTTGAGATCAAGCATTTTGACACCCTTATTTAGATATATAATCTTCA			1	3	5165511	diploid	other	BARCSoySNP6K	1	TOP	GCGTTAGAATTTAAATATCTAATTTGTACGAAAATATGGATTCAAATTTTGTTACCTTCA[A/C]TGAAGATTATATATCTAAATAAGGGTGTCAAAATGCTTGATCTCAAGCCTGATTGTATTG	GCGTTAGAATTTAAATATCTAATTTGTACGAAAATATGGATTCAAATTTTGTTACCTTCA[A/C]TGAAGATTATATATCTAAATAAGGGTGTCAAAATGCTTGATCTCAAGCCTGATTGTATTG	892
Gm03_5192079_G_A-0_T_F_2177933942	Gm03_5192079_G_A	TOP	[A/G]	62719423	TTCCTGCACTCCTCAAATTGCTTCCAAAATGCTCTCTGAAAATAATATGG			1	3	5192079	diploid	Glycine max	BARC	0	TOP	CTCGAATTACTTCCTGCACTCCTCAAATTGCTTCCAAAATGCTCTCTGAAAATAATATGG[A/G]AAAGTGCAGAAAAAAAGCGCCAAATTACACATAAAAAGTTACTGGAAAACTAGCACTATG	CTCGAATTACTTCCTGCACTCCTCAAATTGCTTCCAAAATGCTCTCTGAAAATAATATGG[A/G]AAAGTGCAGAAAAAAAGCGCCAAATTACACATAAAAAGTTACTGGAAAACTAGCACTATG	907
Gm03_5204342_C_T-0_B_F_2177933944	Gm03_5204342_C_T	BOT	[T/C]	25768366	AAAAGGAAGCCGTGGTCGTGCCGGAGCTTCCGCCGTTCGATTACTCCCCG			1	3	5204342	diploid	Glycine max	BARC	0	BOT	GTGGATGCCGAAAAGGAAGCCGTGGTCGTGCCGGAGCTTCCGCCGTTCGATTACTCCCCG[T/C]CGCCGTATGCGGGCCCCACCGCTGAGGAGATTTTGGCGAAGCGCAGGGAGTATATGAGTC	GACTCATATACTCCCTGCGCTTCGCCAAAATCTCCTCAGCGGTGGGGCCCGCATACGGCG[A/G]CGGGGAGTAATCGAACGGCGGAAGCTCCGGCACGACCACGGCTTCCTTTTCGGCATCCAC	907
Gm03_5217414_C_T-1_B_F_2179334198	Gm03_5217414_C_T	BOT	[T/C]	29793326	CAAAGTTTTAAATTGCGGTTGCAATCACAGTTGTGATCCTTGATATCGCG			1	3	5217414	diploid	other	BARCSoySNP6K	1	BOT	GACTGGTTAACAAAGTTTTAAATTGCGGTTGCAATCACAGTTGTGATCCTTGATATCGCG[T/C]GAAATTGCAGACTGATGTAGCTACAATTGCAGTCACAGTGTGGTTGTGGAGAATCCAAAA	TTTTGGATTCTCCACAACCACACTGTGACTGCAATTGTAGCTACATCAGTCTGCAATTTC[A/G]CGCGATATCAAGGATCACAACTGTGATTGCAACCGCAATTTAAAACTTTGTTAACCAGTC	892
Gm03_5297117_C_A-1_B_R_2179334203	Gm03_5297117_C_A	BOT	[T/G]	61655372	TGACACAGAGCTAGGAATGTTGCGCGGCATGCAACCATATGTGGTTGTAT			1	3	5297117	diploid	other	BARCSoySNP6K	1	TOP	AAATTGCTTGCTCCCAATTGAGAACTAGACATTAGGATGGACTCATAATTTTTTCATGTG[A/C]ATACAACCACATATGGTTGCATGCCGCGCAACATTCCTAGCTCTGTGTCATAGTCAGAAA	AAATTGCTTGCTCCCAATTGAGAACTAGACATTAGGATGGACTCATAATTTTTTCATGTG[A/C]ATACAACCACATATGGTTGCATGCCGCGCAACATTCCTAGCTCTGTGTCATAGTCAGAAA	892
Gm03_5313128_T_G-0_T_R_2177933947	Gm03_5313128_T_G	TOP	[A/C]	73772371	CTTGGTTGGTTTTCAAGTCGAAGAGCCACGACTTGTGCTCAAGTTGTCTT			1	3	5313128	diploid	Glycine max	BARC	0	BOT	TTGTATTTATACAAATTCACATAAAACCTTTACAAATATATGCATCTATGGTGTACCCCA[T/G]AAGACAACTTGAGCACAAGTCGTGGCTCTTCGACTTGAAAACCAACCAAGGTCATTGTCA	TGACAATGACCTTGGTTGGTTTTCAAGTCGAAGAGCCACGACTTGTGCTCAAGTTGTCTT[A/C]TGGGGTACACCATAGATGCATATATTTGTAAAGGTTTTATGTGAATTTGTATAAATACAA	907
Gm03_5341695_A_G-1_B_R_2179334205	Gm03_5341695_A_G	BOT	[T/C]	60780363	CTGAATATAGTAGGATTCCGATAATAATAAAATACATTATATGCCTATAA			1	3	5341695	diploid	other	BARCSoySNP6K	1	TOP	ATACTTTATGTTTTTTGTTAATGTAGTATTTAGCAAATAAAAATTAAATGATTAATATAT[A/G]TTATAGGCATATAATGTATTTTATTATTATCGGAATCCTACTATATTCAGTAATATATTA	ATACTTTATGTTTTTTGTTAATGTAGTATTTAGCAAATAAAAATTAAATGATTAATATAT[A/G]TTATAGGCATATAATGTATTTTATTATTATCGGAATCCTACTATATTCAGTAATATATTA	892
Gm03_5427663_G_T-0_T_R_2177933951	Gm03_5427663_G_T	TOP	[A/C]	43612507	TTCCCCGATGAATAACTAAGTGAATCTCTTGACTGTTTCCATGGTTTACT			1	3	5427663	diploid	Glycine max	BARC	0	BOT	CATCAATGAAGATATTGAGTTGAATCGGCTCGCTGAACCCGTGGGTGGGGGAGTCTTCCA[T/G]AGTAAACCATGGAAACAGTCAAGAGATTCACTTAGTTATTCATCGGGGAATTGGTGGAAT	ATTCCACCAATTCCCCGATGAATAACTAAGTGAATCTCTTGACTGTTTCCATGGTTTACT[A/C]TGGAAGACTCCCCCACCCACGGGTTCAGCGAGCCGATTCAACTCAATATCTTCATTGATG	907
Gm03_5451606_A_C-1_B_R_2179334207	Gm03_5451606_A_C	BOT	[T/G]	74807494	TTGCTAATCGCGGCATAATCCCTTCTATCAAACTTAGTCGTGCCTCCATC			1	3	5451606	diploid	other	BARCSoySNP6K	1	TOP	ACACGAGAATGGAGACACACATGGAAGCCATGGAGAAGGCGATAGAGGAGAATCGCGAAG[A/C]GATGGAGGCACGACTAAGTTTGATAGAAGGGATTATGCCGCGATTAGCAACACCATGGGA	ACACGAGAATGGAGACACACATGGAAGCCATGGAGAAGGCGATAGAGGAGAATCGCGAAG[A/C]GATGGAGGCACGACTAAGTTTGATAGAAGGGATTATGCCGCGATTAGCAACACCATGGGA	892
Gm03_5467618_C_T-0_T_R_2177933953	Gm03_5467618_C_T	TOP	[A/G]	24752452	CATTTACCCCACAATACTTGGTCTAAGTGGCAGAGGTGCTTTCGTACATG			1	3	5467618	diploid	Glycine max	BARC	0	BOT	TTGACTTCAATATCTTCTAGCAGTCACATTAGCTGCATTCCTCTACTGTATCCACGCATA[T/C]CATGTACGAAAGCACCTCTGCCACTTAGACCAAGTATTGTGGGGTAAATGTTTTGTAAGA	TCTTACAAAACATTTACCCCACAATACTTGGTCTAAGTGGCAGAGGTGCTTTCGTACATG[A/G]TATGCGTGGATACAGTAGAGGAATGCAGCTAATGTGACTGCTAGAAGATATTGAAGTCAA	907
Gm03_5481204_C_A-0_B_R_2177933955	Gm03_5481204_C_A	BOT	[T/G]	31797464	AACTTATTGTCGGTTTTTTATTTCCTCTAATATTAAAATATTTGATTCTT			1	3	5481204	diploid	Glycine max	BARC	0	TOP	ATTCACTTTAACAAGTATTTGAGTAAATTTTTGTTTAAAATAACTTATAATTATCAAAAT[A/C]AAGAATCAAATATTTTAATATTAGAGGAAATAAAAAACCGACAATAAGTTTATTTTTTTT	ATTCACTTTAACAAGTATTTGAGTAAATTTTTGTTTAAAATAACTTATAATTATCAAAAT[A/C]AAGAATCAAATATTTTAATATTAGAGGAAATAAAAAACCGACAATAAGTTTATTTTTTTT	907
Gm03_5500590_A_G-0_T_F_2177933958	Gm03_5500590_A_G	TOP	[A/G]	22648501	AGAAAGATGCCATATCACAATTTTAATAAAGTAATAATTTTCATGATTTC			1	3	5500590	diploid	Glycine max	BARC	0	TOP	GAAAAAATTAAGAAAGATGCCATATCACAATTTTAATAAAGTAATAATTTTCATGATTTC[A/G]TAATGATAATTTATTAATTACTATTATTGTACTTGTATTTCTGTATATTTAGAAATTATA	GAAAAAATTAAGAAAGATGCCATATCACAATTTTAATAAAGTAATAATTTTCATGATTTC[A/G]TAATGATAATTTATTAATTACTATTATTGTACTTGTATTTCTGTATATTTAGAAATTATA	907
Gm03_5502496_T_C-1_T_R_2179334209	Gm03_5502496_T_C	TOP	[A/G]	56763308	ATTTTATGTATGATAAGAGGCATGCACAGCCCATGTCTTTGGAAACTTCT			1	3	5502496	diploid	other	BARCSoySNP6K	1	BOT	TGTTGTGCATTTTTCCACGGTCAAAGGTCAACCTTTCCCTACTCAGTCATAACTCAGTAG[T/C]AGAAGTTTCCAAAGACATGGGCTGTGCATGCCTCTTATCATACATAAAATGCTCCATTCC	GGAATGGAGCATTTTATGTATGATAAGAGGCATGCACAGCCCATGTCTTTGGAAACTTCT[A/G]CTACTGAGTTATGACTGAGTAGGGAAAGGTTGACCTTTGACCGTGGAAAAATGCACAACA	892
Gm03_566774_G_A-1_B_R_2179334097	Gm03_566774_G_A	BOT	[T/C]	70662340	TAACTGTTGTTATTACCAACCCATATGGCTGTGAGAAAGTGACACCGACA			1	3	566774	diploid	other	BARCSoySNP6K	1	TOP	AGTGGAGAACTCACGCTACAGGTGTGACTTTTTCTTAGTCATATGGTGTAGGAAACCTCC[A/G]TGTCGGTGTCACTTTCTCACAGCCATATGGGTTGGTAATAACAACAGTTACCATCCCTGC	AGTGGAGAACTCACGCTACAGGTGTGACTTTTTCTTAGTCATATGGTGTAGGAAACCTCC[A/G]TGTCGGTGTCACTTTCTCACAGCCATATGGGTTGGTAATAACAACAGTTACCATCCCTGC	892
Gm03_5733321_A_G-1_T_F_2179334210	Gm03_5733321_A_G	TOP	[A/G]	62780407	TCATGTTGACCAAGCCAAATGCTGTGGTCGTGTTCATCCTCGTCGGTGGC			1	3	5733321	diploid	other	BARCSoySNP6K	1	TOP	GGGTTGTCGATCATGTTGACCAAGCCAAATGCTGTGGTCGTGTTCATCCTCGTCGGTGGC[A/G]TAACAACCGCCACCGACGAGGGGTTGCGACCACTCACTATGTCATGCCAATAGAACTTGA	GGGTTGTCGATCATGTTGACCAAGCCAAATGCTGTGGTCGTGTTCATCCTCGTCGGTGGC[A/G]TAACAACCGCCACCGACGAGGGGTTGCGACCACTCACTATGTCATGCCAATAGAACTTGA	892
Gm03_5796468_A_G-1_T_F_2179334212	Gm03_5796468_A_G	TOP	[A/G]	21784360	CGTTGTCGTAGACCCCAAGCGTACCAAAGAATGTGGTTGTGTTGTATTTG			1	3	5796468	diploid	other	BARCSoySNP6K	1	TOP	ACAGTTAAAGCGTTGTCGTAGACCCCAAGCGTACCAAAGAATGTGGTTGTGTTGTATTTG[A/G]GGAGTGAGGGAATGATTCTAACCGCTGTGGGGTTTTCTCCGGTGAAGACTTCGTGCCAGT	ACAGTTAAAGCGTTGTCGTAGACCCCAAGCGTACCAAAGAATGTGGTTGTGTTGTATTTG[A/G]GGAGTGAGGGAATGATTCTAACCGCTGTGGGGTTTTCTCCGGTGAAGACTTCGTGCCAGT	892
Gm03_6459920_A_G-1_T_F_2179334216	Gm03_6459920_A_G	TOP	[A/G]	64802304	GTCCTTGTTGTTGTAGTGGTGGTGTTTCATTGTTAGCGTTGGTGGTGAGG			1	3	6459920	diploid	other	BARCSoySNP6K	1	TOP	TTAGACTTGAGTCCTTGTTGTTGTAGTGGTGGTGTTTCATTGTTAGCGTTGGTGGTGAGG[A/G]CAACAACGAGAGTGGGGGAGTGGGAACTACAACAGTGTCATGGCGGAACTAATAGTGTGT	TTAGACTTGAGTCCTTGTTGTTGTAGTGGTGGTGTTTCATTGTTAGCGTTGGTGGTGAGG[A/G]CAACAACGAGAGTGGGGGAGTGGGAACTACAACAGTGTCATGGCGGAACTAATAGTGTGT	892
Gm03_6631189_A_G-1_T_F_2179334218	Gm03_6631189_A_G	TOP	[A/G]	39603443	GAGTGCAATGAATCAATGTTGAACCTGTATCATACCAGCAGGGGGCACTT			1	3	6631189	diploid	other	BARCSoySNP6K	1	TOP	GCCAGGCAAGGAGTGCAATGAATCAATGTTGAACCTGTATCATACCAGCAGGGGGCACTT[A/G]GTACACAACATTCAATCACTGGGTCAATGGCCAAGTGGCAACTAAAATTCCTTTTAGAGA	GCCAGGCAAGGAGTGCAATGAATCAATGTTGAACCTGTATCATACCAGCAGGGGGCACTT[A/G]GTACACAACATTCAATCACTGGGTCAATGGCCAAGTGGCAACTAAAATTCCTTTTAGAGA	892
Gm03_6844115_A_C-1_B_R_2179334221	Gm03_6844115_A_C	BOT	[T/G]	41801493	GTTTGTCAAACCTTTATGATTTGAGGGATCACCTTCAAAAAGGACCTTGT			1	3	6844115	diploid	other	BARCSoySNP6K	1	TOP	TTGCCAACAACACACACATAACATGGTTCAATTTTTCCTCAAATTATAACAATTGGACCT[A/C]ACAAGGTCCTTTTTGAAGGTGATCCCTCAAATCATAAAGGTTTGACAAACCATATGGTGT	TTGCCAACAACACACACATAACATGGTTCAATTTTTCCTCAAATTATAACAATTGGACCT[A/C]ACAAGGTCCTTTTTGAAGGTGATCCCTCAAATCATAAAGGTTTGACAAACCATATGGTGT	892
Gm03_7018964_T_C-1_B_F_2179334222	Gm03_7018964_T_C	BOT	[T/C]	17613347	TGAACTTAGAAATGACTATCAACGACCGTACGAGAGTGTGAGAAGCTTCC			1	3	7018964	diploid	other	BARCSoySNP6K	1	BOT	CAATAGTATCTGAACTTAGAAATGACTATCAACGACCGTACGAGAGTGTGAGAAGCTTCC[T/C]AGAAGGAAAAAGGAACTGCTACAAAATAAACATCACAAGAGGCTCTAAATATCTGATCAA	TTGATCAGATATTTAGAGCCTCTTGTGATGTTTATTTTGTAGCAGTTCCTTTTTCCTTCT[A/G]GGAAGCTTCTCACACTCTCGTACGGTCGTTGATAGTCATTTCTAAGTTCAGATACTATTG	892
Gm03_715393_G_A-1_B_R_2179334099	Gm03_715393_G_A	BOT	[T/C]	38690369	ACTTGGCCAACCACAACCCCATACTCAAGCGTTATGGCTCAAAAGGGCTA			1	3	715393	diploid	other	BARCSoySNP6K	1	TOP	ATCTTTGGTATAGGTTTAAGTTGTTGGACCCAACAAAACAATGAATGACTTTAATATATT[A/G]TAGCCCTTTTGAGCCATAACGCTTGAGTATGGGGTTGTGGTTGGCCAAGTCGTCTCTAAA	ATCTTTGGTATAGGTTTAAGTTGTTGGACCCAACAAAACAATGAATGACTTTAATATATT[A/G]TAGCCCTTTTGAGCCATAACGCTTGAGTATGGGGTTGTGGTTGGCCAAGTCGTCTCTAAA	892
Gm03_785680_A_C-1_T_F_2179334100	Gm03_785680_A_C	TOP	[A/C]	49728387	CAGCAACCTTAAAAACATCATCCCAAGAACCTGCACAACAGTCAGGAGAT			1	3	785680	diploid	other	BARCSoySNP6K	1	TOP	TACAATGCAACAGCAACCTTAAAAACATCATCCCAAGAACCTGCACAACAGTCAGGAGAT[A/C]ACTTATAAGCGAATTACCATTAAAAAAGGCAAATGCAAACCAGTGCCCTTAGGGCAGTGG	TACAATGCAACAGCAACCTTAAAAACATCATCCCAAGAACCTGCACAACAGTCAGGAGAT[A/C]ACTTATAAGCGAATTACCATTAAAAAAGGCAAATGCAAACCAGTGCCCTTAGGGCAGTGG	892
Gm03_8003327_T_C-1_T_R_2179334227	Gm03_8003327_T_C	TOP	[A/G]	62706447	GGGGTTCAACTGCACGGGTACTAAATGTTGACGAAAGGCAAACTAAGTCT			1	3	8003327	diploid	other	BARCSoySNP6K	1	BOT	GGTGTGAGGGGATAGGGTTCTCACTCATATATTCATGTTGTTCAAGCCATGATTGGATCT[T/C]AGACTTAGTTTGCCTTTCGTCAACATTTAGTACCCGTGCAGTTGAACCCCATGGTGACAA	TTGTCACCATGGGGTTCAACTGCACGGGTACTAAATGTTGACGAAAGGCAAACTAAGTCT[A/G]AGATCCAATCATGGCTTGAACAACATGAATATATGAGTGAGAACCCTATCCCCTCACACC	892
Gm03_8228940_G_A-1_T_F_2179334228	Gm03_8228940_G_A	TOP	[A/G]	20791386	GAATTTGGGGAAAATGTTCAATTGCAACAATGGGTGTGGTAGTAGGGTTA			1	3	8228940	diploid	other	BARCSoySNP6K	1	TOP	GGGGCTTATGGAATTTGGGGAAAATGTTCAATTGCAACAATGGGTGTGGTAGTAGGGTTA[A/G]GGGAGGGAGCATTGGCCATGTGAGAGGGAGATAATGAATGACTCTCCAAGGCAAGAAGGC	GGGGCTTATGGAATTTGGGGAAAATGTTCAATTGCAACAATGGGTGTGGTAGTAGGGTTA[A/G]GGGAGGGAGCATTGGCCATGTGAGAGGGAGATAATGAATGACTCTCCAAGGCAAGAAGGC	892
Gm03_829023_G_T-1_B_F_2179334102	Gm03_829023_G_T	BOT	[T/G]	65716442	ACTTTTACCTAACAGAAGTGAAGAAATTGATCAAAGCTGTTAAATAAAAA			1	3	829023	diploid	other	BARCSoySNP6K	1	BOT	CCAAGTGGGGACTTTTACCTAACAGAAGTGAAGAAATTGATCAAAGCTGTTAAATAAAAA[T/G]GCATGCATATGTATATATGGCAATTCACAATTTAAGAAAACAGAAATAGCCTGCATAGCA	TGCTATGCAGGCTATTTCTGTTTTCTTAAATTGTGAATTGCCATATATACATATGCATGC[A/C]TTTTTATTTAACAGCTTTGATCAATTTCTTCACTTCTGTTAGGTAAAAGTCCCCACTTGG	892
Gm03_8434431_A_G-1_B_R_2179334231	Gm03_8434431_A_G	BOT	[T/C]	44739408	AGTCTGTAAACACTGCCAAGTTGCCCAATGACTCCCCTCCAAGCTCAAAT			1	3	8434431	diploid	other	BARCSoySNP6K	1	TOP	GGGAAACTTGGTGAGGAGGATGGGATCTTTGGGGGAAGTTCGTGGCAGAGTTGGCACAAC[A/G]ATTTGAGCTTGGAGGGGAGTCATTGGGCAACTTGGCAGTGTTTACAGACTTGGAAGCTTT	GGGAAACTTGGTGAGGAGGATGGGATCTTTGGGGGAAGTTCGTGGCAGAGTTGGCACAAC[A/G]ATTTGAGCTTGGAGGGGAGTCATTGGGCAACTTGGCAGTGTTTACAGACTTGGAAGCTTT	892
Gm03_949581_T_C-1_T_R_2179334105	Gm03_949581_T_C	TOP	[A/G]	34777452	AATAGTGGTTGAAGCTAGAATGCTTCTCTTGGTGATGTAAGAACATGAAG			1	3	949581	diploid	other	BARCSoySNP6K	1	BOT	AGATATACAAATATAAAATCCATCAACACTTCAAACCAGCAATCCAAGTTCTTACATAGA[T/C]CTTCATGTTCTTACATCACCAAGAGAAGCATTCTAGCTTCAACCACTATTAGAGTTGTCA	TGACAACTCTAATAGTGGTTGAAGCTAGAATGCTTCTCTTGGTGATGTAAGAACATGAAG[A/G]TCTATGTAAGAACTTGGATTGCTGGTTTGAAGTGTTGATGGATTTTATATTTGTATATCT	892
Gm03_9641204_C_A-1_T_F_2179334234	Gm03_9641204_C_A	TOP	[A/C]	71613391	CGTCAGATATCACGAATATATTATAAACGCGTATAGCTTCGTTTGGTAGA			1	3	9641204	diploid	other	BARCSoySNP6K	1	TOP	TCTTTGATCACGTCAGATATCACGAATATATTATAAACGCGTATAGCTTCGTTTGGTAGA[A/C]AATTAAATTTCACGGAAAATATAAAAGAACGTAAAGTCAATGCGCGCGAACTGCGCTGTT	TCTTTGATCACGTCAGATATCACGAATATATTATAAACGCGTATAGCTTCGTTTGGTAGA[A/C]AATTAAATTTCACGGAAAATATAAAAGAACGTAAAGTCAATGCGCGCGAACTGCGCTGTT	892
Gm03_9789580_G_T-1_B_F_2179334236	Gm03_9789580_G_T	BOT	[T/G]	40626373	TCGGAGAATAAATTTCTCATGTCATCATCCTTCGGTAGCTTCGGCCAACC			1	3	9789580	diploid	other	BARCSoySNP6K	1	BOT	CCTCGCCTCGTCGGAGAATAAATTTCTCATGTCATCATCCTTCGGTAGCTTCGGCCAACC[T/G]TTCAACGACGACCATGTGTTCTCCCGCTACTCCTTCTCGAACTTCGACGGCGACTCCGTT	AACGGAGTCGCCGTCGAAGTTCGAGAAGGAGTAGCGGGAGAACACATGGTCGTCGTTGAA[A/C]GGTTGGCCGAAGCTACCGAAGGATGATGACATGAGAAATTTATTCTCCGACGAGGCGAGG	892
Gm04_10117285_G_A-1_B_R_2179334865	Gm04_10117285_G_A	BOT	[T/C]	58672370	AATAAGGAATCTTGGAGAGAATCTGCCTCATTAGCACGCACTCAGCACGT			1	4	10117285	diploid	other	BARCSoySNP6K	1	TOP	CTCAGCGAGCTAGGCATGCTTAGCTCAAGAAGAGATAGAAATCTCGTTGGGCCAGCTGGT[A/G]ACGTGCTGAGTGCGTGCTAATGAGGCAGATTCTCTCCAAGATTCCTTATTTTTACCTTCA	CTCAGCGAGCTAGGCATGCTTAGCTCAAGAAGAGATAGAAATCTCGTTGGGCCAGCTGGT[A/G]ACGTGCTGAGTGCGTGCTAATGAGGCAGATTCTCTCCAAGATTCCTTATTTTTACCTTCA	892
Gm04_10805_T_C-1_B_F_2179334642	Gm04_10805_T_C	BOT	[T/C]	42610496	CCTATTTGCAGTTCGCAGCCAACCTACCCTCTTCGAAACCTCAAACGGCA			1	4	10805	diploid	other	BARCSoySNP6K	1	BOT	AATGCACAACCCTATTTGCAGTTCGCAGCCAACCTACCCTCTTCGAAACCTCAAACGGCA[T/C]ACAAACGCCATTGTGAACCCAAACCCGACATGCACCACCTCTAGATGCCACCCAAATGTC	GACATTTGGGTGGCATCTAGAGGTGGTGCATGTCGGGTTTGGGTTCACAATGGCGTTTGT[A/G]TGCCGTTTGAGGTTTCGAAGAGGGTAGGTTGGCTGCGAACTGCAAATAGGGTTGTGCATT	892
Gm04_10868076_G_A-1_T_F_2179334866	Gm04_10868076_G_A	TOP	[A/G]	43735334	AGGGGTTGCCACATCCTTTAAAGGCTTAGACCTACGCAATGGCATTAACT			1	4	10868076	diploid	other	BARCSoySNP6K	1	TOP	TAAACCTCCTAGGGGTTGCCACATCCTTTAAAGGCTTAGACCTACGCAATGGCATTAACT[A/G]TTCCCCCTCCATGATTGGCGAGCGGGTTTGTTCTCACATTAGGCTGATCCTCTTGAAATG	TAAACCTCCTAGGGGTTGCCACATCCTTTAAAGGCTTAGACCTACGCAATGGCATTAACT[A/G]TTCCCCCTCCATGATTGGCGAGCGGGTTTGTTCTCACATTAGGCTGATCCTCTTGAAATG	892
Gm04_11138059_A_G-1_B_R_2179334869	Gm04_11138059_A_G	BOT	[T/C]	34617377	ATACGTTCCACGATTTGTGTGCATTCTGCTGGGACCTAACAGAGCATGAT			1	4	11138059	diploid	other	BARCSoySNP6K	1	TOP	ATTATGATAGAATGAACTTTTCACGTAAGCCACTGTTGGATTAAAAGTGCTTATCATGGA[A/G]ATCATGCTCTGTTAGGTCCCAGCAGAATGCACACAAATCGTGGAACGTATATTCTTGTAG	ATTATGATAGAATGAACTTTTCACGTAAGCCACTGTTGGATTAAAAGTGCTTATCATGGA[A/G]ATCATGCTCTGTTAGGTCCCAGCAGAATGCACACAAATCGTGGAACGTATATTCTTGTAG	892
Gm04_1126451_A_G-1_B_R_2179334663	Gm04_1126451_A_G	BOT	[T/C]	58701358	AGCTGCATCGACGCCTGGCTCAGATCGCATTCCTCGTGTCCGTCATGCCG			1	4	1126451	diploid	other	BARCSoySNP6K	1	TOP	GGAGCTCGCCGGAGCCGGGATCCCGCCGCACTTGTCGCAGCGAGAAACCACCAGAATCTG[A/G]CGGCATGACGGACACGAGGAATGCGATCTGAGCCAGGCGTCGATGCAGCTGACGTGGAAG	GGAGCTCGCCGGAGCCGGGATCCCGCCGCACTTGTCGCAGCGAGAAACCACCAGAATCTG[A/G]CGGCATGACGGACACGAGGAATGCGATCTGAGCCAGGCGTCGATGCAGCTGACGTGGAAG	892
Gm04_11433919_T_C-1_B_F_2179334870	Gm04_11433919_T_C	BOT	[T/C]	74614502	CAACCTTCAAGCAAAGTACCAGGCTTTTACGACATGTTATGATGTACGAA			1	4	11433919	diploid	other	BARCSoySNP6K	1	BOT	CTCTTGCTCCCAACCTTCAAGCAAAGTACCAGGCTTTTACGACATGTTATGATGTACGAA[T/C]GATTGGAGAAGGACATAAATCTAGAGAAATATATCAACTTACGCCCCCAGTTGCTTGTGT	ACACAAGCAACTGGGGGCGTAAGTTGATATATTTCTCTAGATTTATGTCCTTCTCCAATC[A/G]TTCGTACATCATAACATGTCGTAAAAGCCTGGTACTTTGCTTGAAGGTTGGGAGCAAGAG	892
Gm04_1193028_G_A-1_B_R_2179334665	Gm04_1193028_G_A	BOT	[T/C]	42666348	ACAAATAGCCTGAAGAATGGAAGCAAATTAATGGTAGAGGAGGCATCCAC			1	4	1193028	diploid	other	BARCSoySNP6K	1	TOP	GGAAGGATATCACGAAGTCCTTTACCTCCCAGACTCTCTGATGGCAATGCCACTCATTAA[A/G]GTGGATGCCTCCTCTACCATTAATTTGCTTCCATTCTTCAGGCTATTTGTGATATCTTAC	GGAAGGATATCACGAAGTCCTTTACCTCCCAGACTCTCTGATGGCAATGCCACTCATTAA[A/G]GTGGATGCCTCCTCTACCATTAATTTGCTTCCATTCTTCAGGCTATTTGTGATATCTTAC	892
Gm04_11936288_G_T-1_B_F_2179334872	Gm04_11936288_G_T	BOT	[T/G]	37683416	GAAGGTCGAGCTTTGGTGTGTGGATAATTGGTTCATTGTTGTCTGAACTT			1	4	11936288	diploid	other	BARCSoySNP6K	1	BOT	GAAAAGCTTGGAAGGTCGAGCTTTGGTGTGTGGATAATTGGTTCATTGTTGTCTGAACTT[T/G]CAATAGGCCCTTCTTCTCTCTTCGAGGCCATAAACCAGGAGCCACTCAATGAAGATTCAA	TTGAATCTTCATTGAGTGGCTCCTGGTTTATGGCCTCGAAGAGAGAAGAAGGGCCTATTG[A/C]AAGTTCAGACAACAATGAACCAATTATCCACACACCAAAGCTCGACCTTCCAAGCTTTTC	892
Gm04_12216645_G_A-1_B_R_2179334875	Gm04_12216645_G_A	BOT	[T/C]	40623363	TGAAGTGATAGAATCCCAAGAGAGGAGTTGGGGTCTAGTAAGGAACCAAA			1	4	12216645	diploid	other	BARCSoySNP6K	1	TOP	GGTTCATCCCTTTCTTTCTTCTCTTCTTATAAAACCTAGAGTAATGTAGTGTTTGGGTGG[A/G]TTTGGTTCCTTACTAGACCCCAACTCCTCTCTTGGGATTCTATCACTTCACTCTACTAAT	GGTTCATCCCTTTCTTTCTTCTCTTCTTATAAAACCTAGAGTAATGTAGTGTTTGGGTGG[A/G]TTTGGTTCCTTACTAGACCCCAACTCCTCTCTTGGGATTCTATCACTTCACTCTACTAAT	892
Gm04_12283176_T_C-1_T_R_2179334877	Gm04_12283176_T_C	TOP	[A/G]	64779376	TGTATGGCAGACTTGCCTAAACTCTATACCTATCTATCAATGTTGTTAAT			1	4	12283176	diploid	other	BARCSoySNP6K	1	BOT	ACGCCATTTACTATATTTTTTTGGAGAATTTTTGACTTTCTATCATGAATCGTCATCTGC[T/C]ATTAACAACATTGATAGATAGGTATAGAGTTTAGGCAAGTCTGCCATACAAGATTCTTAC	GTAAGAATCTTGTATGGCAGACTTGCCTAAACTCTATACCTATCTATCAATGTTGTTAAT[A/G]GCAGATGACGATTCATGATAGAAAGTCAAAAATTCTCCAAAAAAATATAGTAAATGGCGT	892
Gm04_12410533_A_G-1_T_F_2179334878	Gm04_12410533_A_G	TOP	[A/G]	52787330	TGTATCAAGGGAAAGGCCTAAAGTTTCCCATCTTTTCTTTGCAAATGACA			1	4	12410533	diploid	other	BARCSoySNP6K	1	TOP	ATCCTGTTCCTGTATCAAGGGAAAGGCCTAAAGTTTCCCATCTTTTCTTTGCAAATGACA[A/G]TCTATTATGAAGACGAAGACATCTTAGGTTTAGCTGGTTTTGAAAGATCTGGCGGATTTT	ATCCTGTTCCTGTATCAAGGGAAAGGCCTAAAGTTTCCCATCTTTTCTTTGCAAATGACA[A/G]TCTATTATGAAGACGAAGACATCTTAGGTTTAGCTGGTTTTGAAAGATCTGGCGGATTTT	892
Gm04_1272649_G_A-1_B_R_2179334667	Gm04_1272649_G_A	BOT	[T/C]	48791465	TTAATTTTTATCCTTTTGCTACTCAACTTTTGTCTCACCCAACTACTAAT			1	4	1272649	diploid	other	BARCSoySNP6K	1	TOP	TTTGGATTTTATTTATTTATTTTTATCTATTTTAAATCCTTTATTTATTTTATCGTTCAT[A/G]ATTAGTAGTTGGGTGAGACAAAAGTTGAGTAGCAAAAGGATAAAAATTAAACCCAAGACT	TTTGGATTTTATTTATTTATTTTTATCTATTTTAAATCCTTTATTTATTTTATCGTTCAT[A/G]ATTAGTAGTTGGGTGAGACAAAAGTTGAGTAGCAAAAGGATAAAAATTAAACCCAAGACT	892
Gm04_13022455_C_T-1_T_R_2179334881	Gm04_13022455_C_T	TOP	[A/G]	45739316	GGGCACGTTGCGACACCCCCTTTATTCAATTTTCTAGTTTAGCCTAAGTC			1	4	13022455	diploid	other	BARCSoySNP6K	1	BOT	TCAGAGTCATCAAGAATTCAAGGTGGAGATTAATTGAGAACTATACTAGAAAATTTAAAG[T/C]GACTTAGGCTAAACTAGAAAATTGAATAAAGGGGGTGTCGCAACGTGCCCTTCGCGAGCG	CGCTCGCGAAGGGCACGTTGCGACACCCCCTTTATTCAATTTTCTAGTTTAGCCTAAGTC[A/G]CTTTAAATTTTCTAGTATAGTTCTCAATTAATCTCCACCTTGAATTCTTGATGACTCTGA	892
Gm04_13284121_T_C-1_B_F_2179334882	Gm04_13284121_T_C	BOT	[T/C]	71646480	CCTCGTCTGTGATAACAATAGTGAAGAACCACGACTCTGATTAGGGTTCG			1	4	13284121	diploid	other	BARCSoySNP6K	1	BOT	GTACCTGGAACCTCGTCTGTGATAACAATAGTGAAGAACCACGACTCTGATTAGGGTTCG[T/C]GGTCAAGGCAAGGTGTAGGTGGTGTGACAATGAATGATCGAAAGTGGTGGCATGATGATG	CATCATCATGCCACCACTTTCGATCATTCATTGTCACACCACCTACACCTTGCCTTGACC[A/G]CGAACCCTAATCAGAGTCGTGGTTCTTCACTATTGTTATCACAGACGAGGTTCCAGGTAC	892
Gm04_13509340_T_C-1_B_F_2179334884	Gm04_13509340_T_C	BOT	[T/C]	43724334	AGGTAACACCGAACATGGAGACATCATAGCAGAGGAAATAGCCTTAGTGT			1	4	13509340	diploid	other	BARCSoySNP6K	1	BOT	CCCAAAACTTAGGTAACACCGAACATGGAGACATCATAGCAGAGGAAATAGCCTTAGTGT[T/C]CTTGGATGAAGAACCAGATCCAGCAGAGGACATCATGTTGTCCACAGGCGGTGAATGGAA	TTCCATTCACCGCCTGTGGACAACATGATGTCCTCTGCTGGATCTGGTTCTTCATCCAAG[A/G]ACACTAAGGCTATTTCCTCTGCTATGATGTCTCCATGTTCGGTGTTACCTAAGTTTTGGG	892
Gm04_13968774_G_A-1_T_F_2179334886	Gm04_13968774_G_A	TOP	[A/G]	11769327	GCGCTTAGTGAATGAATGCTCGCTTAGTGCCATTCAGGCCACAAGAAATT			1	4	13968774	diploid	other	BARCSoySNP6K	1	TOP	GAGTGGGCATGCGCTTAGTGAATGAATGCTCGCTTAGTGCCATTCAGGCCACAAGAAATT[A/G]GGCTTAGCGCAGGCTGTCTGTGCTTAGCGTGCAACCACGTTCGCTGAGCGAGTGAACACT	GAGTGGGCATGCGCTTAGTGAATGAATGCTCGCTTAGTGCCATTCAGGCCACAAGAAATT[A/G]GGCTTAGCGCAGGCTGTCTGTGCTTAGCGTGCAACCACGTTCGCTGAGCGAGTGAACACT	892
Gm04_1407302_A_G-1_B_R_2179334669	Gm04_1407302_A_G	BOT	[T/C]	69736384	AGACCATTAACACATGAGTACTCTTGCGTTGCGTTTCCTAACGTGCTTTT			1	4	1407302	diploid	other	BARCSoySNP6K	1	TOP	CTAATCAGGTAATTTTCAGTCGTCATCTTTTACTTGCTACACAGGAAGTTACAAGAAGAA[A/G]AAAAGCACGTTAGGAAACGCAACGCAAGAGTACTCATGTGTTAATGGTCTTTATATTTTG	CTAATCAGGTAATTTTCAGTCGTCATCTTTTACTTGCTACACAGGAAGTTACAAGAAGAA[A/G]AAAAGCACGTTAGGAAACGCAACGCAAGAGTACTCATGTGTTAATGGTCTTTATATTTTG	892
Gm04_14213918_C_T-1_T_R_2179334889	Gm04_14213918_C_T	TOP	[A/G]	13635388	ATACCACAATTTGGCAGCGGCGCAAAACTTCTATCAGAACTTTCTACCCC			1	4	14213918	diploid	other	BARCSoySNP6K	1	BOT	TTTAATAAGAAACTAGAGTCATACAATGAATTGGCTCAGCACTGTGTGGCAATAAATTGA[T/C]GGGGTAGAAAGTTCTGATAGAAGTTTTGCGCCGCTGCCAAATTGTGGTATATGCTAATTC	GAATTAGCATATACCACAATTTGGCAGCGGCGCAAAACTTCTATCAGAACTTTCTACCCC[A/G]TCAATTTATTGCCACACAGTGCTGAGCCAATTCATTGTATGACTCTAGTTTCTTATTAAA	892
Gm04_14549891_C_T-1_T_R_2179334891	Gm04_14549891_C_T	TOP	[A/G]	35774342	CTAACTTAACTCACTTCTTGGTGAGTTTATAAAATGCTAGCCTGACTTGG			1	4	14549891	diploid	other	BARCSoySNP6K	1	BOT	TAAATGTGATAGAGCTTTTTTTAGGTGAGTCAACCCACTTAACTCATTAACCCGTGGTGG[T/C]CCAAGTCAGGCTAGCATTTTATAAACTCACCAAGAAGTGAGTTAAGTTAGGTTGACACCT	AGGTGTCAACCTAACTTAACTCACTTCTTGGTGAGTTTATAAAATGCTAGCCTGACTTGG[A/G]CCACCACGGGTTAATGAGTTAAGTGGGTTGACTCACCTAAAAAAAGCTCTATCACATTTA	892
Gm04_14641479_A_C-1_T_F_2179334892	Gm04_14641479_A_C	TOP	[A/C]	74633502	ATTTTTACTGAGCTTGGGCTATGAATCATACAGAACCCCCCCTTTGATCT			1	4	14641479	diploid	other	BARCSoySNP6K	1	TOP	GCCTGCAAACATTTTTACTGAGCTTGGGCTATGAATCATACAGAACCCCCCCTTTGATCT[A/C]ATAGCAGGAGTCAACCAAATTGTCCTAGTTTTGAAGTGACTGAATCTGATGGCATGCATC	GCCTGCAAACATTTTTACTGAGCTTGGGCTATGAATCATACAGAACCCCCCCTTTGATCT[A/C]ATAGCAGGAGTCAACCAAATTGTCCTAGTTTTGAAGTGACTGAATCTGATGGCATGCATC	892
Gm04_1499424_T_G-1_T_R_2179334671	Gm04_1499424_T_G	TOP	[A/C]	33686436	CCGGTGCCGCTTTTCCACACCACGACACGTTGACGTTTACCATTTCAGTT			1	4	1499424	diploid	other	BARCSoySNP6K	1	BOT	CTGCGAGCAGGAGGATAGTTTAGGGCACAAAGCGAAGCCATGCCACTCCGAGGACGAAGA[T/G]AACTGAAATGGTAAACGTCAACGTGTCGTGGTGTGGAAAAGCGGCACCGGGTTGAATACT	AGTATTCAACCCGGTGCCGCTTTTCCACACCACGACACGTTGACGTTTACCATTTCAGTT[A/C]TCTTCGTCCTCGGAGTGGCATGGCTTCGCTTTGTGCCCTAAACTATCCTCCTGCTCGCAG	892
Gm04_15048603_A_G-1_T_F_2179334894	Gm04_15048603_A_G	TOP	[A/G]	66808384	CGTGTCACATCAACATGAAAAACGCGTAAATCGCAATGCCAGTAGTTGTA			1	4	15048603	diploid	other	BARCSoySNP6K	1	TOP	CAACATGAAACGTGTCACATCAACATGAAAAACGCGTAAATCGCAATGCCAGTAGTTGTA[A/G]CTTCCACGTCATTCTTTCTCAATGTGGGCCATGGATGTAGTTCCAAACACATTATGAATT	CAACATGAAACGTGTCACATCAACATGAAAAACGCGTAAATCGCAATGCCAGTAGTTGTA[A/G]CTTCCACGTCATTCTTTCTCAATGTGGGCCATGGATGTAGTTCCAAACACATTATGAATT	892
Gm04_15496025_T_G-1_B_F_2179334896	Gm04_15496025_T_G	BOT	[T/G]	12678435	AGAGTGTGTTTCAGACCGTGTGCCGAAGAAAATGGTTAATAAATTGCCCT			1	4	15496025	diploid	other	BARCSoySNP6K	1	BOT	AAAGTAGAAAAGAGTGTGTTTCAGACCGTGTGCCGAAGAAAATGGTTAATAAATTGCCCT[T/G]TTCTGTGTCGTACCATTGGAACATGTGCTGTAATTTAGTAATGAAGTTACTGTGCCTGTC	GACAGGCACAGTAACTTCATTACTAAATTACAGCACATGTTCCAATGGTACGACACAGAA[A/C]AGGGCAATTTATTAACCATTTTCTTCGGCACACGGTCTGAAACACACTCTTTTCTACTTT	892
Gm04_1621110_C_A-1_T_F_2179334672	Gm04_1621110_C_A	TOP	[A/C]	42770455	AACCCTCTTTTCAACATTTTTTTTAATTAGCCAAACCAACATATTTCAGC			1	4	1621110	diploid	other	BARCSoySNP6K	1	TOP	TTTTAAAGTCAACCCTCTTTTCAACATTTTTTTTAATTAGCCAAACCAACATATTTCAGC[A/C]ATCTATTCACTTCAAACTTGAACGCTTAAAAAGATGAAGTGTTTATGAAAGTGACAAAAA	TTTTAAAGTCAACCCTCTTTTCAACATTTTTTTTAATTAGCCAAACCAACATATTTCAGC[A/C]ATCTATTCACTTCAAACTTGAACGCTTAAAAAGATGAAGTGTTTATGAAAGTGACAAAAA	892
Gm04_16244996_G_A-1_T_F_2179334898	Gm04_16244996_G_A	TOP	[A/G]	48687419	AGTCCACGTGGACCGGGCTGGCTTGTTTTGACAGCCATTTTGTATATGAA			1	4	16244996	diploid	other	BARCSoySNP6K	1	TOP	GTTGCGGGCCAGTCCACGTGGACCGGGCTGGCTTGTTTTGACAGCCATTTTGTATATGAA[A/G]TAGGCCAATTTATAATGATCTTTAGATTTCCATCCATTTGCCTCAATGTTGGTTGCATCT	GTTGCGGGCCAGTCCACGTGGACCGGGCTGGCTTGTTTTGACAGCCATTTTGTATATGAA[A/G]TAGGCCAATTTATAATGATCTTTAGATTTCCATCCATTTGCCTCAATGTTGGTTGCATCT	892
Gm04_16338974_A_G-1_T_F_2179334900	Gm04_16338974_A_G	TOP	[A/G]	72721327	TTTGCCACCTCATCATGATTATTCTCTTCTTCAGCACTTGGTTTATGAGA			1	4	16338974	diploid	other	BARCSoySNP6K	1	TOP	CTCCTTCATTTTTGCCACCTCATCATGATTATTCTCTTCTTCAGCACTTGGTTTATGAGA[A/G]ATGCCTTCCGAGGTGGCAGAGATGCTAGAGGCTTCGGAGGGACAACCTTCCAAAACGTGT	CTCCTTCATTTTTGCCACCTCATCATGATTATTCTCTTCTTCAGCACTTGGTTTATGAGA[A/G]ATGCCTTCCGAGGTGGCAGAGATGCTAGAGGCTTCGGAGGGACAACCTTCCAAAACGTGT	892
Gm04_169864_A_C-1_T_F_2179334644	Gm04_169864_A_C	TOP	[A/C]	65794322	TCCACTTACCACATTTGACCTCTTCTGGATATGCTCATGGAATGGTGGGA			1	4	169864	diploid	other	BARCSoySNP6K	1	TOP	GCAAAGGTCCTCCACTTACCACATTTGACCTCTTCTGGATATGCTCATGGAATGGTGGGA[A/C]TAAATATTTACTTGTGCATGCACTTGATTATGAAATGATAGTGTTCCCTCTGTACGTAAG	GCAAAGGTCCTCCACTTACCACATTTGACCTCTTCTGGATATGCTCATGGAATGGTGGGA[A/C]TAAATATTTACTTGTGCATGCACTTGATTATGAAATGATAGTGTTCCCTCTGTACGTAAG	892
Gm04_16999532_T_C-1_B_F_2179334904	Gm04_16999532_T_C	BOT	[T/C]	49653403	GCACTTGACCGATGAAGAAATTTGAGACCTAATCTTCCTCAAGTTGCTCC			1	4	16999532	diploid	other	BARCSoySNP6K	1	BOT	ACCCGAAGGAGCACTTGACCGATGAAGAAATTTGAGACCTAATCTTCCTCAAGTTGCTCC[T/C]TCGATACCTTCCTATGAAGCCTCTAGTCACTCTTTTTGAATCTTTGCAACCCATTAAGGA	TCCTTAATGGGTTGCAAAGATTCAAAAAGAGTGACTAGAGGCTTCATAGGAAGGTATCGA[A/G]GGAGCAACTTGAGGAAGATTAGGTCTCAAATTTCTTCATCGGTCAAGTGCTCCTTCGGGT	892
[truncated: 6,284 more rows]

## Sheet: Sheet1
Gm01_1013695_A_G	TOP	36698489	GTGTTATTGTCTCCAGTTCCGTCGTGAGGTTATAATACCTGCACATGAAA			1
Gm01_1059407_T_C	TOP	47758310	CATTCCACCTTTGTCCCCATAAGGCTCTTAATCTGTTCATGATATTATTA			1
Gm01_10768239_C_T	BOT	47709362	GGTTTGTAGGTTTCAGGGAATGAATGAAGGGTTGTTAAGATAGTTCTGGT			1
[truncated: 7,209 more rows]

## Sheet: Sheet2
>	Gm01_1013695_A_G
[truncated: 14,377 more rows]
