# Supplementary material for: Genotyping of Soybean Cultivars With Medium-Density Array Reveals the Population Structure and QTNs Underlying Maturity and Seed Traits
Source: Front Plant Sci. 2018 May 9;9:610. doi: 10.3389/fpls.2018.00610 (PMC5954420; doi:10.3389/fpls.2018.00610)
Supplement: Data Sheet 1 — Raw data and probe information of SoySNP8k iSelect BeadChip, which can be download at.ftp://159.226.208.134/public/SNP_data.zip. [file Data_Sheet_1.ZIP › SNP_Raw_Data.txt]

rs#	alleles	Chr	pos	strand	assembly#	center	protLSID	assayLSID	panel	QCcode	G1	G2	G3	G4	G5	G6	G7	G8	G9	S08	S102	S103	S109	S110	S112	S113	S115	S121	S126	S13	S130	S131	S132	S135	S145	S146	S15	S150	S152	S160	S162	S163	S165	S171	S172	S175	S179	S182	S192
Gm01_138835_A_G-1_T_F_2179332900	A/G	1	138835	NC	NC	NC	NC	NC	NC	NC	AA	AA	AA	AA	AA	AA	AA	AA	AA	AA	AA	AA	GG	AA	GG	AA	GG	AA	AA	GG	GG	AA	AA	AA	AA	AA	GG	AA	AA	GG	AA	GG	AA	AA	GG	GG	GG	AA	AA
Gm01_281790_T_C-1_T_R_2179332903	A/G	1	281790	NC	NC	NC	NC	NC	NC	NC	GG	GG	GG	GG	GG	GG	GG	GG	GG	AA	GG	GG	GG	AA	GG	AA	GG	AA	GG	GG	AA	AA	AA	AA	GG	GG	AA	GG	GG	AA	GG	GG	GG	AA	GG	GG	GG	AA	AA
Gm01_402061_A_C-1_B_R_2179332907	T/G	1	402061	NC	NC	NC	NC	NC	NC	NC	GG	GG	GG	GG	GG	GG	GG	GG	GG	TT	GG	GG	TT	TT	GG	TT	GG	TT	GG	GG	GG	TT	TT	TT	GG	GG	GG	GG	GG	GG	GG	GG	GG	TT	GG	GG	TT	TT	TT
Gm01_565991_A_C-1_T_F_2179332910	A/C	1	565991	NC	NC	NC	NC	NC	NC	NC	CC	CC	AA	AA	AA	AA	AA	CC	AA	AA	CC	AA	AA	AA	CC	AA	CC	AA	AA	CC	CC	AA	AA	AA	AA	AA	CC	AA	AA	CC	CC	CC	CC	AA	CC	CC	AA	AA	AA
Gm01_688663_A_G-1_B_R_2179332913	T/C	1	688663	NC	NC	NC	NC	NC	NC	NC	TT	TT	TT	TT	TT	TT	TT	TT	TT	TT	CC	TT	TT	TT	TT	TT	CC	TT	TT	CC	CC	TT	TT	TT	TT	TT	CC	TT	TT	CC	TT	CC	TT	TT	TT	TT	TT	TT	TT
Gm01_901691_C_T-1_B_F_2179332916	T/C	1	901691	NC	NC	NC	NC	NC	NC	NC	CC	CC	CC	CC	CC	CC	CC	CC	CC	CC	TT	TT	CC	CC	TT	CC	TT	CC	CC	CC	TT	CC	CC	CC	CC	CC	TT	CC	CC	TT	CC	CC	CC	CC	CC	TT	CC	CC	CC
Gm01_963847_T_C-1_T_R_2179332919	A/G	1	963847	NC	NC	NC	NC	NC	NC	NC	GG	GG	AA	AA	AA	AA	AA	GG	AA	AA	GG	AA	AA	AA	GG	AA	GG	AA	AA	GG	GG	AA	AA	AA	AA	AA	GG	AA	AA	GG	GG	GG	GG	AA	AA	GG	AA	AA	AA
Gm01_1013695_A_G-1_T_F_2179332920	A/G	1	1013695	NC	NC	NC	NC	NC	NC	NC	GG	GG	GG	GG	GG	NN	GG	GG	GG	AA	AA	AA	GG	AA	AA	AA	AA	AA	GG	GG	AA	AA	GG	AA	GG	GG	GG	AA	AA	GG	GG	GG	GG	AA	AA	AA	GG	AA	AA
Gm01_1059407_T_C-1_T_R_2179332923	A/G	1	1059407	NC	NC	NC	NC	NC	NC	NC	AA	AA	GG	GG	GG	AG	GG	AA	GG	AA	GG	AA	GG	AA	AA	AA	GG	AA	GG	AA	AA	AA	AA	AA	GG	GG	AA	AA	AA	GG	AA	AA	AA	AA	AA	AA	GG	AA	AA
Gm01_1279146_C_T-1_B_F_2179332924	T/C	1	1279146	NC	NC	NC	NC	NC	NC	NC	TT	TT	CC	CC	CC	CC	CC	TT	CC	CC	TT	CC	CC	CC	TT	CC	TT	CC	CC	TT	TT	CC	TT	CC	CC	CC	CC	TT	CC	TT	TT	TT	TT	CC	CC	TT	CC	CC	CC
Gm01_1307763_C_A-0_T_F_2177929972	A/C	1	1307763	NC	NC	NC	NC	NC	NC	NC	CC	CC	CC	CC	CC	CC	CC	CC	CC	CC	AA	CC	CC	CC	AA	CC	AA	CC	CC	CC	AA	CC	CC	CC	CC	CC	CC	CC	CC	AA	CC	CC	CC	CC	CC	AA	CC	CC	CC
Gm01_1314111_A_C-0_T_F_2177929974	A/C	1	1314111	NC	NC	NC	NC	NC	NC	NC	AA	AA	AA	AA	AA	AA	AA	AA	AA	AA	CC	AA	AA	AA	CC	AA	CC	AA	AA	AA	CC	AA	AA	AA	AA	AA	AA	AA	AA	CC	AA	AA	AA	AA	AA	CC	AA	AA	AA
Gm01_1315010_A_G-0_T_F_2177929976	A/G	1	1315010	NC	NC	NC	NC	NC	NC	NC	AA	AA	AA	AA	AA	AA	AA	AA	AA	AA	GG	AA	AA	AA	GG	AA	GG	AA	AA	AA	GG	AA	AA	AA	AA	AA	AA	AA	AA	GG	AA	AA	AA	AA	AA	GG	AA	AA	AA
Gm01_1342929_T_C-0_B_F_2177929982	T/C	1	1342929	NC	NC	NC	NC	NC	NC	NC	TT	TT	CC	CC	CC	NN	CC	TT	CC	TT	CC	TT	CC	TT	CC	TT	CC	TT	CC	TT	CC	TT	TT	TT	CC	CC	TT	TT	TT	CC	TT	TT	TT	TT	TT	CC	CC	TT	TT
Gm01_1344976_A_G-1_B_R_2179332927	T/C	1	1344976	NC	NC	NC	NC	NC	NC	NC	TT	TT	TT	TT	TT	TT	TT	TT	TT	TT	CC	TT	TT	TT	CC	TT	CC	TT	TT	TT	CC	TT	TT	TT	TT	TT	CC	TT	TT	CC	TT	TT	TT	CC	CC	CC	TT	TT	TT
Gm01_1349592_A_G-0_B_R_2177929985	T/C	1	1349592	NC	NC	NC	NC	NC	NC	NC	CC	CC	CC	CC	CC	CC	CC	CC	CC	TT	TT	TT	CC	TT	TT	TT	TT	TT	CC	TT	TT	TT	TT	TT	CC	CC	TT	CC	TT	TT	CC	TT	CC	TT	TT	TT	CC	TT	TT
Gm01_1355473_C_T-0_B_F_2177929986	T/C	1	1355473	NC	NC	NC	NC	NC	NC	NC	TT	TT	TT	TT	TT	NN	TT	TT	TT	CC	TT	CC	TT	CC	TT	CC	TT	CC	TT	TT	TT	CC	TT	CC	TT	TT	TT	TT	CC	TT	TT	TT	TT	TT	TT	TT	TT	CC	CC
Gm01_1369371_C_A-0_T_F_2177929988	A/C	1	1369371	NC	NC	NC	NC	NC	NC	NC	CC	CC	CC	CC	CC	CC	CC	CC	CC	CC	CC	CC	CC	CC	CC	CC	CC	CC	CC	CC	CC	CC	CC	CC	CC	CC	CC	CC	CC	CC	CC	CC	CC	CC	CC	CC	CC	CC	CC
Gm01_1378673_T_C-0_T_R_2177929991	A/G	1	1378673	NC	NC	NC	NC	NC	NC	NC	AA	AA	AA	AA	AA	AA	AA	AA	AA	AA	GG	AA	AA	AA	GG	AA	GG	AA	AA	AA	GG	AA	AA	AA	AA	AA	AA	AA	AA	GG	AA	AA	AA	AA	AA	GG	AA	AA	AA
Gm01_1384724_A_C-0_B_R_2177929993	T/G	1	1384724	NC	NC	NC	NC	NC	NC	NC	TT	TT	TT	TT	TT	TT	TT	TT	TT	TT	GG	TT	TT	TT	GG	TT	GG	TT	TT	TT	GG	TT	TT	TT	TT	TT	TT	TT	TT	GG	TT	TT	TT	TT	TT	GG	TT	TT	TT
Gm01_1428598_T_G-1_T_R_2179332929	A/C	1	1428598	NC	NC	NC	NC	NC	NC	NC	CC	CC	AA	AA	AA	AA	AA	CC	AA	AA	AA	AA	AA	AA	AA	AA	AA	AA	AA	AA	AA	AA	AA	AA	AA	AA	AA	AA	AA	AA	CC	AA	CC	CC	CC	AA	AA	AA	AA
Gm01_1502816_G_A-1_T_F_2179332930	A/G	1	1502816	NC	NC	NC	NC	NC	NC	NC	GG	GG	GG	GG	GG	AG	GG	GG	GG	GG	AA	GG	GG	GG	AA	GG	AA	GG	GG	AA	AA	GG	GG	GG	GG	GG	AA	AA	GG	AA	GG	AA	GG	AA	GG	AA	GG	GG	GG
Gm01_1584120_T_G-1_B_F_2179332932	T/G	1	1584120	NC	NC	NC	NC	NC	NC	NC	TT	TT	TT	TT	TT	TG	TT	TT	TT	TT	GG	TT	TT	TT	TT	TT	GG	TT	TT	TT	TT	TT	TT	TT	TT	TT	TT	TT	TT	TT	TT	TT	TT	TT	TT	TT	TT	TT	TT
Gm01_1653315_T_C-1_B_F_2179332934	T/C	1	1653315	NC	NC	NC	NC	NC	NC	NC	CC	CC	CC	CC	CC	CC	CC	CC	CC	TT	CC	TT	CC	TT	CC	TT	CC	TT	CC	CC	CC	TT	CC	TT	CC	CC	CC	CC	TT	TT	CC	CC	CC	CC	CC	CC	CC	TT	TT
Gm01_1795962_A_G-1_B_R_2179332941	T/C	1	1795962	NC	NC	NC	NC	NC	NC	NC	TT	TT	TT	TT	TT	TT	TT	TT	TT	TT	TT	TT	TT	TT	TT	TT	TT	TT	TT	CC	TT	TT	TT	TT	TT	TT	CC	TT	TT	TT	TT	CC	TT	TT	TT	TT	TT	TT	TT
Gm01_2099803_A_G-1_B_R_2179332949	T/C	1	2099803	NC	NC	NC	NC	NC	NC	NC	CC	CC	TT	TT	TT	TC	TT	CC	TT	TT	CC	TT	CC	TT	TT	TT	CC	TT	TT	CC	TT	TT	TT	TT	TT	TT	TT	TT	TT	CC	CC	CC	CC	TT	TT	CC	CC	TT	TT
Gm01_2188771_C_T-1_T_R_2179332951	A/G	1	2188771	NC	NC	NC	NC	NC	NC	NC	AA	AA	GG	GG	GG	AG	GG	AA	GG	GG	GG	GG	AA	GG	GG	GG	GG	GG	GG	AA	AA	GG	GG	GG	GG	GG	GG	AA	GG	AA	AA	AA	AA	GG	GG	AA	AA	GG	GG
Gm01_2267573_T_C-1_B_F_2179332952	T/C	1	2267573	NC	NC	NC	NC	NC	NC	NC	CC	CC	TT	TT	TT	NN	TT	CC	TT	TT	TT	TT	CC	TT	TT	TT	CC	TT	TT	CC	CC	TT	TT	TT	TT	TT	CC	CC	TT	CC	CC	CC	CC	CC	TT	CC	CC	TT	TT
Gm01_2585749_A_C-1_T_F_2179332956	A/C	1	2585749	NC	NC	NC	NC	NC	NC	NC	CC	CC	AA	AA	AA	AA	AA	CC	AA	AA	AA	AA	CC	AA	CC	CC	AA	AA	AA	AA	CC	AA	AA	AA	AA	AA	AA	AA	AA	CC	CC	AA	CC	CC	CC	CC	CC	AA	AA
Gm01_2708722_C_T-1_T_R_2179332959	A/G	1	2708722	NC	NC	NC	NC	NC	NC	NC	AA	AA	GG	GG	GG	GG	GG	GG	GG	GG	GG	AA	AA	GG	GG	AA	AA	GG	GG	GG	AA	GG	GG	GG	GG	GG	GG	GG	GG	AA	AA	GG	AA	GG	AA	AA	AA	GG	GG
Gm01_2813785_C_T-1_B_F_2179332960	T/C	1	2813785	NC	NC	NC	NC	NC	NC	NC	CC	CC	CC	CC	CC	CC	CC	CC	CC	CC	CC	TT	CC	TT	CC	TT	TT	TT	CC	CC	TT	CC	CC	CC	CC	CC	CC	CC	CC	TT	CC	CC	CC	CC	TT	TT	TT	CC	CC
Gm01_3016694_A_G-1_B_R_2179332965	T/C	1	3016694	NC	NC	NC	NC	NC	NC	NC	TT	TT	TT	TT	TT	TC	TT	TT	TT	TT	TT	CC	TT	CC	TT	CC	CC	CC	TT	CC	CC	TT	TT	TT	TT	TT	TT	TT	TT	TT	CC	CC	CC	CC	CC	CC	CC	TT	TT
Gm01_3063603_T_G-1_B_F_2179332966	T/G	1	3063603	NC	NC	NC	NC	NC	NC	NC	TT	TT	TT	TT	TT	NN	TT	TT	TT	TT	TT	GG	TT	GG	TT	GG	GG	GG	TT	GG	GG	TT	TT	TT	TT	TT	TT	GG	TT	GG	GG	GG	GG	GG	GG	GG	GG	TT	TT
Gm01_3221969_C_A-1_T_F_2179332970	A/C	1	3221969	NC	NC	NC	NC	NC	NC	NC	CC	CC	CC	CC	CC	CC	CC	CC	CC	CC	CC	CC	CC	CC	CC	CC	CC	CC	CC	CC	AA	CC	CC	CC	CC	CC	CC	CC	CC	CC	CC	CC	CC	CC	CC	CC	CC	CC	CC
Gm01_3327321_A_C-1_T_F_2179332974	A/C	1	3327321	NC	NC	NC	NC	NC	NC	NC	AA	AA	CC	CC	CC	CC	CC	CC	CC	AA	AA	AA	AA	AA	AA	AA	CC	AA	CC	CC	AA	CC	CC	CC	AA	AA	AA	AA	AA	AA	CC	CC	CC	CC	CC	CC	AA	AA	AA
Gm01_3372977_A_C-1_B_R_2179332977	T/G	1	3372977	NC	NC	NC	NC	NC	NC	NC	TT	TT	GG	GG	GG	GG	GG	GG	GG	TT	TT	TT	TT	TT	TT	TT	GG	TT	GG	GG	TT	GG	GG	GG	TT	TT	TT	TT	TT	GG	GG	GG	GG	GG	GG	GG	GG	TT	TT
Gm01_3458582_T_C-1_B_F_2179332978	T/C	1	3458582	NC	NC	NC	NC	NC	NC	NC	TT	TT	CC	CC	CC	TC	CC	TT	CC	TT	TT	TT	TT	TT	TT	TT	TT	TT	CC	CC	CC	CC	CC	CC	TT	TT	TT	CC	TT	CC	TT	CC	TT	CC	CC	CC	CC	TT	TT
Gm01_3519206_T_C-1_B_F_2179332980	T/C	1	3519206	NC	NC	NC	NC	NC	NC	NC	TT	TT	TT	TT	TT	NN	TT	TT	TT	TT	TT	TT	TT	TT	TT	TT	TC	TT	TT	TC	TC	TT	TT	TT	TT	TT	TT	TC	TT	CC	TT	TC	TT	TC	CC	TC	TT	TT	TT
Gm01_3585713_C_A-1_T_F_2179332982	A/C	1	3585713	NC	NC	NC	NC	NC	NC	NC	CC	CC	CC	CC	CC	NN	CC	CC	CC	CC	CC	CC	CC	AA	CC	CC	AA	CC	CC	AA	AA	CC	CC	CC	CC	CC	CC	CC	CC	AA	AA	AA	AA	AA	AA	AA	AA	CC	CC
Gm01_3596804_A_C-1_T_F_2179332984	A/C	1	3596804	NC	NC	NC	NC	NC	NC	NC	AA	AA	AA	AA	AA	NN	AA	AA	AA	AA	AA	AA	AA	CC	AA	AA	CC	AA	AA	CC	CC	AA	AA	AA	AA	AA	AA	AA	AA	CC	AA	CC	AA	CC	CC	CC	CC	AA	AA
Gm01_3638269_G_A-1_T_F_2179332986	A/G	1	3638269	NC	NC	NC	NC	NC	NC	NC	GG	GG	GG	GG	GG	NN	GG	GG	GG	GG	GG	GG	GG	AA	GG	GG	AA	GG	GG	AA	AA	GG	GG	GG	GG	GG	GG	GG	GG	AA	AA	AA	AA	AA	AA	AA	AA	GG	GG
Gm01_3770764_A_C-1_B_R_2179332991	T/G	1	3770764	NC	NC	NC	NC	NC	NC	NC	TT	TT	TT	TT	TT	NN	TT	TT	TT	TT	TT	TT	TT	GG	TT	TT	GG	TT	TT	GG	GG	TT	TT	TT	TT	TT	TT	TT	TT	GG	GG	GG	GG	GG	GG	GG	GG	TT	TT
Gm01_3832790_G_T-1_T_R_2179332993	A/C	1	3832790	NC	NC	NC	NC	NC	NC	NC	CC	CC	CC	CC	CC	CC	CC	CC	CC	CC	CC	CC	CC	AA	CC	CC	AA	CC	CC	AA	AA	CC	CC	CC	CC	CC	CC	CC	CC	AA	AA	AA	AA	AA	AA	AA	AA	CC	CC
Gm01_3905200_A_G-1_B_R_2179332995	T/C	1	3905200	NC	NC	NC	NC	NC	NC	NC	TT	TT	TT	TT	TT	TT	TT	TT	TT	TT	TT	TT	TT	TT	TT	TT	TT	TT	TT	CC	CC	TT	TT	TT	TT	TT	TT	TT	TT	CC	CC	CC	CC	CC	CC	CC	TT	TT	TT
Gm01_4002275_A_G-1_B_R_2179332997	T/C	1	4002275	NC	NC	NC	NC	NC	NC	NC	CC	CC	TT	TT	TT	TC	TT	CC	TT	TT	TT	CC	CC	CC	TT	CC	CC	TT	TT	CC	CC	TT	CC	TT	TT	TT	CC	TT	TT	CC	CC	TT	CC	CC	CC	TT	CC	CC	TT
Gm01_4120447_C_T-1_B_F_2179333000	T/C	1	4120447	NC	NC	NC	NC	NC	NC	NC	CC	CC	CC	CC	CC	CC	CC	CC	CC	CC	CC	TT	TT	TT	CC	TT	TT	CC	CC	CC	CC	CC	CC	CC	CC	CC	CC	TT	CC	CC	TT	TT	TT	CC	TT	CC	TT	CC	CC
Gm01_4213351_T_C-1_B_F_2179333002	T/C	1	4213351	NC	NC	NC	NC	NC	NC	NC	TT	TT	TT	TT	TT	TT	TT	TT	TT	TT	TT	CC	CC	CC	TT	CC	CC	TT	TT	TT	TT	TT	TT	TT	TT	TT	TT	CC	TT	TT	CC	CC	CC	TT	CC	TT	CC	TT	TT
Gm01_4264556_A_G-1_B_R_2179333005	T/C	1	4264556	NC	NC	NC	NC	NC	NC	NC	TT	TT	TT	TT	TT	TT	TT	TT	TT	TT	TT	CC	CC	TT	TT	CC	TT	TT	TT	TT	TT	TT	TT	TT	TT	TT	TT	CC	TT	TT	CC	CC	CC	TT	TT	TT	CC	TT	TT
Gm01_4365237_T_C-1_T_R_2179333007	A/G	1	4365237	NC	NC	NC	NC	NC	NC	NC	AA	AA	AA	AA	AA	AA	AA	AA	AG	AA	AA	AA	AA	AA	AA	AA	AA	GG	AA	AA	GG	AA	AA	AA	AA	AA	GG	AA	AA	AA	GG	GG	GG	AA	AA	GG	AA	AA	AA
Gm01_4474392_A_G-1_B_R_2179333009	T/C	1	4474392	NC	NC	NC	NC	NC	NC	NC	TT	TT	TT	TT	TT	TT	TT	TT	TC	TT	TT	TT	TT	CC	TT	TT	CC	CC	TT	CC	CC	TT	TT	TT	TT	TT	CC	TT	TT	TT	TT	CC	TT	TT	CC	CC	TT	TT	TT
Gm01_4517478_T_C-1_B_F_2179333010	T/C	1	4517478	NC	NC	NC	NC	NC	NC	NC	CC	CC	CC	CC	CC	CC	CC	CC	TC	TT	CC	TT	TT	CC	CC	TT	CC	TT	CC	CC	CC	CC	CC	CC	CC	CC	CC	TT	CC	CC	TT	TT	TT	TT	CC	CC	CC	CC	CC
Gm01_4642545_A_G-1_T_F_2179333014	A/G	1	4642545	NC	NC	NC	NC	NC	NC	NC	GG	GG	GG	GG	GG	GG	GG	GG	GG	AA	GG	AA	GG	GG	GG	AA	GG	GG	GG	GG	AA	GG	GG	GG	GG	GG	GG	AA	GG	GG	AA	AA	AA	AA	GG	GG	AA	GG	GG
Gm01_4726775_C_A-1_T_F_2179333016	A/C	1	4726775	NC	NC	NC	NC	NC	NC	NC	AA	AA	AA	AA	AA	AA	AA	AA	CC	CC	AA	CC	CC	CC	AA	CC	CC	CC	AA	AA	AA	AA	AA	AA	AA	AA	AA	CC	AA	AA	CC	CC	CC	CC	CC	AA	CC	CC	AA
Gm01_5159361_A_G-1_T_F_2179333024	A/G	1	5159361	NC	NC	NC	NC	NC	NC	NC	GG	GG	AA	AA	AA	AG	AA	AA	GG	AA	GG	AA	GG	GG	GG	AA	GG	AA	GG	GG	GG	AA	AA	AA	GG	GG	GG	GG	AA	GG	GG	GG	GG	AA	AA	GG	GG	GG	GG
Gm01_5300057_T_C-1_T_R_2179333029	A/G	1	5300057	NC	NC	NC	NC	NC	NC	NC	GG	GG	AA	AA	AA	AG	AA	AA	GG	AA	GG	AA	GG	GG	GG	AA	GG	AA	GG	GG	GG	AA	AA	AA	GG	GG	GG	GG	AA	GG	GG	GG	GG	AA	GG	GG	GG	GG	GG
Gm01_5453015_T_G-1_B_F_2179333030	T/G	1	5453015	NC	NC	NC	NC	NC	NC	NC	GG	GG	TT	TT	TT	TG	TT	TT	GG	TT	GG	TT	GG	TT	GG	TT	TT	TT	GG	GG	GG	TT	TT	TT	GG	GG	GG	TT	TT	GG	TT	GG	TT	TT	GG	GG	GG	TT	GG
Gm01_5555585_C_T-1_B_F_2179333032	T/C	1	5555585	NC	NC	NC	NC	NC	NC	NC	TT	TT	CC	CC	CC	NN	CC	CC	TT	CC	TT	CC	TT	TT	TT	CC	TT	CC	TT	TT	TT	CC	CC	CC	TT	TT	TT	CC	CC	TT	TT	TT	TT	CC	TT	TT	TT	TT	TT
Gm01_5716473_G_A-1_B_R_2179333035	T/C	1	5716473	NC	NC	NC	NC	NC	NC	NC	TT	TT	CC	CC	CC	TC	CC	CC	TT	CC	TT	CC	TT	CC	CC	CC	CC	CC	TT	TT	TT	CC	CC	CC	TT	TT	TT	CC	CC	TT	CC	CC	CC	CC	TT	TT	TT	CC	TT
Gm01_5936538_C_T-1_B_F_2179333036	T/C	1	5936538	NC	NC	NC	NC	NC	NC	NC	TT	TT	TC	TC	TC	TC	TC	TC	TT	TC	TT	TC	TT	TC	TC	TC	TC	TT	TT	TT	TT	TC	TC	TC	TT	TT	TT	TC	TC	TT	TC	TC	TC	TC	TT	TC	TT	TC	TT
Gm01_6754321_G_A-1_T_F_2179333038	A/G	1	6754321	NC	NC	NC	NC	NC	NC	NC	GG	GG	GG	GG	GG	GG	GG	GG	GG	GG	GG	GG	GG	GG	AA	GG	GG	GG	GG	AA	AA	GG	GG	GG	GG	GG	AA	GG	GG	AA	GG	GG	GG	GG	GG	GG	GG	GG	GG
Gm01_6907127_T_G-1_T_R_2179333043	A/C	1	6907127	NC	NC	NC	NC	NC	NC	NC	AA	AA	AA	AA	AA	AA	AA	AA	AA	AA	AA	AA	AA	AA	AA	AA	AA	AA	AA	CC	CC	AA	AA	AA	AA	AA	CC	AA	AA	AA	AA	AA	AA	AA	CC	AA	CC	AA	AA
Gm01_7052156_A_G-1_B_R_2179333045	T/C	1	7052156	NC	NC	NC	NC	NC	NC	NC	TT	TT	TT	TT	TT	TT	TT	TT	TT	TT	TT	TT	TT	TT	CC	TT	TT	TT	TT	CC	CC	TT	TT	TT	TT	TT	CC	TT	TT	CC	TT	TT	TT	TT	CC	TT	CC	TT	TT
Gm01_7507993_A_G-1_T_F_2179333048	A/G	1	7507993	NC	NC	NC	NC	NC	NC	NC	AA	AA	AA	AA	AA	AA	AA	AA	AA	AA	AA	AA	GG	AA	GG	AA	AA	AA	AA	GG	GG	AA	AA	AA	AA	AA	GG	AA	AA	GG	AA	AA	AA	AA	AA	AA	AA	AA	AA
Gm01_7659177_T_C-1_T_R_2179333051	A/G	1	7659177	NC	NC	NC	NC	NC	NC	NC	AA	AA	AA	AA	AA	AA	AA	AA	AA	AA	AA	AA	AA	AA	AA	AA	AA	AA	AA	GG	GG	AA	AA	AA	AA	AA	GG	AA	AA	AA	AA	AA	AA	AA	AA	AA	GG	AA	AA
Gm01_8484147_T_C-1_T_R_2179333053	A/G	1	8484147	NC	NC	NC	NC	NC	NC	NC	GG	GG	AA	AA	AA	AA	AA	AA	GG	AA	GG	AA	AA	GG	AA	AA	GG	GG	GG	AA	AA	GG	AA	GG	GG	GG	AA	GG	GG	AA	GG	GG	GG	AA	AA	GG	AA	GG	GG
Gm01_8822487_T_C-1_B_F_2179333054	T/C	1	8822487	NC	NC	NC	NC	NC	NC	NC	TT	TT	TT	TT	TT	TT	TT	TT	TT	TT	TT	TT	CC	TT	CC	TT	TT	TT	TT	CC	CC	TT	TT	TT	TT	TT	CC	TT	TT	CC	TT	TT	TT	TT	TT	TT	TT	TT	TT
Gm01_8845965_T_C-1_T_R_2179333057	A/G	1	8845965	NC	NC	NC	NC	NC	NC	NC	AA	AA	AA	AA	AA	AA	AA	AA	AA	AA	AA	AA	AA	AA	AA	AA	AA	AA	AA	GG	GG	AA	AA	AA	AA	AA	GG	AA	AA	AA	AA	AA	AA	AA	AA	AA	AA	AA	AA
Gm01_9014216_T_G-1_T_R_2179333059	A/C	1	9014216	NC	NC	NC	NC	NC	NC	NC	AA	AA	AA	AA	AA	AA	AA	AA	AA	AA	AA	AA	AA	AA	AA	AA	AA	AA	AA	CC	CC	AA	AA	AA	AA	AA	CC	AA	AA	AA	AA	AA	AA	AA	AA	AA	AA	AA	AA
Gm01_9967172_G_A-1_B_R_2179333065	T/C	1	9967172	NC	NC	NC	NC	NC	NC	NC	CC	CC	CC	CC	CC	CC	CC	CC	CC	CC	CC	CC	CC	CC	CC	CC	CC	CC	CC	TT	TT	CC	CC	CC	CC	CC	TT	CC	CC	CC	CC	CC	CC	CC	CC	CC	CC	CC	CC
Gm01_10768239_C_T-1_B_F_2179333066	T/C	1	10768239	NC	NC	NC	NC	NC	NC	NC	CC	CC	CC	CC	CC	CC	CC	CC	CC	CC	CC	CC	CC	CC	CC	CC	CC	CC	CC	TT	TT	CC	CC	CC	CC	CC	CC	CC	CC	CC	CC	CC	CC	CC	CC	CC	CC	CC	CC
Gm01_11835461_T_C-1_B_F_2179333068	T/C	1	11835461	NC	NC	NC	NC	NC	NC	NC	CC	CC	TT	TT	TT	TT	TT	TT	CC	TT	CC	TT	CC	CC	TT	TT	TT	TT	CC	TT	TT	CC	TT	CC	CC	CC	TT	TT	CC	TT	TT	TT	TT	TT	TT	TT	TT	CC	CC
Gm01_11904297_T_C-1_B_F_2179333070	T/C	1	11904297	NC	NC	NC	NC	NC	NC	NC	TT	TT	TT	TT	TT	TT	TT	TT	TT	TT	TT	TT	TT	TT	TT	TT	TT	TT	TT	TT	TT	TT	TT	TT	TT	TT	TT	TT	TT	TT	TT	TT	TT	TT	TT	TT	TT	TT	TT
Gm01_12853172_C_T-1_B_F_2179333072	T/C	1	12853172	NC	NC	NC	NC	NC	NC	NC	CC	CC	CC	CC	CC	CC	CC	CC	CC	CC	CC	CC	CC	CC	CC	CC	CC	CC	CC	CC	CC	CC	CC	CC	CC	CC	CC	CC	CC	CC	CC	CC	CC	CC	CC	CC	CC	CC	CC
Gm01_14097047_T_C-1_T_R_2179333075	A/G	1	14097047	NC	NC	NC	NC	NC	NC	NC	GG	GG	AA	AA	AA	AA	AA	AA	GG	AA	GG	AA	AA	GG	GG	AA	GG	AA	GG	GG	GG	GG	AA	GG	GG	GG	AA	AA	AA	AA	GG	GG	GG	AA	AA	AA	GG	GG	GG
Gm01_14818197_C_T-1_B_F_2179333076	T/C	1	14818197	NC	NC	NC	NC	NC	NC	NC	TT	TT	CC	CC	CC	CC	CC	CC	TT	CC	TT	CC	CC	TT	TT	CC	CC	CC	TT	CC	CC	TT	CC	TT	TT	TT	CC	CC	CC	CC	CC	CC	CC	CC	CC	CC	CC	TT	TT
Gm01_14910545_C_A-1_B_R_2179333079	T/G	1	14910545	NC	NC	NC	NC	NC	NC	NC	TG	TG	GG	GG	GG	GG	GG	GG	TG	GG	TG	GG	GG	TG	TG	GG	TG	GG	TG	GG	TG	TG	GG	TG	TG	TG	GG	GG	GG	GG	TG	TG	TG	GG	GG	GG	TG	TG	TG
Gm01_15851740_A_C-1_T_F_2179333080	A/C	1	15851740	NC	NC	NC	NC	NC	NC	NC	CC	CC	AA	AA	AA	AA	AA	AA	CC	AA	CC	AA	AA	CC	CC	AA	CC	AA	CC	CC	CC	CC	AA	CC	CC	CC	AA	AA	AA	AA	CC	CC	CC	AA	AA	AA	CC	CC	CC
Gm01_16388569_G_A-1_B_R_2179333083	T/C	1	16388569	NC	NC	NC	NC	NC	NC	NC	TT	TT	CC	CC	CC	CC	CC	CC	TT	CC	TT	CC	CC	TT	TT	CC	TT	CC	TT	TC	TT	TT	CC	TT	TT	TT	CC	CC	CC	CC	TT	TT	TT	CC	CC	CC	TT	TT	TT
Gm01_17053851_C_T-1_T_R_2179333085	A/G	1	17053851	NC	NC	NC	NC	NC	NC	NC	GG	GG	GG	GG	GG	GG	GG	GG	GG	GG	GG	GG	GG	GG	GG	GG	GG	GG	GG	GG	GG	GG	GG	GG	GG	GG	GG	GG	GG	GG	GG	GG	GG	GG	GG	GG	GG	GG	GG
Gm01_18915610_T_C-1_T_R_2179333087	A/G	1	18915610	NC	NC	NC	NC	NC	NC	NC	GG	GG	GG	GG	GG	GG	GG	GG	GG	AA	GG	GG	GG	GG	GG	GG	GG	GG	GG	GG	GG	GG	GG	GG	GG	GG	GG	AA	GG	GG	GG	GG	GG	AA	GG	GG	GG	GG	GG
Gm01_20542501_C_T-1_B_F_2179333090	T/C	1	20542501	NC	NC	NC	NC	NC	NC	NC	TT	TT	CC	CC	CC	CC	CC	CC	TT	CC	TT	CC	TT	TT	CC	CC	CC	CC	TT	CC	CC	TT	CC	TT	TT	TT	CC	CC	TT	CC	CC	CC	CC	CC	CC	CC	CC	TT	TT
Gm01_21804377_G_T-1_T_R_2179333093	A/C	1	21804377	NC	NC	NC	NC	NC	NC	NC	AA	AA	CC	CC	CC	CC	CC	CC	AA	CC	AA	CC	AA	AA	CC	CC	AA	CC	AA	CC	CC	AA	CC	AA	AA	AA	CC	CC	AA	CC	AA	AA	AA	CC	AA	AA	AA	AA	AA
Gm01_21883574_G_A-1_T_F_2179333094	A/G	1	21883574	NC	NC	NC	NC	NC	NC	NC	AA	AA	GG	GG	GG	GG	GG	GG	AA	GG	AA	GG	AA	AA	GG	GG	AA	GG	AA	GG	GG	AA	GG	AA	AA	AA	GG	GG	AA	GG	AA	AA	AA	GG	AA	AA	AA	AA	AA
Gm01_23586582_C_A-1_T_F_2179333096	A/C	1	23586582	NC	NC	NC	NC	NC	NC	NC	AA	AA	CC	CC	CC	CC	CC	CC	AA	CC	AA	CC	CC	AA	CC	CC	AA	CC	AA	CC	CC	AA	CC	AA	AA	AA	CC	CC	AA	CC	AA	CC	AA	CC	AA	AA	AA	AA	AA
Gm01_27164384_T_G-1_B_F_2179333098	T/G	1	27164384	NC	NC	NC	NC	NC	NC	NC	GG	GG	TT	TT	TT	TG	TT	TT	GG	TT	GG	TT	GG	GG	GG	TT	GG	TT	GG	GG	GG	GG	TT	GG	GG	GG	GG	TT	GG	GG	GG	GG	GG	TT	GG	GG	GG	GG	GG
Gm01_27463902_G_T-1_B_F_2179333100	T/G	1	27463902	NC	NC	NC	NC	NC	NC	NC	TT	TT	GG	GG	GG	GG	GG	GG	TT	GG	TT	GG	GG	TT	GG	GG	GG	GG	TT	GG	GG	TT	GG	TT	TT	TT	GG	GG	TT	GG	GG	GG	GG	GG	GG	GG	GG	TT	TT
Gm01_28628358_A_C-1_T_F_2179333102	A/C	1	28628358	NC	NC	NC	NC	NC	NC	NC	CC	CC	AA	AA	AA	AA	AA	AA	CC	AA	CC	AA	AA	CC	CC	AA	CC	AA	CC	AA	CC	CC	AA	CC	CC	CC	AA	AA	AA	AA	CC	CC	CC	AA	CC	AA	CC	CC	CC
Gm01_28759367_G_A-1_B_R_2179333105	T/C	1	28759367	NC	NC	NC	NC	NC	NC	NC	TT	TT	CC	CC	CC	CC	CC	CC	TT	CC	TT	CC	CC	TT	TT	CC	TT	CC	TT	CC	CC	TT	CC	TT	TT	TT	TT	CC	CC	CC	TT	TT	TT	CC	TT	CC	TT	TT	TT
Gm01_28848622_A_G-1_T_F_2179333106	A/G	1	28848622	NC	NC	NC	NC	NC	NC	NC	GG	GG	AA	AA	AA	AA	AA	AA	GG	AA	GG	AA	AA	GG	GG	AA	GG	AA	GG	GG	GG	GG	AA	GG	GG	GG	GG	AA	AA	AA	GG	GG	GG	AA	GG	AA	GG	GG	GG
Gm01_29091115_A_G-1_T_F_2179333108	A/G	1	29091115	NC	NC	NC	NC	NC	NC	NC	GG	GG	AA	AA	AA	AA	AA	AA	GG	AA	GG	AA	AA	GG	GG	AA	GG	AA	GG	GG	GG	GG	AA	GG	GG	GG	AA	AA	AA	AA	GG	GG	GG	AA	AA	AA	GG	GG	GG
Gm01_29169958_A_G-1_B_R_2179333111	T/C	1	29169958	NC	NC	NC	NC	NC	NC	NC	CC	CC	TT	TT	TT	TT	TT	TT	CC	TT	CC	TT	TT	CC	CC	TT	CC	TT	CC	CC	CC	CC	TT	CC	CC	CC	TT	TT	TT	TT	CC	CC	CC	TT	TT	TT	CC	CC	CC
Gm01_29990637_T_C-1_B_F_2179333112	T/C	1	29990637	NC	NC	NC	NC	NC	NC	NC	CC	CC	CC	CC	CC	CC	CC	CC	CC	CC	CC	CC	CC	CC	CC	CC	CC	CC	CC	CC	CC	CC	CC	CC	CC	CC	CC	CC	CC	CC	CC	CC	CC	CC	CC	CC	CC	CC	CC
Gm01_30080907_T_C-1_B_F_2179333114	T/C	1	30080907	NC	NC	NC	NC	NC	NC	NC	CC	CC	TT	TT	TT	TT	TT	TT	CC	TT	CC	TT	TT	CC	CC	TT	CC	TT	CC	CC	CC	CC	TT	CC	CC	CC	TT	TT	TT	TT	CC	CC	CC	TT	TT	TT	CC	CC	CC
Gm01_31506268_T_C-1_T_R_2179333117	A/G	1	31506268	NC	NC	NC	NC	NC	NC	NC	GG	GG	AA	AA	AA	AA	AA	AA	GG	AA	GG	AA	GG	GG	GG	AA	GG	AA	GG	GG	GG	GG	AA	GG	GG	GG	GG	AA	AA	AA	GG	GG	GG	AA	AA	AA	GG	GG	GG
Gm01_31906055_A_G-1_B_R_2179333119	T/C	1	31906055	NC	NC	NC	NC	NC	NC	NC	CC	CC	TT	TT	TT	TT	TT	TT	CC	TT	CC	TT	CC	CC	CC	TT	CC	TT	CC	NN	CC	CC	TT	CC	CC	CC	CC	TT	TT	CC	CC	CC	CC	TT	CC	CC	CC	CC	CC
Gm01_32070134_C_T-1_T_R_2179333121	A/G	1	32070134	NC	NC	NC	NC	NC	NC	NC	GG	GG	GG	GG	GG	GG	GG	GG	GG	GG	GG	GG	GG	GG	GG	GG	GG	GG	GG	GG	AA	GG	GG	GG	GG	GG	GG	GG	GG	AA	GG	GG	GG	GG	GG	GG	GG	GG	GG
Gm01_32144754_T_C-1_T_R_2179333123	A/G	1	32144754	NC	NC	NC	NC	NC	NC	NC	GG	AA	AA	AA	AA	AA	AA	AA	AA	AA	AA	AA	AA	AA	AA	AA	AA	AA	AA	GG	GG	AA	AA	AA	AA	AA	GG	AA	AA	GG	AA	AA	AA	AA	AA	AA	AA	AA	AA
Gm01_32259879_A_G-1_T_F_2179333124	A/G	1	32259879	NC	NC	NC	NC	NC	NC	NC	AA	AA	AA	AA	AA	AA	AA	AA	AA	AA	AA	AA	AA	AA	AA	AA	AA	AA	AA	GG	GG	AA	AA	AA	AA	AA	GG	AA	AA	GG	AA	AA	AA	AA	AA	AA	AA	AA	AA
Gm01_32354171_C_A-1_T_F_2179333126	A/C	1	32354171	NC	NC	NC	NC	NC	NC	NC	AA	CC	CC	CC	CC	CC	CC	CC	CC	CC	CC	CC	CC	CC	CC	CC	CC	CC	CC	AA	NN	CC	CC	CC	CC	CC	AA	CC	CC	NN	CC	CC	CC	CC	CC	CC	CC	CC	CC
Gm01_32493455_G_A-1_T_F_2179333128	A/G	1	32493455	NC	NC	NC	NC	NC	NC	NC	GG	GG	GG	GG	GG	GG	GG	GG	GG	GG	GG	GG	GG	GG	GG	GG	GG	GG	GG	GG	AA	GG	GG	GG	GG	GG	GG	GG	GG	AA	GG	GG	GG	GG	GG	GG	GG	GG	GG
Gm01_32899706_A_G-1_B_R_2179333131	T/C	1	32899706	NC	NC	NC	NC	NC	NC	NC	CC	TT	TT	TT	TT	TT	TT	TT	TT	TT	TT	TT	TT	TT	TT	TT	TT	TT	TT	CC	CC	TT	TT	TT	TT	TT	CC	TT	TT	CC	TT	TT	TT	TT	CC	TT	TT	TT	TT
Gm01_33891376_A_G-1_T_F_2179333132	A/G	1	33891376	NC	NC	NC	NC	NC	NC	NC	GG	AA	AA	AA	AA	AA	AA	AG	AA	AG	AA	AG	AA	AA	AA	AA	AA	AA	AA	NN	NN	AA	AA	AA	AA	AA	GG	NN	AA	NN	AG	AA	AG	AA	GG	AA	AG	AA	AA
Gm01_34560330_T_C-1_B_F_2179333134	T/C	1	34560330	NC	NC	NC	NC	NC	NC	NC	CC	TT	CC	CC	CC	CC	CC	CC	TT	TT	TT	CC	TT	TT	TT	CC	CC	CC	TT	TT	CC	TT	CC	TT	TT	TT	CC	CC	CC	CC	CC	CC	CC	CC	CC	CC	CC	CC	TT
Gm01_34668255_T_C-1_B_F_2179333136	T/C	1	34668255	NC	NC	NC	NC	NC	NC	NC	TT	CC	CC	CC	CC	CC	CC	CC	CC	TT	CC	CC	CC	CC	CC	CC	CC	CC	CC	TT	CC	CC	CC	CC	CC	CC	CC	CC	CC	CC	CC	CC	CC	CC	CC	CC	TT	CC	CC
Gm01_35048367_A_G-1_T_F_2179333138	A/G	1	35048367	NC	NC	NC	NC	NC	NC	NC	GG	AA	AA	AA	AA	AA	AA	AA	AA	GG	AA	AA	AA	AA	AA	AA	AA	AA	AA	GG	AA	AA	AA	AA	AA	AA	GG	AA	AA	AA	AA	AA	AA	AA	AA	AA	GG	AA	AA
Gm01_35151660_A_C-1_B_R_2179333141	T/G	1	35151660	NC	NC	NC	NC	NC	NC	NC	TT	GG	GG	GG	GG	GG	GG	GG	GG	TT	GG	GG	GG	GG	GG	GG	GG	GG	GG	GG	GG	GG	GG	GG	GG	GG	GG	GG	GG	GG	GG	GG	GG	GG	GG	GG	GG	GG	GG
Gm01_35448254_C_T-1_T_R_2179333143	A/G	1	35448254	NC	NC	NC	NC	NC	NC	NC	GG	AA	AA	AA	AA	AA	AA	AA	AA	GG	AA	AA	AA	AA	AA	AA	AA	AA	AA	GG	AA	AA	AA	AA	AA	AA	GG	AA	AA	AA	AA	AA	AA	AA	AA	AA	GG	AA	AA
Gm01_35496161_T_C-1_B_F_2179333144	T/C	1	35496161	NC	NC	NC	NC	NC	NC	NC	TT	CC	CC	CC	CC	CC	CC	CC	CC	TT	CC	CC	CC	CC	CC	CC	CC	CC	CC	CC	CC	CC	CC	CC	CC	CC	CC	CC	CC	CC	CC	CC	CC	CC	CC	CC	CC	CC	CC
Gm01_35587217_G_T-1_T_R_2179333147	A/C	1	35587217	NC	NC	NC	NC	NC	NC	NC	CC	AA	AA	AA	AA	AA	AA	AA	AA	CC	AA	AA	AA	AA	AA	AA	AA	AA	AA	CC	AA	AA	AA	AA	AA	AA	CC	AA	AA	AA	AA	AA	AA	AA	CC	AA	CC	AA	AA
Gm01_35840821_A_G-1_T_F_2179333148	A/G	1	35840821	NC	NC	NC	NC	NC	NC	NC	AA	GG	GG	GG	GG	GG	GG	GG	GG	AA	GG	GG	GG	GG	GG	GG	GG	GG	GG	AA	GG	GG	GG	GG	GG	GG	GG	GG	GG	GG	GG	GG	GG	GG	AA	GG	GG	GG	GG
Gm01_36393636_C_T-1_B_F_2179333150	T/C	1	36393636	NC	NC	NC	NC	NC	NC	NC	CC	TT	TT	TT	TT	TT	TT	TT	TT	CC	TT	TT	TT	TT	TT	TT	TT	TT	TT	CC	TT	TT	TT	TT	TT	TT	CC	TT	TT	TT	TT	TT	TT	TT	CC	TT	CC	TT	TT
Gm01_36723932_G_A-1_T_F_2179333152	A/G	1	36723932	NC	NC	NC	NC	NC	NC	NC	GG	AA	AA	AA	AA	AA	AA	AA	AA	GG	AA	AA	AA	AA	AA	AA	AA	AA	AA	GG	AA	AA	AA	AA	AA	AA	AA	AA	AA	AA	AA	AA	AA	AA	AA	AA	AA	AA	AA
Gm01_36994849_A_G-1_T_F_2179333154	A/G	1	36994849	NC	NC	NC	NC	NC	NC	NC	AA	GG	GG	GG	GG	GG	GG	GG	GG	AA	GG	GG	GG	GG	GG	GG	GG	GG	GG	AA	GG	GG	GG	GG	GG	GG	GG	GG	GG	GG	GG	GG	GG	GG	GG	GG	GG	GG	GG
Gm01_37767294_A_G-1_B_R_2179333157	T/C	1	37767294	NC	NC	NC	NC	NC	NC	NC	TT	CC	CC	CC	CC	NN	CC	CC	CC	TT	CC	CC	CC	CC	CC	CC	CC	CC	CC	TT	CC	CC	CC	CC	CC	CC	CC	CC	CC	CC	CC	CC	CC	CC	TT	CC	TT	CC	CC
Gm01_38661096_A_G-1_B_R_2179333159	T/C	1	38661096	NC	NC	NC	NC	NC	NC	NC	TT	CC	CC	CC	CC	NN	CC	CC	CC	TT	CC	CC	CC	CC	CC	CC	CC	CC	CC	TT	CC	CC	CC	CC	CC	CC	CC	CC	TT	CC	CC	CC	CC	CC	TT	CC	TT	CC	CC
Gm01_39561856_T_C-1_B_F_2179333160	T/C	1	39561856	NC	NC	NC	NC	NC	NC	NC	TT	TT	CC	CC	CC	NN	CC	CC	TT	TT	TT	CC	CC	CC	TT	CC	CC	CC	TT	TT	CC	CC	CC	CC	TT	TT	CC	CC	TT	CC	CC	CC	CC	CC	TT	TT	CC	CC	TT
Gm01_39724988_A_G-1_T_F_2179333162	A/G	1	39724988	NC	NC	NC	NC	NC	NC	NC	GG	GG	AA	AA	AA	AG	AA	AA	GG	AA	GG	AA	AA	AA	GG	AA	AA	AA	GG	GG	AA	AA	AA	AA	GG	GG	AA	AA	AA	AA	AA	AA	AA	AA	AA	GG	AA	AA	GG
Gm01_39803394_C_A-1_B_R_2179333165	T/G	1	39803394	NC	NC	NC	NC	NC	NC	NC	GG	GG	TT	TT	TT	TG	TT	TT	GG	GG	GG	TT	GG	GG	GG	TT	GG	GG	GG	GG	TT	GG	TT	GG	GG	GG	GG	TT	GG	TT	TT	TT	TT	TT	GG	GG	GG	TT	GG
Gm01_39969821_T_C-1_T_R_2179333167	A/G	1	39969821	NC	NC	NC	NC	NC	NC	NC	AA	AA	AA	AA	AA	AA	AA	AA	AA	AA	AA	AA	GG	GG	AA	AA	GG	GG	AA	AA	AA	GG	AA	GG	AA	AA	GG	AA	AA	AA	AA	AA	AA	AA	AA	AA	GG	AA	AA
Gm01_40195425_G_T-1_B_F_2179333168	T/G	1	40195425	NC	NC	NC	NC	NC	NC	NC	TT	TT	GG	GG	GG	TG	GG	GG	TT	GG	TT	GG	GG	GG	TT	GG	GG	GG	TT	TT	GG	GG	GG	GG	TT	TT	GG	GG	GG	GG	GG	GG	GG	GG	GG	TT	GG	GG	TT
Gm01_40429688_T_C-1_B_F_2179333170	T/C	1	40429688	NC	NC	NC	NC	NC	NC	NC	CC	CC	TT	TT	TT	TC	TT	TT	CC	TT	CC	TT	CC	CC	CC	TT	CC	CC	CC	CC	TT	CC	TT	CC	CC	CC	CC	TT	TT	TT	TT	TT	TT	TT	TT	CC	CC	TT	CC
Gm01_40455897_T_C-1_B_F_2179333172	T/C	1	40455897	NC	NC	NC	NC	NC	NC	NC	CC	CC	TT	TT	TT	TC	TT	TT	CC	TT	CC	TT	CC	CC	CC	TT	CC	CC	CC	CC	TT	CC	TT	CC	CC	CC	CC	TT	TT	TT	TT	TT	TT	TT	TT	CC	CC	TT	CC
Gm01_41403051_C_T-1_B_F_2179333174	T/C	1	41403051	NC	NC	NC	NC	NC	NC	NC	TT	TT	CC	CC	CC	TC	CC	CC	TT	CC	TT	CC	CC	CC	TT	CC	CC	CC	TT	TT	CC	CC	CC	CC	TT	TT	CC	CC	CC	CC	CC	CC	CC	CC	CC	TT	CC	CC	TT
Gm01_41493471_T_C-1_T_R_2179333177	A/G	1	41493471	NC	NC	NC	NC	NC	NC	NC	GG	GG	GG	GG	GG	GG	GG	GG	GG	AA	GG	GG	GG	GG	GG	GG	GG	GG	GG	GG	GG	GG	GG	GG	GG	GG	GG	GG	AA	GG	GG	GG	GG	GG	AA	GG	GG	GG	GG
Gm01_41604325_A_G-1_T_F_2179333178	A/G	1	41604325	NC	NC	NC	NC	NC	NC	NC	NN	AG	GG	GG	GG	NN	GG	GG	AG	AG	NN	GG	GG	GG	AG	GG	GG	GG	AG	NN	GG	GG	GG	GG	AG	AG	GG	GG	AG	GG	GG	GG	GG	GG	GG	AG	GG	GG	NN
Gm01_41828048_A_G-1_T_F_2179333180	A/G	1	41828048	NC	NC	NC	NC	NC	NC	NC	GG	GG	GG	GG	GG	GG	GG	GG	GG	AA	GG	GG	GG	GG	GG	GG	GG	GG	GG	GG	GG	GG	GG	GG	GG	GG	GG	GG	AA	GG	GG	GG	GG	GG	GG	GG	GG	GG	GG
Gm01_42848317_T_G-1_B_F_2179333188	T/G	1	42848317	NC	NC	NC	NC	NC	NC	NC	GG	GG	GG	GG	GG	GG	GG	TT	GG	TT	GG	TT	TT	TT	GG	TT	TT	TT	GG	GG	TT	TT	TT	TT	GG	GG	TT	TT	TT	TT	TT	TT	TT	TT	TT	GG	TT	TT	GG
Gm01_43106876_A_G-1_B_R_2179333191	T/C	1	43106876	NC	NC	NC	NC	NC	NC	NC	CC	CC	CC	CC	CC	CC	CC	TT	CC	TT	CC	TT	CC	CC	CC	TT	CC	CC	CC	CC	TT	CC	TT	CC	CC	CC	TT	TT	TT	TT	TT	TT	TT	TT	TT	CC	TT	TT	CC
Gm01_43254220_T_C-1_B_F_2179333192	T/C	1	43254220	NC	NC	NC	NC	NC	NC	NC	TT	CC	CC	CC	CC	CC	CC	TT	CC	TT	CC	TT	TT	TT	CC	TT	CC	TT	CC	CC	TT	TT	TT	TT	CC	CC	CC	TT	TT	TT	TT	TT	TT	TT	CC	CC	CC	TT	CC
Gm01_43413943_T_C-1_T_R_2179333195	A/G	1	43413943	NC	NC	NC	NC	NC	NC	NC	AA	GG	GG	GG	GG	GG	GG	AA	GG	AA	GG	AA	AA	AA	GG	AA	GG	AA	GG	GG	GG	AA	AA	AA	GG	GG	GG	AA	AA	AA	GG	AA	GG	GG	AA	GG	GG	AA	GG
Gm01_43576945_G_A-1_T_F_2179333196	A/G	1	43576945	NC	NC	NC	NC	NC	NC	NC	GG	AA	AA	AA	AA	AA	AA	GG	AA	GG	AA	GG	GG	GG	AA	GG	AA	GG	AA	AA	AA	GG	GG	GG	AA	AA	GG	GG	GG	GG	GG	GG	GG	AA	GG	AA	GG	GG	AA
Gm01_44304195_T_C-1_T_R_2179333201	A/G	1	44304195	NC	NC	NC	NC	NC	NC	NC	AA	GG	GG	GG	GG	GG	GG	AA	GG	AA	GG	AA	AA	AA	GG	AA	GG	AA	GG	GG	AA	AA	AA	AA	GG	GG	AA	AA	AA	AA	AA	AA	AA	GG	AA	GG	AA	AA	GG
Gm01_44443891_A_G-1_B_R_2179333203	T/C	1	44443891	NC	NC	NC	NC	NC	NC	NC	TT	TT	TT	TT	TT	TT	TT	TT	TT	TT	TT	TT	TT	TT	TT	TT	TT	TT	TT	CC	TT	TT	TT	TT	TT	TT	TT	TT	TT	TT	TT	TT	TT	CC	TT	CC	TT	TT	TT
Gm01_44673778_A_G-1_B_R_2179333205	T/C	1	44673778	NC	NC	NC	NC	NC	NC	NC	TT	TT	TT	TT	TT	TT	TT	TT	TT	TT	TT	TT	TT	TT	TT	TT	TT	TT	TT	TT	TT	TT	TT	TT	TT	TT	TT	TT	TT	TT	TT	TT	TT	TT	TT	TT	TT	TT	TT
Gm01_44790492_G_A-1_T_F_2179333206	A/G	1	44790492	NC	NC	NC	NC	NC	NC	NC	GG	AA	AA	AA	AA	AA	AA	GG	AA	GG	AA	AA	AA	AA	AA	AA	AA	AA	AA	AA	AA	AA	AA	AA	AA	AA	AA	AA	AA	AA	AA	AA	AA	AA	GG	AA	GG	AA	AA
Gm01_44883585_C_T-1_T_R_2179333209	A/G	1	44883585	NC	NC	NC	NC	NC	NC	NC	GG	GG	GG	GG	GG	GG	GG	GG	GG	GG	GG	GG	GG	GG	GG	GG	GG	GG	GG	GG	GG	GG	GG	GG	GG	GG	GG	GG	GG	GG	GG	GG	GG	GG	GG	GG	GG	GG	GG
Gm01_45064727_A_G-1_B_R_2179333211	T/C	1	45064727	NC	NC	NC	NC	NC	NC	NC	TT	TT	TT	TT	TT	TT	TT	CC	TT	TT	TT	TT	TT	TT	TT	TT	TT	TT	TT	TT	TT	TT	TT	TT	TT	TT	TT	TT	TT	TT	TT	TT	TT	TT	CC	TT	TT	TT	TT
Gm01_45165995_A_C-1_B_R_2179333213	T/G	1	45165995	NC	NC	NC	NC	NC	NC	NC	TT	GG	GG	GG	GG	GG	GG	GG	GG	TT	GG	GG	GG	GG	GG	GG	GG	GG	GG	GG	GG	GG	GG	GG	GG	GG	GG	GG	GG	GG	GG	GG	GG	GG	GG	GG	TT	GG	GG
Gm01_45975397_C_T-1_T_R_2179333217	A/G	1	45975397	NC	NC	NC	NC	NC	NC	NC	AA	AA	AA	AA	AA	AA	AA	GG	AA	GG	AA	AA	AA	AA	AA	AA	AA	AA	AA	AA	AA	AA	AA	AA	AA	AA	GG	AA	AA	AA	GG	AA	GG	AA	GG	AA	AA	AA	AA
Gm01_46534870_A_G-1_T_F_2179333218	A/G	1	46534870	NC	NC	NC	NC	NC	NC	NC	GG	GG	GG	GG	GG	GG	GG	AA	GG	AA	GG	GG	GG	GG	GG	GG	GG	GG	GG	GG	GG	GG	GG	GG	GG	GG	AA	GG	GG	GG	AA	GG	AA	GG	AA	GG	GG	GG	GG
Gm01_46545441_G_A-1_B_R_2179333221	T/C	1	46545441	NC	NC	NC	NC	NC	NC	NC	TT	TT	TT	TT	TT	TT	TT	CC	TT	CC	TT	TT	TT	TT	TT	TT	TT	TT	TT	TT	TT	TT	TT	TT	TT	TT	CC	TT	TT	TT	CC	TT	CC	TT	CC	TT	TT	TT	TT
Gm01_46672210_C_A-1_T_F_2179333222	A/C	1	46672210	NC	NC	NC	NC	NC	NC	NC	AC	AC	AC	AC	AC	AC	AC	CC	AC	CC	AC	AC	AA	AA	AC	AC	AA	AC	AC	AC	AC	AC	AC	AC	AA	AA	CC	AC	AC	AA	CC	AA	CC	AA	CC	AA	AA	AC	AC
Gm01_46765711_G_A-1_T_F_2179333224	A/G	1	46765711	NC	NC	NC	NC	NC	NC	NC	AA	AA	AA	AA	AA	AA	AA	AA	AA	GG	AA	AA	AA	AA	AA	AA	AA	AA	AA	AA	AA	AA	AA	AA	AA	AA	GG	AA	AA	AA	GG	AA	GG	AA	AA	AA	AA	AA	AA
Gm01_46833359_C_T-1_T_R_2179333227	A/G	1	46833359	NC	NC	NC	NC	NC	NC	NC	GG	GG	GG	GG	GG	GG	GG	GG	GG	GG	GG	GG	GG	GG	GG	GG	GG	GG	GG	GG	GG	GG	GG	GG	GG	GG	GG	GG	GG	GG	GG	GG	GG	GG	GG	GG	GG	GG	GG
Gm01_47130768_A_G-1_B_R_2179333233	T/C	1	47130768	NC	NC	NC	NC	NC	NC	NC	CC	CC	CC	CC	CC	CC	CC	TT	CC	TT	CC	CC	TT	TT	CC	CC	CC	TT	CC	CC	CC	TC	CC	CC	CC	CC	CC	CC	TT	CC	TT	CC	TT	CC	TT	CC	CC	CC	CC
Gm01_47296536_T_C-1_B_F_2179333234	T/C	1	47296536	NC	NC	NC	NC	NC	NC	NC	TC	TC	TC	TC	TC	TC	TC	TC	TC	TT	TC	TC	TT	TT	TC	TC	TC	TT	TC	TC	TC	TC	TC	TC	TC	TC	TC	TC	TT	TC	TT	TC	TT	TC	TT	TC	TC	TC	TC
Gm01_47342247_A_G-1_B_R_2179333237	T/C	1	47342247	NC	NC	NC	NC	NC	NC	NC	CC	CC	CC	CC	CC	CC	CC	CC	CC	TT	CC	CC	CC	CC	CC	CC	CC	CC	CC	CC	CC	CC	CC	CC	CC	CC	CC	CC	CC	CC	TT	CC	TT	CC	CC	CC	CC	CC	CC
Gm01_47505074_T_C-1_T_R_2179333239	A/G	1	47505074	NC	NC	NC	NC	NC	NC	NC	AA	AA	AA	AA	AA	AA	AA	AA	AA	AA	AA	AA	GG	GG	AA	AA	AA	AA	AA	GG	AA	AG	AA	AA	AA	AA	AA	GG	GG	AA	AA	GG	AA	AA	GG	AA	AA	AA	AA
Gm01_47601703_T_C-1_T_R_2179333241	A/G	1	47601703	NC	NC	NC	NC	NC	NC	NC	AA	AA	AA	AA	AA	AA	AA	AA	AA	AA	AA	NN	AA	AA	AA	AA	AA	AA	AA	NN	AA	AA	NN	AA	AA	AA	AA	NN	AA	AA	AA	NN	AA	AA	NN	AA	NN	NN	AA
Gm01_47734651_C_A-1_T_F_2179333244	A/C	1	47734651	NC	NC	NC	NC	NC	NC	NC	AA	AA	AA	AA	AA	AA	AA	CC	AA	CC	CC	AA	AA	AA	AA	AA	AA	AA	AA	CC	AA	AA	AA	AA	AA	AA	AA	CC	AA	AA	CC	CC	CC	AA	CC	AA	AA	AA	AA
Gm01_47807975_G_A-1_T_F_2179333246	A/G	1	47807975	NC	NC	NC	NC	NC	NC	NC	GG	GG	GG	GG	GG	GG	GG	AA	GG	GG	GG	GG	GG	GG	GG	GG	GG	GG	GG	AA	AA	GG	GG	GG	GG	GG	AA	GG	GG	GG	GG	GG	GG	AA	GG	GG	GG	GG	GG
Gm01_47853391_T_C-1_B_F_2179333248	T/C	1	47853391	NC	NC	NC	NC	NC	NC	NC	NN	NN	NN	NN	NN	NN	NN	NN	NN	NN	NN	NN	NN	NN	NN	NN	NN	NN	NN	NN	NN	NN	NN	NN	NN	NN	NN	NN	NN	NN	NN	NN	NN	NN	NN	NN	NN	NN	NN
Gm01_47942462_A_C-1_T_F_2179333250	A/C	1	47942462	NC	NC	NC	NC	NC	NC	NC	AA	AA	CC	CC	CC	CC	CC	CC	CC	AA	AA	AA	CC	CC	CC	CC	CC	CC	CC	CC	CC	CC	AA	CC	CC	CC	CC	CC	CC	AA	AA	CC	AA	CC	CC	AA	AA	AA	CC
Gm01_48119773_C_T-1_B_F_2179333254	T/C	1	48119773	NC	NC	NC	NC	NC	NC	NC	TT	TT	TT	TT	TT	TT	TT	CC	TT	CC	TT	TT	TT	TT	TT	TT	TT	TT	TT	TT	CC	TT	TT	TT	TT	TT	TT	TT	TT	CC	CC	TT	CC	TT	TT	TT	TT	TT	TT
Gm01_48181097_C_T-1_B_F_2179333256	T/C	1	48181097	NC	NC	NC	NC	NC	NC	NC	TT	TT	TT	TT	TT	TT	TT	CC	TT	CC	TT	TT	CC	CC	CC	TT	CC	TT	CC	CC	TT	TC	TT	TT	CC	CC	TT	TT	CC	CC	CC	CC	CC	TT	TT	TT	TT	TT	CC
Gm01_48222840_C_T-1_T_R_2179333259	A/G	1	48222840	NC	NC	NC	NC	NC	NC	NC	GG	GG	GG	GG	GG	GG	GG	GG	GG	GG	GG	GG	AA	AA	AA	GG	AA	GG	AA	AA	AA	AG	GG	GG	AA	AA	GG	GG	AA	GG	GG	AA	GG	AA	GG	AA	GG	GG	AA
Gm01_48469239_T_C-1_T_R_2179333265	A/G	1	48469239	NC	NC	NC	NC	NC	NC	NC	GG	GG	GG	GG	GG	GG	GG	AA	GG	AA	AA	GG	AA	AA	AA	GG	AA	GG	AA	AA	AA	GG	GG	GG	AA	AA	GG	GG	AA	AA	AA	AA	AA	GG	GG	GG	AA	GG	AA
Gm01_48524758_C_T-1_T_R_2179333267	A/G	1	48524758	NC	NC	NC	NC	NC	NC	NC	AA	AA	AA	AA	AA	AA	AA	GG	AA	GG	GG	AA	GG	GG	GG	AA	GG	AA	GG	GG	GG	AA	AA	AA	GG	GG	AA	AA	GG	GG	GG	GG	GG	AA	AA	AA	GG	AA	GG
Gm01_48565309_G_A-1_T_F_2179333268	A/G	1	48565309	NC	NC	NC	NC	NC	NC	NC	GG	GG	GG	GG	GG	GG	GG	AG	GG	GG	AG	GG	AG	AG	AG	GG	GG	GG	AG	AG	AG	GG	GG	GG	AG	AG	GG	GG	AG	AG	AG	AG	AG	GG	GG	AG	AG	GG	AG
Gm01_48617111_G_A-1_T_F_2179333270	A/G	1	48617111	NC	NC	NC	NC	NC	NC	NC	GG	GG	GG	GG	GG	NN	GG	AG	GG	GG	AG	GG	AG	AG	AG	GG	GG	GG	AG	AG	AG	GG	GG	GG	AG	AG	GG	GG	AG	AG	AG	AG	AG	GG	GG	AG	AG	GG	AG
Gm01_48684218_C_T-1_T_R_2179333273	A/G	1	48684218	NC	NC	NC	NC	NC	NC	NC	GG	GG	GG	GG	GG	AG	GG	AA	GG	GG	AA	GG	AA	AA	AA	AA	GG	AA	AA	AA	AA	GG	GG	GG	AA	AA	GG	GG	AA	AA	AA	AA	AA	GG	GG	AA	AA	GG	AA
Gm01_48740400_G_A-1_B_R_2179333275	T/C	1	48740400	NC	NC	NC	NC	NC	NC	NC	CC	CC	CC	CC	CC	TC	CC	TT	CC	CC	TT	CC	TT	TT	TT	TT	CC	TT	TT	TT	TT	CC	CC	CC	TT	TT	CC	CC	TT	TT	CC	TT	CC	CC	CC	TT	TT	TT	TT
Gm01_48860794_C_T-1_B_F_2179333276	T/C	1	48860794	NC	NC	NC	NC	NC	NC	NC	CC	CC	CC	CC	CC	TC	CC	TT	CC	CC	TT	CC	TT	TT	TT	TT	CC	TT	TT	TT	TT	CC	CC	CC	TT	TT	CC	CC	TT	TT	CC	TT	CC	TT	CC	TT	TT	TT	TT
Gm01_49029066_T_G-1_B_F_2179333278	T/G	1	49029066	NC	NC	NC	NC	NC	NC	NC	TT	TT	TT	TT	TT	TT	TT	TT	TT	TT	GG	TT	GG	GG	GG	GG	TT	GG	GG	GG	GG	TT	TT	TT	GG	GG	TT	TT	GG	GG	TT	GG	TT	GG	TT	GG	GG	TT	GG
Gm01_49121708_G_T-1_B_F_2179333280	T/G	1	49121708	NC	NC	NC	NC	NC	NC	NC	TG	TG	TG	TG	TT	TG	TT	TG	TG	TG	TT	TG	TG	TG	TG	TT	TG	TT	TG	TT	TG	TG	TG	TG	TG	TG	TG	TT	TG	TT	TG	TT	TG	TG	TG	TT	TT	TG	TG
Gm01_49196746_A_G-1_T_F_2179333282	A/G	1	49196746	NC	NC	NC	NC	NC	NC	NC	AA	AA	AA	AA	AA	AA	AA	AA	AA	AA	AA	AA	GG	GG	GG	AA	AA	GG	GG	GG	NN	AA	GG	AA	GG	GG	GG	GG	GG	GG	AA	GG	AA	GG	AA	NN	AA	AA	GG
Gm01_49281276_T_G-1_T_R_2179333285	A/C	1	49281276	NC	NC	NC	NC	NC	NC	NC	AA	AA	AA	AA	AA	AA	AA	AA	AA	AA	AA	AA	AA	AA	CC	AA	AA	CC	CC	CC	CC	AA	CC	AA	AA	AA	CC	CC	AA	CC	AA	CC	AA	CC	AA	CC	CC	AA	CC
Gm01_49322760_C_A-1_B_R_2179333287	T/G	1	49322760	NC	NC	NC	NC	NC	NC	NC	GG	GG	GG	GG	GG	GG	GG	GG	GG	GG	GG	GG	GG	GG	TT	GG	GG	TT	TT	TT	TT	GG	TT	GG	GG	GG	TT	TT	GG	TT	GG	TT	GG	TT	GG	TT	TT	GG	TT
Gm01_49403702_A_G-1_T_F_2179333288	A/G	1	49403702	NC	NC	NC	NC	NC	NC	NC	AA	AA	AA	AA	AA	AA	AA	AA	AA	AA	AA	AA	AA	AA	GG	AA	AA	GG	GG	GG	GG	AA	GG	AA	AA	AA	GG	GG	AA	GG	AA	GG	AA	GG	AA	GG	GG	AA	GG
Gm01_49412063_T_G-1_B_F_2179333290	T/G	1	49412063	NC	NC	NC	NC	NC	NC	NC	TT	TT	TT	TT	TT	TT	TT	TT	TT	TT	TT	TT	TT	TT	GG	TT	TT	GG	GG	GG	GG	TT	GG	TT	TT	TT	GG	GG	TT	GG	TT	GG	TT	GG	TT	GG	GG	TT	GG
Gm01_49566893_G_T-1_T_R_2179333293	A/C	1	49566893	NC	NC	NC	NC	NC	NC	NC	CC	CC	CC	CC	CC	CC	CC	CC	CC	CC	CC	CC	CC	CC	AA	CC	CC	AA	AA	AA	AA	CC	AA	CC	CC	CC	AA	AA	CC	AA	CC	AA	CC	AA	CC	AA	AA	CC	AA
Gm01_49687691_C_T-1_B_F_2179333296	T/C	1	49687691	NC	NC	NC	NC	NC	NC	NC	CC	CC	CC	CC	CC	CC	CC	CC	CC	CC	TT	TT	TT	TT	TT	TT	TT	TT	TT	TT	TT	TT	TT	TT	TT	TT	CC	TT	TT	TT	TT	TT	TT	TT	CC	CC	TT	CC	TT
Gm01_49770288_T_C-1_B_F_2179333298	T/C	1	49770288	NC	NC	NC	NC	NC	NC	NC	TT	TT	TT	TT	TT	TT	TT	TT	TT	TT	CC	CC	CC	CC	CC	CC	TT	CC	CC	CC	CC	CC	CC	CC	CC	CC	TT	CC	CC	CC	CC	CC	CC	CC	TT	CC	CC	TT	CC
Gm01_49912586_C_A-1_T_F_2179333302	A/C	1	49912586	NC	NC	NC	NC	NC	NC	NC	AA	AA	CC	CC	CC	CC	CC	CC	CC	CC	CC	CC	CC	CC	CC	CC	CC	CC	CC	AA	CC	CC	CC	CC	CC	CC	CC	CC	CC	AA	CC	CC	AA	AA	CC	CC	AA	CC	CC
Gm01_49987647_C_T-1_T_R_2179333305	A/G	1	49987647	NC	NC	NC	NC	NC	NC	NC	AA	AA	AA	AA	AA	AA	AA	GG	AA	AA	GG	GG	AA	AA	GG	GG	AA	GG	GG	GG	AA	AA	GG	AA	GG	GG	GG	GG	AA	GG	GG	GG	GG	GG	AA	GG	GG	GG	GG
Gm01_50035662_A_C-1_T_F_2179333306	A/C	1	50035662	NC	NC	NC	NC	NC	NC	NC	AC	AC	AC	AC	AC	AC	AC	AA	AC	AC	AA	AA	AC	AC	AA	AA	AC	AA	AA	AA	AC	AC	AA	AC	AA	AA	AA	AA	AC	AA	AA	AA	AA	AC	AC	AA	AA	AA	AA
Gm01_50098348_G_T-1_B_F_2179333308	T/G	1	50098348	NC	NC	NC	NC	NC	NC	NC	TT	TT	TT	TT	TT	TT	TT	GG	TT	TT	GG	GG	TT	TT	TT	GG	TT	GG	TT	GG	TT	TT	TT	TT	TT	TT	GG	GG	TT	TT	GG	GG	GG	GG	TT	TT	GG	GG	TT
Gm01_50202416_C_T-1_B_F_2179333310	T/C	1	50202416	NC	NC	NC	NC	NC	NC	NC	TT	TT	TT	TT	TT	TT	TT	CC	TT	TT	CC	CC	TT	TT	TT	CC	TT	CC	TT	CC	TT	TT	TT	TT	TT	TT	CC	CC	TT	CC	CC	CC	CC	TT	TT	TT	CC	CC	TT
Gm01_50262496_T_C-1_B_F_2179333312	T/C	1	50262496	NC	NC	NC	NC	NC	NC	NC	CC	CC	CC	CC	CC	CC	CC	TT	CC	CC	TT	TT	CC	CC	TT	TT	CC	CC	TT	CC	CC	CC	TT	CC	TT	TT	CC	TT	CC	TT	TT	CC	TT	TT	CC	TC	TT	TT	TT
Gm01_50318073_A_G-1_T_F_2179333314	A/G	1	50318073	NC	NC	NC	NC	NC	NC	NC	GG	GG	GG	GG	GG	GG	GG	AA	GG	GG	GG	GG	GG	GG	GG	GG	GG	GG	GG	AA	GG	GG	GG	GG	GG	GG	GG	AA	GG	AA	GG	GG	GG	GG	GG	GG	GG	GG	GG
Gm01_50423856_A_C-1_B_R_2179333317	T/G	1	50423856	NC	NC	NC	NC	NC	NC	NC	TT	TT	TT	TT	TT	TT	TT	TT	TT	TT	TT	TT	TT	TT	TT	TT	TT	TT	TT	GG	TT	TT	TT	TT	TT	TT	TT	TT	TT	GG	TT	TT	TT	TT	TT	TT	TT	TT	TT
Gm01_50507289_A_G-1_B_R_2179333319	T/C	1	50507289	NC	NC	NC	NC	NC	NC	NC	TT	TT	CC	CC	CC	CC	CC	TT	CC	CC	CC	CC	CC	CC	CC	CC	CC	CC	CC	CC	CC	CC	CC	CC	CC	CC	CC	TT	CC	TT	CC	CC	CC	CC	CC	CC	TT	CC	CC
Gm01_50644671_A_C-1_B_R_2179333321	T/G	1	50644671	NC	NC	NC	NC	NC	NC	NC	TT	TT	GG	GG	GG	GG	GG	TT	GG	GG	TT	GG	GG	GG	GG	GG	TT	GG	GG	TT	TT	GG	GG	GG	GG	GG	TT	TT	GG	GG	GG	GG	GG	GG	TT	GG	TT	GG	GG
Gm01_50744456_A_C-1_T_F_2179333322	A/C	1	50744456	NC	NC	NC	NC	NC	NC	NC	AA	AA	CC	CC	CC	CC	CC	CC	CC	CC	AA	CC	CC	CC	CC	CC	AA	CC	CC	AA	AA	CC	AA	CC	CC	CC	AA	AA	CC	CC	CC	CC	CC	CC	AA	CC	AA	CC	CC
Gm01_50889550_T_C-1_T_R_2179333325	A/G	1	50889550	NC	NC	NC	NC	NC	NC	NC	AA	AA	GG	GG	GG	GG	GG	AA	GG	GG	AA	GG	GG	GG	GG	GG	AA	GG	GG	AA	AA	AA	AA	AA	GG	GG	AA	AA	GG	GG	GG	GG	GG	GG	AA	GG	AA	GG	GG
Gm01_51034693_A_C-1_B_R_2179333327	T/G	1	51034693	NC	NC	NC	NC	NC	NC	NC	TT	TT	GG	GG	GG	GG	GG	TT	GG	GG	GG	GG	GG	GG	GG	GG	TT	GG	GG	TT	TT	TT	TT	TT	GG	GG	GG	TT	GG	GG	GG	GG	GG	GG	TT	GG	TT	GG	GG
Gm01_51097931_C_A-1_T_F_2179333328	A/C	1	51097931	NC	NC	NC	NC	NC	NC	NC	CC	CC	CC	CC	CC	CC	CC	CC	CC	CC	CC	CC	CC	CC	CC	CC	CC	CC	CC	CC	CC	CC	CC	CC	CC	CC	CC	CC	CC	CC	CC	CC	CC	CC	CC	CC	CC	CC	CC
Gm01_51230562_C_A-1_B_R_2179333331	T/G	1	51230562	NC	NC	NC	NC	NC	NC	NC	GG	GG	GG	GG	GG	GG	GG	GG	GG	GG	GG	GG	GG	GG	GG	GG	GG	GG	GG	GG	GG	GG	GG	GG	GG	GG	GG	GG	GG	GG	GG	GG	GG	GG	GG	GG	GG	GG	GG
Gm01_51330200_C_A-1_B_R_2179333333	T/G	1	51330200	NC	NC	NC	NC	NC	NC	NC	GG	GG	TT	TT	TT	TT	TT	GG	TT	GG	TT	GG	GG	GG	TT	GG	GG	GG	TT	GG	GG	GG	GG	GG	TT	TT	TT	GG	TT	TT	GG	GG	GG	TT	GG	GG	GG	TT	TT
Gm01_51376821_C_A-1_B_R_2179333335	T/G	1	51376821	NC	NC	NC	NC	NC	NC	NC	GG	GG	TT	TT	TT	TT	TT	GG	TT	GG	TT	GG	GG	GG	TT	GG	GG	GG	TT	GG	GG	GG	GG	GG	TT	TT	TT	GG	TT	TT	GG	GG	GG	TT	GG	GG	GG	TT	TT
Gm01_51636488_G_A-1_T_F_2179333340	A/G	1	51636488	NC	NC	NC	NC	NC	NC	NC	GG	GG	AA	AA	AA	AA	AA	GG	AA	GG	AA	AA	AA	GG	AA	AA	GG	AA	AA	GG	AA	GG	GG	GG	AA	AA	GG	GG	AA	GG	GG	GG	GG	AA	GG	AA	AA	AA	AA
Gm01_51721249_T_C-1_B_F_2179333342	T/C	1	51721249	NC	NC	NC	NC	NC	NC	NC	TC	TC	CC	CC	CC	CC	CC	CC	CC	TC	CC	CC	TC	CC	CC	CC	CC	CC	CC	CC	TC	CC	CC	CC	CC	CC	CC	TC	CC	CC	CC	CC	TC	TC	CC	TC	TC	CC	CC
Gm01_51764870_C_T-1_B_F_2179333344	T/C	1	51764870	NC	NC	NC	NC	NC	NC	NC	CC	CC	TT	TT	TT	TT	TT	TT	TT	NN	TT	TT	CC	TT	TT	TT	TT	TT	TT	TT	CC	TT	TT	TT	TT	TT	TT	CC	TT	TT	TT	TT	CC	CC	TT	CC	CC	TT	TT
Gm01_51831718_G_A-1_T_F_2179333346	A/G	1	51831718	NC	NC	NC	NC	NC	NC	NC	AA	AA	AA	AA	AA	AA	AA	AA	AA	GG	AA	AA	GG	AA	AA	AA	AA	AA	AA	AA	GG	AA	AA	AA	AA	AA	AA	GG	AA	AA	GG	AA	AA	GG	AA	GG	GG	AA	AA
Gm01_51890126_A_G-1_T_F_2179333348	A/G	1	51890126	NC	NC	NC	NC	NC	NC	NC	GG	GG	GG	GG	GG	GG	GG	GG	GG	AA	GG	GG	GG	GG	GG	GG	GG	GG	GG	GG	AA	GG	GG	GG	GG	GG	GG	AA	GG	GG	AA	GG	GG	AA	GG	AA	GG	GG	GG
Gm01_52102056_T_C-1_T_R_2179333353	A/G	1	52102056	NC	NC	NC	NC	NC	NC	NC	AA	AA	AA	AA	AA	AA	AA	GG	AA	AA	AA	GG	AA	GG	GG	GG	GG	GG	GG	GG	GG	GG	AA	GG	GG	GG	GG	AA	GG	AA	AA	GG	AA	GG	AA	AA	AA	GG	GG
Gm01_52154366_A_G-1_B_R_2179333355	T/C	1	52154366	NC	NC	NC	NC	NC	NC	NC	CC	CC	TT	TT	TT	TC	TT	CC	TT	TT	TT	CC	TT	CC	CC	CC	CC	CC	CC	CC	TT	CC	TT	CC	CC	CC	CC	TT	CC	TT	CC	CC	CC	CC	CC	TT	TT	CC	CC
Gm01_52253980_C_T-1_B_F_2179333356	T/C	1	52253980	NC	NC	NC	NC	NC	NC	NC	CC	CC	TT	TT	TT	NN	TT	CC	TT	CC	TT	CC	CC	CC	TT	CC	CC	CC	CC	CC	CC	CC	TT	CC	CC	CC	CC	CC	CC	TT	CC	CC	CC	CC	TT	TT	CC	CC	CC
Gm01_52551516_A_G-1_T_F_2179333362	A/G	1	52551516	NC	NC	NC	NC	NC	NC	NC	AA	AA	GG	GG	GG	AG	GG	GG	GG	AA	GG	GG	GG	GG	GG	GG	GG	GG	GG	GG	GG	GG	GG	GG	GG	GG	GG	AA	GG	GG	GG	GG	AA	GG	NN	AA	AA	GG	GG
Gm01_52642507_T_G-1_T_R_2179333365	A/C	1	52642507	NC	NC	NC	NC	NC	NC	NC	AA	AA	AA	AA	AA	AA	AA	AA	AA	AA	AA	AA	CC	CC	AA	CC	CC	CC	CC	CC	CC	CC	AA	CC	CC	CC	CC	AA	CC	AA	CC	CC	AA	CC	CC	AA	AA	CC	CC
Gm01_52887948_A_G-1_B_R_2179333367	T/C	1	52887948	NC	NC	NC	NC	NC	NC	NC	CC	CC	CC	CC	CC	CC	CC	CC	CC	TT	CC	CC	CC	CC	TT	CC	CC	TT	TT	CC	CC	CC	CC	CC	TT	TT	TT	TT	TT	CC	TT	CC	CC	CC	CC	TT	CC	TT	TT
Gm01_53242363_T_G-1_T_R_2179333369	A/C	1	53242363	NC	NC	NC	NC	NC	NC	NC	AA	AA	AA	AA	AA	AA	AA	AA	AA	AA	AA	AA	CC	CC	CC	CC	CC	CC	CC	CC	AA	CC	AA	CC	CC	CC	CC	AA	CC	AA	CC	AA	AA	AA	AA	CC	AA	CC	CC
Gm01_53278791_G_T-1_B_F_2179333370	T/G	1	53278791	NC	NC	NC	NC	NC	NC	NC	GG	GG	GG	GG	GG	GG	GG	GG	GG	GG	GG	GG	TT	TT	TT	TT	TT	TT	TT	TT	GG	TT	GG	TT	TT	TT	TT	GG	TT	GG	TT	GG	GG	GG	GG	TT	GG	TT	TT
Gm01_53365928_A_G-1_B_R_2179333373	T/C	1	53365928	NC	NC	NC	NC	NC	NC	NC	TT	TT	TT	TT	TT	TT	TT	TT	TT	TT	TT	TT	TT	TT	CC	TT	TT	TT	TT	TT	TT	TT	TT	TT	TT	TT	TT	TT	TT	TT	CC	TT	TT	TT	TT	CC	TT	TT	TT
Gm01_53570723_G_A-1_T_F_2179333374	A/G	1	53570723	NC	NC	NC	NC	NC	NC	NC	AA	AA	GG	GG	GG	NN	GG	GG	GG	GG	GG	GG	GG	GG	GG	GG	GG	GG	GG	GG	AA	GG	GG	GG	AA	AA	AA	GG	AA	AA	GG	AA	AA	GG	AA	GG	AA	GG	GG
Gm01_53675540_T_C-1_T_R_2179333377	A/G	1	53675540	NC	NC	NC	NC	NC	NC	NC	AA	AA	AA	AA	AA	AA	AA	AA	AA	AA	AA	AA	AA	AA	GG	AA	AA	AA	AA	GG	AA	AA	AA	AA	GG	GG	GG	AA	GG	GG	GG	GG	AA	AA	GG	GG	GG	AA	AA
Gm01_53772846_G_T-1_B_F_2179333378	T/G	1	53772846	NC	NC	NC	NC	NC	NC	NC	GG	GG	TT	TT	TT	TT	TT	TT	TT	GG	TT	TT	GG	GG	GG	GG	GG	GG	TT	TT	GG	GG	TT	GG	TT	TT	GG	TT	TT	TT	GG	TT	GG	GG	TT	GG	TT	GG	GG
Gm01_53900971_G_A-1_B_R_2179333381	T/C	1	53900971	NC	NC	NC	NC	NC	NC	NC	CC	CC	TT	TT	TT	TT	TT	TT	TT	CC	TT	TT	CC	CC	TT	CC	CC	CC	TT	TT	CC	CC	TT	CC	TT	TT	CC	TT	TT	TT	CC	TT	CC	CC	TT	CC	TT	CC	CC
Gm01_54025362_C_T-1_T_R_2179333383	A/G	1	54025362	NC	NC	NC	NC	NC	NC	NC	GG	GG	AG	AG	AG	AG	AG	AG	AG	GG	AG	AG	GG	GG	GG	GG	GG	GG	AG	AG	GG	GG	AG	GG	AG	AG	GG	AG	AG	AG	GG	AG	GG	GG	AG	GG	AG	GG	GG
Gm01_54123492_T_C-1_T_R_2179333385	A/G	1	54123492	NC	NC	NC	NC	NC	NC	NC	AA	AA	GG	GG	GG	GG	GG	GG	GG	AA	GG	GG	AA	AA	GG	GG	AA	AA	GG	GG	AA	AA	GG	AA	GG	GG	AA	GG	GG	GG	GG	GG	AA	AA	GG	GG	GG	AA	AA
Gm01_54220674_T_C-1_T_R_2179333387	A/G	1	54220674	NC	NC	NC	NC	NC	NC	NC	AA	AA	GG	GG	GG	GG	GG	GG	GG	AA	GG	GG	AA	AA	AA	GG	AA	AA	GG	GG	AA	AA	GG	AA	GG	GG	AA	GG	GG	GG	GG	AA	AA	AA	GG	AA	GG	AA	AA
Gm01_54250250_T_C-1_T_R_2179333389	A/G	1	54250250	NC	NC	NC	NC	NC	NC	NC	AA	AA	GG	GG	GG	GG	GG	GG	GG	AA	GG	GG	AA	AA	AG	GG	AA	AA	GG	GG	AA	AA	GG	AA	GG	GG	AG	GG	GG	GG	GG	AG	AA	AA	GG	GG	GG	AA	AA
Gm01_54285824_G_A-1_T_F_2179333390	A/G	1	54285824	NC	NC	NC	NC	NC	NC	NC	GG	GG	AA	AA	AA	AA	AA	AA	AA	GG	AA	AA	GG	GG	GG	AA	GG	GG	AA	AA	GG	GG	AA	GG	AA	AA	GG	AA	AA	AA	GG	GG	GG	GG	AA	AA	AA	GG	GG
Gm01_54432202_T_G-1_T_R_2179333393	A/C	1	54432202	NC	NC	NC	NC	NC	NC	NC	AA	AA	CC	CC	CC	CC	CC	CC	CC	AA	CC	CC	AA	AA	AA	CC	AA	AA	CC	CC	AA	AA	CC	AA	CC	CC	AA	CC	CC	CC	AA	AA	AA	AA	AA	AA	CC	AA	AA
Gm01_54488416_C_A-1_B_R_2179333395	T/G	1	54488416	NC	NC	NC	NC	NC	NC	NC	GG	GG	TT	TT	TT	TT	TT	TT	TT	GG	TT	TT	GG	GG	GG	TT	GG	GG	TT	TT	GG	GG	TT	GG	TT	TT	GG	TT	TT	TT	GG	GG	GG	GG	GG	GG	TT	GG	GG
Gm01_54521885_T_C-1_B_F_2179333396	T/C	1	54521885	NC	NC	NC	NC	NC	NC	NC	TT	TT	CC	CC	CC	CC	CC	CC	CC	TT	CC	CC	TT	TT	CC	CC	TT	TT	CC	CC	TT	TT	CC	TT	CC	CC	TT	CC	CC	CC	CC	TT	TT	TT	CC	CC	CC	TT	TT
Gm01_54622722_C_A-1_T_F_2179333398	A/C	1	54622722	NC	NC	NC	NC	NC	NC	NC	AA	AA	AA	AA	AA	AA	AA	AA	AA	CC	AA	AA	CC	CC	AA	AA	CC	CC	AA	AA	AA	CC	AA	CC	AA	AA	AA	AA	AA	AA	CC	AA	AA	CC	CC	CC	AA	CC	CC
Gm01_54686660_C_A-1_T_F_2179333400	A/C	1	54686660	NC	NC	NC	NC	NC	NC	NC	AA	AA	AA	AA	AA	AA	AA	AA	AA	CC	AA	AA	CC	CC	AA	CC	CC	CC	AA	AA	AA	CC	AA	CC	CC	CC	AA	AA	CC	AA	CC	AA	AA	CC	CC	CC	CC	CC	CC
Gm01_54752856_A_C-1_B_R_2179333403	T/G	1	54752856	NC	NC	NC	NC	NC	NC	NC	GG	GG	GG	GG	GG	GG	GG	GG	GG	TT	GG	GG	TT	TT	GG	GG	TT	TT	GG	GG	TT	TT	GG	TT	GG	GG	GG	GG	GG	TT	GG	GG	GG	TT	GG	GG	GG	TT	TT
Gm01_54807842_C_A-1_B_R_2179333405	T/G	1	54807842	NC	NC	NC	NC	NC	NC	NC	GG	GG	GG	GG	GG	GG	GG	GG	GG	GG	GG	GG	GG	GG	GG	GG	GG	GG	GG	GG	GG	GG	GG	GG	GG	GG	GG	GG	GG	GG	TT	GG	GG	GG	TT	GG	GG	GG	GG
Gm01_54843428_G_T-1_B_F_2179333406	T/G	1	54843428	NC	NC	NC	NC	NC	NC	NC	GG	GG	TT	TT	TT	TT	TT	TT	TT	GG	TT	TT	GG	GG	GG	GG	GG	GG	TT	TT	TT	GG	TT	GG	GG	GG	GG	TT	GG	GG	TT	TT	GG	GG	TT	GG	GG	GG	GG
Gm01_54932021_T_G-1_B_F_2179333408	T/G	1	54932021	NC	NC	NC	NC	NC	NC	NC	GG	GG	TT	TT	TT	TT	TT	TT	TT	TT	TT	TT	TT	TT	GG	TT	TT	TT	TT	GG	NN	TT	TT	TT	TT	TT	TT	TT	TT	TT	GG	GG	GG	TT	GG	TT	TT	TT	TT
Gm01_54962372_G_A-1_B_R_2179333411	T/C	1	54962372	NC	NC	NC	NC	NC	NC	NC	TT	TT	CC	CC	CC	CC	CC	CC	CC	CC	CC	CC	CC	CC	TT	CC	CC	CC	CC	TT	CC	CC	CC	CC	CC	CC	CC	CC	CC	CC	TT	TT	TT	CC	TT	CC	CC	CC	CC
Gm01_55060537_G_T-1_B_F_2179333412	T/G	1	55060537	NC	NC	NC	NC	NC	NC	NC	TT	TT	GG	GG	GG	GG	GG	GG	GG	GG	GG	GG	GG	GG	TT	GG	GG	GG	GG	TT	GG	GG	GG	GG	GG	GG	GG	GG	GG	GG	TT	TT	TT	GG	TT	GG	GG	GG	GG
Gm01_55124547_G_A-1_T_F_2179333414	A/G	1	55124547	NC	NC	NC	NC	NC	NC	NC	AA	AA	GG	GG	GG	GG	GG	GG	GG	GG	GG	GG	GG	GG	AA	GG	GG	GG	GG	AA	GG	GG	GG	GG	GG	GG	GG	GG	GG	GG	AA	AA	AA	GG	AA	GG	GG	GG	GG
Gm01_55226574_A_G-1_T_F_2179333416	A/G	1	55226574	NC	NC	NC	NC	NC	NC	NC	AA	AA	AA	AA	AA	AA	AA	AA	AA	AA	AA	AA	AA	AA	GG	GG	GG	AA	AA	GG	AA	AA	AA	AA	AA	AA	AA	AA	AA	AA	GG	GG	AA	AA	GG	GG	GG	AA	AA
Gm01_55380880_T_C-1_B_F_2179333418	T/C	1	55380880	NC	NC	NC	NC	NC	NC	NC	TT	TT	TT	TT	TT	TT	TT	TT	TT	TT	TT	TT	TT	TT	TT	CC	CC	TT	TT	CC	TT	TT	TT	TT	TT	TT	TT	TT	TT	TT	CC	CC	TT	TT	CC	CC	CC	TT	TT
Gm01_55598290_A_G-0_T_F_2177929996	A/G	1	55598290	NC	NC	NC	NC	NC	NC	NC	AA	AA	AA	AA	AA	AA	AA	AA	AA	AA	AA	AA	AA	AA	AA	GG	GG	AA	AA	GG	AA	AA	AA	AA	AA	AA	AA	AA	AA	AA	GG	GG	AA	AA	GG	GG	GG	AA	AA
Gm01_55608992_G_A-1_T_F_2179333420	A/G	1	55608992	NC	NC	NC	NC	NC	NC	NC	AA	AA	AA	AA	AA	AA	AA	AA	AA	AA	AA	AA	AA	AA	AA	AA	AA	AA	AA	AA	AA	AA	AA	AA	AA	AA	AA	AA	AA	AA	AA	AA	AA	AA	AA	AA	AA	AA	AA
Gm01_55609908_C_T-0_T_R_2177929999	A/G	1	55609908	NC	NC	NC	NC	NC	NC	NC	AA	AA	GG	GG	GG	GG	GG	GG	GG	GG	GG	GG	GG	GG	GG	GG	GG	GG	GG	GG	GG	GG	GG	GG	GG	GG	GG	GG	GG	GG	GG	GG	AA	GG	GG	GG	GG	GG	GG
Gm01_55666300_G_A-1_T_F_2179333422	A/G	1	55666300	NC	NC	NC	NC	NC	NC	NC	GG	GG	GG	GG	GG	GG	GG	GG	GG	GG	GG	GG	GG	GG	AA	AA	AA	GG	GG	AA	GG	GG	GG	GG	GG	GG	GG	GG	GG	GG	AA	AA	GG	GG	AA	AA	AA	GG	GG
Gm01_55676492_A_G-0_B_R_2177930001	T/C	1	55676492	NC	NC	NC	NC	NC	NC	NC	TC	TC	TC	TC	TC	TC	TC	TC	TC	TT	TC	TC	TC	TT	CC	NN	NN	TT	TC	NN	TT	TT	TC	TT	TC	TC	TT	TT	TC	TC	NN	CC	TT	TT	NN	NN	NN	TC	TT
Gm01_55751910_A_G-0_T_F_2177930002	A/G	1	55751910	NC	NC	NC	NC	NC	NC	NC	AA	AA	AA	AA	AA	AA	AA	AA	AA	AA	AA	AA	AA	AA	GG	GG	GG	AA	AA	GG	GG	AA	AA	AA	AA	AA	AA	AA	AA	AA	GG	GG	AA	AA	GG	GG	GG	AA	AA
Gm01_55789200_A_C-1_T_F_2179333424	A/C	1	55789200	NC	NC	NC	NC	NC	NC	NC	AA	AA	AA	AA	AA	AA	AA	AA	AA	AA	AA	AA	AA	AA	AA	CC	CC	AA	AA	CC	CC	AA	AA	AA	AA	AA	AA	AA	AA	AA	CC	CC	AA	AA	CC	CC	CC	AA	AA
Gm01_55794390_G_A-0_B_R_2177930005	T/C	1	55794390	NC	NC	NC	NC	NC	NC	NC	CC	CC	CC	CC	CC	CC	CC	CC	CC	CC	CC	CC	CC	CC	NN	TC	NN	CC	CC	NN	NN	CC	CC	CC	CC	CC	NN	CC	CC	NN	NN	NN	CC	CC	NN	NN	NN	CC	CC
Gm01_55827001_C_T-0_T_R_2177930007	A/G	1	55827001	NC	NC	NC	NC	NC	NC	NC	GG	GG	GG	GG	GG	GG	GG	GG	GG	GG	GG	GG	GG	GG	AA	AA	AA	GG	GG	AA	AA	GG	GG	GG	GG	GG	GG	GG	GG	GG	AA	AA	GG	GG	AA	AA	AA	GG	GG
Gm01_55854836_T_C-0_T_R_2177930009	A/G	1	55854836	NC	NC	NC	NC	NC	NC	NC	AA	AA	AA	AA	AA	AA	AA	AA	AA	AA	AA	AA	AA	AA	GG	GG	GG	AA	AA	GG	GG	AA	AA	AA	AA	AA	AA	AA	AA	AA	GG	GG	AA	AA	GG	GG	GG	AA	AA
Gm01_55859069_T_C-0_B_F_2177930010	T/C	1	55859069	NC	NC	NC	NC	NC	NC	NC	TT	TT	TT	TT	TT	TT	TT	TT	TT	TT	TT	TT	TT	TT	TT	CC	CC	TT	TT	CC	CC	TT	TT	TT	TT	TT	TT	TT	TT	TT	CC	CC	TT	TT	CC	CC	CC	TT	TT
Gm01_55866262_A_G-0_B_R_2177930013	T/C	1	55866262	NC	NC	NC	NC	NC	NC	NC	TT	TT	TT	TT	TT	TT	TT	TT	TT	TT	TT	TT	TT	TT	CC	CC	CC	TT	TT	CC	CC	TT	TT	TT	TT	TT	TT	TT	TT	TT	CC	CC	TT	TT	CC	CC	CC	TT	TT
Gm01_55874697_A_C-0_T_F_2177930014	A/C	1	55874697	NC	NC	NC	NC	NC	NC	NC	AA	AA	AA	AA	AA	AA	AA	AA	AA	AA	AA	AA	AA	AA	AA	AA	AA	AA	AA	AA	AA	AA	AA	AA	AA	AA	AA	AA	AA	AA	AA	AA	AA	AA	AA	AA	AA	AA	AA
Gm02_51238_A_G-1_T_F_2179333426	A/G	2	51238	NC	NC	NC	NC	NC	NC	NC	AA	AA	AA	AA	AA	AA	AA	AA	AA	AA	AA	AA	AA	GG	GG	GG	AA	GG	AA	AA	GG	GG	AA	GG	GG	GG	GG	NN	GG	AA	AA	GG	AA	GG	AA	GG	AA	AA	AA
Gm02_207506_A_G-1_B_R_2179333429	T/C	2	207506	NC	NC	NC	NC	NC	NC	NC	TT	TT	TT	TT	TT	TT	TT	TT	TT	TT	TT	TT	TT	TT	CC	TT	TT	TT	TT	TT	CC	TT	TT	TT	TT	TT	TT	TT	TT	TT	TT	CC	TT	TT	TT	CC	TT	TT	TT
Gm02_398525_C_A-1_T_F_2179333432	A/C	2	398525	NC	NC	NC	NC	NC	NC	NC	CC	CC	CC	CC	CC	CC	CC	CC	CC	CC	AA	CC	CC	AA	CC	AA	AA	AA	CC	AA	CC	AA	AA	AA	AA	AA	CC	AA	AA	AA	CC	CC	CC	CC	CC	CC	CC	CC	CC
Gm02_447495_G_A-1_T_F_2179333434	A/G	2	447495	NC	NC	NC	NC	NC	NC	NC	AA	AA	GG	GG	GG	NN	GG	AA	GG	GG	AA	GG	GG	AA	AA	AA	AA	AA	AA	AA	GG	AA	AA	AA	AA	AA	GG	NN	AA	AA	AA	AA	AA	AA	AA	AA	AA	AA	GG
Gm02_496816_T_C-1_T_R_2179333437	A/G	2	496816	NC	NC	NC	NC	NC	NC	NC	GG	GG	AA	AA	AA	AG	AA	GG	AA	AA	GG	AA	AA	GG	GG	GG	GG	GG	GG	GG	AA	GG	GG	GG	GG	GG	AA	GG	GG	GG	GG	GG	GG	GG	GG	GG	GG	GG	AA
Gm02_504059_C_A-1_T_F_2179333438	A/C	2	504059	NC	NC	NC	NC	NC	NC	NC	AA	AA	CC	CC	CC	NN	CC	AA	CC	CC	AA	CC	CC	AA	CC	AA	AA	AA	AA	AA	CC	AA	AA	AA	AA	AA	CC	AA	AA	AA	AA	AA	AA	AA	AA	AA	AA	AA	CC
Gm02_693740_A_G-1_B_R_2179333441	T/C	2	693740	NC	NC	NC	NC	NC	NC	NC	CC	CC	TT	TT	TT	NN	TT	CC	TT	TT	CC	TT	TT	TT	TT	TT	CC	TT	TT	TT	TT	TT	CC	TT	TT	TT	TT	NN	TT	TT	CC	TT	CC	TT	CC	CC	CC	CC	TT
Gm02_769809_G_A-1_T_F_2179333442	A/G	2	769809	NC	NC	NC	NC	NC	NC	NC	GG	GG	GG	GG	GG	NN	GG	GG	GG	GG	AA	GG	AA	AA	GG	AA	AA	AA	AA	GG	GG	AA	AA	AA	AA	AA	GG	NN	AA	GG	GG	AA	AA	AA	AA	AA	GG	AA	GG
Gm02_831797_C_T-1_T_R_2179333445	A/G	2	831797	NC	NC	NC	NC	NC	NC	NC	GG	GG	GG	GG	GG	AG	GG	GG	GG	GG	AA	GG	AA	GG	GG	AA	AA	GG	AA	GG	AA	GG	AA	GG	GG	GG	GG	AG	GG	GG	GG	AA	AA	AA	AA	AA	GG	AA	GG
Gm02_881272_G_A-1_B_R_2179333447	T/C	2	881272	NC	NC	NC	NC	NC	NC	NC	TT	TT	CC	CC	CC	TC	CC	CC	CC	CC	TT	CC	TT	TT	CC	TT	TT	TT	TT	TT	TT	TT	TT	TT	TT	TT	CC	TT	TT	CC	CC	TT	TT	TT	TT	TT	CC	TT	CC
Gm02_971923_C_A-1_B_R_2179333449	T/G	2	971923	NC	NC	NC	NC	NC	NC	NC	TT	TT	GG	GG	GG	GG	GG	GG	GG	GG	GG	GG	TT	GG	TT	TT	GG	GG	TT	GG	TT	GG	GG	GG	GG	GG	GG	TG	GG	TT	GG	TT	TT	GG	GG	TT	GG	TT	GG
Gm02_1033642_T_C-1_T_R_2179333451	A/G	2	1033642	NC	NC	NC	NC	NC	NC	NC	GG	GG	AA	AA	AA	AA	AA	GG	AA	AA	AA	AA	GG	GG	GG	AA	AA	AA	GG	AA	GG	GG	AA	GG	GG	GG	AA	AG	GG	GG	GG	AA	GG	AA	AA	GG	AA	GG	AA
Gm02_1272204_C_T-1_B_F_2179333452	T/C	2	1272204	NC	NC	NC	NC	NC	NC	NC	CC	CC	CC	CC	CC	CC	CC	CC	CC	CC	CC	CC	CC	CC	CC	CC	CC	CC	CC	CC	TT	CC	CC	CC	CC	CC	CC	NN	CC	CC	CC	CC	CC	CC	CC	CC	CC	CC	CC
Gm02_1398489_G_A-1_T_F_2179333454	A/G	2	1398489	NC	NC	NC	NC	NC	NC	NC	GG	GG	GG	GG	GG	GG	GG	GG	GG	GG	GG	GG	GG	GG	GG	GG	GG	GG	GG	GG	AG	GG	GG	GG	GG	GG	GG	NN	GG	AG	GG	GG	GG	GG	GG	GG	GG	GG	GG
Gm02_1517184_T_G-1_T_R_2179333459	A/C	2	1517184	NC	NC	NC	NC	NC	NC	NC	CC	CC	CC	CC	CC	CC	CC	CC	CC	AA	AA	AA	AA	AA	AA	AA	AA	AA	AA	AA	CC	AA	AA	AA	AA	AA	AA	AA	AA	AA	CC	AA	CC	CC	CC	CC	CC	AA	AA
Gm02_1574622_A_C-1_T_F_2179333460	A/C	2	1574622	NC	NC	NC	NC	NC	NC	NC	CC	CC	CC	CC	CC	NN	CC	AA	CC	AA	AA	AA	AA	AA	CC	AA	AA	AA	AA	AA	CC	AA	AA	AA	AA	AA	AA	AA	AA	AA	AA	AA	AA	AA	AA	AA	AA	AA	AA
Gm02_1782296_G_A-1_T_F_2179333462	A/G	2	1782296	NC	NC	NC	NC	NC	NC	NC	AA	AA	AA	AA	AA	AA	AA	GG	AA	GG	GG	GG	GG	GG	GG	GG	GG	GG	GG	GG	AA	GG	GG	GG	GG	GG	GG	GG	GG	GG	GG	GG	AA	GG	AA	GG	GG	AA	GG
Gm02_1830094_T_C-1_T_R_2179333465	A/G	2	1830094	NC	NC	NC	NC	NC	NC	NC	GG	GG	GG	GG	GG	GG	GG	AA	GG	AA	AA	AA	AA	AA	GG	AA	AA	AA	AA	AA	GG	AA	AA	AA	AA	AA	GG	NN	AA	AA	GG	AA	GG	AA	GG	GG	AA	GG	AA
Gm02_1878469_A_G-1_B_R_2179333467	T/C	2	1878469	NC	NC	NC	NC	NC	NC	NC	CC	CC	CC	CC	CC	CC	CC	TT	CC	TT	TT	TT	TT	TT	CC	TT	TT	TT	TT	TT	CC	TT	TT	TT	TT	TT	CC	TC	TT	TT	CC	TT	CC	TT	CC	CC	TT	CC	TT
Gm02_2061467_T_C-1_B_F_2179333470	T/C	2	2061467	NC	NC	NC	NC	NC	NC	NC	TT	TT	TT	TT	TT	TT	TT	TT	TT	TT	TT	TT	TT	TT	CC	TT	TT	TT	TT	TT	TT	TT	TT	TT	TT	TT	CC	NN	TT	TT	TT	TT	TT	TT	TT	TT	TT	TT	TT
Gm02_2158660_G_A-1_T_F_2179333472	A/G	2	2158660	NC	NC	NC	NC	NC	NC	NC	GG	GG	GG	GG	GG	GG	GG	GG	GG	GG	GG	GG	AA	AA	GG	AA	GG	AA	GG	GG	AA	GG	GG	GG	AA	AA	AA	AG	AA	GG	AA	GG	GG	GG	GG	GG	GG	GG	GG
Gm02_2246479_A_G-1_T_F_2179333474	A/G	2	2246479	NC	NC	NC	NC	NC	NC	NC	AA	AA	AA	AA	AA	AG	AA	AA	AA	AA	AA	AA	GG	GG	GG	GG	AA	GG	AA	AA	GG	GG	AA	GG	GG	GG	GG	AA	GG	AA	GG	AA	GG	GG	GG	AA	AA	AA	AA
Gm02_2320070_C_A-1_T_F_2179333476	A/C	2	2320070	NC	NC	NC	NC	NC	NC	NC	CC	CC	CC	CC	CC	CC	CC	CC	CC	CC	CC	CC	AA	AA	AA	AA	CC	AA	CC	CC	AA	AA	CC	AA	AA	AA	CC	NN	AA	AA	CC	CC	CC	AA	CC	CC	CC	CC	CC
Gm02_2391001_T_C-1_B_F_2179333478	T/C	2	2391001	NC	NC	NC	NC	NC	NC	NC	TT	TT	TT	TT	TT	TT	TT	TT	TT	TT	TT	TT	TT	TT	CC	TT	TT	TT	TT	TT	TT	TT	TT	TT	TT	TT	CC	TC	TT	CC	TT	TT	TT	TT	TT	TT	TT	TT	TT
Gm02_2467152_C_T-1_B_F_2179333480	T/C	2	2467152	NC	NC	NC	NC	NC	NC	NC	CC	CC	CC	CC	CC	TC	CC	CC	CC	CC	TT	TT	TT	TT	TT	TT	CC	TT	CC	TT	TT	TT	CC	TT	TT	TT	TT	NN	CC	TT	CC	TT	CC	TT	CC	CC	CC	CC	TT
Gm02_2629337_A_G-1_T_F_2179333482	A/G	2	2629337	NC	NC	NC	NC	NC	NC	NC	AA	AA	AA	AA	AA	AA	AA	AA	AA	AA	AA	AA	AA	AA	GG	AA	AA	AA	AA	AA	AA	AA	AA	AA	AA	AA	GG	NN	AA	AA	AA	AA	AA	AA	AA	AA	AA	AA	AA
Gm02_2736727_C_A-1_B_R_2179333485	T/G	2	2736727	NC	NC	NC	NC	NC	NC	NC	GG	GG	GG	GG	GG	GG	GG	TT	GG	GG	GG	GG	GG	GG	TT	GG	GG	GG	TT	GG	GG	GG	GG	GG	GG	GG	TT	NN	GG	GG	TT	GG	TT	GG	TT	GG	GG	GG	GG
Gm02_2834472_T_C-1_B_F_2179333486	T/C	2	2834472	NC	NC	NC	NC	NC	NC	NC	TT	TT	TT	TT	TT	TT	TT	TT	TT	TT	TT	TT	TT	TT	CC	TT	TT	TT	TT	TT	TT	TT	TT	TT	TT	TT	CC	NN	TT	CC	TT	TT	TT	TT	TT	TT	TT	TT	TT
Gm02_2885598_C_A-1_T_F_2179333488	A/C	2	2885598	NC	NC	NC	NC	NC	NC	NC	AA	AA	AA	AA	AA	AA	AA	AA	AA	CC	CC	CC	AA	CC	CC	AA	AA	AA	AA	CC	AA	AA	AA	AA	CC	CC	AA	AA	AA	CC	AA	CC	AA	AA	AA	AA	CC	CC	CC
Gm02_2920341_C_T-1_B_F_2179333490	T/C	2	2920341	NC	NC	NC	NC	NC	NC	NC	TT	TT	TT	TT	TT	TT	TT	TT	TT	CC	CC	CC	TT	CC	CC	TT	TT	TT	TT	CC	TT	TT	TT	TT	CC	CC	CC	TC	TT	CC	TT	CC	TT	TT	TT	TT	CC	CC	CC
Gm02_3091665_T_G-1_B_F_2179333492	T/G	2	3091665	NC	NC	NC	NC	NC	NC	NC	GG	GG	GG	GG	GG	GG	GG	GG	GG	TT	GG	GG	GG	GG	GG	GG	GG	GG	GG	TT	GG	GG	GG	GG	GG	GG	GG	GG	GG	GG	GG	TT	GG	GG	GG	GG	TT	GG	GG
Gm02_3316379_A_C-1_T_F_2179333496	A/C	2	3316379	NC	NC	NC	NC	NC	NC	NC	CC	CC	CC	CC	CC	CC	CC	CC	CC	AC	AC	AC	AC	AC	CC	AC	CC	CC	CC	AC	CC	AC	CC	AC	AC	AC	CC	CC	AC	CC	CC	AC	CC	AC	CC	CC	AC	AC	AC
Gm02_3364524_C_T-1_T_R_2179333499	A/G	2	3364524	NC	NC	NC	NC	NC	NC	NC	AA	AA	AA	AA	AA	AA	AA	AA	AA	GG	AA	AA	AA	GG	AA	AA	AA	AA	AA	GG	AA	AA	AA	AA	GG	GG	AA	AA	AA	AA	AA	GG	AA	AA	AA	AA	GG	AA	GG
Gm02_3429963_G_A-1_B_R_2179333501	T/C	2	3429963	NC	NC	NC	NC	NC	NC	NC	TT	TT	TT	TT	TT	TT	TT	TT	TT	CC	TT	TT	TT	TT	TT	TT	TT	TT	TT	CC	TT	TT	TT	TT	TT	TT	TT	TT	TT	TT	TT	CC	TT	TT	TT	TT	CC	TT	TT
Gm02_3559002_A_C-0_T_F_2177930016	A/C	2	3559002	NC	NC	NC	NC	NC	NC	NC	CC	CC	CC	CC	CC	CC	CC	CC	CC	AA	CC	CC	CC	AA	NN	CC	CC	CC	CC	AA	CC	CC	CC	CC	AA	AA	CC	CC	CC	CC	CC	AA	AA	AA	AA	AA	AA	CC	AA
Gm02_3565142_A_C-0_T_F_2177930018	A/C	2	3565142	NC	NC	NC	NC	NC	NC	NC	CC	CC	CC	CC	CC	CC	CC	CC	CC	AA	CC	CC	CC	AA	CC	CC	CC	CC	CC	AA	CC	CC	CC	CC	AA	AA	CC	CC	CC	CC	CC	AA	AA	AA	AA	AA	AA	CC	AA
Gm02_3572127_G_A-0_T_F_2177930022	A/G	2	3572127	NC	NC	NC	NC	NC	NC	NC	AA	AA	AA	AA	AA	AA	AA	AA	AA	GG	AA	AA	AA	GG	AA	AA	AA	AA	GG	GG	AA	AA	AA	AA	GG	GG	AA	AA	AA	AA	AA	GG	GG	GG	GG	GG	GG	AA	GG
Gm02_3576048_C_T-0_B_F_2177930024	T/C	2	3576048	NC	NC	NC	NC	NC	NC	NC	TT	TT	TT	TT	TT	TT	TT	TT	TT	CC	TT	TT	TT	CC	TT	TT	TT	TT	CC	CC	TT	TT	TT	TT	CC	CC	TT	TT	TT	TT	TT	CC	CC	CC	CC	CC	CC	TT	CC
Gm02_3579235_A_G-2_B_R_2111704831	T/C	2	3579235	NC	NC	NC	NC	NC	NC	NC	CC	CC	CC	CC	CC	CC	CC	CC	CC	TT	CC	CC	CC	TT	CC	CC	CC	CC	CC	TT	CC	CC	CC	CC	TT	TT	CC	CC	CC	CC	CC	TT	TT	TT	TT	TT	TT	CC	TT
Gm02_3594255_T_G-1_B_F_2179333502	T/G	2	3594255	NC	NC	NC	NC	NC	NC	NC	GG	GG	GG	GG	GG	GG	GG	GG	GG	TT	GG	GG	GG	TT	GG	GG	GG	GG	GG	TT	GG	GG	GG	GG	TT	TT	GG	NN	GG	GG	GG	TT	GG	TT	GG	TT	GG	GG	TT
Gm02_3602376_C_A-0_T_F_2177930028	A/C	2	3602376	NC	NC	NC	NC	NC	NC	NC	AA	AA	AA	AA	AA	NN	AA	AA	AA	CC	NN	NN	AA	CC	AA	AA	AA	NN	NN	CC	AA	AA	AA	NN	CC	CC	AA	NN	AA	NN	NN	CC	AA	CC	AA	CC	AA	AA	CC
Gm02_3614847_C_T-0_T_R_2177930031	A/G	2	3614847	NC	NC	NC	NC	NC	NC	NC	GG	GG	GG	GG	GG	AG	GG	AA	GG	GG	GG	GG	GG	GG	GG	GG	GG	AA	AA	GG	AA	GG	GG	GG	GG	GG	AA	AA	GG	AA	AA	GG	AA	GG	AA	GG	AA	GG	GG
Gm02_3623135_G_A-0_T_F_2177930032	A/G	2	3623135	NC	NC	NC	NC	NC	NC	NC	AA	AA	AA	AA	AA	NN	AA	GG	AA	GG	AA	AA	AA	GG	GG	AA	AA	GG	NN	GG	GG	AA	AA	AA	GG	GG	GG	AG	AA	GG	AA	GG	AA	GG	AA	GG	AA	AA	GG
Gm02_3628178_G_T-0_B_F_2177930034	T/G	2	3628178	NC	NC	NC	NC	NC	NC	NC	GG	GG	GG	GG	GG	GG	GG	GG	GG	GG	GG	GG	GG	GG	GG	GG	GG	GG	TT	GG	GG	GG	GG	GG	GG	GG	GG	GG	GG	GG	GG	GG	GG	GG	GG	GG	GG	GG	GG
Gm02_3644248_T_C-1_T_R_2179333505	A/G	2	3644248	NC	NC	NC	NC	NC	NC	NC	GG	GG	GG	GG	GG	GG	GG	GG	GG	AA	GG	GG	GG	AA	GG	GG	GG	GG	GG	AA	GG	GG	GG	GG	AA	AA	GG	GG	GG	GG	GG	AA	GG	AA	GG	AA	GG	GG	AA
Gm02_3655567_C_A-0_B_R_2177930037	T/G	2	3655567	NC	NC	NC	NC	NC	NC	NC	TT	TT	TT	TT	TT	TT	TT	TT	TT	TT	TT	TT	TT	TT	TT	TT	TT	TT	TT	TT	TT	TT	TT	TT	TT	TT	TT	TT	TT	TT	TT	TT	TT	TT	TT	TT	TT	TT	TT
Gm02_3667510_C_T-0_B_F_2177930038	T/C	2	3667510	NC	NC	NC	NC	NC	NC	NC	TT	TT	TT	TT	TT	TT	TT	TT	TT	CC	TT	TT	TT	CC	CC	TT	TT	TT	NN	CC	TT	TT	TT	TT	CC	CC	TT	TC	TT	TT	CC	CC	CC	CC	CC	CC	CC	TT	CC
Gm02_3774471_G_A-1_T_F_2179333506	A/G	2	3774471	NC	NC	NC	NC	NC	NC	NC	GG	GG	GG	GG	GG	NN	GG	AA	GG	GG	AA	AA	AA	GG	AA	AA	AA	AA	AA	AA	AA	AA	GG	AA	GG	GG	AA	AG	AA	AA	AA	AA	GG	GG	GG	GG	GG	AA	AA
Gm02_3835570_T_C-1_T_R_2179333509	A/G	2	3835570	NC	NC	NC	NC	NC	NC	NC	GG	GG	GG	GG	GG	GG	GG	GG	GG	AA	GG	GG	GG	AA	GG	GG	GG	GG	GG	GG	GG	GG	GG	GG	AA	AA	GG	GG	GG	GG	AA	GG	AA	AA	AA	AA	AA	GG	AA
Gm02_3860736_G_A-1_T_F_2179333510	A/G	2	3860736	NC	NC	NC	NC	NC	NC	NC	GG	GG	GG	GG	GG	GG	GG	GG	GG	GG	AA	AA	AA	AA	GG	AA	AA	GG	GG	GG	GG	GG	GG	GG	AA	AA	GG	NN	AA	AA	AA	GG	AA	AA	AA	AA	AA	AA	AA
Gm02_3906107_A_G-1_B_R_2179333513	T/C	2	3906107	NC	NC	NC	NC	NC	NC	NC	TT	TT	TT	TT	TT	TT	TT	TT	TT	TT	CC	CC	CC	CC	TT	CC	CC	TT	TT	TT	TT	TT	TT	TT	CC	CC	TT	NN	CC	CC	CC	TT	CC	CC	CC	CC	CC	CC	CC
Gm02_3954305_C_T-1_B_F_2179333514	T/C	2	3954305	NC	NC	NC	NC	NC	NC	NC	TT	TT	TT	TT	TT	TT	TT	TT	TT	CC	TT	TT	TT	CC	CC	TT	TT	TT	CC	TT	TT	CC	TT	CC	CC	CC	TT	TT	TT	TT	TT	TT	CC	CC	CC	CC	CC	TT	CC
Gm02_4019916_A_G-1_B_R_2179333517	T/C	2	4019916	NC	NC	NC	NC	NC	NC	NC	TT	TT	TT	TT	TT	TC	TT	CC	TT	TT	CC	CC	CC	CC	TT	CC	CC	CC	CC	CC	CC	CC	TT	CC	CC	CC	CC	CC	TT	TT	CC	CC	CC	CC	CC	CC	CC	CC	TT
Gm02_4206514_A_G-1_B_R_2179333523	T/C	2	4206514	NC	NC	NC	NC	NC	NC	NC	TT	TT	TT	TT	TT	TT	TT	TT	TT	TT	TT	TT	TT	CC	TT	TT	TT	TT	CC	TT	TT	CC	TT	CC	CC	CC	CC	TT	TT	TT	CC	TT	TT	CC	CC	CC	CC	TT	CC
Gm02_4283009_G_A-1_B_R_2179333525	T/C	2	4283009	NC	NC	NC	NC	NC	NC	NC	CC	CC	CC	CC	CC	TC	CC	TT	CC	CC	TT	TT	TT	CC	CC	TT	TT	TT	CC	CC	TT	CC	CC	CC	CC	CC	CC	TT	CC	CC	CC	CC	CC	CC	CC	CC	CC	TT	CC
Gm02_4319761_C_T-1_B_F_2179333526	T/C	2	4319761	NC	NC	NC	NC	NC	NC	NC	TT	TT	TT	TT	TT	TT	TT	TT	TT	CC	TT	TT	TT	CC	CC	TT	TT	TT	CC	CC	TT	CC	TT	CC	CC	CC	CC	TT	TT	TT	CC	CC	TT	CC	CC	CC	CC	TT	CC
Gm02_4430768_C_T-1_B_F_2179333528	T/C	2	4430768	NC	NC	NC	NC	NC	NC	NC	CC	CC	CC	CC	CC	CC	CC	CC	CC	CC	CC	CC	CC	TT	CC	CC	CC	CC	CC	TT	CC	CC	CC	CC	TT	TT	TT	TC	CC	CC	TT	TT	CC	TT	TT	TT	TT	CC	TT
Gm02_4439399_T_C-1_T_R_2179333531	A/G	2	4439399	NC	NC	NC	NC	NC	NC	NC	AA	AA	AA	AA	AA	AG	AA	GG	AA	AA	GG	GG	GG	AA	AA	GG	GG	GG	GG	AA	GG	GG	AA	GG	AA	AA	AA	GG	AA	GG	AA	AA	AA	AA	AA	AA	AA	AA	AA
Gm02_4487187_A_C-1_B_R_2179333533	T/G	2	4487187	NC	NC	NC	NC	NC	NC	NC	TT	TT	TT	TT	TT	TT	TT	TT	TT	TT	TT	TT	TT	GG	TT	TT	TT	TT	TT	GG	TT	TT	TT	TT	GG	GG	GG	NN	TT	TT	GG	GG	TT	GG	GG	GG	TT	TT	GG
Gm02_4618881_T_C-1_B_F_2179333534	T/C	2	4618881	NC	NC	NC	NC	NC	NC	NC	CC	CC	CC	CC	CC	NN	CC	CC	CC	TT	TT	TT	TT	CC	CC	TT	TT	TT	CC	TT	TT	CC	CC	CC	CC	CC	TT	TT	CC	TT	CC	TT	CC	TT	CC	CC	CC	CC	TT
Gm02_4688093_C_A-1_B_R_2179333537	T/G	2	4688093	NC	NC	NC	NC	NC	NC	NC	TT	TT	TT	TT	TT	TT	TT	GG	TT	GG	GG	GG	GG	TT	TT	GG	GG	TT	GG	TT	TT	GG	TT	GG	TT	TT	TT	TT	TT	TT	TT	TT	TT	TT	TT	TT	GG	TT	TT
Gm02_4785649_G_T-1_B_F_2179333538	T/G	2	4785649	NC	NC	NC	NC	NC	NC	NC	TT	TT	TT	TT	TT	TT	TT	TT	TT	GG	TT	TT	TT	TT	TT	TT	TT	TT	TT	TT	TT	TT	TT	TT	TT	TT	GG	TT	TT	TT	TT	TT	TT	TT	TT	TT	TT	TT	GG
Gm02_4909353_C_T-1_B_F_2179333542	T/C	2	4909353	NC	NC	NC	NC	NC	NC	NC	TT	TT	TT	TT	TT	NN	TT	CC	TT	CC	CC	CC	CC	TT	TT	CC	CC	CC	CC	CC	CC	CC	TT	CC	TT	TT	TT	CC	TT	CC	TT	CC	TT	CC	TT	TT	CC	TT	TT
Gm02_4957187_A_G-1_B_R_2179333545	T/C	2	4957187	NC	NC	NC	NC	NC	NC	NC	CC	CC	CC	CC	CC	CC	CC	CC	CC	TT	CC	CC	CC	CC	CC	CC	CC	CC	CC	TT	CC	CC	CC	CC	CC	CC	CC	CC	CC	CC	CC	TT	CC	CC	CC	CC	CC	CC	CC
Gm02_5107836_C_A-1_B_R_2179333547	T/G	2	5107836	NC	NC	NC	NC	NC	NC	NC	TT	TT	TT	TT	TT	NN	TT	TT	TT	GG	TT	TT	TT	TT	TT	TT	TT	GG	TT	TT	GG	TT	TT	TT	TT	TT	TT	TT	TT	GG	TT	TT	TT	GG	TT	TT	TT	TT	TT
Gm02_5155733_T_G-1_B_F_2179333548	T/G	2	5155733	NC	NC	NC	NC	NC	NC	NC	GG	GG	GG	GG	GG	NN	GG	TT	GG	TT	TT	TT	TT	GG	GG	TT	TT	TT	GG	GG	TT	GG	GG	GG	GG	GG	GG	NN	GG	TT	GG	GG	GG	TT	GG	GG	TT	GG	TT
Gm02_5202276_T_C-1_T_R_2179333551	A/G	2	5202276	NC	NC	NC	NC	NC	NC	NC	AA	AA	AA	AA	AA	NN	AA	GG	AA	AA	GG	GG	GG	AA	AA	GG	GG	AA	AA	GG	GG	AA	AA	AA	AA	AA	GG	NN	AA	GG	AA	GG	AA	GG	AA	AA	GG	AA	GG
Gm02_5343214_T_C-1_T_R_2179333553	A/G	2	5343214	NC	NC	NC	NC	NC	NC	NC	GG	GG	GG	GG	GG	GG	GG	AA	GG	AA	GG	GG	GG	AA	GG	GG	GG	GG	GG	AA	GG	GG	GG	GG	AA	AA	AA	GG	GG	GG	GG	AA	AA	GG	AA	GG	GG	GG	AA
Gm02_5380722_C_T-1_T_R_2179333555	A/G	2	5380722	NC	NC	NC	NC	NC	NC	NC	GG	GG	GG	GG	GG	GG	GG	AA	GG	GG	GG	AA	AA	GG	GG	AA	AA	GG	GG	AA	GG	GG	GG	GG	GG	GG	AA	AG	GG	GG	GG	AA	AA	GG	GG	GG	GG	GG	AA
Gm02_5456974_A_G-1_B_R_2179333557	T/C	2	5456974	NC	NC	NC	NC	NC	NC	NC	CC	CC	CC	CC	CC	NN	CC	TT	CC	TT	CC	CC	CC	TT	CC	CC	CC	CC	TT	CC	TT	TT	CC	TT	TT	TT	CC	CC	TT	CC	CC	CC	TT	TT	TT	CC	TT	CC	TT
Gm02_5595797_G_A-1_B_R_2179333559	T/C	2	5595797	NC	NC	NC	NC	NC	NC	NC	TT	TT	TT	TT	TT	NN	TT	CC	TT	CC	TT	TT	TT	CC	CC	TT	TT	TT	CC	TT	CC	CC	TT	CC	CC	CC	TT	TT	CC	TT	TT	TT	CC	CC	CC	TT	TT	CC	CC
Gm02_5640246_C_A-1_B_R_2179333561	T/G	2	5640246	NC	NC	NC	NC	NC	NC	NC	TT	TT	TT	TT	TT	NN	TT	TT	TT	GG	TT	TT	TT	GG	GG	TT	TT	TT	TT	TT	GG	TT	TT	TT	GG	GG	TT	TT	TT	TT	TT	TT	TT	GG	GG	TT	TT	GG	TT
Gm02_5809648_C_T-1_B_F_2179333562	T/C	2	5809648	NC	NC	NC	NC	NC	NC	NC	TT	TT	TT	TT	TT	TT	TT	CC	TT	CC	TT	TT	CC	CC	CC	CC	CC	CC	CC	TT	TT	CC	TT	CC	CC	CC	TT	NN	CC	TT	TT	TT	CC	TT	CC	TT	TT	CC	CC
Gm02_5853742_A_C-1_B_R_2179333565	T/G	2	5853742	NC	NC	NC	NC	NC	NC	NC	TT	TT	TT	TT	TT	NN	TT	GG	TT	TT	TT	TT	TT	GG	GG	TT	TT	TT	GG	TT	TT	GG	TT	GG	GG	GG	TT	TT	GG	GG	TT	TT	GG	TT	GG	TT	TT	GG	GG
Gm02_5929459_C_T-1_B_F_2179333566	T/C	2	5929459	NC	NC	NC	NC	NC	NC	NC	CC	CC	CC	CC	CC	NN	CC	CC	CC	CC	CC	CC	TT	TT	TT	TT	TT	TT	CC	CC	TT	CC	TT	CC	TT	TT	CC	TC	CC	TT	CC	CC	CC	TT	CC	CC	TT	TT	TT
Gm02_5987005_C_T-1_B_F_2179333568	T/C	2	5987005	NC	NC	NC	NC	NC	NC	NC	CC	CC	CC	CC	CC	NN	CC	TT	CC	CC	CC	CC	TT	TT	TT	CC	TT	CC	TT	CC	TT	TT	TT	TT	TT	TT	CC	NN	TT	CC	CC	CC	TT	TT	TT	CC	TT	TT	TT
Gm02_6125494_A_G-1_B_R_2179333571	T/C	2	6125494	NC	NC	NC	NC	NC	NC	NC	TT	TT	TT	TT	TT	TC	TT	TT	TT	TT	TT	TT	TT	TT	TT	TT	TT	TT	TT	TT	CC	TT	TT	TT	TT	TT	TT	TT	TT	CC	TT	TT	TT	CC	TT	TT	CC	TT	TT
Gm02_6180795_T_G-1_B_F_2179333572	T/G	2	6180795	NC	NC	NC	NC	NC	NC	NC	TT	TT	TT	TT	TT	TT	TT	GG	TT	TT	TT	TT	GG	GG	GG	TT	TT	TT	GG	GG	GG	GG	GG	GG	GG	GG	GG	GG	GG	TT	GG	GG	GG	GG	GG	GG	GG	TT	GG
Gm02_6225129_T_G-1_B_F_2179333574	T/G	2	6225129	NC	NC	NC	NC	NC	NC	NC	TT	TT	TT	TT	TT	TT	TT	GG	TT	TT	TT	TT	TT	GG	GG	GG	TT	GG	GG	GG	TT	GG	TT	GG	GG	GG	GG	NN	GG	TT	GG	GG	GG	TT	GG	GG	TT	TT	GG
Gm02_6340233_C_A-1_T_F_2179333576	A/C	2	6340233	NC	NC	NC	NC	NC	NC	NC	CC	CC	CC	CC	CC	NN	CC	CC	CC	CC	CC	CC	AA	AA	AA	CC	CC	CC	CC	CC	AA	CC	AA	CC	AA	AA	CC	AC	CC	AA	CC	CC	CC	AA	AA	CC	AA	CC	CC
Gm02_6418567_A_G-1_T_F_2179333578	A/G	2	6418567	NC	NC	NC	NC	NC	NC	NC	AA	AA	AA	AA	AA	AG	AA	GG	AA	AA	AA	AA	GG	AA	AA	GG	AA	GG	GG	GG	GG	GG	GG	GG	AA	AA	GG	AG	GG	GG	AA	GG	GG	GG	AA	GG	GG	AA	GG
Gm02_6503793_A_G-1_T_F_2179333580	A/G	2	6503793	NC	NC	NC	NC	NC	NC	NC	GG	GG	GG	GG	GG	AG	GG	GG	GG	AA	GG	GG	AA	GG	GG	GG	GG	GG	GG	GG	AA	GG	AA	GG	GG	GG	GG	AG	GG	AA	GG	GG	GG	AA	GG	GG	GG	GG	GG
Gm02_6596937_T_G-1_B_F_2179333582	T/G	2	6596937	NC	NC	NC	NC	NC	NC	NC	TT	TT	TT	TT	TT	TG	TT	TT	TT	TT	TT	TT	TT	TT	TT	TT	TT	TT	TT	TT	TT	TT	TT	TT	TT	TT	TT	TT	TT	GG	TT	TT	TT	TT	TT	TT	TT	TT	TT
Gm02_6676083_A_C-1_T_F_2179333584	A/C	2	6676083	NC	NC	NC	NC	NC	NC	NC	AA	AA	AA	AA	AA	AA	AA	AA	AA	AA	AA	AA	AA	AA	AA	AA	AA	AA	AA	AA	AA	AA	AA	AA	AA	AA	AA	AA	AA	AA	AA	AA	AA	AA	AA	AA	AA	AA	AA
Gm02_6734421_T_C-1_B_F_2179333586	T/C	2	6734421	NC	NC	NC	NC	NC	NC	NC	TT	TT	TT	TT	TT	TT	TT	CC	TT	TT	TT	TT	TT	TT	TT	TT	TT	TT	TT	CC	TT	TT	TT	TT	TT	TT	CC	TC	TT	TT	CC	TT	CC	TT	TT	CC	TT	TT	TT
Gm02_6821311_A_C-1_B_R_2179333589	T/G	2	6821311	NC	NC	NC	NC	NC	NC	NC	TT	TT	TT	TT	TT	TG	TT	GG	TT	TT	TT	TT	GG	GG	GG	GG	TT	GG	TT	GG	GG	TT	GG	TT	GG	GG	GG	GG	TT	GG	GG	TT	GG	GG	TT	GG	GG	TT	GG
Gm02_6889619_C_T-1_T_R_2179333591	A/G	2	6889619	NC	NC	NC	NC	NC	NC	NC	GG	GG	GG	GG	GG	NN	GG	GG	GG	GG	GG	GG	AG	GG	GG	GG	GG	GG	GG	GG	AG	GG	AG	GG	GG	GG	GG	AG	GG	AG	GG	GG	GG	AG	GG	GG	GG	GG	GG
Gm02_6971683_T_C-1_B_F_2179333592	T/C	2	6971683	NC	NC	NC	NC	NC	NC	NC	CC	CC	CC	CC	CC	CC	CC	TT	CC	TT	CC	CC	CC	CC	CC	CC	CC	CC	CC	CC	CC	CC	CC	CC	CC	CC	CC	TC	CC	TT	TT	CC	TT	CC	TT	CC	CC	CC	CC
Gm02_7039787_G_T-1_B_F_2179333594	T/G	2	7039787	NC	NC	NC	NC	NC	NC	NC	GG	GG	GG	GG	GG	GG	GG	TT	GG	GG	GG	GG	TT	GG	GG	TT	GG	TT	GG	TT	TT	GG	GG	GG	GG	GG	TT	TG	GG	TT	GG	GG	TT	TT	GG	GG	GG	GG	TT
Gm02_7135561_T_C-1_B_F_2179333596	T/C	2	7135561	NC	NC	NC	NC	NC	NC	NC	TT	TT	TT	TT	TT	TT	TT	CC	TT	TT	TT	TT	CC	TT	TT	CC	TT	CC	TT	CC	CC	TT	TT	TT	TT	TT	CC	CC	TT	CC	CC	TT	CC	CC	TT	TT	TT	TT	TT
Gm02_7219124_A_G-1_B_R_2179333599	T/C	2	7219124	NC	NC	NC	NC	NC	NC	NC	TT	TT	TT	TT	TT	TT	TT	TT	TT	TT	TT	TT	TT	CC	CC	TT	TT	TT	TT	CC	TT	TT	TT	TT	CC	CC	CC	TC	TT	TT	TT	TT	TT	TT	TT	TT	TT	TT	TT
Gm02_7267240_T_G-1_B_F_2179333600	T/G	2	7267240	NC	NC	NC	NC	NC	NC	NC	GG	GG	GG	GG	GG	GG	GG	TT	GG	TT	GG	GG	TT	GG	GG	TT	GG	TT	GG	TT	TT	GG	GG	GG	GG	GG	TT	NN	GG	TT	TT	GG	TT	TT	GG	TT	TT	GG	TT
Gm02_7333018_A_G-1_B_R_2179333603	T/C	2	7333018	NC	NC	NC	NC	NC	NC	NC	TT	TT	TT	TT	TT	TT	TT	CC	TT	TT	TT	TT	CC	TT	TT	TT	TT	TT	TT	CC	CC	TT	TT	TT	TT	TT	CC	TC	TT	TT	TT	TT	CC	CC	TT	TT	TT	TT	TT
Gm02_7435044_T_C-1_B_F_2179333604	T/C	2	7435044	NC	NC	NC	NC	NC	NC	NC	TT	TT	TT	TT	TT	TT	TT	CC	TT	TT	TT	TT	CC	CC	CC	TT	TT	TT	TT	CC	CC	CC	TT	CC	CC	CC	CC	TT	TT	CC	TT	TT	CC	CC	TT	TT	TT	TT	CC
Gm02_7517197_T_G-1_B_F_2179333606	T/G	2	7517197	NC	NC	NC	NC	NC	NC	NC	GG	GG	GG	GG	GG	TG	GG	TT	GG	TT	GG	GG	TT	TT	GG	TT	GG	TT	GG	TT	TT	GG	GG	GG	TT	TT	TT	TG	GG	GG	TT	GG	TT	GG	TT	TT	TT	TT	TT
Gm02_7590666_T_G-1_B_F_2179333608	T/G	2	7590666	NC	NC	NC	NC	NC	NC	NC	GG	GG	GG	GG	GG	TG	GG	TT	GG	TT	GG	GG	TT	TT	GG	TT	GG	TT	GG	TT	TT	GG	GG	GG	TT	TT	TT	GG	GG	GG	GG	GG	TT	GG	TT	TT	TT	TT	TT
Gm02_7641044_T_C-1_T_R_2179333611	A/G	2	7641044	NC	NC	NC	NC	NC	NC	NC	AA	AA	AA	AA	AA	AA	AA	AA	AA	AA	AA	AA	AA	AA	AA	AA	AA	AA	AA	AA	AA	AA	AA	AA	AA	AA	AA	AA	AA	GG	GG	AA	AA	GG	AA	AA	AA	AA	AA
Gm02_7721197_G_A-1_T_F_2179333612	A/G	2	7721197	NC	NC	NC	NC	NC	NC	NC	AA	AA	AA	AA	AA	AG	AA	GG	AA	GG	AA	GG	GG	GG	GG	GG	AA	GG	AA	GG	GG	AA	AA	AA	GG	GG	GG	GG	AA	AA	GG	AA	GG	GG	GG	GG	GG	GG	GG
Gm02_7790424_A_G-1_B_R_2179333615	T/C	2	7790424	NC	NC	NC	NC	NC	NC	NC	CC	CC	CC	CC	CC	CC	CC	TT	CC	TT	CC	TT	TT	TT	TT	TT	CC	TT	CC	TT	TT	CC	CC	CC	TT	TT	TT	TT	CC	CC	TT	CC	TT	CC	TT	TT	TT	TT	TT
Gm02_7987834_A_G-1_T_F_2179333616	A/G	2	7987834	NC	NC	NC	NC	NC	NC	NC	AA	AA	AA	AA	AA	NN	AA	GG	AA	AA	AA	GG	GG	AA	GG	AA	AA	AA	AA	GG	GG	AA	AA	AA	AA	AA	GG	NN	GG	AA	GG	AA	GG	GG	GG	GG	GG	GG	GG
Gm02_8081081_T_C-1_B_F_2179333618	T/C	2	8081081	NC	NC	NC	NC	NC	NC	NC	CC	CC	CC	CC	CC	CC	CC	CC	CC	TT	CC	CC	CC	TT	CC	TT	CC	TT	CC	CC	CC	TT	CC	TT	TT	TT	CC	TT	CC	CC	TT	TT	CC	CC	CC	CC	TT	CC	CC
Gm02_8132109_G_A-1_T_F_2179333620	A/G	2	8132109	NC	NC	NC	NC	NC	NC	NC	AA	AA	AA	AA	AA	AG	AA	GG	AA	GG	AA	GG	GG	GG	GG	GG	AA	GG	AA	GG	GG	GG	AA	GG	GG	GG	GG	AG	GG	GG	AA	GG	GG	GG	AA	GG	AA	GG	GG
Gm02_8170643_T_C-1_B_F_2179333622	T/C	2	8170643	NC	NC	NC	NC	NC	NC	NC	CC	CC	CC	CC	CC	CC	CC	TT	CC	TT	CC	TT	TT	TT	TT	TT	CC	TT	CC	TT	TT	TT	CC	TT	TT	TT	TT	NN	TT	TT	CC	TT	TT	TT	CC	TT	CC	TT	TT
Gm02_8273157_G_A-1_B_R_2179333625	T/C	2	8273157	NC	NC	NC	NC	NC	NC	NC	TT	TT	TT	TT	TT	TT	TT	TT	TT	CC	TT	TT	TT	CC	TT	CC	TT	CC	TT	TT	TT	CC	TT	CC	CC	CC	TT	TC	TT	CC	TT	CC	TT	TT	CC	TT	TT	TT	TT
Gm02_8341731_C_T-1_B_F_2179333626	T/C	2	8341731	NC	NC	NC	NC	NC	NC	NC	TT	TT	TT	TT	TT	TT	TT	TT	TT	CC	TT	TT	TT	CC	TT	CC	TT	CC	TT	TT	TT	CC	TT	CC	CC	CC	TT	TC	TT	CC	TT	CC	TT	TT	CC	TT	TT	TT	TT
Gm02_8398517_G_A-1_T_F_2179333628	A/G	2	8398517	NC	NC	NC	NC	NC	NC	NC	GG	GG	GG	GG	GG	GG	GG	GG	GG	GG	GG	GG	GG	GG	GG	GG	GG	GG	GG	GG	GG	GG	GG	GG	GG	GG	GG	GG	GG	AA	GG	AA	GG	GG	GG	GG	GG	GG	GG
Gm02_8455103_A_G-1_T_F_2179333630	A/G	2	8455103	NC	NC	NC	NC	NC	NC	NC	AA	AA	AA	AA	AA	NN	AA	GG	AA	AA	AA	GG	AA	AA	GG	AA	AA	AA	AA	GG	GG	AA	AA	AA	AA	AA	GG	AA	GG	AA	AA	AA	GG	GG	AA	GG	AA	GG	GG
Gm02_8521511_C_A-1_T_F_2179333632	A/C	2	8521511	NC	NC	NC	NC	NC	NC	NC	CC	CC	CC	CC	CC	NN	CC	AA	CC	CC	CC	AA	CC	CC	AA	CC	CC	CC	CC	AA	AA	CC	CC	CC	CC	CC	AA	CC	AA	CC	CC	AA	AA	AA	CC	AA	CC	AA	AA
Gm02_8641830_T_C-1_T_R_2179333635	A/G	2	8641830	NC	NC	NC	NC	NC	NC	NC	GG	GG	GG	GG	GG	AG	GG	AA	GG	AA	GG	AA	AA	AA	AA	AA	GG	AA	GG	AA	AA	AA	GG	AA	AA	AA	AA	AA	AA	NN	AA	AA	AA	AA	AA	AA	GG	AA	AA
Gm02_8730196_G_A-1_B_R_2179333637	T/C	2	8730196	NC	NC	NC	NC	NC	NC	NC	CC	CC	CC	CC	CC	NN	CC	TT	CC	CC	CC	TT	CC	CC	TT	CC	CC	CC	CC	TT	TT	CC	CC	CC	CC	CC	TT	CC	TT	TT	CC	CC	TT	TT	CC	TT	CC	TT	TT
Gm02_8807595_T_C-1_B_F_2179333638	T/C	2	8807595	NC	NC	NC	NC	NC	NC	NC	TT	TT	TT	TT	TT	NN	TT	CC	TT	TT	TT	CC	TT	TT	CC	TT	TT	TT	TT	CC	CC	TT	TT	TT	TT	TT	CC	NN	CC	CC	CC	TT	CC	CC	TT	CC	TT	CC	CC
Gm02_9025221_T_C-1_T_R_2179333641	A/G	2	9025221	NC	NC	NC	NC	NC	NC	NC	GG	GG	GG	GG	GG	GG	GG	GG	GG	AA	GG	GG	AA	AA	GG	AA	GG	AA	GG	GG	GG	AA	GG	AA	AA	AA	GG	GG	GG	GG	GG	AA	GG	GG	AA	GG	GG	GG	GG
Gm02_9039246_T_C-1_T_R_2179333643	A/G	2	9039246	NC	NC	NC	NC	NC	NC	NC	GG	GG	GG	GG	GG	GG	GG	AA	GG	AA	GG	AA	AA	AA	AA	AA	GG	AA	GG	AA	AA	AA	GG	AA	AA	AA	AA	NN	AA	AA	GG	AA	AA	GG	AA	AA	GG	AA	AA
Gm02_9177001_G_A-1_B_R_2179333645	T/C	2	9177001	NC	NC	NC	NC	NC	NC	NC	TT	TT	TT	TT	TT	TT	TT	TT	TT	CC	TT	TT	CC	CC	TT	CC	TT	CC	TT	TT	TT	CC	TT	CC	CC	CC	TT	TT	TT	TT	TT	CC	TT	TT	CC	TT	TT	TT	TT
Gm02_9289865_C_T-1_B_F_2179333646	T/C	2	9289865	NC	NC	NC	NC	NC	NC	NC	TT	TT	TT	TT	TT	TT	TT	TT	TT	CC	TT	TT	CC	CC	TT	CC	TT	CC	TT	TT	TT	CC	TT	CC	CC	CC	TT	TT	TT	TT	TT	CC	TT	TT	CC	TT	TT	TT	TT
Gm02_9370878_G_T-1_B_F_2179333650	T/G	2	9370878	NC	NC	NC	NC	NC	NC	NC	TT	TT	TT	TT	TT	TT	TT	TT	TT	GG	TT	TT	GG	GG	TT	GG	TT	GG	TT	TT	TT	GG	TT	GG	GG	GG	TT	TT	TT	TT	TT	GG	TT	TT	GG	TT	TT	TT	TT
Gm02_9446659_T_C-1_B_F_2179333652	T/C	2	9446659	NC	NC	NC	NC	NC	NC	NC	CC	CC	CC	CC	CC	CC	CC	TT	CC	TT	CC	CC	TT	TT	CC	TT	CC	TT	CC	TT	CC	TT	CC	TT	TT	TT	TT	CC	CC	CC	CC	TT	TT	CC	TT	CC	CC	CC	CC
Gm02_9592601_A_G-1_B_R_2179333657	T/C	2	9592601	NC	NC	NC	NC	NC	NC	NC	CC	CC	CC	CC	CC	CC	CC	TT	CC	TT	CC	CC	TT	TT	CC	TT	CC	TT	CC	CC	CC	TT	CC	TT	TT	TT	CC	CC	CC	CC	CC	TT	TT	CC	TT	CC	CC	CC	CC
Gm02_9670302_A_G-1_B_R_2179333659	T/C	2	9670302	NC	NC	NC	NC	NC	NC	NC	CC	CC	CC	CC	CC	CC	CC	CC	CC	TT	CC	CC	TT	TT	CC	TT	CC	TT	CC	CC	CC	TT	CC	TT	TT	TT	CC	CC	CC	CC	CC	TT	CC	CC	TT	CC	CC	CC	CC
Gm02_9795247_C_T-1_T_R_2179333661	A/G	2	9795247	NC	NC	NC	NC	NC	NC	NC	GG	GG	GG	GG	GG	AG	GG	AA	GG	GG	GG	AA	GG	GG	AA	GG	GG	GG	GG	AA	AA	GG	GG	GG	GG	GG	AA	AA	GG	AA	AA	GG	AA	AA	GG	AA	GG	AA	AA
Gm02_9873369_T_C-1_T_R_2179333663	A/G	2	9873369	NC	NC	NC	NC	NC	NC	NC	AA	AA	AA	AA	AA	AG	AA	GG	AA	AA	AA	GG	AA	AA	GG	AA	AA	AA	AA	GG	GG	AA	AA	AA	AA	AA	GG	NN	AA	GG	AA	AA	GG	GG	AA	GG	AA	GG	GG
Gm02_9990067_T_C-1_T_R_2179333667	A/G	2	9990067	NC	NC	NC	NC	NC	NC	NC	AA	AA	AA	AA	AA	AG	AA	GG	AA	AA	AA	GG	AA	AA	GG	AA	AA	AA	AA	GG	GG	GG	AA	GG	AA	AA	GG	AA	AA	GG	AA	GG	GG	AA	AA	GG	GG	AA	GG
Gm02_10074856_T_C-1_T_R_2179333669	A/G	2	10074856	NC	NC	NC	NC	NC	NC	NC	AA	AA	AA	AA	AA	AA	AA	AA	AA	AA	AA	GG	AA	AA	GG	AA	AA	AA	AA	GG	GG	GG	AA	GG	AA	AA	GG	AA	AA	GG	GG	GG	AA	AA	AA	GG	GG	AA	AA
Gm02_10140292_A_G-1_B_R_2179333671	T/C	2	10140292	NC	NC	NC	NC	NC	NC	NC	TT	TT	TT	TT	TT	TC	TT	CC	TT	TT	TT	CC	TT	TT	CC	TT	TT	TT	TT	CC	CC	TT	TT	TT	TT	TT	CC	TC	TT	CC	CC	CC	CC	TT	TT	CC	TT	TT	CC
Gm02_10200610_C_T-1_B_F_2179333672	T/C	2	10200610	NC	NC	NC	NC	NC	NC	NC	CC	CC	CC	CC	CC	CC	CC	TT	CC	CC	CC	TT	CC	CC	TT	CC	CC	CC	CC	CC	CC	TT	CC	TT	CC	CC	CC	CC	CC	TT	TT	TT	TT	TT	CC	TT	TT	CC	TT
Gm02_10241719_A_G-1_T_F_2179333674	A/G	2	10241719	NC	NC	NC	NC	NC	NC	NC	AG	AG	AG	AG	AG	NN	AG	AG	AG	AG	AG	GG	AG	AG	GG	AG	AG	AG	AG	AG	GG	GG	AG	GG	AG	AG	AG	GG	AG	AG	GG	AG	AG	GG	AG	AG	AG	AG	AG
Gm02_10302121_G_A-1_B_R_2179333677	T/C	2	10302121	NC	NC	NC	NC	NC	NC	NC	CC	CC	CC	CC	CC	CC	CC	CC	CC	CC	CC	TT	CC	CC	TT	CC	CC	CC	CC	CC	TT	CC	CC	CC	CC	CC	CC	NN	CC	TT	CC	CC	CC	CC	CC	CC	CC	CC	CC
Gm02_10373210_C_T-1_T_R_2179333679	A/G	2	10373210	NC	NC	NC	NC	NC	NC	NC	GG	GG	GG	GG	GG	GG	GG	AA	GG	GG	GG	GG	GG	GG	GG	GG	GG	GG	GG	AA	GG	AA	GG	AA	GG	GG	AA	AG	GG	GG	GG	AA	AA	AA	GG	AA	GG	GG	AA
Gm02_10536842_A_G-1_B_R_2179333681	T/C	2	10536842	NC	NC	NC	NC	NC	NC	NC	TT	TT	TT	TT	TT	TT	TT	TT	TT	TT	TT	TT	TT	TT	TT	TT	TT	TT	TT	TT	CC	TT	TT	TT	TT	TT	TT	TT	TT	CC	CC	TT	TT	CC	TT	TT	TT	TT	TT
Gm02_10709966_C_T-1_B_F_2179333682	T/C	2	10709966	NC	NC	NC	NC	NC	NC	NC	CC	CC	CC	CC	CC	TC	CC	CC	CC	CC	CC	CC	CC	CC	CC	CC	CC	CC	CC	TT	TT	TT	CC	TT	CC	CC	TT	TT	CC	TT	TT	TT	CC	TT	CC	TT	CC	CC	TT
Gm02_10810984_G_A-1_T_F_2179333684	A/G	2	10810984	NC	NC	NC	NC	NC	NC	NC	GG	GG	GG	GG	GG	AG	GG	GG	GG	GG	GG	GG	GG	GG	GG	GG	GG	GG	GG	GG	AA	AA	GG	AA	GG	GG	GG	AA	GG	GG	AA	AA	GG	AA	GG	AA	GG	GG	GG
Gm02_10843145_C_T-1_B_F_2179333686	T/C	2	10843145	NC	NC	NC	NC	NC	NC	NC	CC	CC	CC	CC	CC	TC	CC	CC	CC	CC	CC	CC	CC	CC	CC	CC	CC	CC	CC	CC	TT	CC	CC	CC	CC	CC	CC	CC	CC	CC	TT	CC	CC	TT	CC	CC	CC	CC	CC
Gm02_10954777_T_C-1_T_R_2179333689	A/G	2	10954777	NC	NC	NC	NC	NC	NC	NC	AA	AA	AA	AA	AA	NN	AA	AA	AA	AA	AA	AA	AA	AA	AA	AA	AA	AA	AA	GG	GG	GG	AA	GG	AA	AA	GG	NN	AA	GG	GG	GG	AA	GG	AA	GG	AA	AA	AA
Gm02_11042236_G_A-1_B_R_2179333691	T/C	2	11042236	NC	NC	NC	NC	NC	NC	NC	CC	CC	CC	CC	CC	CC	CC	CC	CC	CC	CC	CC	CC	CC	CC	CC	CC	CC	CC	TT	TT	TT	CC	TT	CC	CC	TT	NN	CC	CC	TT	TT	CC	TT	CC	TT	CC	CC	CC
Gm02_11180500_A_C-1_B_R_2179333693	T/G	2	11180500	NC	NC	NC	NC	NC	NC	NC	TT	TT	TT	TT	TT	TG	TT	TT	TT	TT	TT	TT	TT	TT	TT	TT	TT	TT	TT	GG	GG	GG	TT	GG	TT	TT	GG	TG	TT	GG	GG	GG	TT	GG	TT	GG	TT	TT	TT
Gm02_11257077_A_G-1_B_R_2179333695	T/C	2	11257077	NC	NC	NC	NC	NC	NC	NC	TT	TT	TT	TT	TT	NN	TT	TT	TT	TT	TT	TT	TT	TT	TT	TT	TT	TT	TT	CC	CC	TT	TT	TT	TT	TT	CC	NN	TT	CC	TT	CC	TT	TT	TT	CC	TT	TT	TT
Gm02_11494870_T_C-1_B_F_2179333700	T/C	2	11494870	NC	NC	NC	NC	NC	NC	NC	CC	CC	CC	CC	CC	TC	CC	CC	CC	CC	CC	CC	TT	TT	CC	TT	CC	TT	CC	CC	CC	TT	CC	TT	TT	TT	CC	TT	CC	TT	CC	CC	CC	CC	CC	CC	CC	CC	CC
Gm02_11540598_C_T-1_B_F_2179333702	T/C	2	11540598	NC	NC	NC	NC	NC	NC	NC	TT	TT	TT	TT	TT	TC	TT	TT	TT	CC	TT	TT	CC	CC	TT	CC	TT	CC	TT	CC	CC	CC	TT	CC	CC	CC	CC	CC	TT	CC	TT	CC	TT	TT	TT	CC	TT	TT	CC
Gm02_11628896_T_C-1_B_F_2179333704	T/C	2	11628896	NC	NC	NC	NC	NC	NC	NC	CC	CC	CC	CC	CC	CC	CC	CC	CC	TT	CC	CC	TT	TT	CC	TT	CC	TT	CC	TT	TT	TT	CC	TT	TT	TT	TT	TT	CC	TT	CC	CC	CC	CC	CC	CC	CC	CC	TT
Gm02_11638087_T_C-1_T_R_2179333707	A/G	2	11638087	NC	NC	NC	NC	NC	NC	NC	AA	AA	AA	AA	AA	AA	AA	AA	AA	AA	AA	AA	AA	AA	AA	AA	AA	AA	AA	GG	GG	AA	AA	AA	AA	AA	GG	NN	AA	GG	AA	AA	AA	AA	AA	AA	AA	AA	AA
Gm02_11870846_C_T-1_B_F_2179333708	T/C	2	11870846	NC	NC	NC	NC	NC	NC	NC	CC	CC	CC	CC	CC	CC	CC	CC	CC	CC	CC	CC	CC	CC	CC	CC	CC	CC	CC	TT	TT	CC	CC	CC	CC	CC	TT	TC	CC	TT	CC	TT	CC	CC	CC	CC	CC	CC	CC
Gm02_11998056_T_C-1_B_F_2179333710	T/C	2	11998056	NC	NC	NC	NC	NC	NC	NC	CC	CC	CC	CC	CC	CC	CC	CC	CC	CC	CC	CC	CC	CC	CC	CC	CC	CC	CC	TT	TT	CC	CC	CC	CC	CC	CC	CC	CC	TT	CC	TT	CC	CC	TT	CC	CC	CC	CC
Gm02_12078209_G_A-1_T_F_2179333712	A/G	2	12078209	NC	NC	NC	NC	NC	NC	NC	AA	AA	AA	AA	AA	AA	AA	AA	AA	GG	AA	AA	GG	GG	AA	AA	AA	GG	AA	AA	GG	GG	AA	GG	GG	GG	AA	AG	AA	AA	GG	AA	AA	AA	GG	AA	AA	AA	GG
Gm02_12168684_T_G-1_B_F_2179333714	T/G	2	12168684	NC	NC	NC	NC	NC	NC	NC	GG	GG	GG	GG	GG	GG	GG	GG	GG	TT	GG	GG	TT	TT	GG	GG	GG	TT	GG	TT	TT	TT	GG	TT	TT	TT	GG	TG	GG	TT	TT	GG	GG	GG	TT	GG	GG	GG	TT
Gm02_12244605_A_G-1_T_F_2179333716	A/G	2	12244605	NC	NC	NC	NC	NC	NC	NC	GG	GG	GG	GG	GG	GG	GG	GG	GG	AA	GG	GG	AA	AA	GG	GG	GG	AA	GG	GG	GG	AA	GG	AA	AA	AA	GG	AG	GG	GG	AA	GG	GG	GG	GG	GG	GG	GG	AA
Gm02_12303360_T_G-1_T_R_2179333719	A/C	2	12303360	NC	NC	NC	NC	NC	NC	NC	CC	CC	CC	CC	CC	CC	CC	CC	CC	CC	CC	CC	AA	AA	CC	CC	CC	AA	CC	CC	CC	AA	CC	AA	AA	AA	CC	NN	CC	CC	CC	CC	CC	CC	CC	CC	CC	CC	CC
Gm02_12682738_A_G-1_B_R_2179333721	T/C	2	12682738	NC	NC	NC	NC	NC	NC	NC	TT	TT	TT	TT	TT	TT	TT	TT	TT	TT	TT	TT	TT	TT	TT	TT	TT	TT	TT	CC	CC	TT	TT	TT	TT	TT	TT	TT	TT	CC	TT	TT	TT	TT	TT	TT	TT	TT	TT
Gm02_12736686_A_G-1_T_F_2179333722	A/G	2	12736686	NC	NC	NC	NC	NC	NC	NC	AA	AA	AA	AA	AA	AA	AA	AA	AA	AA	AA	AA	AA	AA	AA	AA	AA	AA	AA	AA	GG	AA	AA	AA	AA	AA	AA	AA	AA	GG	AA	AA	AA	AA	AA	AA	AA	AA	AA
Gm02_13117615_T_C-1_B_F_2179333724	T/C	2	13117615	NC	NC	NC	NC	NC	NC	NC	CC	CC	CC	CC	CC	CC	CC	CC	CC	TT	TT	TT	TT	CC	TT	CC	TT	CC	CC	CC	TT	TT	CC	TT	CC	CC	CC	TT	CC	CC	CC	CC	CC	CC	CC	TT	TT	TT	TT
Gm02_13476678_G_A-1_B_R_2179333727	T/C	2	13476678	NC	NC	NC	NC	NC	NC	NC	TT	TT	TT	TT	TT	TT	TT	TT	TT	CC	TT	TT	CC	TT	CC	TT	TT	TT	TT	CC	TT	CC	TT	CC	TT	TT	CC	CC	TT	CC	TT	CC	TT	TT	TT	CC	CC	CC	CC
Gm02_13663384_C_T-1_T_R_2179333731	A/G	2	13663384	NC	NC	NC	NC	NC	NC	NC	GG	GG	GG	GG	GG	GG	GG	GG	GG	GG	GG	GG	GG	GG	GG	GG	GG	GG	GG	AA	AA	GG	GG	GG	GG	GG	AA	GG	GG	AA	GG	GG	GG	GG	GG	GG	GG	GG	GG
Gm02_13737468_A_C-1_B_R_2179333733	T/G	2	13737468	NC	NC	NC	NC	NC	NC	NC	GG	GG	GG	GG	GG	GG	GG	TT	GG	GG	GG	TT	GG	GG	GG	TT	GG	TT	GG	GG	GG	TT	GG	TT	TT	TT	GG	TG	GG	GG	TT	TT	TT	GG	TT	GG	GG	GG	GG
Gm02_13963693_C_A-1_B_R_2179333735	T/G	2	13963693	NC	NC	NC	NC	NC	NC	NC	GG	GG	GG	GG	GG	GG	GG	TT	GG	GG	TT	TT	TT	GG	TT	TT	GG	TT	GG	TT	TT	GG	GG	GG	TT	TT	TT	GG	GG	TT	GG	TT	TT	GG	TT	GG	TT	TT	GG
Gm02_14022512_C_T-1_T_R_2179333737	A/G	2	14022512	NC	NC	NC	NC	NC	NC	NC	GG	GG	GG	GG	GG	GG	GG	AA	GG	GG	AA	AA	AA	GG	AA	GG	GG	GG	GG	AA	AA	GG	GG	GG	GG	GG	AA	GG	GG	AA	GG	AA	AA	GG	AA	GG	AA	AA	GG
Gm02_14127417_A_G-1_T_F_2179333738	A/G	2	14127417	NC	NC	NC	NC	NC	NC	NC	AA	AA	AA	AA	AA	AA	AA	GG	AA	AA	GG	GG	GG	GG	AA	AA	AA	AA	AA	AA	GG	GG	AA	GG	AA	AA	GG	NN	AA	AA	AA	AA	GG	GG	AA	GG	GG	AA	GG
Gm02_14215487_T_G-1_B_F_2179333740	T/G	2	14215487	NC	NC	NC	NC	NC	NC	NC	TT	TT	TT	TT	TT	TT	TT	GG	TT	TT	GG	GG	GG	GG	TT	TT	TT	TT	TT	GG	GG	GG	TT	GG	TT	TT	GG	TG	TT	GG	TT	TT	GG	GG	TT	GG	GG	TT	GG
Gm02_14266842_G_A-1_T_F_2179333742	A/G	2	14266842	NC	NC	NC	NC	NC	NC	NC	GG	GG	GG	GG	GG	GG	GG	AA	GG	GG	AA	AA	AA	GG	AA	GG	GG	GG	GG	AA	GG	GG	GG	GG	GG	GG	AA	GG	GG	AA	GG	GG	AA	GG	GG	GG	AA	GG	GG
Gm02_14345423_T_G-1_B_F_2179333744	T/G	2	14345423	NC	NC	NC	NC	NC	NC	NC	TT	TT	TT	TT	TT	TT	TT	TT	TT	TT	TT	TT	TT	GG	TT	TT	TT	TT	TT	TT	TT	GG	TT	GG	TT	TT	TT	TG	TT	TT	GG	TT	TT	GG	TT	GG	TT	TT	GG
Gm02_14357211_T_C-1_B_F_2179333746	T/C	2	14357211	NC	NC	NC	NC	NC	NC	NC	TT	TT	TT	TT	TT	TT	TT	CC	TT	TT	CC	CC	CC	TT	NN	CC	TT	CC	TT	CC	CC	TT	TT	TT	CC	CC	CC	TT	TT	NN	TT	TT	CC	TT	TT	TT	NN	TT	TT
Gm02_14508130_C_T-1_T_R_2179333749	A/G	2	14508130	NC	NC	NC	NC	NC	NC	NC	GG	GG	GG	GG	GG	GG	GG	AA	GG	GG	AA	GG	AA	AA	GG	AA	GG	AA	GG	GG	GG	AA	GG	AA	AA	AA	AA	AG	GG	GG	AA	AA	AA	AA	GG	AA	AA	GG	AA
Gm02_14561578_A_G-1_T_F_2179333750	A/G	2	14561578	NC	NC	NC	NC	NC	NC	NC	AA	AA	AA	AA	AA	AA	AA	GG	AA	AA	AA	AA	GG	AA	AA	GG	AA	GG	AA	AA	GG	AA	AA	AA	GG	GG	GG	AG	AA	AA	GG	GG	GG	AA	AA	AA	GG	AA	AA
Gm02_14715495_T_C-1_T_R_2179333753	A/G	2	14715495	NC	NC	NC	NC	NC	NC	NC	AA	AA	AA	AA	AA	AA	AA	GG	AA	AA	GG	GG	GG	AA	GG	AA	AA	GG	AA	GG	GG	AA	AA	AA	GG	GG	GG	AA	AA	GG	AA	GG	GG	AA	GG	AA	GG	AA	AA
Gm02_14817982_A_C-1_B_R_2179333755	T/G	2	14817982	NC	NC	NC	NC	NC	NC	NC	TT	TT	TT	TT	TT	TT	TT	GG	TT	TT	GG	GG	GG	TT	GG	TT	TT	GG	TT	GG	GG	TT	TT	TT	GG	GG	GG	TT	TT	TT	TT	GG	GG	TT	GG	TT	GG	TT	TT
Gm02_14894202_A_C-1_B_R_2179333757	T/G	2	14894202	NC	NC	NC	NC	NC	NC	NC	TT	TT	TT	TT	TT	TT	TT	TT	TT	TT	TT	TT	TT	TT	GG	TT	TT	TT	TT	GG	GG	TT	TT	TT	TT	TT	TT	TT	TT	GG	TT	GG	TT	TT	TT	TT	TT	TT	TT
Gm02_15067760_G_A-1_B_R_2179333759	T/C	2	15067760	NC	NC	NC	NC	NC	NC	NC	TT	TT	TT	TT	TT	TT	TT	TT	TT	CC	TT	TT	CC	TT	TT	TT	TT	TT	TT	CC	CC	TT	TT	TT	TT	TT	CC	NN	TT	TT	TT	CC	TT	CC	TT	CC	CC	TT	CC
Gm02_15213831_T_G-1_B_F_2179333760	T/G	2	15213831	NC	NC	NC	NC	NC	NC	NC	TT	TT	TT	TT	TT	TT	TT	TT	TT	TT	TT	TT	TT	TT	GG	TT	TT	TT	TT	TT	TT	TT	TT	TT	TT	TT	GG	NN	TT	GG	TT	TT	TT	TT	TT	GG	GG	TT	TT
Gm02_15290331_G_A-1_T_F_2179333762	A/G	2	15290331	NC	NC	NC	NC	NC	NC	NC	GG	GG	GG	GG	GG	GG	GG	GG	GG	GG	GG	GG	GG	GG	AA	GG	GG	GG	GG	AA	GG	GG	GG	GG	GG	GG	AA	AG	GG	AA	GG	GG	GG	GG	GG	AA	AA	GG	GG
Gm02_15426845_A_C-1_B_R_2179333765	T/G	2	15426845	NC	NC	NC	NC	NC	NC	NC	GG	GG	GG	GG	GG	GG	GG	GG	GG	TT	GG	GG	TT	GG	GG	GG	GG	GG	GG	TT	TT	GG	GG	GG	GG	GG	TT	GG	GG	TT	GG	GG	GG	TT	TT	TT	TT	GG	TT
Gm02_16287798_T_C-1_B_F_2179333766	T/C	2	16287798	NC	NC	NC	NC	NC	NC	NC	TT	TT	TT	TT	TT	TC	TT	CC	TT	TT	TT	TT	TT	TT	CC	TT	TT	TT	TT	TT	TT	TT	TT	TT	TT	TT	TT	TT	TT	CC	CC	TT	CC	TT	TT	TT	TT	TT	TT
Gm02_16980821_T_C-1_B_F_2179333768	T/C	2	16980821	NC	NC	NC	NC	NC	NC	NC	TT	TT	TT	TT	TT	TC	TT	CC	TT	TT	TT	TT	TT	TT	TT	TT	TT	TT	TT	TT	TT	TT	TT	TT	TT	TT	TT	TT	TT	CC	CC	TT	CC	TT	TT	TT	TT	TT	TT
Gm02_18273334_A_G-1_B_R_2179333771	T/C	2	18273334	NC	NC	NC	NC	NC	NC	NC	CC	CC	CC	CC	CC	CC	CC	CC	CC	TT	TT	TT	TT	TT	CC	TT	CC	TT	CC	CC	CC	TT	CC	TT	TT	TT	CC	CC	CC	CC	CC	CC	CC	TT	CC	CC	CC	TT	CC
Gm02_18626206_C_T-1_B_F_2179333772	T/C	2	18626206	NC	NC	NC	NC	NC	NC	NC	CC	CC	CC	CC	CC	CC	CC	CC	CC	CC	CC	CC	CC	CC	CC	CC	CC	CC	CC	CC	TT	CC	CC	CC	CC	CC	CC	CC	CC	CC	CC	CC	CC	CC	CC	CC	CC	CC	TT
Gm02_19218365_T_C-1_B_F_2179333774	T/C	2	19218365	NC	NC	NC	NC	NC	NC	NC	CC	CC	CC	CC	CC	CC	CC	CC	CC	TT	TT	TT	TT	TT	CC	TT	CC	TT	CC	CC	TT	TT	CC	TT	TT	TT	CC	TT	CC	CC	CC	CC	CC	TT	CC	CC	CC	TT	TT
Gm02_21065065_T_C-1_T_R_2179333779	A/G	2	21065065	NC	NC	NC	NC	NC	NC	NC	GG	GG	GG	GG	GG	GG	GG	GG	GG	AA	AA	AA	AA	AA	GG	AA	GG	AA	GG	GG	GG	AA	GG	AA	AA	AA	GG	GG	GG	GG	GG	GG	GG	AA	GG	GG	GG	AA	GG
Gm02_22067031_G_T-1_T_R_2179333781	A/C	2	22067031	NC	NC	NC	NC	NC	NC	NC	CC	CC	CC	CC	CC	CC	CC	CC	CC	CC	CC	CC	CC	CC	CC	CC	CC	CC	CC	CC	AA	CC	CC	CC	CC	CC	CC	AA	CC	CC	CC	CC	CC	CC	CC	CC	CC	CC	AA
Gm02_22829006_T_C-1_T_R_2179333783	A/G	2	22829006	NC	NC	NC	NC	NC	NC	NC	GG	GG	GG	GG	GG	GG	GG	NN	GG	AA	NN	GG	GG	GG	GG	NN	NN	GG	GG	GG	GG	NN	GG	NN	GG	GG	GG	GG	GG	AA	NN	GG	NN	GG	AA	GG	GG	GG	GG
Gm02_23589448_C_T-1_B_F_2179333784	T/C	2	23589448	NC	NC	NC	NC	NC	NC	NC	CC	CC	CC	CC	CC	CC	CC	CC	CC	CC	CC	CC	CC	CC	CC	CC	CC	CC	CC	CC	TT	CC	CC	CC	CC	CC	CC	TT	CC	CC	CC	CC	CC	CC	CC	CC	CC	CC	TT
Gm02_24460388_G_T-1_T_R_2179333787	A/C	2	24460388	NC	NC	NC	NC	NC	NC	NC	NN	NN	NN	NN	NN	NN	NN	NN	NN	NN	NN	NN	NN	NN	NN	NN	NN	NN	NN	NN	NN	NN	NN	NN	NN	NN	NN	NN	NN	NN	NN	NN	NN	NN	NN	NN	NN	NN	NN
Gm02_25466460_A_G-1_T_F_2179333788	A/G	2	25466460	NC	NC	NC	NC	NC	NC	NC	AA	AA	AA	AA	AA	NN	AA	GG	AA	AA	AA	AA	AA	AA	GG	AA	AA	AA	AA	AA	AA	AA	AA	AA	AA	AA	AA	AA	AA	GG	GG	AA	GG	AA	AA	AA	AA	AA	AA
Gm02_26182810_A_G-1_T_F_2179333792	A/G	2	26182810	NC	NC	NC	NC	NC	NC	NC	AA	AA	GG	GG	GG	GG	GG	AA	GG	GG	AA	AA	AA	GG	GG	GG	AA	GG	GG	GG	GG	AG	AA	AA	GG	GG	GG	GG	AA	AA	GG	GG	GG	AA	GG	GG	GG	AA	GG
Gm02_27295513_G_A-1_B_R_2179333797	T/C	2	27295513	NC	NC	NC	NC	NC	NC	NC	CC	CC	TT	TT	TT	TC	TT	CC	TT	TT	CC	CC	CC	TT	TT	TT	CC	TT	TT	TT	TT	TC	CC	CC	TT	TT	TT	TT	CC	CC	TT	TT	TT	CC	TT	TT	TT	CC	TT
Gm02_27824060_T_G-1_B_F_2179333798	T/G	2	27824060	NC	NC	NC	NC	NC	NC	NC	GG	GG	GG	GG	GG	GG	GG	GG	GG	TT	TT	TT	TT	TT	GG	TT	GG	TT	GG	GG	TT	TT	GG	TT	TT	TT	GG	TT	GG	NN	GG	GG	GG	TT	GG	GG	GG	TT	TT
Gm02_28128455_G_T-1_B_F_2179333800	T/G	2	28128455	NC	NC	NC	NC	NC	NC	NC	GG	GG	GG	GG	GG	GG	GG	GG	GG	GG	GG	GG	GG	GG	GG	GG	GG	GG	GG	GG	GG	GG	GG	GG	GG	GG	GG	GG	GG	GG	TT	GG	GG	GG	GG	GG	GG	GG	GG
Gm02_28331531_C_A-1_T_F_2179333802	A/C	2	28331531	NC	NC	NC	NC	NC	NC	NC	AA	AA	AA	AA	AA	AC	AA	CC	AA	CC	CC	CC	CC	CC	CC	CC	AA	CC	AA	AA	CC	CC	AA	CC	CC	CC	AA	CC	AA	CC	CC	AA	CC	CC	AA	AA	AA	CC	CC
Gm02_29528097_T_C-1_T_R_2179333805	A/G	2	29528097	NC	NC	NC	NC	NC	NC	NC	GG	GG	GG	GG	GG	GG	GG	GG	GG	AA	AA	AA	AA	AA	GG	AA	GG	AA	GG	GG	AA	AA	GG	AA	AA	AA	GG	AA	GG	GG	GG	GG	GG	AA	GG	GG	GG	AA	AA
Gm02_30250662_T_C-1_B_F_2179333808	T/C	2	30250662	NC	NC	NC	NC	NC	NC	NC	TT	TT	TT	TT	TT	TT	TT	TT	TT	TT	TT	TT	TT	TT	TT	TT	TT	TT	TT	TT	CC	TT	TT	TT	TT	TT	TT	CC	TT	TT	TT	TT	TT	TT	TT	TT	TT	TT	CC
Gm02_30439101_A_G-1_B_R_2179333811	T/C	2	30439101	NC	NC	NC	NC	NC	NC	NC	CC	CC	CC	CC	CC	CC	CC	CC	CC	TT	TT	TT	TT	TT	CC	TT	CC	TT	CC	CC	CC	TT	CC	TT	TT	TT	CC	CC	CC	CC	CC	CC	CC	TT	CC	CC	CC	TT	CC
Gm02_30787675_T_G-1_B_F_2179333812	T/G	2	30787675	NC	NC	NC	NC	NC	NC	NC	GG	GG	GG	GG	GG	GG	GG	GG	GG	TT	TT	TT	TT	TT	TT	TT	GG	TT	GG	GG	GG	TT	GG	TT	TT	TT	GG	GG	GG	TT	TT	GG	GG	TT	GG	GG	GG	TT	GG
Gm02_30996860_A_G-1_T_F_2179333814	A/G	2	30996860	NC	NC	NC	NC	NC	NC	NC	GG	GG	GG	GG	GG	GG	GG	GG	GG	AA	AA	AA	AA	AA	GG	AA	GG	AA	GG	AA	AA	AA	GG	AA	AA	AA	AA	AA	GG	GG	GG	AA	GG	AA	AA	GG	AA	AA	AA
Gm02_31905028_C_A-1_T_F_2179333816	A/C	2	31905028	NC	NC	NC	NC	NC	NC	NC	CC	CC	CC	CC	CC	CC	CC	CC	CC	CC	CC	CC	CC	CC	CC	CC	CC	CC	CC	CC	AA	CC	CC	CC	CC	CC	CC	AA	CC	CC	AA	CC	CC	CC	CC	CC	CC	CC	AA
Gm02_32043775_T_C-1_B_F_2179333818	T/C	2	32043775	NC	NC	NC	NC	NC	NC	NC	CC	CC	CC	CC	CC	CC	CC	CC	CC	TT	TT	TT	TT	TT	CC	TT	CC	TT	CC	CC	CC	TT	CC	TT	TT	TT	CC	CC	CC	CC	CC	CC	CC	TT	CC	CC	CC	TT	CC
Gm02_32346915_G_A-1_T_F_2179333820	A/G	2	32346915	NC	NC	NC	NC	NC	NC	NC	GG	GG	GG	GG	GG	GG	GG	GG	GG	GG	GG	GG	GG	GG	AA	GG	GG	GG	GG	GG	AA	GG	GG	GG	GG	GG	GG	AA	GG	AA	AA	GG	GG	GG	GG	GG	GG	GG	AA
Gm02_32487728_T_C-1_T_R_2179333823	A/G	2	32487728	NC	NC	NC	NC	NC	NC	NC	GG	GG	GG	GG	GG	GG	GG	GG	GG	AA	AA	AA	AA	AA	GG	AA	GG	AA	GG	AA	AA	AA	GG	AA	AA	AA	AA	AA	GG	AA	AA	AA	GG	AA	AA	GG	AA	AA	AA
Gm02_32605960_T_C-1_T_R_2179333825	A/G	2	32605960	NC	NC	NC	NC	NC	NC	NC	GG	GG	GG	GG	GG	GG	GG	GG	GG	AA	AA	AA	AA	AA	GG	AA	GG	AA	GG	AA	AA	AA	GG	AA	AA	AA	AA	AA	GG	GG	AA	AA	GG	AA	AA	GG	AA	AA	AA
Gm02_32880763_C_T-1_T_R_2179333827	A/G	2	32880763	NC	NC	NC	NC	NC	NC	NC	GG	GG	GG	GG	GG	GG	GG	GG	GG	GG	GG	GG	GG	GG	GG	GG	GG	GG	GG	GG	AA	GG	GG	GG	GG	GG	GG	AA	GG	GG	AA	GG	GG	GG	GG	GG	GG	GG	AA
Gm02_32904473_T_C-1_B_F_2179333828	T/C	2	32904473	NC	NC	NC	NC	NC	NC	NC	CC	CC	CC	CC	CC	CC	CC	CC	CC	TT	TT	TT	TT	TT	CC	TT	CC	TT	CC	TT	TT	TT	CC	TT	TT	TT	TT	TT	CC	CC	TT	TT	CC	TT	TT	CC	TT	TT	TT
Gm02_33117418_G_T-1_T_R_2179333831	A/C	2	33117418	NC	NC	NC	NC	NC	NC	NC	AA	AA	AA	AA	AA	AA	AA	AA	AA	CC	CC	CC	CC	CC	AA	CC	AA	CC	AA	CC	CC	CC	AA	CC	CC	CC	CC	CC	AA	NN	CC	CC	AA	CC	CC	AA	CC	CC	CC
Gm02_33608259_T_C-1_T_R_2179333833	A/G	2	33608259	NC	NC	NC	NC	NC	NC	NC	AA	AA	AA	AA	AA	AA	AA	AA	AA	AA	AA	AA	AA	AA	GG	AA	AA	AA	AA	AA	GG	AA	AA	AA	AA	AA	AA	GG	AA	GG	GG	AA	AA	AA	AA	AA	AA	AA	GG
Gm02_34381583_T_C-1_B_F_2179333834	T/C	2	34381583	NC	NC	NC	NC	NC	NC	NC	TT	TT	TT	TT	TT	TT	TT	TT	TT	TT	TT	TT	TT	TT	CC	TT	TT	TT	TT	TT	CC	TT	TT	TT	TT	TT	TT	CC	TT	NN	CC	TT	TT	TT	TT	TT	TT	TT	CC
Gm02_34765594_A_G-1_T_F_2179333836	A/G	2	34765594	NC	NC	NC	NC	NC	NC	NC	AA	AA	AA	AA	AA	AA	AA	AA	AA	AA	AA	AA	AA	AA	GG	AA	AA	AA	AA	AA	GG	AA	AA	AA	AA	AA	AA	GG	AA	GG	GG	AA	AA	AA	AA	AA	AA	AA	GG
Gm02_35348897_T_C-1_B_F_2179333838	T/C	2	35348897	NC	NC	NC	NC	NC	NC	NC	TT	TT	TT	TT	TT	TT	TT	TT	TT	TT	TT	TT	TT	TT	CC	TT	TT	TT	TT	TT	CC	TT	TT	TT	TT	TT	CC	CC	TT	CC	CC	CC	TT	TT	CC	TT	CC	TT	CC
Gm02_35471507_A_G-1_T_F_2179333840	A/G	2	35471507	NC	NC	NC	NC	NC	NC	NC	AA	AA	AA	AA	AA	AA	AA	AA	AA	AA	AA	AA	AA	AA	GG	AA	AA	AA	AA	AA	GG	AA	AA	AA	AA	AA	AA	GG	AA	GG	GG	AA	AA	AA	AA	AA	AA	AA	GG
Gm02_36300454_T_C-1_B_F_2179333842	T/C	2	36300454	NC	NC	NC	NC	NC	NC	NC	TT	TT	TT	TT	TT	TT	TT	TT	TT	TT	TT	TT	TT	TT	CC	TT	TT	TT	TT	TT	CC	TT	TT	TT	TT	TT	TT	CC	TT	CC	CC	TT	TT	TT	CC	TT	CC	TT	CC
Gm02_36666688_T_C-1_B_F_2179333844	T/C	2	36666688	NC	NC	NC	NC	NC	NC	NC	TT	TT	TT	TT	TT	TT	TT	TT	TT	TT	TT	TT	TT	TT	CC	TT	TT	TT	TT	TT	CC	TT	TT	TT	TT	TT	TT	CC	TT	NN	CC	TT	TT	TT	TT	TT	TT	TT	CC
Gm02_37441958_T_C-1_B_F_2179333846	T/C	2	37441958	NC	NC	NC	NC	NC	NC	NC	TT	TT	TT	TT	TT	TT	TT	TT	TT	TT	TT	TT	TT	TT	CC	TT	TT	TT	TT	TT	CC	TT	TT	TT	TT	TT	TT	CC	TT	CC	CC	TT	TT	TT	CC	TT	CC	TT	CC
Gm02_38261529_G_A-1_B_R_2179333849	T/C	2	38261529	NC	NC	NC	NC	NC	NC	NC	CC	CC	CC	CC	CC	CC	CC	CC	CC	CC	CC	CC	CC	CC	TT	CC	CC	CC	CC	CC	TT	CC	CC	CC	CC	CC	CC	TT	CC	TT	TT	CC	CC	CC	TT	CC	TT	CC	TT
Gm02_38843686_T_C-1_T_R_2179333851	A/G	2	38843686	NC	NC	NC	NC	NC	NC	NC	AA	AA	AA	AA	AA	AA	AA	AA	AA	AA	AA	AA	AA	AA	GG	AA	AA	AA	AA	AA	GG	AA	AA	AA	AA	AA	AA	GG	AA	GG	GG	AA	AA	AA	AA	AA	AA	AA	GG
Gm02_39299266_A_G-1_T_F_2179333852	A/G	2	39299266	NC	NC	NC	NC	NC	NC	NC	AA	AA	AA	AA	AA	AA	AA	AA	AA	AA	AA	AA	AA	AA	GG	AA	AA	AA	AA	AA	GG	AA	AA	AA	AA	AA	AA	GG	AA	GG	GG	AA	AA	AA	AA	AA	AA	AA	GG
Gm02_39548191_C_A-1_T_F_2179333854	A/C	2	39548191	NC	NC	NC	NC	NC	NC	NC	CC	CC	CC	CC	CC	CC	CC	CC	CC	CC	CC	CC	CC	CC	AA	CC	CC	CC	CC	CC	AA	CC	CC	CC	CC	CC	CC	AA	CC	AA	AA	CC	CC	CC	AA	CC	AA	CC	AA
Gm02_39722733_G_T-1_T_R_2179333857	A/C	2	39722733	NC	NC	NC	NC	NC	NC	NC	CC	CC	CC	CC	CC	AC	CC	AA	CC	CC	CC	CC	CC	CC	CC	CC	CC	CC	CC	AA	CC	CC	CC	CC	CC	CC	CC	CC	CC	AA	CC	CC	AA	CC	CC	AA	CC	CC	CC
Gm02_39931059_T_C-1_B_F_2179333858	T/C	2	39931059	NC	NC	NC	NC	NC	NC	NC	TT	TT	TT	TT	TT	TC	TT	CC	TT	TT	TT	TT	TT	TT	TT	TT	TT	TT	TT	CC	CC	TT	TT	TT	TT	TT	TT	CC	TT	TT	CC	TT	CC	TT	TT	CC	TT	TT	CC
Gm02_40019470_G_A-1_T_F_2179333860	A/G	2	40019470	NC	NC	NC	NC	NC	NC	NC	GG	GG	GG	GG	GG	GG	GG	GG	GG	GG	GG	GG	GG	GG	GG	GG	GG	GG	GG	GG	AA	GG	GG	GG	GG	GG	GG	AA	GG	GG	AA	GG	GG	GG	GG	GG	GG	GG	AA
Gm02_40284206_G_A-1_B_R_2179333863	T/C	2	40284206	NC	NC	NC	NC	NC	NC	NC	CC	CC	CC	CC	CC	TC	CC	TT	CC	CC	CC	CC	CC	CC	CC	CC	CC	CC	CC	TT	CC	CC	CC	CC	CC	CC	CC	CC	CC	CC	CC	CC	TT	CC	TT	TT	TT	CC	CC
Gm02_40730869_T_C-1_T_R_2179333867	A/G	2	40730869	NC	NC	NC	NC	NC	NC	NC	AA	AA	AA	AA	AA	NN	AA	GG	AA	AA	AA	AA	AA	AA	GG	AA	AA	AA	AA	GG	GG	AA	AA	AA	AA	AA	AA	GG	AA	GG	GG	AA	GG	AA	AA	GG	AA	AA	GG
Gm02_41021889_G_T-1_B_F_2179333868	T/G	2	41021889	NC	NC	NC	NC	NC	NC	NC	GG	GG	GG	GG	GG	NN	GG	TT	GG	GG	GG	GG	GG	GG	GG	GG	GG	GG	GG	TT	TT	GG	GG	GG	GG	GG	GG	TT	GG	GG	TT	GG	TT	GG	GG	TT	TT	GG	TT
Gm02_41481689_T_C-1_T_R_2179333873	A/G	2	41481689	NC	NC	NC	NC	NC	NC	NC	AA	AA	AA	AA	AA	NN	AA	GG	AA	AA	AA	AA	AA	AA	AA	AA	AA	AA	AA	AA	GG	AA	AA	AA	AA	AA	AA	GG	AA	GG	GG	AA	GG	AA	AA	AA	GG	AA	GG
Gm02_41505846_A_G-1_T_F_2179333874	A/G	2	41505846	NC	NC	NC	NC	NC	NC	NC	AA	AA	AA	AA	AA	AG	AA	GG	AA	AA	AA	AA	AA	AA	GG	AA	AA	AA	AA	AA	GG	AA	AA	AA	AA	AA	AA	GG	AA	GG	GG	AA	GG	AA	AA	AA	GG	AA	GG
Gm02_41583970_C_A-1_B_R_2179333877	T/G	2	41583970	NC	NC	NC	NC	NC	NC	NC	GG	GG	GG	GG	GG	TG	GG	TT	GG	GG	GG	GG	GG	GG	TT	GG	GG	GG	GG	GG	TT	GG	GG	GG	GG	GG	GG	TT	GG	TT	TT	GG	TT	GG	GG	GG	TT	GG	TT
Gm02_41788343_T_C-1_T_R_2179333879	A/G	2	41788343	NC	NC	NC	NC	NC	NC	NC	AA	AA	AA	AA	AA	NN	AA	GG	AA	AA	AA	AA	AA	AA	GG	AA	AA	AA	AA	AA	GG	AA	AA	AA	AA	AA	AA	GG	AA	GG	GG	AA	GG	AA	AA	AA	GG	AA	GG
Gm02_41860500_T_C-1_T_R_2179333881	A/G	2	41860500	NC	NC	NC	NC	NC	NC	NC	AA	AA	AA	AA	AA	NN	AA	GG	AA	AA	AA	AA	AA	AA	GG	AA	AA	AA	AA	GG	GG	AA	AA	AA	AA	AA	AA	GG	AA	GG	GG	AA	GG	AA	GG	GG	GG	AA	GG
Gm02_41931129_T_G-1_B_F_2179333882	T/G	2	41931129	NC	NC	NC	NC	NC	NC	NC	TT	TT	TT	TT	TT	TT	TT	GG	TT	TT	TT	TT	TT	TT	GG	TT	TT	TT	TT	TT	GG	TT	TT	TT	TT	TT	TT	GG	TT	TT	GG	TT	TT	TT	GG	TT	TT	TT	GG
Gm02_41979401_T_C-1_B_F_2179333884	T/C	2	41979401	NC	NC	NC	NC	NC	NC	NC	TT	TT	TT	TT	TT	TC	TT	CC	TT	TT	CC	TT	TT	CC	CC	CC	TT	CC	TT	CC	CC	CC	CC	CC	CC	CC	TT	CC	TT	CC	CC	TT	CC	TT	CC	CC	CC	CC	CC
Gm02_42073855_G_A-1_T_F_2179333886	A/G	2	42073855	NC	NC	NC	NC	NC	NC	NC	GG	GG	GG	GG	GG	NN	GG	AA	GG	GG	GG	GG	GG	GG	AA	GG	GG	GG	GG	AA	AA	GG	AA	GG	GG	GG	GG	AA	GG	AA	AA	GG	AA	GG	GG	AA	AA	GG	AA
Gm02_42204732_T_C-1_T_R_2179333889	A/G	2	42204732	NC	NC	NC	NC	NC	NC	NC	AA	AA	AA	AA	AA	AG	AA	GG	AA	AA	AA	AA	AA	AA	GG	AA	AA	AA	AA	GG	GG	AA	GG	AA	AA	AA	AA	GG	AA	AA	GG	AA	GG	AA	AA	GG	GG	AA	GG
Gm02_42355637_A_G-1_T_F_2179333890	A/G	2	42355637	NC	NC	NC	NC	NC	NC	NC	AA	AA	AA	AA	AA	NN	AA	GG	AA	AA	AA	GG	AA	AA	AA	AA	GG	AA	AA	AA	AA	AA	AA	AA	AA	AA	AA	AG	AA	AA	GG	AA	GG	GG	AA	GG	AA	AA	AA
Gm02_42404873_T_C-1_T_R_2179333893	A/G	2	42404873	NC	NC	NC	NC	NC	NC	NC	AA	AA	AA	AA	AA	NN	AA	AA	AA	AA	AA	AA	AA	AA	GG	AA	AA	AA	AA	GG	GG	AA	GG	AA	AA	AA	GG	AG	AA	GG	AA	GG	AA	AA	AA	AA	GG	AA	GG
Gm02_42788887_A_G-1_B_R_2179333899	T/C	2	42788887	NC	NC	NC	NC	NC	NC	NC	CC	CC	CC	CC	CC	CC	CC	CC	CC	TT	TT	CC	TT	TT	CC	TT	TT	TT	CC	CC	CC	TT	CC	TT	CC	CC	CC	TC	CC	CC	TT	CC	TT	CC	TT	CC	TT	TT	CC
Gm02_42844384_T_C-1_T_R_2179333901	A/G	2	42844384	NC	NC	NC	NC	NC	NC	NC	GG	GG	GG	GG	GG	GG	GG	GG	GG	AA	AA	GG	AA	AA	GG	GG	AA	AA	GG	GG	GG	AA	GG	AA	GG	GG	GG	AG	GG	GG	AA	GG	GG	GG	AA	GG	GG	AA	GG
Gm02_42928916_T_C-1_B_F_2179333902	T/C	2	42928916	NC	NC	NC	NC	NC	NC	NC	TT	TT	TT	TT	TT	NN	TT	CC	TT	TT	CC	TT	TT	CC	CC	TT	TT	CC	TT	CC	CC	CC	CC	CC	CC	CC	CC	TC	TT	CC	TT	CC	TT	TT	CC	TT	CC	TT	CC
Gm02_43139891_G_A-1_T_F_2179333906	A/G	2	43139891	NC	NC	NC	NC	NC	NC	NC	AA	AA	AA	AA	AA	AA	AA	GG	AA	GG	GG	AA	GG	GG	AA	AA	AA	GG	AA	AA	AA	GG	AA	GG	GG	GG	AA	AG	AA	AA	GG	AA	GG	AA	GG	AA	AA	GG	AA
Gm02_43641969_C_A-1_T_F_2179333908	A/C	2	43641969	NC	NC	NC	NC	NC	NC	NC	AA	AA	AA	AA	AA	AA	AA	AA	AA	CC	AA	AA	AA	CC	CC	AA	AA	CC	AA	CC	CC	CC	AA	CC	CC	CC	CC	AA	AA	CC	AA	AA	AA	AA	AA	AA	AA	AA	AA
Gm02_43725963_A_G-1_T_F_2179333910	A/G	2	43725963	NC	NC	NC	NC	NC	NC	NC	GG	GG	GG	GG	GG	GG	GG	GG	GG	AA	GG	GG	GG	AA	AA	GG	GG	AA	GG	AA	AA	AA	GG	AA	AA	AA	AA	AG	GG	AA	AA	GG	GG	GG	AA	GG	GG	GG	GG
Gm02_43777700_A_G-1_T_F_2179333912	A/G	2	43777700	NC	NC	NC	NC	NC	NC	NC	AA	AA	AA	AA	AA	AG	AA	AA	AA	AA	GG	GG	GG	AA	AA	GG	GG	AA	AA	AA	AA	AA	GG	AA	AA	AA	AA	GG	AA	AA	GG	AA	AA	GG	GG	AA	AA	GG	GG
Gm02_43889571_T_C-1_B_F_2179333914	T/C	2	43889571	NC	NC	NC	NC	NC	NC	NC	TT	TT	TT	TT	TT	NN	TT	CC	TT	TT	CC	CC	CC	TT	TT	CC	CC	TT	TT	TT	CC	TT	CC	TT	TT	TT	CC	TC	TT	CC	TT	TT	CC	CC	CC	CC	CC	CC	CC
Gm02_43952429_A_G-1_T_F_2179333916	A/G	2	43952429	NC	NC	NC	NC	NC	NC	NC	GG	GG	GG	GG	GG	NN	GG	AA	GG	AA	AA	AA	AA	GG	GG	AA	AA	GG	GG	GG	GG	GG	AA	GG	GG	GG	AA	AG	GG	GG	GG	GG	AA	AA	AA	AA	AA	AA	AA
Gm02_44033150_T_C-1_T_R_2179333919	A/G	2	44033150	NC	NC	NC	NC	NC	NC	NC	AA	AA	AA	AA	AA	AA	AA	AA	AA	AA	GG	GG	GG	AA	GG	GG	GG	AA	AA	AA	GG	AA	GG	AA	AA	AA	GG	AG	AA	GG	AA	AA	AA	GG	GG	AA	AA	GG	GG
Gm02_44114374_C_A-1_T_F_2179333920	A/C	2	44114374	NC	NC	NC	NC	NC	NC	NC	AA	AA	AA	AA	AA	AA	AA	AA	AA	CC	AA	AA	AA	AA	AA	AA	AA	AA	AA	AA	AA	AA	AA	AA	AA	AA	AA	AA	AA	AA	AA	AA	AA	AA	AA	AA	AA	AA	AA
Gm02_44156636_G_T-1_B_F_2179333922	T/G	2	44156636	NC	NC	NC	NC	NC	NC	NC	GG	GG	GG	GG	GG	GG	GG	GG	GG	GG	TT	TT	TT	GG	TT	TT	TT	GG	GG	GG	TT	GG	TT	GG	GG	GG	TT	TG	GG	TT	GG	GG	GG	TT	TT	GG	GG	TT	TT
Gm02_44190678_C_T-1_B_F_2179333924	T/C	2	44190678	NC	NC	NC	NC	NC	NC	NC	CC	CC	CC	CC	CC	CC	CC	TT	CC	CC	TT	TT	TT	CC	TT	TT	TT	CC	CC	TT	CC	CC	TT	CC	CC	CC	TT	TC	CC	CC	CC	CC	TT	TT	TT	TT	TT	TT	TT
Gm02_44354376_T_C-1_B_F_2179333928	T/C	2	44354376	NC	NC	NC	NC	NC	NC	NC	CC	CC	CC	CC	CC	CC	CC	TC	CC	TC	TC	TC	TC	TC	CC	TC	TC	TC	CC	TC	CC	TC	TC	TC	TC	TC	TC	TC	CC	CC	CC	CC	TC	TC	TC	TC	TC	TC	TC
Gm02_44401175_C_T-1_T_R_2179333931	A/G	2	44401175	NC	NC	NC	NC	NC	NC	NC	AA	AA	AA	AA	AA	NN	AA	GG	AA	GG	AA	AA	AA	AA	AA	AA	AA	AA	AA	GG	GG	AA	AA	AA	AA	AA	AA	GG	AA	GG	GG	GG	GG	GG	AA	GG	AA	AA	GG
Gm02_44461839_G_A-1_T_F_2179333932	A/G	2	44461839	NC	NC	NC	NC	NC	NC	NC	GG	GG	GG	GG	GG	NN	GG	GG	GG	GG	AA	AA	GG	AA	GG	AA	AA	AA	GG	GG	GG	AA	AA	AA	AA	AA	AA	GG	GG	GG	GG	AA	GG	GG	AA	GG	AA	AA	GG
Gm02_44510528_T_C-1_T_R_2179333935	A/G	2	44510528	NC	NC	NC	NC	NC	NC	NC	GG	GG	GG	GG	GG	NN	GG	AA	GG	AA	GG	GG	AA	GG	AA	GG	GG	GG	GG	GG	AA	GG	GG	GG	GG	GG	GG	AA	GG	AA	AA	AA	AA	AA	GG	AA	GG	GG	AA
Gm02_44574256_A_G-1_B_R_2179333937	T/C	2	44574256	NC	NC	NC	NC	NC	NC	NC	TT	TT	TT	TT	TT	TT	TT	TT	TT	TT	TT	TT	TT	TT	CC	TT	TT	TT	TT	TT	CC	TT	TT	TT	TT	TT	TT	TT	TT	CC	TT	TT	TT	TT	TT	TT	TT	TT	TT
Gm02_44620331_A_G-1_T_F_2179333938	A/G	2	44620331	NC	NC	NC	NC	NC	NC	NC	AA	AA	AA	AA	AA	AA	AA	AA	AA	AA	AA	AA	AA	AA	GG	AA	AA	AA	AA	AA	AA	AA	AA	AA	AA	AA	AA	AG	AA	GG	GG	GG	AA	AA	AA	AA	AA	AA	AA
Gm02_44863895_G_T-1_B_F_2179333942	T/G	2	44863895	NC	NC	NC	NC	NC	NC	NC	GG	GG	GG	GG	GG	GG	GG	TT	GG	GG	TT	GG	GG	TT	TT	GG	GG	TT	GG	GG	GG	TT	GG	TT	TT	TT	GG	TG	GG	TT	TT	TT	TT	GG	GG	TT	GG	TT	GG
Gm02_44923400_G_T-1_T_R_2179333945	A/C	2	44923400	NC	NC	NC	NC	NC	NC	NC	AA	AA	AA	AA	AA	AA	AA	CC	AA	CC	CC	AA	CC	CC	AA	CC	CC	CC	AA	AA	AA	CC	CC	CC	CC	CC	CC	CC	AA	NN	CC	AA	CC	CC	CC	CC	CC	CC	CC
Gm02_45051600_A_G-1_T_F_2179333946	A/G	2	45051600	NC	NC	NC	NC	NC	NC	NC	AA	AA	AA	AA	AA	AG	AA	AA	AA	AA	AA	AA	AA	AA	GG	AA	AA	AA	AA	GG	GG	AA	AA	AA	AA	AA	AA	AG	AA	GG	AA	GG	AA	AA	GG	AA	AA	AA	AA
Gm02_45088385_T_C-1_B_F_2179333948	T/C	2	45088385	NC	NC	NC	NC	NC	NC	NC	TT	TT	TT	TT	TT	TT	TT	TT	TT	TT	TT	TT	TT	TT	CC	TT	TT	TT	TT	TT	TT	TT	TT	TT	TT	TT	TT	TT	TT	CC	TT	TT	TT	TT	CC	TT	TT	TT	TT
Gm02_45162941_A_G-1_B_R_2179333951	T/C	2	45162941	NC	NC	NC	NC	NC	NC	NC	TT	TT	TT	TT	TT	TT	TT	TT	TT	TT	TT	TT	TT	TT	CC	TT	TT	TT	TT	TT	TT	TT	TT	TT	TT	TT	TT	TT	TT	CC	TT	TT	TT	TT	TT	TT	TT	TT	TT
Gm02_45183828_C_T-1_T_R_2179333953	A/G	2	45183828	NC	NC	NC	NC	NC	NC	NC	AA	AA	AA	AA	AA	NN	AA	AA	AA	AA	AA	AA	GG	AA	GG	AA	AA	AA	AA	GG	GG	AA	AA	AA	AA	AA	AA	AG	AA	GG	AA	AA	AA	GG	AA	AA	AA	AA	GG
Gm02_45289939_A_G-1_T_F_2179333954	A/G	2	45289939	NC	NC	NC	NC	NC	NC	NC	GG	GG	GG	GG	GG	NN	GG	GG	GG	GG	GG	GG	AG	GG	GG	GG	GG	GG	GG	AG	AG	GG	GG	GG	GG	GG	GG	AG	GG	AG	GG	GG	GG	AG	AG	GG	GG	GG	AG
Gm02_45366539_A_G-1_B_R_2179333957	T/C	2	45366539	NC	NC	NC	NC	NC	NC	NC	CC	CC	CC	CC	CC	CC	CC	CC	CC	CC	CC	CC	TT	CC	TT	CC	CC	CC	CC	TT	TT	CC	CC	CC	CC	CC	CC	TC	CC	TT	CC	CC	CC	TT	TT	CC	CC	CC	TT
Gm02_45445720_T_C-1_B_F_2179333958	T/C	2	45445720	NC	NC	NC	NC	NC	NC	NC	CC	CC	CC	CC	CC	NN	CC	CC	CC	CC	CC	CC	CC	CC	TT	CC	CC	CC	CC	TT	TT	CC	CC	CC	CC	CC	CC	TC	CC	TT	CC	CC	CC	TT	CC	CC	CC	CC	TT
Gm02_45533271_C_A-1_B_R_2179333961	T/G	2	45533271	NC	NC	NC	NC	NC	NC	NC	TT	TT	TT	TT	TT	TG	TT	TT	TT	TT	GG	TT	TT	TT	GG	TT	TT	TT	TT	GG	GG	TT	TT	TT	TT	TT	TT	TG	TT	GG	TT	GG	TT	GG	TT	TT	TT	TT	GG
Gm02_45596920_A_G-1_B_R_2179333963	T/C	2	45596920	NC	NC	NC	NC	NC	NC	NC	CC	CC	CC	CC	CC	CC	CC	CC	CC	CC	TT	CC	CC	CC	TT	CC	CC	TT	CC	TT	TT	CC	CC	CC	CC	CC	CC	TC	CC	CC	TT	TT	CC	TT	CC	CC	CC	CC	TT
Gm02_45602331_C_T-1_T_R_2179333965	A/G	2	45602331	NC	NC	NC	NC	NC	NC	NC	AA	AA	AA	AA	AA	NN	AA	AA	AA	AA	GG	AA	AA	AA	GG	AA	AA	GG	AA	GG	GG	AA	AA	AA	AA	AA	AA	GG	AA	GG	GG	GG	AA	GG	AA	AA	AA	AA	GG
Gm02_45805567_A_G-1_T_F_2179333966	A/G	2	45805567	NC	NC	NC	NC	NC	NC	NC	GG	GG	GG	GG	GG	NN	GG	AA	GG	GG	AA	GG	GG	GG	GG	GG	GG	AA	GG	AA	AA	GG	GG	GG	GG	GG	GG	AA	GG	AA	AA	AA	AA	AA	GG	GG	GG	GG	AA
Gm02_45940601_T_C-1_B_F_2179333968	T/C	2	45940601	NC	NC	NC	NC	NC	NC	NC	CC	CC	CC	CC	CC	CC	CC	CC	CC	CC	TT	CC	CC	CC	TT	CC	CC	TT	CC	TT	TT	CC	CC	CC	CC	CC	CC	TT	CC	CC	CC	CC	CC	TT	CC	CC	CC	CC	TT
Gm02_46023727_T_C-1_B_F_2179333970	T/C	2	46023727	NC	NC	NC	NC	NC	NC	NC	CC	CC	CC	CC	CC	CC	CC	CC	CC	CC	TT	CC	CC	CC	CC	CC	CC	TT	CC	TT	TT	CC	CC	CC	CC	CC	TT	TT	CC	CC	CC	CC	CC	TT	CC	CC	CC	CC	TT
Gm02_46060359_C_A-1_T_F_2179333972	A/C	2	46060359	NC	NC	NC	NC	NC	NC	NC	AA	AA	AA	AA	AA	AA	AA	AA	AA	AA	CC	AA	AA	AA	AA	AA	AA	AA	AA	CC	CC	AA	AA	AA	AA	AA	CC	CC	AA	CC	AA	AA	AA	CC	AA	AA	AA	AA	CC
Gm02_46187810_C_T-1_B_F_2179333974	T/C	2	46187810	NC	NC	NC	NC	NC	NC	NC	CC	CC	CC	CC	CC	CC	CC	CC	CC	CC	TC	CC	CC	CC	CC	CC	CC	CC	CC	CC	CC	CC	CC	CC	CC	CC	CC	TC	CC	CC	CC	TC	CC	TC	CC	CC	CC	CC	TC
Gm02_46288368_G_A-1_B_R_2179333979	T/C	2	46288368	NC	NC	NC	NC	NC	NC	NC	TT	TT	TT	TT	TT	TT	TT	TT	TT	TT	CC	TT	TT	TT	TT	TT	TT	TT	TT	CC	CC	TT	TT	TT	TT	TT	TT	TC	TT	CC	TT	TT	TT	CC	TT	TT	TT	TT	CC
Gm02_46504621_T_C-1_B_F_2179333980	T/C	2	46504621	NC	NC	NC	NC	NC	NC	NC	CC	CC	CC	CC	CC	CC	CC	TT	CC	CC	TT	CC	TT	TT	CC	CC	CC	CC	CC	TT	TT	TT	CC	TT	CC	CC	TT	TC	CC	CC	TT	TT	TT	TT	CC	CC	CC	CC	TT
Gm02_46555984_C_T-1_T_R_2179333983	A/G	2	46555984	NC	NC	NC	NC	NC	NC	NC	AA	AA	AA	AA	AA	AA	AA	GG	AA	AA	GG	AA	GG	GG	AA	AA	AA	AA	AA	GG	GG	GG	AA	GG	AA	AA	AA	AG	AA	GG	GG	GG	GG	GG	AA	AA	AA	AA	GG
Gm02_46630927_G_A-1_B_R_2179333985	T/C	2	46630927	NC	NC	NC	NC	NC	NC	NC	TT	TT	TT	TT	TT	TT	TT	TT	TT	TT	TT	TT	TT	TT	TT	TT	TT	TT	TT	TT	TT	TT	TT	TT	TT	TT	TT	TT	TT	TT	TT	TT	TT	TT	TT	TT	TT	TT	TT
Gm02_46778366_G_A-1_B_R_2179333987	T/C	2	46778366	NC	NC	NC	NC	NC	NC	NC	TT	TT	TT	TT	TT	TT	TT	TT	TT	TT	TT	TT	TT	TT	TT	TT	CC	TT	TT	CC	CC	TT	TT	TT	TT	TT	CC	CC	TT	CC	TT	TT	TT	TT	TT	CC	CC	TT	TT
Gm02_46855228_G_A-1_B_R_2179333989	T/C	2	46855228	NC	NC	NC	NC	NC	NC	NC	TT	TT	CC	CC	CC	TC	CC	CC	CC	CC	TT	TT	CC	CC	CC	TT	CC	CC	CC	CC	CC	TT	CC	TT	CC	CC	CC	CC	CC	CC	CC	TT	CC	TT	TT	CC	CC	CC	TT
Gm02_47051470_C_T-1_T_R_2179333991	A/G	2	47051470	NC	NC	NC	NC	NC	NC	NC	GG	GG	GG	GG	GG	AG	GG	GG	GG	GG	AA	AA	GG	GG	GG	AA	GG	GG	GG	GG	GG	AA	GG	AA	GG	GG	GG	AG	GG	AA	GG	GG	GG	GG	GG	GG	GG	GG	AA
Gm02_47064977_G_A-1_B_R_2179333993	T/C	2	47064977	NC	NC	NC	NC	NC	NC	NC	TT	TT	TT	TT	TT	TT	TT	TT	TT	TT	TT	TT	CC	CC	TT	TT	TT	TT	TT	TT	CC	TT	TT	TT	TT	TT	TT	TC	TT	CC	TT	TT	TT	TT	TT	TT	TT	TT	TT
Gm02_47125519_G_A-1_T_F_2179333994	A/G	2	47125519	NC	NC	NC	NC	NC	NC	NC	AA	AA	AA	AA	AA	AA	AA	AA	AA	AA	AA	AA	AA	AA	AA	AA	GG	AA	AA	AA	GG	AA	AA	AA	AA	AA	AA	AA	AA	GG	GG	AA	GG	AA	AA	AA	GG	AA	AA
Gm02_47268207_C_T-1_B_F_2179333996	T/C	2	47268207	NC	NC	NC	NC	NC	NC	NC	CC	CC	CC	CC	CC	NN	CC	CC	CC	CC	TT	CC	TT	TT	CC	TT	CC	CC	CC	CC	CC	TT	CC	TT	CC	CC	CC	TC	CC	CC	CC	CC	CC	TT	TT	CC	CC	CC	TT
Gm02_47314350_T_C-1_B_F_2179333998	T/C	2	47314350	NC	NC	NC	NC	NC	NC	NC	CC	CC	CC	CC	CC	CC	CC	CC	CC	CC	CC	TT	CC	CC	CC	CC	CC	CC	CC	TT	TT	CC	CC	CC	CC	CC	TT	TC	CC	CC	CC	CC	CC	TT	CC	TT	CC	CC	CC
Gm02_47394316_A_G-1_T_F_2179334000	A/G	2	47394316	NC	NC	NC	NC	NC	NC	NC	GG	GG	GG	GG	GG	GG	GG	GG	GG	GG	AA	AA	GG	GG	GG	GG	GG	GG	GG	AA	AA	AA	GG	AA	GG	GG	AA	AG	GG	AA	GG	GG	GG	AA	GG	AA	GG	GG	AA
Gm02_47515175_G_A-1_B_R_2179334003	T/C	2	47515175	NC	NC	NC	NC	NC	NC	NC	TT	TT	TT	TT	TT	TT	TT	TT	TT	TT	TT	CC	TT	TT	TT	TT	TT	TT	TT	CC	CC	TT	TT	TT	TT	TT	CC	TC	TT	CC	TT	TT	CC	TT	TT	CC	TT	TT	TT
Gm02_47528737_C_T-1_T_R_2179334005	A/G	2	47528737	NC	NC	NC	NC	NC	NC	NC	AA	AA	AA	AA	AA	AA	AA	AA	AA	AA	AA	GG	AA	AA	AA	AA	AA	AA	AA	GG	GG	AA	AA	AA	AA	AA	GG	AG	AA	GG	AA	AA	GG	AA	AA	GG	AA	AA	AA
Gm02_47790307_C_T-1_B_F_2179334006	T/C	2	47790307	NC	NC	NC	NC	NC	NC	NC	TT	TT	TT	TT	TT	TC	TT	TT	TT	TT	TT	CC	CC	CC	TT	CC	TT	CC	TT	CC	TT	TT	TT	TT	TT	TT	CC	TT	CC	TT	TT	TT	CC	TT	CC	CC	TT	TT	TT
Gm02_47853972_T_C-1_T_R_2179334009	A/G	2	47853972	NC	NC	NC	NC	NC	NC	NC	AA	AA	AA	AA	AA	AA	AA	AA	AA	AA	AA	GG	GG	GG	AA	GG	AA	GG	AA	AA	AA	AA	AA	AA	AA	AA	GG	AA	GG	GG	AA	AA	AA	AA	GG	AA	AA	AA	AA
Gm02_47991459_G_A-1_B_R_2179334011	T/C	2	47991459	NC	NC	NC	NC	NC	NC	NC	TT	TT	CC	CC	CC	NN	CC	TT	CC	CC	TT	CC	TT	TT	TT	TT	CC	CC	CC	CC	CC	TT	CC	TT	CC	CC	CC	TC	TT	TT	TT	TT	CC	TT	TT	CC	CC	CC	TT
Gm02_48054859_C_T-1_T_R_2179334013	A/G	2	48054859	NC	NC	NC	NC	NC	NC	NC	GG	GG	GG	GG	GG	AG	GG	GG	GG	GG	AA	GG	GG	GG	GG	GG	GG	GG	GG	AA	GG	AA	GG	AA	GG	GG	GG	AG	GG	AA	GG	GG	GG	AA	GG	GG	GG	GG	AA
Gm02_48185680_G_A-1_T_F_2179334014	A/G	2	48185680	NC	NC	NC	NC	NC	NC	NC	AA	AA	GG	GG	GG	NN	GG	AA	GG	GG	AA	GG	AA	AA	AA	AA	GG	GG	GG	AA	GG	AA	GG	AA	GG	GG	AA	AG	AA	AA	AA	AA	AA	AA	AA	AA	AA	GG	AA
Gm02_48248895_A_C-1_B_R_2179334017	T/G	2	48248895	NC	NC	NC	NC	NC	NC	NC	GG	GG	TT	TT	TT	TG	TT	GG	TT	TT	GG	TT	GG	GG	GG	GG	TT	TT	TT	GG	TT	TT	TT	TT	TT	TT	GG	TG	GG	GG	GG	GG	GG	GG	GG	GG	GG	TT	GG
Gm02_48382122_G_A-1_T_F_2179334018	A/G	2	48382122	NC	NC	NC	NC	NC	NC	NC	AA	AA	AA	AA	AA	AA	AA	AA	AA	GG	AA	AA	GG	GG	AA	GG	AA	AA	AA	GG	AA	AA	AA	AA	AA	AA	AA	AG	GG	AA	AA	AA	GG	AA	AA	GG	GG	AA	AA
Gm02_48583877_A_C-1_B_R_2179334021	T/G	2	48583877	NC	NC	NC	NC	NC	NC	NC	GG	GG	GG	GG	GG	TG	GG	GG	GG	TT	TT	TT	TT	TT	GG	TT	TT	TT	TT	GG	TT	GG	GG	GG	TT	TT	GG	TT	TT	TT	GG	TT	TT	TT	TT	TT	TT	GG	TT
Gm02_48594877_C_T-1_B_F_2179334022	T/C	2	48594877	NC	NC	NC	NC	NC	NC	NC	TT	TT	TT	TT	TT	NN	TT	TT	TT	CC	CC	CC	CC	CC	TT	CC	CC	CC	CC	TT	CC	TT	TT	TT	CC	CC	TT	TC	CC	CC	TT	CC	CC	CC	CC	CC	CC	TT	CC
Gm02_48702118_T_G-1_T_R_2179334025	A/C	2	48702118	NC	NC	NC	NC	NC	NC	NC	CC	CC	CC	CC	CC	AC	CC	CC	CC	AA	CC	AA	CC	CC	CC	CC	AA	CC	AA	CC	AA	CC	CC	CC	AA	AA	CC	AA	CC	AA	CC	AA	AA	AA	CC	CC	AA	CC	AA
Gm02_48821067_T_C-1_B_F_2179334026	T/C	2	48821067	NC	NC	NC	NC	NC	NC	NC	CC	CC	CC	CC	CC	CC	CC	CC	CC	TT	TT	CC	TT	TT	CC	TT	TT	TT	TT	CC	TT	CC	CC	CC	TT	TT	CC	CC	TT	TT	CC	TT	CC	CC	TT	TT	TT	CC	CC
Gm02_48874048_G_A-1_T_F_2179334028	A/G	2	48874048	NC	NC	NC	NC	NC	NC	NC	AA	AA	AA	AA	AA	AA	AA	AA	AA	GG	GG	AA	GG	GG	AA	GG	AA	GG	AA	AA	AA	AA	AA	AA	AA	AA	AA	AG	GG	GG	AA	AA	AA	AA	GG	GG	AA	AA	AA
Gm02_48986653_A_C-1_T_F_2179334030	A/C	2	48986653	NC	NC	NC	NC	NC	NC	NC	AA	AA	AA	AA	AA	AA	AA	AA	AA	AA	NN	AA	AA	AA	AA	AA	AA	AA	AA	AA	AA	AA	AA	AA	AA	AA	AA	AA	AA	NN	AA	AA	AA	AA	AA	AA	AA	AA	AA
Gm02_49069634_C_T-1_B_F_2179334032	T/C	2	49069634	NC	NC	NC	NC	NC	NC	NC	TT	TT	TT	TT	TT	TT	TT	TT	TT	CC	TT	TT	CC	CC	TT	CC	TT	CC	TT	TT	TT	TT	TT	TT	TT	TT	TT	TC	CC	NN	CC	TT	TT	CC	TT	TT	TT	TT	TT
Gm02_49126947_T_C-1_T_R_2179334035	A/G	2	49126947	NC	NC	NC	NC	NC	NC	NC	GG	GG	GG	GG	GG	GG	GG	GG	GG	AA	AA	GG	AA	AA	GG	AA	GG	AA	GG	GG	GG	GG	GG	GG	GG	GG	GG	GG	AA	AA	AA	GG	GG	AA	GG	GG	GG	GG	GG
Gm02_49276771_G_A-1_B_R_2179334037	T/C	2	49276771	NC	NC	NC	NC	NC	NC	NC	CC	CC	TT	TT	TT	NN	TT	CC	TT	CC	TT	TT	TT	TT	TT	TT	TT	TT	TT	TT	TT	TT	TT	TT	TT	TT	TT	TC	TT	CC	TT	TT	TT	TT	TT	TT	TT	TT	TT
Gm02_49388210_T_G-1_T_R_2179334039	A/C	2	49388210	NC	NC	NC	NC	NC	NC	NC	CC	CC	AA	AA	AA	AC	AA	CC	AA	AA	CC	AA	CC	AA	AA	AA	AA	AA	AA	AA	AA	AA	AA	AA	AA	AA	CC	AC	AA	CC	AA	AA	CC	AA	AA	CC	AA	AA	AA
Gm02_49540930_T_C-1_B_F_2179334040	T/C	2	49540930	NC	NC	NC	NC	NC	NC	NC	CC	CC	TT	TT	TT	TC	TT	CC	TT	TT	CC	TT	TT	TT	TT	TT	TT	TT	TT	TT	TT	TT	TT	TT	TT	TT	CC	CC	TT	CC	TT	TT	CC	TT	TT	TT	TT	TT	TT
Gm02_49616128_C_A-1_B_R_2179334043	T/G	2	49616128	NC	NC	NC	NC	NC	NC	NC	TT	TT	TT	TT	TT	TT	TT	TT	TT	TG	TT	TT	TT	TT	TG	TT	TG	TT	TT	TT	TT	TT	TT	TT	TG	TG	TG	TT	TT	TG	TG	TT	TG	TG	TG	TT	TG	TG	TG
Gm02_49679631_A_G-1_B_R_2179334045	T/C	2	49679631	NC	NC	NC	NC	NC	NC	NC	TC	TC	TC	TC	TC	TC	TC	TC	TC	TT	TC	TC	TC	TT	TT	TT	TT	TT	TC	TC	TC	TC	TC	TC	TT	TT	TC	TC	TT	TC	TT	TC	TT	TT	TT	TC	TT	TT	TT
Gm02_49727178_A_C-1_T_F_2179334046	A/C	2	49727178	NC	NC	NC	NC	NC	NC	NC	AC	AC	CC	CC	CC	NN	CC	AC	CC	AC	CC	CC	CC	AC	AC	AC	AC	AC	CC	CC	CC	CC	CC	CC	AC	AC	CC	NN	AC	CC	AC	CC	AC	AC	AC	CC	AC	AC	AC
Gm02_49776196_A_G-1_T_F_2179334048	A/G	2	49776196	NC	NC	NC	NC	NC	NC	NC	GG	GG	GG	GG	GG	GG	GG	GG	GG	AA	AA	GG	GG	AA	AA	AA	AA	AA	GG	GG	GG	GG	GG	GG	AA	AA	AA	AG	AA	GG	AA	GG	AA	AA	AA	GG	AA	AA	AA
Gm02_49986718_G_A-1_B_R_2179334051	T/C	2	49986718	NC	NC	NC	NC	NC	NC	NC	TT	TT	CC	CC	CC	CC	CC	TT	CC	CC	CC	TT	CC	TT	TT	TT	CC	TT	CC	CC	CC	CC	CC	CC	CC	CC	CC	CC	TT	TT	TT	TT	CC	CC	TT	CC	TT	CC	CC
Gm02_50175034_G_A-1_B_R_2179334053	T/C	2	50175034	NC	NC	NC	NC	NC	NC	NC	NN	NN	NN	NN	NN	NN	NN	NN	NN	CC	NN	CC	NN	CC	CC	CC	CC	CC	NN	NN	CC	NN	NN	NN	NN	NN	NN	NN	CC	NN	CC	CC	NN	CC	CC	NN	NN	CC	CC
Gm02_50242535_T_C-1_B_F_2179334054	T/C	2	50242535	NC	NC	NC	NC	NC	NC	NC	TC	TC	TC	TC	TC	TC	TC	TC	TC	TT	TC	TC	TC	TC	TC	TC	TT	TC	TC	TC	TT	TC	TC	TC	TC	TC	TC	TC	TC	TT	TC	TC	TC	TT	TC	TC	TC	TT	TT
Gm02_50304676_T_C-1_T_R_2179334057	A/G	2	50304676	NC	NC	NC	NC	NC	NC	NC	AA	AA	GG	GG	GG	AG	GG	AA	GG	AA	GG	AA	AA	AA	AA	AA	AA	AA	GG	GG	AA	GG	GG	GG	GG	GG	GG	AA	AA	AA	AA	AA	GG	AA	AA	GG	GG	AA	AA
Gm02_50358347_C_T-1_T_R_2179334059	A/G	2	50358347	NC	NC	NC	NC	NC	NC	NC	GG	GG	AA	AA	AA	NN	AA	GG	AA	GG	AA	GG	GG	GG	GG	GG	GG	GG	AA	AA	AA	AA	AA	AA	AA	AA	AA	GG	GG	GG	GG	AA	AA	GG	GG	AA	AA	GG	GG
Gm02_50383419_C_T-1_T_R_2179334061	A/G	2	50383419	NC	NC	NC	NC	NC	NC	NC	GG	GG	AA	AA	AA	NN	AA	GG	AA	GG	AA	GG	GG	GG	GG	GG	GG	GG	AA	AA	AA	AA	AA	AA	AA	AA	AA	GG	GG	AA	GG	AA	AA	GG	GG	AA	AA	GG	GG
Gm02_50546149_C_T-1_T_R_2179334063	A/G	2	50546149	NC	NC	NC	NC	NC	NC	NC	AA	AA	AA	AA	AA	AA	AA	AA	AA	GG	AA	AA	AA	AA	AA	AA	GG	AA	AA	AA	GG	AA	AA	AA	AA	AA	AA	AA	AA	AA	AA	AA	GG	GG	AA	GG	AA	GG	GG
Gm02_50706913_G_A-1_T_F_2179334064	A/G	2	50706913	NC	NC	NC	NC	NC	NC	NC	GG	GG	AA	AA	AA	AG	AA	GG	AA	GG	AA	AA	AA	AA	AA	AA	GG	AA	AA	AA	AA	GG	GG	GG	AA	AA	AA	AA	AA	GG	AA	AA	AA	GG	GG	AA	GG	GG	GG
Gm02_50905328_C_A-1_T_F_2179334068	A/C	2	50905328	NC	NC	NC	NC	NC	NC	NC	CC	CC	CC	CC	CC	CC	CC	CC	CC	CC	CC	CC	CC	CC	CC	CC	CC	CC	CC	CC	AA	CC	CC	CC	CC	CC	CC	NN	CC	CC	CC	CC	AA	CC	CC	AA	CC	CC	CC
Gm02_50936574_G_T-1_T_R_2179334071	A/C	2	50936574	NC	NC	NC	NC	NC	NC	NC	AA	AA	AA	AA	AA	AA	AA	AA	AA	CC	AA	CC	CC	CC	CC	CC	CC	CC	AA	AA	CC	AA	AA	AA	AA	AA	AA	CC	CC	AA	CC	CC	CC	CC	AA	CC	AA	CC	CC
Gm02_51025014_A_C-1_B_R_2179334073	T/G	2	51025014	NC	NC	NC	NC	NC	NC	NC	GG	GG	TT	TT	TT	TG	TT	GG	TT	TT	GG	TT	TT	TT	TT	TT	TT	TT	TT	TT	NN	GG	GG	GG	TT	TT	TT	TG	TT	GG	TT	TT	NN	TT	GG	NN	TT	TT	TT
Gm02_51154756_C_T-1_T_R_2179334075	A/G	2	51154756	NC	NC	NC	NC	NC	NC	NC	GG	GG	AA	AA	AA	NN	AA	GG	AA	GG	GG	GG	AA	AA	AA	AA	GG	AA	AA	AA	GG	GG	GG	GG	AA	AA	AA	NN	AA	GG	AA	AA	GG	GG	GG	GG	AA	GG	GG
Gm02_51272051_C_A-1_B_R_2179334077	T/G	2	51272051	NC	NC	NC	NC	NC	NC	NC	TG	TG	TT	TT	TT	NN	TT	TG	TT	TG	TT	TG	TT	TT	TT	TT	TG	TT	TT	TT	TG	TT	TT	TT	TT	TT	TT	TG	TT	TT	TT	TT	TT	TG	TG	TG	TT	TG	TG
Gm02_51411364_G_A-1_B_R_2179334079	T/C	2	51411364	NC	NC	NC	NC	NC	NC	NC	CC	CC	CC	CC	CC	CC	CC	CC	CC	CC	TT	CC	TT	TT	TT	TT	CC	CC	CC	TT	CC	TT	TT	TT	CC	CC	TT	CC	TT	TT	TT	TT	TT	CC	CC	CC	TT	CC	CC
Gm02_51429037_T_C-1_T_R_2179334081	A/G	2	51429037	NC	NC	NC	NC	NC	NC	NC	AA	AA	AA	AA	AA	AA	AA	AA	AA	AA	GG	AA	GG	GG	GG	GG	AA	AA	AA	GG	AA	GG	GG	GG	AA	AA	GG	AG	GG	GG	GG	GG	GG	AA	AA	AA	GG	AA	AA
Gm03_18316_G_A-1_B_R_2179334083	T/C	3	18316	NC	NC	NC	NC	NC	NC	NC	CC	CC	CC	CC	CC	CC	CC	CC	CC	CC	CC	CC	CC	TT	TT	CC	CC	CC	CC	CC	TT	TT	CC	TT	TT	TT	CC	TC	TT	CC	CC	TT	TT	CC	CC	TT	CC	TT	CC
Gm03_206707_G_A-1_B_R_2179334087	T/C	3	206707	NC	NC	NC	NC	NC	NC	NC	CC	CC	CC	CC	CC	CC	CC	CC	CC	CC	CC	CC	TT	TT	TT	CC	CC	CC	CC	TT	TT	TT	CC	TT	TT	TT	CC	TC	TT	TT	TT	TT	TT	TT	TT	TT	TT	TT	CC
Gm03_241447_C_A-1_B_R_2179334089	T/G	3	241447	NC	NC	NC	NC	NC	NC	NC	GG	GG	GG	GG	GG	GG	GG	GG	GG	GG	GG	GG	TT	TT	TT	GG	GG	GG	GG	TT	TT	TT	GG	TT	TT	TT	GG	TG	TT	TT	TT	TT	TT	TT	TT	TT	TT	TT	GG
Gm03_345478_G_A-1_T_F_2179334090	A/G	3	345478	NC	NC	NC	NC	NC	NC	NC	AA	AA	AA	AA	AA	AG	AA	GG	AA	GG	AA	AA	AA	GG	GG	AA	AA	AA	GG	AA	GG	GG	AA	GG	GG	GG	GG	AG	GG	GG	AA	AA	GG	AA	AA	GG	AA	GG	GG
Gm03_426154_C_A-1_B_R_2179334093	T/G	3	426154	NC	NC	NC	NC	NC	NC	NC	TT	TT	TT	TT	TT	NN	TT	GG	TT	GG	TT	TT	TT	GG	GG	TT	TT	TT	GG	GG	GG	GG	TT	GG	GG	GG	GG	TG	GG	GG	TT	TT	GG	TT	TT	GG	GG	GG	GG
Gm03_510734_A_G-1_B_R_2179334095	T/C	3	510734	NC	NC	NC	NC	NC	NC	NC	NN	NN	NN	NN	NN	NN	NN	NN	NN	TT	NN	NN	TT	TT	TT	NN	NN	NN	TT	TT	TT	TT	NN	TT	TT	TT	TT	TT	TT	TT	TT	TT	TT	NN	TT	TT	TT	TT	TT
Gm03_566774_G_A-1_B_R_2179334097	T/C	3	566774	NC	NC	NC	NC	NC	NC	NC	TT	TT	TT	TT	TT	TT	TT	TT	TT	CC	TT	TT	TT	TT	TT	TT	TT	TT	CC	CC	TT	TT	TT	TT	TT	TT	CC	TC	TT	TT	TT	TT	TT	TT	TT	TT	CC	TT	CC
Gm03_715393_G_A-1_B_R_2179334099	T/C	3	715393	NC	NC	NC	NC	NC	NC	NC	TT	TT	TT	TT	TT	TT	TT	CC	TT	CC	TT	TT	CC	CC	CC	TT	CC	TT	CC	CC	CC	CC	TT	CC	CC	CC	CC	CC	CC	TT	CC	CC	TT	CC	CC	TT	CC	CC	CC
Gm03_785680_A_C-1_T_F_2179334100	A/C	3	785680	NC	NC	NC	NC	NC	NC	NC	CC	CC	CC	CC	CC	CC	CC	CC	CC	AA	CC	CC	AA	AA	AA	CC	CC	CC	AA	CC	AA	AA	CC	AA	AA	AA	AA	CC	AA	AA	CC	AA	AA	AA	AA	CC	AA	AA	AA
Gm03_829023_G_T-1_B_F_2179334102	T/G	3	829023	NC	NC	NC	NC	NC	NC	NC	TT	TT	TT	TT	TT	TT	TT	TT	TT	GG	TT	TT	GG	GG	GG	TT	TT	TT	GG	TT	GG	GG	TT	GG	GG	GG	GG	NN	GG	TT	TT	GG	TT	GG	GG	TT	GG	GG	GG
Gm03_949581_T_C-1_T_R_2179334105	A/G	3	949581	NC	NC	NC	NC	NC	NC	NC	GG	AG	GG	GG	GG	GG	GG	GG	GG	AA	GG	GG	AA	AA	AA	GG	AA	GG	AA	GG	GG	AA	AA	AA	AA	AA	AA	AG	AA	GG	GG	GG	GG	GG	AA	GG	AA	GG	AA
Gm03_1069751_A_G-1_T_F_2179334106	A/G	3	1069751	NC	NC	NC	NC	NC	NC	NC	AA	NN	AA	AA	AA	AA	AA	AA	AA	AA	AA	AA	AA	AA	AA	AA	AA	AA	AA	AA	AA	AA	AA	AA	AA	AA	AA	AA	AA	AA	AA	AA	AA	AA	AA	AA	NN	AA	AA
Gm03_1077329_C_T-1_T_R_2179334109	A/G	3	1077329	NC	NC	NC	NC	NC	NC	NC	GG	GG	GG	GG	GG	GG	GG	GG	GG	GG	GG	GG	GG	GG	GG	GG	GG	GG	GG	AA	AA	GG	GG	GG	GG	GG	AA	GG	GG	AA	AA	AA	AA	AA	AA	AA	GG	AA	GG
Gm03_1209205_G_T-1_T_R_2179334111	A/C	3	1209205	NC	NC	NC	NC	NC	NC	NC	CC	AC	CC	CC	CC	CC	CC	CC	CC	CC	CC	CC	CC	CC	CC	CC	CC	CC	CC	AA	CC	CC	CC	CC	CC	CC	AA	AC	CC	CC	AA	CC	CC	AA	AA	CC	AA	AA	CC
Gm03_1302748_T_C-1_T_R_2179334113	A/G	3	1302748	NC	NC	NC	NC	NC	NC	NC	AA	AG	AA	AA	AA	AA	AA	AA	AA	AA	AA	AA	AA	AA	AA	AA	AA	AA	AA	GG	GG	AA	AA	AA	AA	AA	GG	NN	AA	GG	AA	GG	GG	GG	GG	GG	GG	GG	AA
Gm03_1374930_T_G-1_T_R_2179334115	A/C	3	1374930	NC	NC	NC	NC	NC	NC	NC	CC	CC	CC	CC	CC	CC	CC	CC	CC	AA	CC	AA	AA	AA	AA	AA	AA	CC	AA	AA	AA	CC	AA	CC	AA	AA	AA	AA	AA	AA	CC	AA	AA	AA	AA	CC	CC	CC	AA
Gm03_1441844_C_A-1_T_F_2179334116	A/C	3	1441844	NC	NC	NC	NC	NC	NC	NC	AA	AC	AA	AA	AA	AA	AA	AA	AA	CC	AA	CC	CC	CC	CC	CC	CC	AA	CC	AA	CC	AA	CC	AA	CC	CC	AA	CC	CC	CC	CC	CC	CC	AA	AA	AA	CC	CC	CC
Gm03_1583754_T_C-1_B_F_2179334118	T/C	3	1583754	NC	NC	NC	NC	NC	NC	NC	TT	TC	CC	CC	CC	CC	CC	CC	CC	TT	CC	TT	TT	TT	TT	TT	CC	CC	TT	TT	TT	CC	CC	CC	TT	TT	CC	TC	TT	TT	TT	TT	TT	TT	CC	TT	CC	CC	TT
Gm03_1671384_C_A-1_B_R_2179334121	T/G	3	1671384	NC	NC	NC	NC	NC	NC	NC	NN	TT	TT	TT	TT	TT	TT	TT	TT	GG	TT	GG	GG	GG	GG	GG	TT	TT	GG	GG	GG	GG	TT	GG	GG	GG	TT	TG	GG	NN	TT	GG	TT	GG	TT	GG	GG	TT	GG
Gm03_1718435_A_G-1_T_F_2179334122	A/G	3	1718435	NC	NC	NC	NC	NC	NC	NC	GG	GG	GG	GG	GG	GG	GG	GG	GG	AA	GG	AA	AA	AA	AA	AA	GG	GG	AA	AA	AA	AA	GG	AA	AA	AA	GG	NN	AA	GG	GG	AA	GG	AA	GG	AA	GG	GG	AA
Gm03_1758253_T_C-1_T_R_2179334125	A/G	3	1758253	NC	NC	NC	NC	NC	NC	NC	AA	AG	GG	GG	GG	GG	GG	GG	GG	AA	GG	AA	AA	AA	AA	AA	GG	GG	AA	AA	AA	AA	GG	AA	AA	AA	AA	AG	AA	AA	GG	AA	GG	GG	GG	AA	GG	GG	AA
Gm03_1853758_T_C-1_T_R_2179334127	A/G	3	1853758	NC	NC	NC	NC	NC	NC	NC	AA	AG	AG	AG	AG	AG	AG	AG	AG	AA	AG	AA	AA	AA	AA	AA	AG	AG	AA	AA	AA	AA	AG	AA	AA	AA	AA	AA	AA	AA	AG	AA	AG	AA	AG	AA	AG	AG	AA
Gm03_1926419_T_G-1_T_R_2179334129	A/C	3	1926419	NC	NC	NC	NC	NC	NC	NC	AA	AC	CC	CC	CC	CC	CC	CC	CC	AA	CC	AA	AA	AA	AA	AA	CC	CC	AA	AA	AA	AA	CC	AA	AA	AA	AA	AA	AA	AA	AA	AA	AA	CC	CC	AA	AA	CC	AA
Gm03_1981847_C_T-1_B_F_2179334130	T/C	3	1981847	NC	NC	NC	NC	NC	NC	NC	CC	TC	CC	CC	CC	CC	CC	CC	CC	CC	CC	CC	CC	CC	CC	CC	CC	TT	CC	CC	CC	CC	CC	CC	CC	CC	CC	TC	CC	CC	CC	CC	CC	TT	TT	CC	CC	TT	CC
Gm03_2024899_G_A-1_T_F_2179334132	A/G	3	2024899	NC	NC	NC	NC	NC	NC	NC	GG	GG	AA	AA	AA	AA	AA	AA	AA	GG	AA	GG	GG	GG	GG	GG	GG	AA	GG	NN	GG	GG	GG	GG	GG	GG	GG	AG	GG	GG	AA	GG	AA	AA	AA	GG	AA	AA	GG
Gm03_2083705_C_T-1_B_F_2179334134	T/C	3	2083705	NC	NC	NC	NC	NC	NC	NC	TT	TT	TT	TT	TT	TT	TT	TT	TT	CC	TT	CC	CC	CC	CC	CC	CC	TT	CC	CC	CC	CC	CC	CC	CC	CC	CC	TC	CC	CC	TT	CC	TT	TT	TT	CC	TT	TT	CC
Gm03_2215518_A_G-1_T_F_2179334138	A/G	3	2215518	NC	NC	NC	NC	NC	NC	NC	AA	AA	AA	AA	AA	AA	AA	AA	AA	GG	AA	GG	GG	GG	GG	GG	AA	AA	GG	GG	GG	GG	AA	GG	GG	GG	AA	AG	GG	AA	AA	GG	AA	GG	AA	GG	GG	AA	GG
Gm03_2224975_G_A-1_T_F_2179334140	A/G	3	2224975	NC	NC	NC	NC	NC	NC	NC	AA	GG	GG	GG	GG	GG	GG	GG	GG	AA	GG	AA	AA	AA	AA	AA	GG	AA	AA	AA	AA	AA	GG	AA	AA	AA	GG	AG	AA	GG	AA	AA	AA	AA	AA	AA	AA	AA	AA
Gm03_2373742_T_C-1_T_R_2179334143	A/G	3	2373742	NC	NC	NC	NC	NC	NC	NC	GG	AA	AA	GG	GG	GG	GG	GG	GG	AA	GG	GG	AA	AA	GG	GG	GG	GG	AA	AA	AA	AA	GG	AA	AA	AA	AA	AG	AA	AA	GG	AA	GG	GG	GG	GG	GG	GG	AA
Gm03_2485916_T_C-1_B_F_2179334144	T/C	3	2485916	NC	NC	NC	NC	NC	NC	NC	CC	CC	CC	CC	CC	CC	CC	CC	CC	NN	CC	NN	NN	NN	CC	CC	TT	CC	NN	CC	NN	NN	NN	NN	NN	NN	CC	CC	NN	NN	CC	CC	CC	CC	NN	CC	NN	CC	NN
Gm03_2818076_T_C-1_T_R_2179334147	A/G	3	2818076	NC	NC	NC	NC	NC	NC	NC	GG	GG	GG	GG	GG	GG	GG	GG	GG	AA	GG	AA	AA	AA	GG	GG	AA	AA	AA	AA	AA	AA	AA	AA	AA	AA	AA	AG	AA	AA	GG	GG	GG	GG	AA	GG	GG	AA	AA
Gm03_2892089_C_T-1_B_F_2179334148	T/C	3	2892089	NC	NC	NC	NC	NC	NC	NC	TT	TT	TT	TT	TT	TT	TT	TT	TT	CC	TT	CC	CC	CC	TT	TT	CC	CC	CC	CC	CC	CC	CC	CC	CC	CC	CC	TC	CC	CC	TT	TT	TT	TT	CC	TT	TT	CC	CC
Gm03_2932028_G_A-1_T_F_2179334150	A/G	3	2932028	NC	NC	NC	NC	NC	NC	NC	GG	GG	AA	AA	AA	AA	AA	AA	AA	AA	AA	AA	AA	AA	AA	AA	AA	AA	AA	GG	AA	AA	AA	AA	AA	AA	AA	AA	AA	AA	GG	AA	GG	GG	AA	AA	AA	AA	AA
Gm03_3087237_A_G-1_T_F_2179334154	A/G	3	3087237	NC	NC	NC	NC	NC	NC	NC	GG	GG	GG	GG	GG	GG	GG	GG	GG	GG	GG	AA	GG	GG	AA	AA	AA	AA	GG	AA	GG	GG	AA	GG	GG	GG	AA	AG	GG	AA	AA	AA	AA	AA	AA	AA	GG	AA	GG
Gm03_3164784_G_A-1_B_R_2179334157	T/C	3	3164784	NC	NC	NC	NC	NC	NC	NC	CC	CC	CC	CC	CC	CC	CC	CC	CC	CC	CC	TC	TC	TC	CC	TC	TC	TC	CC	CC	CC	TC	TC	TC	CC	CC	TC	NN	TC	CC	TC	TC	TC	TC	TC	CC	TC	TC	CC
Gm03_3225968_G_A-1_T_F_2179334158	A/G	3	3225968	NC	NC	NC	NC	NC	NC	NC	AA	AG	GG	GG	GG	GG	GG	GG	GG	AA	GG	AA	AA	AA	GG	AA	AA	AA	AA	GG	AA	AA	AA	AA	AA	AA	AA	AG	AA	GG	AA	AA	AA	AA	AA	GG	AA	AA	AA
Gm03_3334303_C_A-1_B_R_2179334161	T/G	3	3334303	NC	NC	NC	NC	NC	NC	NC	TT	TT	GG	GG	GG	GG	GG	GG	GG	TT	GG	GG	TT	TT	GG	TT	GG	TT	TT	GG	TT	TT	GG	TT	TT	TT	GG	GG	TT	GG	TT	GG	TT	GG	TT	GG	TT	TT	TT
Gm03_3365988_T_G-1_B_F_2179334162	T/G	3	3365988	NC	NC	NC	NC	NC	NC	NC	TG	TG	TT	TT	TT	TT	TT	TT	TT	TG	TT	TG	TT	TT	TT	TT	TG	TT	TG	TT	TG	TT	TG	TT	TG	TG	TG	TT	TT	TT	TT	TG	TT	TG	TT	TT	TG	TT	TG
Gm03_3497393_A_C-1_B_R_2179334165	T/G	3	3497393	NC	NC	NC	NC	NC	NC	NC	GG	GG	GG	GG	GG	GG	GG	GG	GG	GG	GG	GG	GG	GG	TT	GG	GG	GG	GG	TT	GG	GG	GG	GG	GG	GG	GG	TG	GG	TT	GG	GG	GG	GG	GG	TT	GG	GG	GG
Gm03_3541095_G_A-0_B_R_2177933789	T/C	3	3541095	NC	NC	NC	NC	NC	NC	NC	CC	CC	CC	CC	CC	CC	CC	CC	CC	CC	CC	CC	CC	CC	CC	CC	CC	CC	CC	CC	CC	CC	CC	CC	CC	CC	CC	CC	CC	CC	CC	CC	CC	CC	CC	CC	CC	CC	CC
Gm03_3562176_C_T-1_B_F_2179334166	T/C	3	3562176	NC	NC	NC	NC	NC	NC	NC	CC	CC	TT	TT	TT	TT	TT	TT	TT	TT	TT	CC	CC	CC	CC	TT	CC	CC	TT	TT	TT	CC	CC	CC	TT	TT	CC	TC	CC	NN	TT	CC	TT	CC	TT	TT	CC	TT	TT
Gm03_3618454_G_T-1_B_F_2179334168	T/G	3	3618454	NC	NC	NC	NC	NC	NC	NC	TT	TT	TT	TT	TT	TT	TT	GG	TT	GG	TT	GG	TT	TT	TT	GG	GG	TT	GG	GG	GG	TT	GG	TT	GG	GG	TT	TG	TT	TT	GG	GG	GG	GG	TT	GG	TT	GG	GG
Gm03_3659662_A_G-1_T_F_2179334170	A/G	3	3659662	NC	NC	NC	NC	NC	NC	NC	AG	AG	AA	AA	AA	AA	AA	NN	AA	AA	AA	AG	AA	AA	AG	NN	AG	AA	AA	AA	AA	AA	AG	AA	AA	AA	AG	AA	AA	AG	AG	AA	AG	AG	AG	AA	AA	AG	AA
Gm03_3701709_G_A-0_B_R_2177933791	T/C	3	3701709	NC	NC	NC	NC	NC	NC	NC	CC	CC	NN	NN	NN	NN	NN	NN	NN	CC	TT	NN	NN	NN	TT	NN	NN	NN	CC	CC	CC	NN	NN	NN	CC	CC	TT	CC	NN	CC	NN	CC	NN	NN	NN	CC	CC	NN	CC
Gm03_3828735_G_A-1_T_F_2179334172	A/G	3	3828735	NC	NC	NC	NC	NC	NC	NC	GG	GG	AA	AA	AA	AA	AA	GG	AA	GG	GG	AA	AA	AA	GG	GG	AA	AA	GG	GG	GG	AA	AA	AA	GG	GG	GG	GG	AA	GG	GG	GG	GG	AA	AA	GG	GG	GG	GG
Gm03_3889598_A_G-0_B_R_2177933793	T/C	3	3889598	NC	NC	NC	NC	NC	NC	NC	TT	TT	TT	TT	TT	TT	TT	TT	TT	TT	TT	TT	TT	TT	TT	TT	TT	TT	TT	TT	TT	TT	TT	TT	TT	TT	TT	TT	TT	CC	TT	TT	TT	TT	TT	TT	TT	TT	TT
Gm03_3907697_A_G-1_B_R_2179334175	T/C	3	3907697	NC	NC	NC	NC	NC	NC	NC	TT	TT	CC	CC	CC	CC	CC	TT	CC	TT	TT	CC	CC	CC	TT	TT	CC	CC	TT	TT	TT	CC	CC	CC	TT	TT	TT	TC	CC	TT	CC	TT	TT	CC	TT	TT	CC	TT	TT
Gm03_3960114_T_C-0_T_R_2177933795	A/G	3	3960114	NC	NC	NC	NC	NC	NC	NC	GG	GG	AG	AG	AG	AG	AG	AG	AG	GG	AG	AG	AG	AG	AG	GG	AG	AG	GG	GG	GG	AG	AG	AG	GG	GG	AG	GG	AG	GG	AG	GG	AG	AG	AG	GG	AG	GG	GG
Gm03_3970575_A_G-0_T_F_2177933796	A/G	3	3970575	NC	NC	NC	NC	NC	NC	NC	AA	AA	AA	AA	AA	AA	AA	AA	GG	GG	AA	AA	GG	GG	AA	AA	AA	GG	GG	GG	GG	GG	AA	GG	GG	GG	AA	GG	GG	AA	AA	GG	AA	AA	AA	GG	AA	AA	GG
Gm03_4063936_C_T-0_T_R_2177933799	A/G	3	4063936	NC	NC	NC	NC	NC	NC	NC	NN	NN	NN	NN	NN	AG	NN	NN	AG	NN	NN	NN	AG	AG	NN	NN	NN	AG	NN	NN	AA	AG	NN	AG	NN	NN	GG	AA	AG	NN	NN	AA	NN	NN	NN	AA	NN	NN	NN
Gm03_4235634_A_C-0_T_F_2177933802	A/C	3	4235634	NC	NC	NC	NC	NC	NC	NC	CC	CC	CC	CC	CC	CC	CC	NN	CC	CC	CC	CC	CC	CC	CC	NN	CC	CC	CC	NN	NN	CC	NN	CC	CC	CC	AA	CC	CC	CC	NN	NN	NN	CC	NN	NN	CC	CC	CC
Gm03_4308061_A_G-0_B_R_2177933805	T/C	3	4308061	NC	NC	NC	NC	NC	NC	NC	NN	NN	NN	NN	NN	NN	NN	NN	NN	NN	NN	NN	NN	NN	NN	NN	NN	NN	NN	NN	NN	NN	NN	NN	NN	NN	NN	NN	NN	NN	NN	NN	NN	NN	NN	NN	NN	NN	NN
Gm03_4315149_C_A-0_B_R_2177933807	T/G	3	4315149	NC	NC	NC	NC	NC	NC	NC	GG	GG	GG	GG	GG	GG	GG	GG	GG	GG	GG	GG	GG	GG	GG	GG	GG	GG	GG	GG	GG	GG	GG	GG	GG	GG	GG	GG	GG	GG	GG	GG	GG	GG	GG	GG	GG	TG	GG
Gm03_4338096_G_T-0_B_F_2177933808	T/G	3	4338096	NC	NC	NC	NC	NC	NC	NC	TT	TT	TT	TT	TT	TT	TT	NN	TT	TT	NN	TT	TT	NN	NN	TT	NN	TT	NN	NN	NN	TT	NN	TT	NN	NN	TG	TT	TT	TT	TT	TT	NN	TT	TT	NN	TT	TT	NN
Gm03_4347034_T_C-0_T_R_2177933811	A/G	3	4347034	NC	NC	NC	NC	NC	NC	NC	AA	AA	AG	AG	AG	AG	AG	GG	AG	AA	GG	AG	AG	GG	GG	AG	AG	AG	GG	GG	GG	AG	AG	AG	GG	GG	AA	AG	AG	AG	AG	AA	GG	AG	AA	GG	AG	AG	GG
Gm03_4453687_A_G-0_T_F_2177933812	A/G	3	4453687	NC	NC	NC	NC	NC	NC	NC	GG	GG	NN	NN	NN	NN	NN	NN	NN	GG	GG	NN	NN	NN	GG	GG	NN	NN	GG	GG	GG	NN	NN	NN	GG	GG	AA	GG	NN	AG	NN	GG	NN	NN	NN	GG	NN	GG	GG
Gm03_4455983_T_G-0_T_R_2177933815	A/C	3	4455983	NC	NC	NC	NC	NC	NC	NC	CC	CC	CC	CC	CC	CC	CC	AA	CC	CC	CC	CC	CC	CC	CC	CC	CC	CC	CC	CC	CC	CC	CC	CC	CC	CC	AA	CC	CC	CC	CC	CC	AA	CC	AA	CC	CC	CC	CC
Gm03_4467350_A_C-0_B_R_2177933817	T/G	3	4467350	NC	NC	NC	NC	NC	NC	NC	TT	TT	GG	GG	GG	GG	GG	TT	GG	TT	TT	GG	GG	GG	TT	TT	GG	GG	TT	TT	TT	GG	GG	GG	TT	TT	TT	TG	GG	GG	GG	TT	TT	GG	TT	TT	GG	TT	TT
Gm03_4468196_C_T-1_B_F_2179334176	T/C	3	4468196	NC	NC	NC	NC	NC	NC	NC	CC	CC	TT	TT	TT	TT	TT	CC	TT	CC	CC	TT	TT	TT	CC	CC	TT	TT	CC	CC	CC	TT	TT	TT	CC	CC	CC	TC	TT	TT	TT	CC	CC	TT	CC	CC	TT	CC	CC
Gm03_4477447_G_A-0_T_F_2177933818	A/G	3	4477447	NC	NC	NC	NC	NC	NC	NC	AA	AA	AA	AA	AA	AA	AA	GG	AA	AA	AA	AA	AA	AA	AA	AA	AA	AA	AA	AA	AA	AA	AA	AA	AA	AA	GG	AA	AA	AA	AA	AA	GG	AA	GG	AA	AA	AA	AA
Gm03_4480434_G_T-0_T_R_2177933821	A/C	3	4480434	NC	NC	NC	NC	NC	NC	NC	CC	CC	CC	CC	CC	CC	CC	CC	CC	CC	AC	CC	CC	CC	AC	CC	CC	CC	CC	CC	CC	CC	CC	CC	CC	CC	CC	CC	CC	AC	CC	CC	CC	CC	CC	CC	CC	CC	CC
Gm03_4481587_C_T-0_B_F_2177933822	T/C	3	4481587	NC	NC	NC	NC	NC	NC	NC	CC	CC	CC	CC	CC	CC	CC	CC	CC	CC	CC	CC	CC	CC	CC	CC	CC	CC	CC	CC	CC	CC	CC	CC	CC	CC	CC	CC	CC	CC	CC	CC	CC	CC	CC	CC	CC	CC	CC
Gm03_4483232_A_G-0_T_F_2177933826	A/G	3	4483232	NC	NC	NC	NC	NC	NC	NC	GG	GG	GG	GG	GG	GG	GG	AA	GG	GG	AA	GG	GG	GG	AA	GG	GG	GG	GG	GG	GG	GG	GG	GG	GG	GG	AA	GG	GG	GG	GG	GG	AA	GG	AA	GG	GG	GG	GG
Gm03_4484588_T_C-0_B_F_2177933828	T/C	3	4484588	NC	NC	NC	NC	NC	NC	NC	CC	CC	CC	CC	CC	CC	CC	CC	CC	CC	CC	CC	CC	CC	CC	CC	CC	CC	CC	CC	CC	CC	CC	CC	CC	CC	TT	CC	CC	CC	CC	CC	CC	CC	CC	CC	CC	CC	CC
Gm03_4487138_A_C-0_T_F_2177933830	A/C	3	4487138	NC	NC	NC	NC	NC	NC	NC	CC	CC	AA	AA	AA	AA	AA	AA	AA	AA	CC	AA	AA	AA	CC	CC	AA	AA	AA	CC	AA	AA	AA	AA	AA	AA	AA	CC	AA	CC	AA	AA	AA	AA	AA	AA	AA	CC	AA
Gm03_4500015_G_T-0_T_R_2177933833	A/C	3	4500015	NC	NC	NC	NC	NC	NC	NC	NN	CC	CC	CC	CC	CC	CC	AA	CC	AA	CC	NN	NN	NN	CC	NN	CC	NN	AC	CC	AA	NN	NN	NN	NN	AC	CC	NN	NN	CC	NN	AA	AA	CC	AA	AC	NN	NN	AC
Gm03_4506327_C_T-0_B_F_2177933834	T/C	3	4506327	NC	NC	NC	NC	NC	NC	NC	NN	NN	TT	TT	TT	TT	TT	CC	TT	TT	TT	TT	TT	TT	TT	NN	TT	TT	TT	CC	TT	TT	TT	TT	TT	TT	CC	TT	TT	CC	TT	TT	CC	TT	CC	TT	TT	NN	TT
Gm03_4509101_G_A-0_T_F_2177933836	A/G	3	4509101	NC	NC	NC	NC	NC	NC	NC	AA	AA	AA	AA	AA	AA	AA	AA	AA	GG	GG	AA	AA	AA	GG	AA	AA	AA	GG	AA	GG	AA	AA	AA	GG	GG	GG	AA	AA	AA	AA	GG	AA	AA	AA	GG	AA	AA	GG
Gm03_4517565_C_T-0_B_F_2177933838	T/C	3	4517565	NC	NC	NC	NC	NC	NC	NC	CC	CC	CC	CC	CC	CC	CC	NN	CC	CC	CC	CC	CC	CC	CC	CC	CC	CC	CC	CC	CC	CC	CC	CC	CC	CC	CC	CC	CC	TC	CC	CC	CC	CC	CC	CC	CC	CC	CC
Gm03_4518391_T_C-0_T_R_2177933841	A/G	3	4518391	NC	NC	NC	NC	NC	NC	NC	GG	GG	GG	GG	GG	GG	GG	GG	GG	GG	GG	GG	GG	GG	GG	GG	GG	GG	GG	GG	GG	GG	GG	GG	GG	GG	AA	GG	GG	GG	GG	GG	GG	GG	GG	GG	GG	GG	GG
Gm03_4522097_A_G-0_B_R_2177933843	T/C	3	4522097	NC	NC	NC	NC	NC	NC	NC	CC	CC	CC	CC	CC	CC	CC	CC	CC	CC	CC	CC	CC	CC	CC	CC	CC	CC	CC	CC	CC	CC	CC	CC	CC	CC	TC	CC	CC	CC	CC	CC	CC	CC	CC	CC	CC	CC	CC
Gm03_4523460_G_A-0_B_R_2177933845	T/C	3	4523460	NC	NC	NC	NC	NC	NC	NC	TT	TT	TT	TT	TT	TT	TT	TT	TT	TT	TT	TT	TT	TT	TT	TT	TT	TT	TT	TT	TT	TT	TT	TT	TT	TT	CC	TT	TT	CC	TT	TT	TT	TT	TT	TT	TT	TT	TT
Gm03_4525141_A_G-0_B_R_2177933847	T/C	3	4525141	NC	NC	NC	NC	NC	NC	NC	NN	NN	NN	NN	NN	CC	NN	CC	CC	NN	NN	NN	CC	CC	NN	CC	NN	CC	NN	CC	NN	CC	NN	CC	NN	NN	TT	CC	CC	CC	NN	NN	CC	NN	CC	NN	CC	CC	NN
Gm03_4527656_T_C-0_B_F_2177933848	T/C	3	4527656	NC	NC	NC	NC	NC	NC	NC	TT	TT	CC	CC	CC	CC	CC	CC	CC	CC	CC	CC	CC	CC	CC	TT	CC	CC	CC	CC	CC	CC	CC	CC	CC	CC	TT	TC	CC	TT	CC	CC	CC	CC	CC	CC	CC	TT	CC
Gm03_4530659_G_A-0_B_R_2177933853	T/C	3	4530659	NC	NC	NC	NC	NC	NC	NC	CC	CC	TT	TT	TT	TT	TT	TT	TT	TT	TT	TT	TT	TT	TT	CC	TT	TT	TT	TT	TT	TT	TT	TT	TT	TT	CC	TC	TT	TT	TT	TT	TT	TT	TT	TT	TT	CC	TT
Gm03_4545493_G_A-0_B_R_2177933855	T/C	3	4545493	NC	NC	NC	NC	NC	NC	NC	CC	CC	CC	CC	CC	CC	CC	CC	CC	CC	CC	CC	CC	CC	CC	CC	CC	CC	CC	CC	CC	CC	CC	CC	CC	CC	CC	CC	CC	CC	CC	CC	CC	CC	CC	CC	CC	CC	CC
Gm03_4548798_A_G-0_T_F_2177933856	A/G	3	4548798	NC	NC	NC	NC	NC	NC	NC	AA	AA	AA	AA	AA	AA	AA	AA	AA	AA	AA	AA	AA	AA	AA	AA	AA	AA	AA	AA	AA	AA	AA	AA	AA	AA	AA	AA	AA	AA	AA	AA	AA	AA	AA	AA	AA	AA	AA
Gm03_4551118_T_C-0_T_R_2177933859	A/G	3	4551118	NC	NC	NC	NC	NC	NC	NC	GG	GG	GG	GG	GG	GG	GG	GG	GG	GG	AA	GG	GG	GG	AA	AA	GG	GG	GG	GG	GG	GG	GG	GG	GG	GG	AA	AG	GG	AA	GG	GG	GG	GG	GG	GG	GG	AA	GG
Gm03_4554917_G_A-2_T_F_2111705622	A/G	3	4554917	NC	NC	NC	NC	NC	NC	NC	GG	GG	GG	GG	GG	GG	GG	GG	GG	GG	GG	GG	GG	GG	GG	GG	GG	GG	GG	GG	GG	GG	GG	GG	GG	GG	GG	GG	GG	GG	GG	GG	GG	GG	GG	GG	GG	GG	GG
Gm03_4562377_T_G-0_T_R_2177933863	A/C	3	4562377	NC	NC	NC	NC	NC	NC	NC	AA	AA	CC	CC	CC	CC	CC	CC	CC	AA	CC	CC	CC	CC	CC	CC	CC	CC	AA	CC	AA	CC	CC	CC	AA	AA	AA	AC	CC	AA	CC	AA	CC	CC	CC	AA	CC	CC	AA
Gm03_4563499_G_A-0_T_F_2177933864	A/G	3	4563499	NC	NC	NC	NC	NC	NC	NC	GG	GG	AA	AA	AA	AA	AA	AA	AA	GG	AA	AA	AA	AA	AA	AA	AA	AA	GG	AA	GG	AA	AA	AA	GG	GG	GG	AG	AA	GG	AA	GG	AA	AA	AA	GG	AA	AA	GG
Gm03_4567214_A_C-0_B_R_2177933867	T/G	3	4567214	NC	NC	NC	NC	NC	NC	NC	TG	TG	GG	GG	GG	GG	GG	GG	GG	TG	GG	GG	GG	GG	GG	TG	GG	GG	TG	GG	TG	GG	GG	GG	TG	TG	TG	TG	GG	TG	GG	TG	GG	GG	GG	TG	GG	TG	TG
Gm03_4568694_A_G-0_B_R_2177933869	T/C	3	4568694	NC	NC	NC	NC	NC	NC	NC	TT	TT	CC	CC	CC	CC	CC	CC	CC	TT	NN	CC	CC	CC	NN	TT	CC	CC	TT	CC	TT	CC	CC	CC	TT	TT	TT	TT	CC	TT	CC	TT	CC	CC	CC	TT	CC	TT	TT
Gm03_4573946_G_A-0_T_F_2177933872	A/G	3	4573946	NC	NC	NC	NC	NC	NC	NC	GG	GG	AA	AA	AA	AA	AA	AA	AA	GG	AA	AA	AA	AA	AA	GG	AA	NN	GG	AA	GG	AA	AA	AA	GG	GG	GG	NN	AA	GG	AA	GG	AA	AA	AA	GG	AA	GG	GG
Gm03_4575637_A_G-0_T_F_2177933874	A/G	3	4575637	NC	NC	NC	NC	NC	NC	NC	AA	AA	GG	GG	GG	GG	GG	GG	GG	AA	GG	GG	GG	GG	GG	AA	GG	GG	AA	GG	AA	GG	GG	GG	AA	AA	AA	AG	GG	AA	GG	AA	GG	GG	GG	AA	GG	AA	AA
Gm03_4576493_T_C-0_T_R_2177933877	A/G	3	4576493	NC	NC	NC	NC	NC	NC	NC	AA	AA	GG	GG	GG	GG	GG	GG	GG	AA	GG	GG	GG	GG	GG	GG	GG	GG	AA	GG	AA	GG	GG	GG	AA	AA	AA	GG	GG	GG	GG	AA	GG	GG	GG	AA	GG	GG	AA
Gm03_4578272_G_A-1_B_R_2179334179	T/C	3	4578272	NC	NC	NC	NC	NC	NC	NC	CC	CC	TT	TT	TT	TT	TT	TT	TT	CC	TT	TT	TT	TT	TT	CC	TT	TT	CC	TT	CC	TT	TT	TT	CC	CC	CC	TC	TT	CC	TT	CC	TT	TT	TT	CC	TT	CC	CC
Gm03_4579080_T_C-0_B_F_2177933878	T/C	3	4579080	NC	NC	NC	NC	NC	NC	NC	TT	TT	NN	NN	NN	NN	NN	NN	NN	TT	NN	NN	NN	NN	NN	TT	NN	NN	TT	NN	TT	NN	NN	NN	TT	TT	TT	NN	NN	TT	NN	TT	NN	NN	NN	TT	NN	TT	TT
Gm03_4587265_T_C-0_T_R_2177933881	A/G	3	4587265	NC	NC	NC	NC	NC	NC	NC	GG	GG	GG	GG	GG	GG	GG	GG	GG	AA	AA	GG	GG	GG	AA	NN	GG	GG	AA	GG	AA	GG	GG	GG	AA	AA	GG	AG	GG	GG	GG	GG	GG	GG	GG	AA	GG	NN	AA
Gm03_4602754_G_A-0_B_R_2177933885	T/C	3	4602754	NC	NC	NC	NC	NC	NC	NC	TT	TT	CC	CC	CC	NN	CC	CC	TT	CC	CC	CC	TT	TT	CC	CC	CC	CC	CC	TT	CC	TT	CC	TT	CC	CC	CC	TC	TT	CC	CC	TT	CC	CC	CC	CC	TT	CC	CC
Gm03_4610670_C_T-0_T_R_2177933887	A/G	3	4610670	NC	NC	NC	NC	NC	NC	NC	AA	AA	GG	GG	GG	GG	GG	GG	GG	GG	GG	GG	GG	GG	GG	NN	AA	GG	NN	NN	NN	GG	AA	GG	NN	NN	NN	NN	GG	NN	GG	GG	GG	GG	GG	NN	GG	NN	NN
Gm03_4629419_T_G-0_T_R_2177933889	A/C	3	4629419	NC	NC	NC	NC	NC	NC	NC	CC	CC	CC	CC	CC	CC	CC	CC	CC	CC	AA	CC	CC	CC	AA	CC	CC	CC	CC	CC	CC	CC	CC	CC	CC	CC	CC	AC	CC	CC	CC	CC	CC	CC	CC	CC	CC	CC	CC
Gm03_4632679_A_G-0_B_R_2177933891	T/C	3	4632679	NC	NC	NC	NC	NC	NC	NC	CC	CC	CC	CC	CC	CC	CC	CC	CC	CC	TT	CC	CC	CC	TT	CC	CC	CC	TT	CC	TT	CC	CC	CC	TT	TT	CC	TC	CC	CC	CC	CC	CC	CC	CC	TT	CC	CC	TT
Gm03_4638313_A_G-0_T_F_2177933892	A/G	3	4638313	NC	NC	NC	NC	NC	NC	NC	GG	GG	GG	GG	GG	GG	GG	GG	GG	GG	AA	GG	GG	GG	AA	GG	GG	GG	NN	GG	GG	GG	GG	GG	GG	GG	GG	AG	GG	AA	GG	GG	GG	GG	GG	GG	GG	GG	GG
Gm03_4643439_G_A-0_T_F_2177933894	A/G	3	4643439	NC	NC	NC	NC	NC	NC	NC	AA	AA	AA	AA	AA	AA	AA	AA	AA	AA	GG	AA	AA	AA	GG	AA	GG	AA	AA	GG	AA	AA	GG	AA	AA	AA	AA	GG	AA	GG	AA	AA	AA	AA	AA	AA	AA	AA	AA
Gm03_4655923_C_T-0_T_R_2177933897	A/G	3	4655923	NC	NC	NC	NC	NC	NC	NC	NN	NN	NN	NN	NN	NN	NN	GG	NN	NN	GG	NN	NN	GG	GG	NN	NN	NN	NN	NN	NN	NN	NN	NN	NN	NN	NN	GG	NN	NN	NN	NN	GG	NN	NN	NN	NN	NN	NN
Gm03_4665923_C_T-1_B_F_2179334180	T/C	3	4665923	NC	NC	NC	NC	NC	NC	NC	TT	TT	TT	TT	TT	TT	TT	TT	TT	TT	CC	TT	TT	TT	CC	TT	TT	TT	CC	CC	CC	TT	TT	TT	CC	CC	TT	TC	TT	CC	TT	TT	TT	TT	TT	CC	TT	TT	CC
Gm03_4685924_T_C-0_T_R_2177933901	A/G	3	4685924	NC	NC	NC	NC	NC	NC	NC	GG	GG	GG	GG	GG	GG	GG	GG	GG	GG	AA	GG	GG	GG	AA	NN	GG	GG	GG	GG	GG	GG	GG	GG	GG	GG	GG	GG	GG	GG	GG	GG	GG	GG	GG	GG	GG	GG	GG
Gm03_4695930_C_T-0_B_F_2177933902	T/C	3	4695930	NC	NC	NC	NC	NC	NC	NC	TT	TT	TT	TT	TT	TT	TT	TT	TT	TT	CC	TT	TT	TT	CC	NN	TT	TT	TT	CC	TT	TT	TT	TT	TT	TT	TT	TT	TT	CC	TT	TT	TT	TT	TT	TT	TT	TT	TT
Gm03_4703719_T_C-0_B_F_2177933904	T/C	3	4703719	NC	NC	NC	NC	NC	NC	NC	NN	NN	NN	NN	NN	NN	NN	NN	NN	NN	NN	NN	NN	NN	NN	NN	NN	NN	NN	NN	NN	NN	NN	NN	NN	NN	NN	NN	NN	NN	NN	NN	NN	NN	NN	NN	NN	NN	NN
Gm03_4718162_C_A-1_T_F_2179334182	A/C	3	4718162	NC	NC	NC	NC	NC	NC	NC	CC	CC	CC	CC	CC	CC	CC	CC	CC	CC	CC	CC	CC	CC	CC	CC	CC	CC	AA	NN	AA	CC	CC	CC	AA	AA	CC	CC	CC	NN	CC	CC	CC	CC	CC	AA	CC	CC	AA
Gm03_4770824_C_T-0_T_R_2177933907	A/G	3	4770824	NC	NC	NC	NC	NC	NC	NC	GG	GG	GG	GG	GG	GG	GG	GG	GG	GG	GG	GG	GG	GG	GG	GG	GG	GG	GG	GG	GG	GG	GG	GG	GG	GG	GG	GG	GG	GG	GG	GG	GG	GG	GG	GG	GG	NN	GG
Gm03_4782127_T_C-1_T_R_2179334185	A/G	3	4782127	NC	NC	NC	NC	NC	NC	NC	AA	AA	AA	AA	AA	AA	AA	AA	AA	AA	AA	AA	AA	AA	AA	AA	GG	AA	GG	GG	GG	AA	GG	AA	GG	GG	AA	AA	AA	GG	AA	AA	AA	AA	AA	GG	AA	AA	GG
Gm03_4788894_C_T-0_B_F_2177933908	T/C	3	4788894	NC	NC	NC	NC	NC	NC	NC	TT	TT	TT	TT	TT	TT	TT	TT	TT	TT	CC	TT	TT	TT	CC	TT	NN	TT	NN	NN	NN	TT	NN	TT	NN	NN	TT	TC	TT	NN	TT	TT	TT	TT	TT	NN	TT	TT	NN
Gm03_4798812_A_C-0_T_F_2177933910	A/C	3	4798812	NC	NC	NC	NC	NC	NC	NC	AA	AA	AA	AA	AA	AA	AA	AA	AA	AA	AA	AA	AA	AA	AA	AA	AA	AA	AA	AA	AA	AA	AA	AA	AA	AA	AA	AA	AA	AA	AA	AA	AA	AA	AA	AA	AA	AA	AA
Gm03_4801039_G_A-0_B_R_2177933913	T/C	3	4801039	NC	NC	NC	NC	NC	NC	NC	CC	CC	CC	CC	CC	CC	CC	CC	CC	CC	CC	CC	CC	CC	CC	CC	CC	CC	CC	CC	CC	CC	CC	CC	CC	CC	CC	CC	CC	CC	CC	CC	CC	CC	CC	CC	CC	CC	CC
Gm03_4813460_A_G-0_T_F_2177933914	A/G	3	4813460	NC	NC	NC	NC	NC	NC	NC	GG	GG	GG	GG	GG	GG	GG	GG	GG	GG	AA	GG	GG	GG	AA	GG	GG	GG	GG	GG	GG	GG	GG	GG	GG	GG	GG	AA	GG	GG	GG	GG	GG	GG	GG	GG	GG	GG	GG
Gm03_4821307_T_C-0_B_F_2177933916	T/C	3	4821307	NC	NC	NC	NC	NC	NC	NC	CC	CC	CC	CC	CC	CC	CC	CC	CC	CC	TT	CC	CC	CC	TT	CC	TT	CC	TT	TT	TT	CC	TT	CC	TT	TT	CC	TT	CC	TT	CC	CC	CC	CC	CC	TT	CC	CC	TT
Gm03_4833386_A_G-1_T_F_2179334186	A/G	3	4833386	NC	NC	NC	NC	NC	NC	NC	GG	GG	GG	GG	GG	GG	GG	AA	GG	GG	AA	GG	GG	AA	AA	GG	AA	GG	AA	GG	AA	GG	AA	GG	AA	AA	GG	AG	GG	AA	GG	GG	AA	GG	GG	AA	GG	GG	AA
Gm03_4838560_C_T-0_B_F_2177933918	T/C	3	4838560	NC	NC	NC	NC	NC	NC	NC	TT	TT	TT	TT	TT	TT	TT	TT	TT	TT	CC	TT	TT	TT	CC	TT	CC	TT	CC	TT	CC	TT	CC	TT	CC	CC	TT	NN	TT	CC	TT	TT	TT	TT	TT	CC	TT	TT	CC
Gm03_4846016_C_T-0_B_F_2177933920	T/C	3	4846016	NC	NC	NC	NC	NC	NC	NC	TT	TT	TT	TT	TT	TT	TT	TT	TT	TT	TC	TT	TT	TT	TC	TT	TC	TT	TC	TT	TC	TT	TC	TT	TC	TC	TT	TC	TT	TC	TT	TT	TT	TT	TT	TC	TT	TT	TC
Gm03_4871577_C_T-0_B_F_2177933922	T/C	3	4871577	NC	NC	NC	NC	NC	NC	NC	CC	CC	CC	CC	CC	CC	CC	CC	CC	CC	CC	CC	CC	CC	CC	CC	CC	CC	CC	CC	CC	CC	CC	CC	CC	CC	CC	CC	CC	TC	CC	CC	CC	CC	CC	CC	CC	CC	CC
Gm03_4888497_A_G-0_B_R_2177933925	T/C	3	4888497	NC	NC	NC	NC	NC	NC	NC	CC	CC	CC	CC	CC	CC	CC	CC	CC	CC	TT	CC	CC	CC	TT	CC	CC	CC	TT	CC	TT	CC	CC	CC	TT	TT	CC	CC	CC	CC	CC	CC	CC	CC	CC	TT	CC	CC	TT
Gm03_4901669_A_G-1_T_F_2179334188	A/G	3	4901669	NC	NC	NC	NC	NC	NC	NC	GG	GG	GG	GG	GG	GG	GG	GG	GG	GG	AA	GG	GG	GG	AA	GG	GG	GG	AA	GG	AA	GG	GG	GG	AA	AA	GG	GG	GG	GG	GG	GG	GG	GG	GG	AA	GG	GG	AA
Gm03_4903317_A_G-0_T_F_2177933926	A/G	3	4903317	NC	NC	NC	NC	NC	NC	NC	AA	AA	AA	AA	AA	AA	AA	AA	AA	AA	AA	AA	AA	AA	AA	AA	GG	AA	AA	AA	AA	AA	GG	AA	AA	AA	AA	GG	AA	GG	AA	AA	AA	AA	AA	AA	AA	AA	AA
Gm03_4938905_G_A-0_T_F_2177933928	A/G	3	4938905	NC	NC	NC	NC	NC	NC	NC	GG	GG	GG	GG	GG	GG	GG	GG	GG	GG	AG	GG	AG	AG	GG	GG	AG	AG	GG	AG	GG	AG	GG	AG	GG	GG	AG	GG	AG	GG	GG	GG	GG	GG	GG	GG	GG	GG	AG
Gm03_4940504_C_A-0_B_R_2177933931	T/G	3	4940504	NC	NC	NC	NC	NC	NC	NC	GG	GG	GG	GG	GG	GG	GG	NN	GG	GG	TG	GG	TG	TT	GG	GG	TT	TG	GG	GG	TG	TG	NN	TG	GG	GG	GG	GG	TG	GG	GG	GG	GG	GG	GG	GG	GG	GG	TG
Gm03_4976371_C_T-0_B_F_2177933932	T/C	3	4976371	NC	NC	NC	NC	NC	NC	NC	TC	TC	TC	TC	TC	TC	TC	CC	TC	TC	CC	TC	TC	CC	CC	TC	CC	TC	CC	TT	CC	TC	CC	TC	CC	CC	TC	NN	TC	CC	TC	TC	CC	TC	TC	CC	TC	CC	CC
Gm03_5020489_C_T-0_B_F_2177933934	T/C	3	5020489	NC	NC	NC	NC	NC	NC	NC	TT	TT	TT	TT	TT	TT	TT	NN	TT	TT	CC	TT	TT	NN	CC	TT	NN	TT	CC	NN	CC	TT	NN	TT	CC	CC	TT	CC	TT	NN	TT	TT	NN	TT	TT	CC	TT	NN	CC
Gm03_5091275_A_C-0_B_R_2177933937	T/G	3	5091275	NC	NC	NC	NC	NC	NC	NC	TT	TT	TT	TT	TT	TT	TT	GG	TT	TT	TT	TT	TT	GG	TT	TT	TT	TT	TT	GG	TT	TT	TT	TT	TT	TT	TT	TT	TT	GG	TT	TT	GG	TT	TT	TT	TT	GG	TT
Gm03_5101492_G_A-0_T_F_2177933938	A/G	3	5101492	NC	NC	NC	NC	NC	NC	NC	GG	GG	GG	GG	GG	GG	GG	GG	GG	GG	GG	GG	GG	GG	GG	GG	GG	GG	GG	AA	GG	GG	GG	GG	GG	GG	GG	GG	GG	GG	GG	GG	GG	GG	GG	GG	GG	GG	GG
Gm03_5106459_T_G-1_B_F_2179334194	T/G	3	5106459	NC	NC	NC	NC	NC	NC	NC	GG	GG	GG	GG	GG	GG	GG	TT	GG	GG	GG	GG	GG	TT	TT	GG	GG	GG	TT	TT	TT	GG	GG	GG	TT	TT	GG	TG	GG	TT	GG	GG	TT	GG	GG	TT	GG	TT	TT
Gm03_5165511_A_C-1_B_R_2179334197	T/G	3	5165511	NC	NC	NC	NC	NC	NC	NC	GG	GG	TT	TT	TT	NN	TT	GG	TT	GG	TT	GG	TT	GG	TT	TT	TT	TT	GG	TT	GG	TT	TT	TT	GG	GG	TT	TG	TT	TT	GG	TT	GG	GG	GG	GG	GG	TT	GG
Gm03_5192079_G_A-0_T_F_2177933942	A/G	3	5192079	NC	NC	NC	NC	NC	NC	NC	AA	AA	AA	AA	AA	AA	AA	AA	AA	AA	AA	AA	AA	AA	AA	AA	AA	AA	AA	AA	AA	AA	AA	AA	AA	AA	AA	AA	AA	AA	AA	AA	AA	AA	AA	AA	AA	AA	AA
Gm03_5204342_C_T-0_B_F_2177933944	T/C	3	5204342	NC	NC	NC	NC	NC	NC	NC	CC	CC	CC	CC	CC	CC	CC	CC	CC	CC	CC	CC	CC	CC	TC	CC	CC	CC	CC	TC	CC	CC	CC	CC	CC	CC	CC	CC	CC	CC	CC	CC	CC	CC	CC	CC	CC	CC	CC
Gm03_5217414_C_T-1_B_F_2179334198	T/C	3	5217414	NC	NC	NC	NC	NC	NC	NC	TT	TT	CC	CC	CC	NN	CC	CC	CC	TT	CC	TT	CC	TT	TT	CC	CC	CC	CC	TT	CC	CC	CC	CC	CC	CC	CC	TC	CC	CC	TT	CC	CC	TT	TT	CC	TT	CC	CC
Gm03_5297117_C_A-1_B_R_2179334203	T/G	3	5297117	NC	NC	NC	NC	NC	NC	NC	GG	GG	GG	GG	GG	GG	GG	TT	GG	GG	GG	GG	GG	GG	TT	GG	GG	GG	GG	TT	GG	GG	GG	GG	GG	GG	GG	GG	GG	GG	GG	TT	TT	GG	GG	GG	TT	GG	GG
Gm03_5313128_T_G-0_T_R_2177933947	A/C	3	5313128	NC	NC	NC	NC	NC	NC	NC	AA	AA	AA	AA	AA	AC	AA	AA	AA	CC	AA	CC	AA	AA	AA	AA	AA	AA	AA	AA	AA	AA	AA	AA	AA	AA	AA	AC	AA	AA	CC	AA	AA	CC	AA	AA	AA	AA	AA
Gm03_5341695_A_G-1_B_R_2179334205	T/C	3	5341695	NC	NC	NC	NC	NC	NC	NC	TT	TT	TT	TT	TT	NN	TT	CC	TT	CC	TT	CC	TT	CC	CC	TT	CC	TT	CC	TT	CC	TT	CC	TT	CC	CC	CC	TT	TT	TT	CC	CC	CC	CC	CC	CC	CC	TT	CC
Gm03_5427663_G_T-0_T_R_2177933951	A/C	3	5427663	NC	NC	NC	NC	NC	NC	NC	CC	CC	CC	CC	CC	CC	CC	CC	CC	CC	CC	CC	CC	CC	CC	CC	AA	CC	AA	AA	AA	CC	AA	CC	AA	AA	AA	AA	CC	NN	CC	CC	CC	CC	CC	AA	CC	AA	AA
Gm03_5451606_A_C-1_B_R_2179334207	T/G	3	5451606	NC	NC	NC	NC	NC	NC	NC	TT	TT	TT	TT	TT	TG	TT	GG	TT	GG	TT	GG	TT	TT	GG	TT	GG	TT	GG	GG	GG	TT	GG	TT	GG	GG	GG	GG	TT	GG	TT	TT	GG	TT	TT	GG	GG	GG	GG
Gm03_5467618_C_T-0_T_R_2177933953	A/G	3	5467618	NC	NC	NC	NC	NC	NC	NC	GG	GG	GG	GG	GG	GG	GG	GG	GG	GG	GG	GG	GG	GG	GG	GG	GG	GG	GG	GG	GG	GG	GG	GG	GG	GG	GG	GG	GG	GG	GG	GG	GG	GG	GG	GG	GG	GG	GG
Gm03_5481204_C_A-0_B_R_2177933955	T/G	3	5481204	NC	NC	NC	NC	NC	NC	NC	GG	GG	GG	GG	GG	GG	GG	GG	GG	GG	GG	GG	GG	TT	GG	GG	TT	GG	TT	GG	TT	GG	TT	GG	TT	TT	GG	TG	GG	GG	TT	TT	GG	TT	TT	TT	GG	GG	TT
Gm03_5500590_A_G-0_T_F_2177933958	A/G	3	5500590	NC	NC	NC	NC	NC	NC	NC	GG	GG	AA	AA	AA	AA	AA	AA	AA	AA	AA	AA	AA	AA	GG	AA	AA	AA	AA	AA	AA	AA	AA	NN	AA	AA	AA	AA	AA	AA	AA	AA	AA	AA	AA	AA	AA	AA	AA
Gm03_5502496_T_C-1_T_R_2179334209	A/G	3	5502496	NC	NC	NC	NC	NC	NC	NC	GG	GG	AA	AA	AA	AA	AA	AA	AA	AA	AA	AA	AA	GG	GG	AA	AA	AA	AA	AA	AA	AA	AA	AA	AA	AA	AA	AA	AA	AA	GG	GG	AA	GG	GG	AA	GG	AA	AA
Gm03_5733321_A_G-1_T_F_2179334210	A/G	3	5733321	NC	NC	NC	NC	NC	NC	NC	AA	AA	AA	AA	AA	NN	AA	GG	AA	GG	AA	GG	AA	GG	GG	AA	GG	AA	GG	AA	GG	AA	GG	AA	GG	GG	AA	AG	AA	AA	GG	AA	GG	GG	GG	GG	GG	GG	GG
Gm03_5796468_A_G-1_T_F_2179334212	A/G	3	5796468	NC	NC	NC	NC	NC	NC	NC	AA	AA	AA	AA	AA	NN	AA	GG	AA	GG	AA	GG	AA	AA	AA	AA	AA	AA	AA	AA	AA	AA	AA	AA	AA	AA	AA	AG	AA	AA	AA	AA	AA	AA	AA	AA	AA	AA	AA
Gm03_6459920_A_G-1_T_F_2179334216	A/G	3	6459920	NC	NC	NC	NC	NC	NC	NC	AA	AA	AA	AA	AA	AA	AA	AA	AA	AA	AA	GG	AA	AA	GG	GG	AA	AA	GG	AA	GG	AA	AA	AA	GG	GG	GG	AG	AA	AA	AA	AG	GG	AA	AA	GG	GG	GG	GG
Gm03_6631189_A_G-1_T_F_2179334218	A/G	3	6631189	NC	NC	NC	NC	NC	NC	NC	GG	GG	GG	GG	GG	AG	GG	AA	GG	AA	GG	GG	GG	GG	GG	GG	AA	GG	GG	AA	GG	GG	GG	GG	GG	GG	GG	AA	GG	GG	AA	AA	AA	AA	GG	GG	GG	GG	GG
Gm03_6844115_A_C-1_B_R_2179334221	T/G	3	6844115	NC	NC	NC	NC	NC	NC	NC	GG	GG	TT	TT	TT	TT	TT	TT	TT	TT	TT	GG	TT	GG	GG	GG	TT	TT	GG	GG	GG	TT	TT	TT	GG	GG	TT	TG	TT	GG	NN	GG	GG	NN	GG	GG	GG	GG	GG
Gm03_7018964_T_C-1_B_F_2179334222	T/C	3	7018964	NC	NC	NC	NC	NC	NC	NC	CC	CC	CC	CC	CC	CC	CC	CC	CC	CC	TT	CC	CC	CC	CC	CC	TT	TT	CC	CC	CC	CC	CC	CC	CC	CC	CC	CC	CC	CC	CC	CC	CC	CC	CC	CC	CC	CC	CC
Gm03_8003327_T_C-1_T_R_2179334227	A/G	3	8003327	NC	NC	NC	NC	NC	NC	NC	AA	AA	GG	GG	GG	GG	GG	GG	GG	GG	AA	GG	GG	GG	AA	GG	AA	AA	GG	AA	GG	GG	GG	GG	GG	GG	AA	AG	GG	GG	GG	GG	AA	GG	GG	GG	AA	GG	GG
Gm03_8228940_G_A-1_T_F_2179334228	A/G	3	8228940	NC	NC	NC	NC	NC	NC	NC	GG	GG	AA	AA	AA	AA	AA	GG	AA	GG	GG	AA	AA	AA	AA	AA	GG	GG	AA	AA	AA	AA	AA	AA	AA	AA	AA	AA	AA	AA	AA	AA	AA	AA	AA	AA	AA	AA	AA
Gm03_8434431_A_G-1_B_R_2179334231	T/C	3	8434431	NC	NC	NC	NC	NC	NC	NC	TT	TT	CC	CC	CC	CC	CC	CC	CC	CC	TT	CC	CC	CC	CC	CC	TT	TT	CC	CC	CC	CC	CC	CC	CC	CC	CC	CC	CC	CC	CC	CC	CC	CC	CC	CC	CC	CC	CC
Gm03_9641204_C_A-1_T_F_2179334234	A/C	3	9641204	NC	NC	NC	NC	NC	NC	NC	AA	AA	AA	AA	AA	AA	AA	CC	AA	CC	CC	CC	AA	AA	AA	CC	CC	CC	CC	AA	CC	AA	AA	AA	CC	CC	AA	AA	AA	AA	AA	AA	AA	CC	AA	CC	AA	AA	CC
Gm03_9789580_G_T-1_B_F_2179334236	T/G	3	9789580	NC	NC	NC	NC	NC	NC	NC	GG	GG	GG	GG	GG	GG	GG	TT	GG	TT	GG	TT	GG	GG	TT	TT	GG	GG	TT	TT	TT	GG	GG	GG	TT	TT	GG	TG	GG	GG	GG	GG	TT	TT	GG	TT	TT	GG	TT
Gm03_10408873_C_T-1_B_F_2179334238	T/C	3	10408873	NC	NC	NC	NC	NC	NC	NC	CC	CC	TT	TT	TT	TT	TT	CC	TT	CC	CC	CC	TT	TT	TT	CC	CC	CC	CC	CC	CC	TT	TT	TT	CC	CC	TT	TC	TT	TT	TT	TT	TT	CC	TT	CC	TT	TT	CC
Gm03_10552078_T_G-1_T_R_2179334241	A/C	3	10552078	NC	NC	NC	NC	NC	NC	NC	CC	CC	AA	AA	AA	AA	AA	AA	AA	AA	CC	AA	AA	AA	AA	AA	CC	CC	AA	AA	AA	AA	AA	AA	AA	AA	AA	AA	AA	AA	AA	AA	AA	AA	AA	AA	AA	AA	AA
Gm03_10982565_T_C-1_B_F_2179334242	T/C	3	10982565	NC	NC	NC	NC	NC	NC	NC	TT	TT	CC	CC	CC	CC	CC	TT	CC	TT	TT	TT	CC	CC	CC	TT	TT	TT	TT	TT	TT	CC	CC	CC	TT	TT	CC	TC	CC	CC	CC	CC	CC	TT	CC	TT	CC	CC	TT
Gm03_11396505_C_T-1_B_F_2179334244	T/C	3	11396505	NC	NC	NC	NC	NC	NC	NC	CC	CC	TT	TT	TT	TT	TT	CC	TT	CC	CC	CC	TT	TT	TT	CC	CC	CC	CC	CC	CC	TT	TT	TT	CC	CC	TT	TC	TT	TT	TT	TT	TT	CC	TT	CC	TT	TT	CC
Gm03_12163115_T_G-1_T_R_2179334247	A/C	3	12163115	NC	NC	NC	NC	NC	NC	NC	AA	AA	CC	CC	CC	CC	CC	AA	CC	AA	AA	AA	CC	CC	CC	AA	AA	AA	AA	AA	AA	CC	CC	CC	AA	AA	CC	AC	CC	CC	CC	CC	CC	AA	CC	AA	CC	CC	AA
Gm03_13015481_T_C-1_B_F_2179334248	T/C	3	13015481	NC	NC	NC	NC	NC	NC	NC	NN	NN	CC	CC	CC	CC	CC	TT	CC	TT	CC	TT	CC	CC	CC	CC	CC	CC	TT	CC	CC	CC	CC	CC	TT	TT	CC	CC	CC	CC	CC	CC	CC	TT	CC	CC	CC	CC	TT
Gm03_13245008_C_T-1_T_R_2179334251	A/G	3	13245008	NC	NC	NC	NC	NC	NC	NC	GG	GG	AG	AG	AG	AG	AG	GG	AG	GG	GG	GG	AG	AG	GG	GG	GG	GG	GG	GG	GG	AG	AG	AG	GG	GG	GG	AG	AG	AG	AG	AG	GG	GG	AG	GG	GG	AG	GG
Gm03_13435435_T_G-1_B_F_2179334252	T/G	3	13435435	NC	NC	NC	NC	NC	NC	NC	TT	TT	TT	TT	TT	TT	TT	TT	TT	TT	TT	TT	TT	TT	TT	TT	TT	TT	TT	GG	TT	TT	TT	TT	TT	TT	TT	TT	TT	TT	TT	TT	TT	TT	TT	TT	TT	TT	TT
Gm03_13642775_C_T-1_B_F_2179334254	T/C	3	13642775	NC	NC	NC	NC	NC	NC	NC	CC	CC	TT	TT	TT	TT	TT	CC	TT	CC	CC	CC	TT	TT	TT	TT	CC	CC	CC	CC	TT	TT	TT	TT	CC	CC	TT	TC	TT	TT	TT	TT	TT	CC	TT	TT	TT	TT	CC
Gm03_14228358_T_C-1_T_R_2179334257	A/G	3	14228358	NC	NC	NC	NC	NC	NC	NC	AG	AG	GG	GG	GG	GG	GG	AA	GG	AA	AA	AA	GG	GG	GG	GG	AA	AA	AA	AA	GG	GG	GG	GG	AA	AA	GG	AG	GG	GG	GG	GG	GG	AA	GG	GG	GG	GG	AA
Gm03_14840739_T_G-1_B_F_2179334258	T/G	3	14840739	NC	NC	NC	NC	NC	NC	NC	GG	GG	GG	GG	GG	GG	GG	TT	GG	TT	TT	TT	GG	GG	GG	GG	TT	TT	TT	TT	GG	GG	GG	GG	TT	TT	GG	TG	GG	GG	GG	GG	GG	TT	GG	GG	GG	GG	TT
Gm03_15615896_C_T-1_B_F_2179334260	T/C	3	15615896	NC	NC	NC	NC	NC	NC	NC	CC	CC	TT	TT	TT	TT	TT	CC	TT	CC	CC	CC	TT	TT	TT	TT	CC	CC	CC	CC	TT	TT	TT	TT	CC	CC	TT	TC	TT	TT	TT	TT	TT	CC	TT	TT	TT	TT	CC
Gm03_16281390_A_G-1_T_F_2179334262	A/G	3	16281390	NC	NC	NC	NC	NC	NC	NC	AA	AA	AA	AA	AA	AA	AA	AA	AA	AA	AA	AA	AA	AA	AA	GG	AA	AA	AA	AA	AA	AA	AA	AA	AA	AA	GG	AG	AA	GG	GG	GG	AA	AA	GG	GG	GG	GG	AA
Gm03_16612828_A_G-1_T_F_2179334264	A/G	3	16612828	NC	NC	NC	NC	NC	NC	NC	AA	AA	AA	AA	AA	AA	AA	AA	AA	AA	AA	AA	AA	AA	AA	GG	AA	AA	AA	AA	AA	AA	AA	AA	AA	AA	GG	AG	AA	GG	GG	GG	AA	AA	GG	GG	GG	GG	AA
Gm03_18113789_C_T-1_T_R_2179334267	A/G	3	18113789	NC	NC	NC	NC	NC	NC	NC	GG	GG	GG	GG	GG	GG	GG	GG	GG	GG	GG	GG	GG	GG	GG	AA	GG	GG	GG	GG	GG	GG	GG	GG	GG	GG	AA	AG	GG	AA	AA	AA	GG	GG	AA	AA	AA	AA	GG
Gm03_18254831_C_T-1_B_F_2179334268	T/C	3	18254831	NC	NC	NC	NC	NC	NC	NC	CC	CC	CC	CC	CC	CC	CC	CC	CC	CC	CC	CC	CC	CC	CC	TT	CC	CC	CC	TT	CC	CC	CC	CC	CC	CC	CC	TC	CC	TT	TT	CC	CC	CC	TT	TT	TT	TT	CC
Gm03_18512439_C_T-1_T_R_2179334271	A/G	3	18512439	NC	NC	NC	NC	NC	NC	NC	GG	GG	GG	GG	GG	GG	GG	GG	GG	GG	GG	GG	GG	GG	GG	GG	GG	GG	GG	AA	GG	GG	GG	GG	GG	GG	AA	AG	GG	GG	AA	AA	GG	GG	AA	GG	AA	AA	GG
Gm03_18889221_C_A-1_T_F_2179334272	A/C	3	18889221	NC	NC	NC	NC	NC	NC	NC	CC	CC	CC	CC	CC	CC	CC	CC	CC	CC	CC	CC	CC	CC	CC	AA	CC	CC	CC	CC	CC	CC	CC	CC	CC	CC	AA	CC	CC	AA	CC	AA	CC	CC	CC	AA	CC	CC	CC
Gm03_19154238_C_T-1_T_R_2179334275	A/G	3	19154238	NC	NC	NC	NC	NC	NC	NC	GG	GG	GG	GG	GG	GG	GG	GG	GG	GG	GG	GG	GG	GG	GG	GG	GG	GG	GG	GG	GG	GG	GG	GG	GG	GG	AA	GG	GG	AA	GG	GG	GG	GG	GG	GG	GG	GG	GG
Gm03_19787231_C_T-1_B_F_2179334276	T/C	3	19787231	NC	NC	NC	NC	NC	NC	NC	TT	TT	TT	TT	TT	TT	TT	TT	TT	TT	TT	TT	TT	TT	TT	CC	TT	TT	TT	TT	TT	TT	TT	TT	TT	TT	TT	TT	TT	CC	TT	TT	TT	TT	TT	CC	TT	TT	TT
Gm03_20082797_A_G-1_B_R_2179334279	T/C	3	20082797	NC	NC	NC	NC	NC	NC	NC	CC	CC	CC	CC	CC	CC	CC	CC	CC	CC	CC	CC	CC	CC	CC	CC	CC	CC	CC	CC	CC	CC	CC	CC	CC	CC	CC	CC	CC	CC	CC	CC	CC	CC	CC	CC	CC	CC	CC
Gm03_20334589_A_C-1_B_R_2179334281	T/G	3	20334589	NC	NC	NC	NC	NC	NC	NC	GG	GG	GG	GG	GG	GG	GG	GG	GG	GG	GG	GG	GG	GG	GG	TT	GG	GG	GG	GG	TT	GG	GG	GG	GG	GG	GG	GG	GG	GG	GG	GG	GG	GG	GG	TT	GG	GG	GG
Gm03_20637413_G_T-1_T_R_2179334283	A/C	3	20637413	NC	NC	NC	NC	NC	NC	NC	CC	CC	CC	CC	CC	CC	CC	CC	CC	AC	CC	CC	AC	AC	AC	AC	AC	CC	AC	CC	AC	AC	AC	AC	AC	AC	CC	CC	AC	CC	CC	AC	CC	CC	CC	AC	CC	CC	AC
Gm03_21347065_C_T-1_B_F_2179334288	T/C	3	21347065	NC	NC	NC	NC	NC	NC	NC	CC	CC	TT	TT	TT	TT	TT	CC	TT	CC	TT	TT	TT	TT	CC	TT	TT	TT	TT	TT	TT	TT	TT	TT	TT	TT	TT	TC	TT	TT	TT	TT	TT	TT	TT	TT	CC	TT	TT
Gm03_21918775_A_G-1_B_R_2179334291	T/C	3	21918775	NC	NC	NC	NC	NC	NC	NC	TT	TT	CC	CC	CC	CC	CC	TT	CC	TT	CC	CC	CC	CC	CC	CC	CC	CC	CC	CC	CC	CC	CC	CC	CC	CC	CC	TC	CC	CC	CC	CC	CC	CC	CC	CC	CC	CC	CC
Gm03_22189671_C_T-1_B_F_2179334292	T/C	3	22189671	NC	NC	NC	NC	NC	NC	NC	CC	CC	TT	TT	TT	TT	TT	CC	TT	CC	CC	CC	TT	TT	TT	TT	CC	CC	CC	CC	TT	TT	TT	TT	CC	CC	TT	TC	TT	TT	TT	TT	TT	CC	TT	TT	TT	TT	CC
Gm03_22259196_C_A-1_T_F_2179334294	A/C	3	22259196	NC	NC	NC	NC	NC	NC	NC	AA	AA	AA	AA	AA	AA	AA	CC	AA	CC	CC	CC	AA	AA	AA	AA	CC	CC	CC	AA	AA	AA	AA	AA	CC	CC	AA	AA	AA	AA	AA	AA	AA	CC	AA	AA	AA	AA	CC
Gm03_22371830_G_A-1_B_R_2179334297	T/C	3	22371830	NC	NC	NC	NC	NC	NC	NC	TT	TT	TT	TT	TT	TT	TT	CC	TT	CC	CC	CC	TT	TT	TT	TT	CC	CC	CC	CC	TT	TT	TT	TT	CC	CC	TT	TC	TT	TT	TT	TT	TT	CC	TT	TT	TT	TT	CC
Gm03_23324209_C_T-1_B_F_2179334298	T/C	3	23324209	NC	NC	NC	NC	NC	NC	NC	TT	TT	TT	TT	TT	TT	TT	CC	TT	CC	CC	CC	TT	TT	TT	TT	CC	CC	CC	CC	TT	TT	TT	TT	CC	CC	TT	TC	TT	TT	TT	TT	TT	CC	TT	TT	TT	TT	CC
Gm03_24781258_C_T-1_B_F_2179334300	T/C	3	24781258	NC	NC	NC	NC	NC	NC	NC	CC	CC	CC	CC	CC	CC	CC	CC	CC	CC	CC	CC	CC	CC	CC	CC	CC	CC	CC	CC	CC	CC	CC	CC	CC	CC	TT	CC	CC	CC	CC	TT	CC	CC	CC	CC	CC	CC	CC
Gm03_25027199_A_G-1_T_F_2179334302	A/G	3	25027199	NC	NC	NC	NC	NC	NC	NC	AA	AA	AA	AA	AA	AA	AA	AA	AA	AA	AA	AA	AA	AA	AA	AA	AA	AA	AA	AA	AA	AA	AA	AA	AA	AA	NN	AA	AA	AA	AA	GG	AA	AA	AA	AA	AA	AA	AA
Gm03_25818759_T_C-1_B_F_2179334306	T/C	3	25818759	NC	NC	NC	NC	NC	NC	NC	TT	TT	TT	TT	TT	TT	TT	TT	TT	TT	TT	TT	TT	TT	TT	CC	TT	TT	TT	TT	TT	TT	TT	TT	TT	TT	CC	TC	TT	CC	CC	CC	TT	TT	CC	CC	CC	CC	TT
Gm03_27021460_A_G-1_T_F_2179334308	A/G	3	27021460	NC	NC	NC	NC	NC	NC	NC	AA	AA	AA	AA	AA	AA	AA	AA	AA	AA	AA	AA	AA	AA	AA	GG	AA	AA	AA	AA	AA	AA	AA	AA	AA	AA	GG	AG	AA	NN	GG	GG	AA	AA	GG	GG	GG	GG	AA
Gm03_27285377_A_G-1_B_R_2179334311	T/C	3	27285377	NC	NC	NC	NC	NC	NC	NC	TT	TT	TT	TT	TT	TT	TT	TT	TT	TT	TT	TT	TT	TT	TT	CC	TT	TT	TT	TT	TT	TT	TT	TT	TT	TT	CC	TC	TT	CC	CC	CC	TT	TT	CC	CC	CC	CC	TT
Gm03_27566511_T_G-1_B_F_2179334312	T/G	3	27566511	NC	NC	NC	NC	NC	NC	NC	TT	TT	TT	TT	TT	TT	TT	TT	TT	TT	TT	TT	TT	TT	TT	TT	TT	TT	TT	TT	TT	TT	TT	TT	TT	TT	GG	TT	TT	TT	TT	GG	TT	TT	GG	TT	TT	TT	TT
Gm03_27803514_A_G-1_B_R_2179334315	T/C	3	27803514	NC	NC	NC	NC	NC	NC	NC	TT	TT	TT	TT	TT	TT	TT	TT	TT	TT	TT	TT	TT	TT	TT	TT	TT	TT	TT	TT	TT	TT	TT	TT	TT	TT	CC	TT	TT	TT	TT	TT	TT	TT	TT	TT	TT	TT	TT
Gm03_28015945_T_C-1_B_F_2179334316	T/C	3	28015945	NC	NC	NC	NC	NC	NC	NC	TT	TT	TT	TT	TT	TT	TT	TT	TT	TT	TT	TT	TT	TT	TT	CC	TT	TT	TT	CC	TT	TT	TT	TT	TT	TT	CC	TC	TT	TT	CC	NN	TT	TT	CC	CC	CC	CC	TT
Gm03_28414908_A_G-1_T_F_2179334318	A/G	3	28414908	NC	NC	NC	NC	NC	NC	NC	AA	AA	AA	AA	AA	AA	AA	AA	AA	AA	AA	AA	AA	NN	AA	AA	AA	NN	AA	AA	AA	NN	AA	AA	AA	AA	GG	AG	AA	GG	GG	AA	AA	AA	GG	AA	GG	GG	AA
Gm03_29074893_T_C-1_T_R_2179334321	A/G	3	29074893	NC	NC	NC	NC	NC	NC	NC	AA	AA	AA	AA	AA	AA	AA	AA	AA	AA	AA	AA	AA	AA	AA	GG	AA	AA	AA	AA	AA	AA	AA	AA	AA	AA	AA	AG	AA	GG	GG	NN	AA	GG	GG	GG	GG	GG	AA
Gm03_29375217_T_C-1_B_F_2179334322	T/C	3	29375217	NC	NC	NC	NC	NC	NC	NC	TT	TT	TT	TT	TT	TT	TT	TT	TT	TT	TT	TT	TT	TT	TT	CC	TT	TT	TT	TT	TT	TT	TT	TT	TT	TT	TT	TC	TT	CC	CC	CC	TT	CC	CC	CC	CC	CC	TT
Gm03_29628783_T_C-1_B_F_2179334324	T/C	3	29628783	NC	NC	NC	NC	NC	NC	NC	TT	TT	TT	TT	TT	TT	TT	TT	TT	TT	TT	TT	TT	TT	TT	TT	TT	TT	TT	CC	TT	TT	TT	TT	TT	TT	TT	TC	TT	CC	CC	TT	TT	CC	CC	TT	CC	CC	TT
Gm03_29817747_G_T-1_T_R_2179334327	A/C	3	29817747	NC	NC	NC	NC	NC	NC	NC	CC	CC	CC	CC	CC	CC	CC	CC	CC	CC	CC	CC	CC	CC	CC	CC	CC	CC	CC	AA	CC	CC	CC	CC	CC	CC	CC	AC	CC	AA	AA	AA	CC	AA	AA	CC	AA	AA	CC
Gm03_29952496_T_C-1_T_R_2179334329	A/G	3	29952496	NC	NC	NC	NC	NC	NC	NC	AA	AA	AA	AA	AA	AA	AA	AA	AA	AA	AA	AA	AA	AA	AA	AA	AA	AA	AA	GG	AA	AA	AA	AA	AA	AA	AA	AA	AA	GG	AA	GG	AA	AA	AA	AA	AA	AA	AA
Gm03_30529089_A_C-1_T_F_2179334330	A/C	3	30529089	NC	NC	NC	NC	NC	NC	NC	CC	CC	CC	CC	CC	CC	CC	CC	CC	AA	CC	CC	CC	CC	CC	CC	CC	CC	CC	CC	CC	CC	CC	CC	CC	CC	CC	AC	CC	AA	AA	CC	CC	AA	AA	CC	AA	AA	CC
Gm03_30809885_T_C-1_T_R_2179334335	A/G	3	30809885	NC	NC	NC	NC	NC	NC	NC	AA	AA	AA	AA	AA	AA	AA	AA	AA	GG	AA	AA	AA	AA	AA	GG	AA	AA	AA	AA	AA	AA	AA	AA	AA	AA	AA	AG	AA	GG	GG	GG	GG	GG	GG	GG	GG	GG	AA
Gm03_30955790_A_G-1_B_R_2179334337	T/C	3	30955790	NC	NC	NC	NC	NC	NC	NC	CC	CC	CC	CC	CC	CC	CC	CC	CC	TT	CC	CC	CC	CC	CC	CC	CC	CC	CC	CC	CC	CC	CC	CC	CC	CC	CC	TC	CC	TT	TT	CC	TT	TT	TT	CC	TT	TT	CC
Gm03_31711487_A_G-1_T_F_2179334338	A/G	3	31711487	NC	NC	NC	NC	NC	NC	NC	GG	GG	GG	GG	GG	GG	GG	GG	GG	AA	GG	GG	GG	GG	GG	GG	GG	GG	GG	GG	GG	GG	GG	GG	GG	GG	GG	AG	GG	AA	AA	GG	AA	AA	AA	GG	AA	AA	GG
Gm03_31990164_T_G-1_T_R_2179334341	A/C	3	31990164	NC	NC	NC	NC	NC	NC	NC	AA	AA	AA	AA	AA	AA	AA	AA	AA	AA	AA	AA	AA	AA	AA	AA	AA	AA	AA	AA	AA	AA	AA	AA	AA	AA	AA	AA	AA	AA	AA	AA	AA	AA	AA	AA	AA	AA	AA
Gm03_32720668_C_T-1_B_F_2179334344	T/C	3	32720668	NC	NC	NC	NC	NC	NC	NC	CC	CC	CC	CC	CC	CC	CC	CC	CC	CC	CC	CC	CC	CC	CC	CC	CC	CC	CC	CC	CC	CC	CC	CC	CC	CC	CC	CC	CC	CC	CC	CC	CC	CC	CC	CC	CC	CC	CC
Gm03_33146650_C_T-1_T_R_2179334347	A/G	3	33146650	NC	NC	NC	NC	NC	NC	NC	GG	GG	GG	GG	GG	GG	GG	GG	GG	GG	GG	GG	GG	GG	GG	GG	GG	GG	GG	GG	GG	GG	GG	GG	GG	GG	GG	GG	GG	GG	GG	AA	AA	GG	GG	GG	GG	AA	GG
Gm03_33399114_A_G-1_T_F_2179334348	A/G	3	33399114	NC	NC	NC	NC	NC	NC	NC	AG	AG	AG	AG	AG	AG	AG	AG	AG	AA	AA	AA	AA	AA	AA	AA	AA	AA	AG	AA	AG	AA	AG	AA	AA	AA	AG	AA	AG	AG	AA	AA	AG	AA	AA	AG	AA	AA	AA
Gm03_34741364_A_G-1_B_R_2179334351	T/C	3	34741364	NC	NC	NC	NC	NC	NC	NC	CC	CC	CC	CC	CC	CC	CC	CC	CC	CC	CC	TT	TT	TT	TT	CC	TT	CC	CC	CC	CC	TT	CC	TT	TT	TT	CC	CC	TT	CC	CC	CC	CC	CC	CC	CC	CC	CC	TT
Gm03_34812071_A_G-1_B_R_2179334353	T/C	3	34812071	NC	NC	NC	NC	NC	NC	NC	TT	TT	TT	TT	TT	TT	TT	TT	TT	TT	TT	TT	TT	TT	TT	CC	TT	TT	TT	TT	TT	TT	CC	TT	TT	TT	TT	NN	TT	TT	CC	TT	CC	TT	TT	TT	TT	CC	TT
Gm03_35122599_C_T-1_T_R_2179334355	A/G	3	35122599	NC	NC	NC	NC	NC	NC	NC	GG	GG	GG	GG	GG	GG	GG	GG	GG	GG	GG	GG	GG	GG	AA	AA	GG	GG	GG	GG	GG	GG	AA	GG	GG	GG	AA	AG	GG	GG	AA	AA	AA	GG	GG	GG	GG	AA	GG
Gm03_35201990_G_A-1_B_R_2179334357	T/C	3	35201990	NC	NC	NC	NC	NC	NC	NC	CC	CC	CC	CC	CC	CC	CC	CC	CC	CC	CC	CC	CC	CC	TT	TT	CC	CC	CC	CC	CC	CC	TT	CC	CC	CC	TT	TC	CC	CC	TT	TT	TT	TT	CC	CC	CC	TT	CC
Gm03_35330372_G_T-1_T_R_2179334359	A/C	3	35330372	NC	NC	NC	NC	NC	NC	NC	CC	CC	CC	CC	CC	NN	CC	AA	CC	AA	CC	CC	CC	CC	CC	AA	CC	CC	CC	CC	CC	CC	CC	CC	CC	CC	AA	CC	CC	CC	CC	CC	CC	CC	CC	CC	CC	CC	CC
Gm03_35516341_C_T-1_B_F_2179334360	T/C	3	35516341	NC	NC	NC	NC	NC	NC	NC	CC	CC	CC	CC	CC	TC	CC	TT	CC	CC	CC	CC	CC	CC	TT	TT	CC	CC	CC	CC	CC	CC	CC	CC	CC	CC	TT	TC	CC	CC	TT	TT	CC	CC	CC	CC	CC	CC	CC
Gm03_35556758_C_T-1_B_F_2179334362	T/C	3	35556758	NC	NC	NC	NC	NC	NC	NC	CC	CC	CC	CC	CC	CC	CC	CC	CC	CC	CC	CC	CC	CC	TT	CC	CC	CC	CC	CC	CC	CC	TT	CC	CC	CC	CC	CC	CC	CC	TT	TT	CC	CC	CC	CC	CC	CC	CC
Gm03_35712315_A_G-1_T_F_2179334364	A/G	3	35712315	NC	NC	NC	NC	NC	NC	NC	AA	AA	AA	AA	AA	AA	AA	GG	AA	AA	AA	GG	AA	AA	AA	GG	GG	AA	AA	AA	AA	AG	GG	AA	AA	AA	GG	NN	AA	AA	GG	AA	AA	AA	AA	AA	AA	GG	GG
Gm03_35797299_A_G-1_B_R_2179334367	T/C	3	35797299	NC	NC	NC	NC	NC	NC	NC	CC	CC	CC	CC	CC	CC	CC	CC	CC	TC	CC	TC	CC	CC	CC	TC	TC	CC	CC	CC	CC	TC	CC	CC	CC	CC	CC	CC	CC	CC	CC	CC	CC	CC	CC	CC	CC	CC	TC
Gm03_35913889_T_C-1_B_F_2179334368	T/C	3	35913889	NC	NC	NC	NC	NC	NC	NC	CC	CC	CC	CC	CC	CC	CC	CC	CC	TT	CC	TT	CC	CC	CC	CC	TT	CC	CC	CC	CC	TC	CC	CC	CC	CC	CC	TC	CC	CC	CC	CC	TT	TT	CC	CC	CC	CC	TT
Gm03_35968599_G_A-1_T_F_2179334370	A/G	3	35968599	NC	NC	NC	NC	NC	NC	NC	AA	AA	AA	AA	AA	AA	AA	GG	AA	GG	AA	GG	AA	AA	AA	AA	GG	AA	AA	AA	AA	AG	GG	AA	AA	AA	GG	GG	AA	AA	AA	AA	AA	GG	AA	AA	AA	AA	GG
Gm03_36018412_T_C-1_B_F_2179334372	T/C	3	36018412	NC	NC	NC	NC	NC	NC	NC	CC	CC	CC	CC	CC	CC	CC	CC	CC	TT	CC	TT	CC	CC	CC	CC	TT	CC	CC	CC	TT	TC	CC	CC	CC	CC	CC	CC	CC	CC	CC	CC	CC	CC	CC	TT	CC	CC	TT
Gm03_36058927_T_C-1_T_R_2179334375	A/G	3	36058927	NC	NC	NC	NC	NC	NC	NC	GG	GG	GG	GG	GG	GG	GG	AA	GG	AA	GG	AA	AA	AA	AA	AA	AA	GG	GG	GG	GG	AA	AA	AA	AA	AA	AA	AG	AA	AA	AA	AA	AA	AA	AA	GG	AA	AA	AA
Gm03_36178327_G_A-1_T_F_2179334378	A/G	3	36178327	NC	NC	NC	NC	NC	NC	NC	AA	AA	AA	AA	AA	AA	AA	GG	AA	GG	AA	GG	GG	GG	GG	AA	GG	AA	AA	GG	AA	GG	GG	GG	GG	GG	GG	AG	GG	AA	GG	GG	GG	GG	GG	AA	GG	GG	GG
Gm03_36386316_G_A-1_T_F_2179334380	A/G	3	36386316	NC	NC	NC	NC	NC	NC	NC	GG	GG	GG	GG	GG	GG	GG	AA	GG	GG	GG	GG	GG	GG	AA	GG	AA	GG	GG	AA	GG	GG	GG	GG	GG	GG	GG	GG	GG	GG	AA	GG	AA	AA	AA	GG	AA	AA	GG
Gm03_36396038_A_C-1_T_F_2179334382	A/C	3	36396038	NC	NC	NC	NC	NC	NC	NC	AA	AA	AA	AA	AA	AA	AA	CC	AA	AA	AA	AA	AA	AA	CC	AA	CC	AA	AA	CC	AA	AA	AA	AA	AA	AA	AA	AA	AA	AA	CC	AA	CC	CC	CC	AA	CC	CC	AA
Gm03_36438792_G_T-1_B_F_2179334384	T/G	3	36438792	NC	NC	NC	NC	NC	NC	NC	GG	GG	GG	GG	GG	GG	GG	GG	GG	GG	GG	GG	GG	GG	TT	GG	TT	GG	GG	GG	GG	GG	TT	GG	GG	GG	GG	TG	GG	GG	TT	GG	GG	TT	TT	GG	TT	TT	GG
Gm03_36489202_C_T-1_B_F_2179334386	T/C	3	36489202	NC	NC	NC	NC	NC	NC	NC	TT	TT	TT	TT	TT	TT	TT	TT	TT	CC	TT	CC	CC	CC	TT	TT	TT	TT	TT	TT	CC	CC	CC	CC	CC	CC	TT	CC	CC	TT	TT	TT	TT	TT	TT	CC	TT	TT	CC
Gm03_36634361_G_A-1_T_F_2179334390	A/G	3	36634361	NC	NC	NC	NC	NC	NC	NC	GG	GG	GG	GG	GG	GG	GG	AA	GG	GG	GG	GG	GG	GG	GG	GG	AA	GG	GG	GG	GG	GG	GG	GG	GG	GG	GG	GG	GG	GG	AA	GG	AA	GG	AA	GG	AA	GG	GG
Gm03_36714581_T_C-1_T_R_2179334393	A/G	3	36714581	NC	NC	NC	NC	NC	NC	NC	AA	AA	AA	AA	AA	AA	AA	GG	AA	AA	AA	AA	GG	GG	AA	AA	GG	AA	AA	AA	AA	AG	AA	GG	GG	GG	AA	AG	GG	AA	GG	AA	GG	GG	GG	AA	GG	AA	AA
Gm03_36816006_A_G-1_T_F_2179334394	A/G	3	36816006	NC	NC	NC	NC	NC	NC	NC	AA	AA	AA	AA	AA	AA	AA	GG	AA	AA	AA	GG	GG	GG	AA	GG	GG	AA	AA	AA	GG	GG	AA	GG	GG	GG	GG	GG	GG	GG	GG	AA	GG	GG	GG	GG	GG	AA	GG
Gm03_36863476_C_A-1_B_R_2179334397	T/G	3	36863476	NC	NC	NC	NC	NC	NC	NC	GG	GG	GG	GG	GG	GG	GG	TT	GG	GG	GG	GG	TT	TT	GG	GG	TT	GG	GG	GG	GG	TG	GG	TT	TT	TT	GG	GG	TT	GG	TT	GG	TT	TT	TT	GG	TT	GG	GG
Gm03_36969159_A_G-1_B_R_2179334399	T/C	3	36969159	NC	NC	NC	NC	NC	NC	NC	TT	TT	TT	TT	TT	TT	TT	CC	TT	TT	TT	CC	CC	CC	CC	CC	TT	TT	TT	CC	CC	CC	TT	CC	CC	CC	CC	NN	CC	CC	CC	CC	CC	CC	CC	CC	CC	CC	CC
Gm03_37024877_C_T-1_B_F_2179334400	T/C	3	37024877	NC	NC	NC	NC	NC	NC	NC	CC	CC	CC	CC	CC	CC	CC	TT	CC	CC	CC	CC	TT	TT	CC	CC	CC	CC	CC	CC	CC	TC	CC	TT	TT	TT	CC	TC	TT	CC	TT	CC	TT	TT	TT	CC	TT	CC	CC
Gm03_37146641_T_C-1_B_F_2179334402	T/C	3	37146641	NC	NC	NC	NC	NC	NC	NC	TT	TT	TT	TT	TT	TT	TT	CC	TT	TT	TT	TT	CC	CC	CC	TT	TT	TT	TT	CC	TT	TC	TT	CC	CC	CC	CC	TC	CC	TT	CC	CC	CC	CC	CC	TT	CC	CC	TT
Gm03_37245981_T_C-1_T_R_2179334405	A/G	3	37245981	NC	NC	NC	NC	NC	NC	NC	AA	AA	AA	AA	AA	AA	AA	GG	AA	AA	AA	AA	GG	GG	GG	AA	AA	AA	AA	GG	AA	AG	AA	GG	GG	GG	GG	AG	GG	AA	GG	GG	GG	GG	GG	AA	GG	GG	AA
Gm03_37286104_T_C-1_T_R_2179334407	A/G	3	37286104	NC	NC	NC	NC	NC	NC	NC	AA	AA	AA	AA	AA	AA	AA	GG	AA	AA	AA	AA	GG	GG	GG	AA	AA	AA	AA	GG	AA	AG	AA	GG	GG	GG	GG	AG	GG	AA	GG	GG	GG	GG	GG	AA	GG	GG	AA
Gm03_37326508_A_G-1_T_F_2179334408	A/G	3	37326508	NC	NC	NC	NC	NC	NC	NC	AA	AA	AA	AA	AA	AA	AA	GG	AA	AA	AA	AA	GG	GG	GG	AA	AA	AA	AA	AA	AA	AG	AA	GG	GG	GG	GG	AG	GG	AA	GG	GG	GG	GG	GG	AA	AA	GG	AA
Gm03_37366357_C_A-1_B_R_2179334411	T/G	3	37366357	NC	NC	NC	NC	NC	NC	NC	GG	GG	GG	GG	GG	GG	GG	TT	GG	GG	GG	GG	TT	TT	TT	GG	GG	GG	GG	TT	GG	TG	GG	TT	TT	TT	GG	GG	TT	GG	TT	GG	TT	TT	TT	GG	TT	TT	GG
Gm03_37432542_C_A-1_B_R_2179334413	T/G	3	37432542	NC	NC	NC	NC	NC	NC	NC	TT	TT	TT	TT	TT	NN	TT	TT	TT	GG	TT	TT	TT	TT	TT	GG	TT	TT	TT	TT	GG	TG	TT	TT	TT	TT	TT	GG	TT	GG	TT	GG	TT	TT	TT	GG	TT	TT	GG
Gm03_37488779_G_A-1_T_F_2179334414	A/G	3	37488779	NC	NC	NC	NC	NC	NC	NC	AA	AA	AA	AA	AA	NN	AA	AA	AA	GG	AA	AA	AA	AA	AA	GG	AA	AA	AA	GG	GG	AG	AA	AA	AA	AA	AA	NN	AA	GG	AA	GG	AA	AA	AA	GG	AA	AA	GG
Gm03_37654429_G_T-1_B_F_2179334418	T/G	3	37654429	NC	NC	NC	NC	NC	NC	NC	GG	GG	GG	GG	GG	TG	GG	GG	GG	GG	GG	GG	GG	GG	GG	GG	GG	GG	GG	TT	TT	GG	GG	GG	GG	GG	TT	TG	GG	TT	GG	TT	GG	GG	GG	TG	GG	GG	GG
Gm03_37711069_G_A-1_T_F_2179334420	A/G	3	37711069	NC	NC	NC	NC	NC	NC	NC	GG	GG	GG	GG	GG	AG	GG	GG	GG	GG	GG	GG	GG	GG	GG	GG	GG	GG	GG	AA	AA	GG	GG	GG	GG	GG	AA	AG	GG	AA	GG	AA	GG	GG	GG	AG	GG	GG	GG
Gm03_37773419_C_T-1_B_F_2179334422	T/C	3	37773419	NC	NC	NC	NC	NC	NC	NC	CC	CC	CC	CC	CC	TC	CC	CC	CC	CC	CC	CC	CC	CC	CC	CC	CC	CC	CC	TT	TT	CC	CC	CC	CC	CC	TT	CC	CC	TT	CC	TT	CC	CC	CC	TC	CC	CC	CC
Gm03_37819433_T_C-1_B_F_2179334424	T/C	3	37819433	NC	NC	NC	NC	NC	NC	NC	TT	TT	TT	TT	TT	TC	TT	TT	TT	TT	TT	TT	TT	TT	TT	CC	TT	TT	TT	CC	CC	TT	TT	TT	TT	TT	CC	TT	TT	CC	TT	CC	TT	TT	TT	TC	CC	TT	TT
Gm03_37902930_C_T-1_B_F_2179334426	T/C	3	37902930	NC	NC	NC	NC	NC	NC	NC	CC	CC	CC	CC	CC	TC	CC	CC	CC	CC	CC	CC	CC	CC	CC	TT	CC	CC	CC	TT	TT	CC	CC	CC	CC	CC	TT	CC	CC	TT	CC	TT	CC	CC	CC	TC	CC	CC	CC
Gm03_37963252_A_G-1_T_F_2179334428	A/G	3	37963252	NC	NC	NC	NC	NC	NC	NC	AA	AA	AA	AA	AA	AG	AA	AA	AA	AA	GG	GG	AA	AA	GG	AA	AA	AA	AA	AA	GG	AA	AA	AA	AA	AA	AA	AG	AA	GG	GG	GG	AA	AA	AA	AA	AA	GG	AA
Gm03_38069022_A_G-1_B_R_2179334431	T/C	3	38069022	NC	NC	NC	NC	NC	NC	NC	TT	TT	TT	TT	TT	NN	TT	TT	TT	TT	TT	TT	TT	TT	TT	CC	TT	TT	TT	CC	CC	TT	TT	TT	TT	TT	CC	TT	TT	CC	TT	CC	TT	CC	TT	CC	TT	TT	TT
Gm03_38121627_T_C-1_T_R_2179334433	A/G	3	38121627	NC	NC	NC	NC	NC	NC	NC	AA	AA	AA	AA	AA	NN	AA	AA	AA	AA	AA	AA	AA	AA	AA	GG	AA	AA	AA	GG	GG	AA	AA	AA	AA	AA	GG	AA	AA	GG	AA	GG	AA	GG	AA	GG	AA	AA	AA
Gm03_38173815_A_C-1_T_F_2179334434	A/C	3	38173815	NC	NC	NC	NC	NC	NC	NC	CC	CC	CC	CC	CC	CC	CC	CC	CC	AA	CC	CC	AA	AA	CC	AA	AA	CC	CC	AA	CC	AA	CC	AA	AA	AA	AA	AC	AA	CC	CC	CC	CC	CC	CC	CC	CC	CC	AA
Gm03_38263112_A_G-1_B_R_2179334437	T/C	3	38263112	NC	NC	NC	NC	NC	NC	NC	CC	CC	CC	CC	CC	NN	CC	CC	CC	TT	CC	CC	TT	TT	CC	TT	TT	CC	CC	TT	TT	TT	CC	TT	TT	TT	TT	TC	TT	TT	CC	TT	CC	TT	CC	TT	TT	CC	TT
Gm03_38367581_G_A-1_B_R_2179334439	T/C	3	38367581	NC	NC	NC	NC	NC	NC	NC	CC	CC	CC	CC	CC	CC	CC	CC	CC	CC	CC	CC	CC	CC	CC	TC	CC	CC	CC	TC	TC	CC	CC	CC	CC	CC	TC	CC	CC	TC	CC	TC	CC	TC	CC	CC	CC	CC	CC
Gm03_38415618_T_G-1_B_F_2179334440	T/G	3	38415618	NC	NC	NC	NC	NC	NC	NC	TG	TG	TG	TG	TG	NN	TG	TG	TG	TG	GG	GG	TG	TG	TG	GG	TG	TG	TG	GG	GG	TG	TG	TG	TG	TG	GG	NN	TG	GG	TG	TG	TG	GG	GG	GG	TG	GG	TG
Gm03_38469714_C_T-1_B_F_2179334442	T/C	3	38469714	NC	NC	NC	NC	NC	NC	NC	TT	TT	TT	TT	TT	TC	TT	TT	TT	CC	CC	CC	TT	TT	TT	CC	TT	TT	TT	CC	CC	TT	TT	TT	TT	TT	CC	CC	TT	CC	TT	TT	TT	TT	CC	CC	TT	CC	TT
Gm03_38526701_A_G-1_T_F_2179334444	A/G	3	38526701	NC	NC	NC	NC	NC	NC	NC	AA	AA	AA	AA	AA	AA	AA	AA	AA	AA	GG	GG	AA	AA	AA	AA	AA	AA	AA	AA	GG	AA	AA	AA	AA	AA	AA	AG	AA	AA	GG	GG	AA	GG	GG	AA	GG	GG	AA
Gm03_38761991_G_T-1_B_F_2179334448	T/G	3	38761991	NC	NC	NC	NC	NC	NC	NC	TT	TT	TT	TT	TT	NN	TT	TT	TT	GG	TT	TT	TT	TT	TT	GG	TT	TT	TT	GG	GG	TT	GG	TT	TT	TT	GG	GG	TT	GG	GG	TT	TT	TT	TT	GG	TT	TT	TT
Gm03_38862467_A_G-1_B_R_2179334451	T/C	3	38862467	NC	NC	NC	NC	NC	NC	NC	CC	CC	CC	CC	CC	CC	CC	CC	CC	TT	CC	CC	CC	CC	TT	TT	CC	TT	CC	TT	TT	CC	TT	CC	CC	CC	TT	TT	CC	CC	CC	CC	CC	CC	CC	TC	CC	CC	CC
Gm03_38931849_C_A-1_T_F_2179334452	A/C	3	38931849	NC	NC	NC	NC	NC	NC	NC	AA	AA	AA	AA	AA	AC	AA	AA	AA	CC	AA	AA	AA	AA	CC	CC	AA	CC	AA	CC	CC	AA	CC	AA	AA	AA	CC	CC	AA	AA	AA	AA	AA	AA	AA	AC	AA	AA	AA
Gm03_38976026_C_T-1_T_R_2179334455	A/G	3	38976026	NC	NC	NC	NC	NC	NC	NC	AA	AA	AA	AA	AA	AG	AA	AA	AA	GG	AA	AA	AA	AA	GG	GG	AA	GG	AA	GG	GG	AA	GG	AA	AA	AA	GG	GG	AA	GG	AA	AA	AA	GG	AA	AG	GG	AA	AA
Gm03_39351009_C_T-1_T_R_2179334457	A/G	3	39351009	NC	NC	NC	NC	NC	NC	NC	GG	GG	GG	GG	GG	GG	GG	AA	GG	GG	AA	AA	GG	GG	AA	GG	GG	AA	GG	GG	GG	GG	GG	GG	GG	GG	GG	AG	GG	AA	AA	GG	AA	GG	AA	GG	AA	AA	GG
Gm03_39491355_G_T-1_T_R_2179334459	A/C	3	39491355	NC	NC	NC	NC	NC	NC	NC	AA	AA	AA	AA	AA	AA	AA	AA	AA	CC	AA	AA	AA	AA	AA	AA	AA	AA	AA	AA	AA	AA	AA	AA	AA	AA	AA	AC	AA	CC	AA	AA	AA	AA	AA	AA	CC	AA	AA
Gm03_39574966_T_C-1_B_F_2179334460	T/C	3	39574966	NC	NC	NC	NC	NC	NC	NC	CC	CC	CC	CC	CC	CC	CC	CC	CC	TT	CC	CC	CC	CC	TT	CC	CC	TT	CC	TT	CC	CC	CC	CC	CC	CC	TT	TT	CC	TT	CC	CC	TT	CC	CC	CC	TT	CC	CC
Gm03_39623890_G_A-1_T_F_2179334462	A/G	3	39623890	NC	NC	NC	NC	NC	NC	NC	GG	GG	GG	GG	GG	GG	GG	GG	GG	GG	GG	GG	GG	GG	GG	GG	GG	GG	GG	GG	GG	GG	GG	GG	GG	GG	AA	NN	GG	GG	GG	GG	GG	GG	GG	GG	GG	GG	GG
Gm03_39690419_T_G-1_B_F_2179334464	T/G	3	39690419	NC	NC	NC	NC	NC	NC	NC	GG	GG	TT	TT	TT	TT	TT	GG	TT	TT	TT	TT	TT	TT	TT	TT	TT	TT	TT	GG	TT	TT	TT	TT	TT	TT	TT	TT	TT	TT	TT	TT	TT	TT	TT	TT	TT	TT	TT
Gm03_39796778_T_G-1_T_R_2179334469	A/C	3	39796778	NC	NC	NC	NC	NC	NC	NC	CC	CC	AA	AA	AA	AA	AA	CC	AA	AA	AA	AA	CC	CC	AA	AA	AA	AA	AA	CC	CC	CC	CC	CC	CC	CC	AA	AC	CC	CC	AA	AA	CC	AA	AA	AA	AA	AA	CC
Gm03_39843152_T_C-1_T_R_2179334471	A/G	3	39843152	NC	NC	NC	NC	NC	NC	NC	GG	GG	AA	AA	AA	AA	AA	GG	AA	AA	AA	AA	GG	GG	AA	AA	AA	AA	AA	GG	AA	GG	GG	GG	GG	GG	AA	AA	GG	AA	AA	AA	AA	AA	AA	AA	AA	AA	GG
Gm03_39915523_C_T-1_B_F_2179334472	T/C	3	39915523	NC	NC	NC	NC	NC	NC	NC	TC	TC	CC	CC	CC	CC	CC	TC	CC	CC	CC	CC	TC	TC	CC	CC	CC	CC	CC	TC	CC	TC	TC	TC	TC	TC	CC	NN	TC	TC	CC	CC	CC	CC	CC	CC	CC	CC	TC
Gm03_39945298_T_C-1_B_F_2179334474	T/C	3	39945298	NC	NC	NC	NC	NC	NC	NC	CC	CC	TT	TT	TT	TT	TT	CC	TT	TT	TT	TT	CC	CC	TT	TT	TT	TT	TT	CC	TT	CC	CC	CC	CC	CC	TT	TT	CC	TT	TT	TT	TT	TT	TT	TT	TT	TT	CC
Gm03_39998708_A_G-1_T_F_2179334476	A/G	3	39998708	NC	NC	NC	NC	NC	NC	NC	GG	GG	AA	AA	AA	AA	AA	GG	AA	AA	AA	AA	GG	GG	AA	AA	AA	AA	AA	GG	AA	GG	GG	GG	GG	GG	AA	AA	GG	AA	AA	AA	AA	AA	AA	AA	AA	AA	GG
Gm03_40052612_T_C-1_B_F_2179334478	T/C	3	40052612	NC	NC	NC	NC	NC	NC	NC	CC	CC	TT	TT	TT	TT	TT	CC	TT	TT	TT	TT	CC	CC	TT	TT	TT	TT	TT	TT	CC	CC	CC	CC	CC	CC	TT	TT	CC	CC	TT	CC	TT	TT	TT	TT	TT	TT	CC
Gm03_40115297_C_T-1_B_F_2179334480	T/C	3	40115297	NC	NC	NC	NC	NC	NC	NC	CC	CC	TT	TT	TT	TT	TT	CC	TT	CC	TT	TT	CC	CC	TT	TT	TT	TT	TT	TT	CC	CC	CC	CC	CC	CC	TT	CC	CC	CC	CC	CC	CC	CC	CC	TT	TT	TT	CC
Gm03_40197155_A_C-1_B_R_2179334483	T/G	3	40197155	NC	NC	NC	NC	NC	NC	NC	GG	GG	TT	TT	TT	TT	TT	GG	TT	TT	TT	TT	GG	GG	TT	TT	TT	TT	TT	TT	GG	GG	GG	GG	GG	GG	GG	TT	GG	GG	GG	GG	GG	TT	GG	TT	TT	TT	GG
Gm03_40270199_T_C-1_B_F_2179334484	T/C	3	40270199	NC	NC	NC	NC	NC	NC	NC	CC	CC	TT	TT	TT	TT	TT	CC	TT	TT	TT	TT	CC	CC	TT	TT	TT	TT	TT	TT	CC	CC	CC	CC	CC	CC	CC	TC	CC	CC	TT	CC	CC	TT	CC	TT	TT	TT	CC
Gm03_40417269_A_G-1_T_F_2179334488	A/G	3	40417269	NC	NC	NC	NC	NC	NC	NC	GG	GG	AA	AA	AA	AA	AA	GG	AA	AA	GG	GG	GG	GG	GG	GG	AA	GG	AA	GG	GG	GG	GG	GG	GG	GG	AA	NN	GG	GG	GG	GG	GG	GG	AA	GG	GG	GG	GG
Gm03_40600088_A_G-1_B_R_2179334493	T/C	3	40600088	NC	NC	NC	NC	NC	NC	NC	CC	CC	TT	TT	TT	TT	TT	CC	TT	TT	TT	TT	CC	CC	TT	TT	CC	TT	TT	CC	CC	CC	CC	CC	CC	CC	CC	TC	CC	TT	TT	CC	CC	CC	CC	CC	CC	TT	CC
Gm03_40613405_T_C-1_B_F_2179334494	T/C	3	40613405	NC	NC	NC	NC	NC	NC	NC	CC	CC	TT	TT	TT	TT	TT	CC	TT	TT	TT	TT	CC	CC	CC	TT	CC	TT	TT	TT	CC	CC	CC	CC	CC	CC	TT	TC	CC	CC	TT	CC	TT	TT	TT	TT	CC	TT	CC
Gm03_40663609_G_A-1_B_R_2179334497	T/C	3	40663609	NC	NC	NC	NC	NC	NC	NC	TT	TT	CC	CC	CC	CC	CC	TT	CC	CC	CC	CC	TT	TT	TT	CC	TT	CC	CC	CC	TT	TT	TT	TT	TT	TT	CC	CC	TT	TT	CC	TT	CC	CC	CC	CC	CC	CC	TT
Gm03_40727780_A_G-1_T_F_2179334498	A/G	3	40727780	NC	NC	NC	NC	NC	NC	NC	GG	GG	AA	AA	AA	AA	AA	GG	AA	AA	AA	AA	AA	AA	GG	AA	AA	AA	AA	AA	GG	AA	AA	AA	AA	AA	AA	AG	AA	GG	GG	GG	AA	AA	AA	AA	GG	AA	AA
Gm03_41020834_T_C-1_B_F_2179334504	T/C	3	41020834	NC	NC	NC	NC	NC	NC	NC	TT	TT	CC	CC	CC	CC	CC	TT	CC	TT	CC	CC	TT	TT	TT	CC	TT	CC	CC	CC	TT	TT	TT	TT	TT	TT	TT	TT	TT	TT	TT	TT	TT	CC	TT	TT	CC	CC	TT
Gm03_41135466_C_T-1_B_F_2179334508	T/C	3	41135466	NC	NC	NC	NC	NC	NC	NC	TT	TT	TT	TT	TT	TT	TT	TT	TT	CC	TT	TT	CC	CC	CC	TT	CC	TT	TT	TT	TT	CC	CC	CC	CC	CC	CC	CC	CC	TT	CC	CC	TT	TT	CC	CC	TT	TT	CC
Gm03_41305199_G_A-1_T_F_2179334512	A/G	3	41305199	NC	NC	NC	NC	NC	NC	NC	AA	AA	GG	GG	GG	GG	GG	AA	GG	GG	AA	AA	GG	GG	GG	AA	GG	GG	GG	AA	AA	GG	GG	GG	GG	GG	GG	GG	GG	GG	AA	GG	AA	GG	AA	AA	GG	AA	GG
Gm03_41443410_G_A-1_B_R_2179334515	T/C	3	41443410	NC	NC	NC	NC	NC	NC	NC	TT	TT	CC	CC	CC	CC	CC	TT	CC	CC	TT	TT	CC	CC	CC	TT	CC	CC	CC	CC	TT	CC	CC	CC	CC	CC	CC	NN	CC	TT	TT	CC	TT	CC	CC	TT	CC	TT	CC
Gm03_41522796_G_T-1_B_F_2179334516	T/G	3	41522796	NC	NC	NC	NC	NC	NC	NC	TT	TT	GG	GG	GG	GG	GG	TT	GG	GG	GG	GG	GG	GG	GG	GG	GG	GG	GG	GG	TT	GG	GG	GG	GG	GG	GG	GG	GG	GG	GG	GG	TT	GG	GG	GG	GG	GG	GG
Gm03_41570310_A_G-1_B_R_2179334519	T/C	3	41570310	NC	NC	NC	NC	NC	NC	NC	CC	CC	TT	TT	TT	TT	NN	CC	TT	TT	TT	TT	NN	TT	TT	TT	TT	TT	TT	TT	CC	TT	TT	TT	TT	TT	TT	NN	TT	TT	CC	TT	CC	TT	TT	TT	TT	TT	TT
Gm03_41605831_A_C-1_T_F_2179334520	A/C	3	41605831	NC	NC	NC	NC	NC	NC	NC	CC	CC	CC	CC	CC	CC	CC	CC	CC	AA	CC	CC	CC	CC	CC	CC	CC	CC	CC	CC	CC	CC	CC	CC	CC	CC	CC	AC	CC	CC	CC	CC	CC	CC	CC	AA	CC	CC	CC
Gm03_41739860_T_G-1_T_R_2179334523	A/C	3	41739860	NC	NC	NC	NC	NC	NC	NC	CC	CC	AA	AA	AA	AA	AA	CC	AA	AA	AA	AA	AA	AA	CC	AA	AA	AA	AA	AA	CC	AA	AA	AA	AA	AA	AA	AA	AA	AA	AA	AA	CC	AA	CC	CC	AA	AA	AA
Gm03_41984976_T_C-1_B_F_2179334524	T/C	3	41984976	NC	NC	NC	NC	NC	NC	NC	TT	TT	TT	TT	TT	TT	TT	TT	TT	TT	CC	CC	TT	TT	CC	CC	TT	TT	TT	TT	TT	TT	TT	TT	TT	TT	TT	TC	TT	CC	CC	TT	TT	CC	CC	TT	TT	CC	TT
Gm03_42148379_T_G-1_B_F_2179334526	T/G	3	42148379	NC	NC	NC	NC	NC	NC	NC	GG	GG	TT	TT	TT	TT	TT	GG	TT	TT	GG	GG	GG	GG	GG	GG	GG	TT	TT	GG	GG	GG	GG	GG	GG	GG	TT	NN	GG	GG	GG	GG	GG	GG	GG	TT	TT	GG	GG
Gm03_42223337_G_A-1_B_R_2179334529	T/C	3	42223337	NC	NC	NC	NC	NC	NC	NC	TT	TT	CC	CC	CC	CC	CC	TT	CC	CC	CC	CC	TT	TT	CC	CC	TT	CC	CC	TT	TT	TT	TT	TT	TT	TT	CC	CC	TT	CC	CC	TT	TT	CC	CC	CC	CC	CC	TT
Gm03_42308865_C_T-1_B_F_2179334530	T/C	3	42308865	NC	NC	NC	NC	NC	NC	NC	TT	TT	CC	CC	CC	CC	CC	CC	CC	CC	TT	TT	TT	TT	TT	TT	TT	CC	CC	TT	TT	TT	TT	TT	TT	TT	TT	CC	TT	TT	CC	TT	TT	TT	TT	CC	CC	TT	TT
Gm03_42595334_T_C-1_B_F_2179334532	T/C	3	42595334	NC	NC	NC	NC	NC	NC	NC	TT	TT	TT	TT	TT	TT	TT	CC	TT	TT	TT	TT	CC	CC	NN	TT	CC	TT	TT	TT	TT	CC	CC	CC	CC	CC	TT	NN	CC	TT	TT	TT	TT	TT	TT	TT	TT	CC	CC
Gm03_42641178_A_G-1_T_F_2179334534	A/G	3	42641178	NC	NC	NC	NC	NC	NC	NC	AA	AA	AA	AA	AA	AA	AA	AA	AA	AA	AA	AA	AA	AA	AA	AA	AA	AA	AA	AA	AA	AA	AA	AA	AA	AA	AA	AA	AA	AA	AA	AA	AA	AA	AA	AA	AA	AA	AA
Gm03_42941304_C_T-1_T_R_2179334539	A/G	3	42941304	NC	NC	NC	NC	NC	NC	NC	NN	NN	GG	GG	GG	GG	GG	GG	GG	GG	GG	GG	GG	GG	NN	GG	GG	GG	GG	NN	NN	GG	GG	GG	GG	GG	NN	GG	GG	NN	GG	GG	NN	GG	GG	NN	NN	GG	GG
Gm03_43048029_T_C-1_B_F_2179334540	T/C	3	43048029	NC	NC	NC	NC	NC	NC	NC	TT	TT	TT	TT	TT	TT	TT	TT	TT	TT	TT	TT	TT	TT	TT	TT	TT	TT	TT	TT	TT	TT	TT	TT	TT	TT	TT	TC	TT	TT	TT	TT	TT	TT	TT	TC	TT	TT	TT
Gm03_43175147_G_A-1_T_F_2179334542	A/G	3	43175147	NC	NC	NC	NC	NC	NC	NC	GG	GG	GG	GG	GG	GG	GG	GG	GG	GG	GG	GG	GG	GG	AA	GG	GG	GG	GG	AA	GG	GG	GG	GG	GG	GG	GG	GG	GG	GG	GG	GG	GG	GG	GG	GG	GG	GG	GG
Gm03_43242012_G_T-1_T_R_2179334545	A/C	3	43242012	NC	NC	NC	NC	NC	NC	NC	AA	AA	CC	CC	CC	CC	CC	CC	CC	CC	CC	CC	CC	CC	AA	CC	CC	CC	CC	AA	AA	CC	CC	CC	CC	CC	AA	CC	CC	AA	CC	CC	AA	CC	CC	AA	CC	CC	CC
Gm03_43355787_C_T-1_B_F_2179334546	T/C	3	43355787	NC	NC	NC	NC	NC	NC	NC	TT	TT	CC	CC	CC	CC	CC	TT	CC	CC	TT	TT	CC	TT	CC	TT	TT	CC	CC	TT	TT	TT	CC	TT	TT	TT	TT	NN	TT	CC	CC	CC	TT	CC	CC	CC	CC	CC	CC
Gm03_43504459_G_A-1_T_F_2179334548	A/G	3	43504459	NC	NC	NC	NC	NC	NC	NC	AA	AA	AA	AA	AA	AA	AA	AG	AA	AG	AA	AA	AG	AG	AG	AA	AG	AA	AA	AA	AA	AG	AA	AG	AG	AG	AA	AG	AG	AA	AG	AA	AA	AG	AG	AA	AG	AA	AA
Gm03_43525455_A_G-1_T_F_2179334550	A/G	3	43525455	NC	NC	NC	NC	NC	NC	NC	GG	GG	GG	GG	GG	GG	GG	AA	GG	AA	GG	GG	AA	AA	AA	GG	AA	GG	GG	GG	GG	AA	GG	AA	AA	AA	GG	AG	AA	GG	AA	GG	GG	AA	AA	GG	AA	GG	GG
Gm03_43599557_T_C-1_T_R_2179334553	A/G	3	43599557	NC	NC	NC	NC	NC	NC	NC	GG	GG	GG	GG	GG	GG	GG	AA	GG	AA	GG	GG	AA	AA	AA	GG	AA	GG	GG	GG	GG	AA	GG	AA	AA	AA	GG	AA	AA	GG	AA	GG	GG	AA	AA	GG	AA	GG	GG
Gm03_43707104_A_G-1_T_F_2179334554	A/G	3	43707104	NC	NC	NC	NC	NC	NC	NC	AA	AA	GG	GG	GG	GG	GG	GG	GG	AA	AA	AA	AA	AA	AA	AA	AA	GG	GG	AA	AA	AA	GG	AA	AA	AA	AA	AA	AA	AA	AA	AA	AA	AA	AA	AA	GG	AA	GG
Gm03_44019995_G_A-1_T_F_2179334558	A/G	3	44019995	NC	NC	NC	NC	NC	NC	NC	AA	AA	AA	AA	AA	AA	AA	GG	AA	GG	AA	GG	GG	AA	AA	AA	AA	GG	AA	AA	AA	AA	GG	AA	AA	AA	AA	NN	AA	AA	GG	AA	AA	GG	GG	AA	AA	AA	AA
Gm03_44118764_C_T-1_T_R_2179334561	A/G	3	44118764	NC	NC	NC	NC	NC	NC	NC	NN	NN	NN	NN	NN	NN	NN	NN	NN	NN	NN	NN	NN	NN	NN	NN	NN	NN	NN	NN	NN	NN	NN	NN	NN	NN	NN	NN	NN	NN	NN	NN	NN	NN	NN	NN	NN	NN	NN
Gm03_44171693_A_C-1_T_F_2179334562	A/C	3	44171693	NC	NC	NC	NC	NC	NC	NC	CC	CC	CC	CC	CC	CC	CC	AA	CC	AA	CC	AA	AA	CC	CC	CC	CC	AA	CC	CC	CC	CC	AA	CC	CC	CC	CC	AC	CC	CC	CC	CC	CC	AA	CC	CC	CC	CC	CC
Gm03_44326930_A_G-1_B_R_2179334565	T/C	3	44326930	NC	NC	NC	NC	NC	NC	NC	TT	TT	TT	TT	TT	TT	TT	TT	TT	TT	TT	TT	TT	TT	CC	TT	TT	TT	TT	TT	TT	TT	TT	TT	TT	TT	TT	NN	TT	TT	TT	TT	TT	TT	TT	TT	TT	TT	TT
Gm03_44381016_G_T-1_T_R_2179334567	A/C	3	44381016	NC	NC	NC	NC	NC	NC	NC	CC	CC	CC	CC	CC	CC	CC	CC	CC	CC	CC	CC	CC	CC	AA	CC	CC	CC	CC	CC	CC	CC	CC	CC	CC	CC	CC	AC	CC	AA	CC	CC	CC	CC	CC	CC	CC	CC	CC
Gm03_44475419_C_A-1_B_R_2179334569	T/G	3	44475419	NC	NC	NC	NC	NC	NC	NC	GG	GG	GG	GG	GG	GG	GG	TT	GG	GG	TT	TT	GG	GG	GG	TT	GG	TT	GG	GG	GG	TT	TT	TT	GG	GG	GG	GG	GG	GG	TT	GG	GG	TT	TT	GG	GG	GG	GG
Gm03_44693761_T_C-1_B_F_2179334572	T/C	3	44693761	NC	NC	NC	NC	NC	NC	NC	CC	CC	CC	CC	CC	CC	CC	TT	CC	TT	TT	CC	TT	CC	CC	TT	CC	CC	CC	CC	TT	CC	TT	CC	CC	CC	CC	TT	CC	CC	TT	CC	TT	CC	TT	TT	TT	CC	CC
Gm03_44920668_A_G-1_T_F_2179334578	A/G	3	44920668	NC	NC	NC	NC	NC	NC	NC	AA	AA	AA	AA	AA	AA	AA	GG	AA	AA	AA	GG	AA	GG	AA	AA	GG	AA	AA	AA	GG	AA	GG	AA	GG	GG	GG	AG	GG	GG	AA	GG	AA	AA	AA	AA	GG	GG	AA
Gm03_44992819_A_G-1_T_F_2179334580	A/G	3	44992819	NC	NC	NC	NC	NC	NC	NC	AA	AA	AA	AA	AA	AA	AA	AG	AA	AA	AA	AG	AA	AG	AA	AA	AG	AA	AA	AA	AG	AA	AG	AA	AG	AG	AA	AA	AG	AG	AA	AG	AA	AA	AA	AA	AG	AG	AA
Gm03_45217524_G_T-1_T_R_2179334583	A/C	3	45217524	NC	NC	NC	NC	NC	NC	NC	CC	CC	CC	CC	CC	CC	CC	AA	CC	CC	CC	AA	CC	AA	CC	CC	AA	CC	CC	CC	AA	CC	AA	CC	AA	AA	CC	CC	AA	AA	CC	AA	AA	CC	CC	AA	AA	AA	CC
Gm03_45416367_C_T-1_B_F_2179334584	T/C	3	45416367	NC	NC	NC	NC	NC	NC	NC	TT	TT	TT	TT	TT	TT	TT	CC	TT	CC	TT	CC	CC	CC	CC	TT	CC	TT	TT	TT	CC	TT	CC	TT	CC	CC	CC	CC	CC	CC	TT	CC	CC	TT	TT	CC	TT	CC	TT
Gm03_45488992_G_A-1_B_R_2179334587	T/C	3	45488992	NC	NC	NC	NC	NC	NC	NC	TT	TT	TT	TT	TT	TT	TT	CC	TT	CC	TT	CC	CC	CC	CC	TT	CC	TT	TT	TT	CC	TT	CC	TT	CC	CC	TT	TC	TT	TT	TT	CC	CC	TT	TT	CC	TT	CC	TT
Gm03_45614970_C_T-1_B_F_2179334588	T/C	3	45614970	NC	NC	NC	NC	NC	NC	NC	TT	TT	TT	TT	TT	TT	TT	CC	TT	CC	TT	CC	CC	CC	TT	TT	CC	TT	TT	CC	CC	TT	CC	TT	CC	CC	TT	TC	TT	TT	TT	TT	CC	CC	TT	TT	TT	CC	TT
Gm03_45668212_A_G-1_T_F_2179334590	A/G	3	45668212	NC	NC	NC	NC	NC	NC	NC	AG	AG	AG	AG	AG	AG	AG	AA	AG	AA	AG	AA	AA	AA	AA	AG	AA	AG	AG	AA	AA	AG	AA	AG	AA	AA	AG	AA	AG	NN	AG	AG	AA	AA	AG	NN	AG	AG	AG
Gm03_45994991_T_C-1_T_R_2179334597	A/G	3	45994991	NC	NC	NC	NC	NC	NC	NC	GG	GG	GG	GG	GG	GG	GG	AA	GG	AA	AA	GG	AA	GG	GG	GG	GG	GG	GG	AA	AA	GG	GG	GG	GG	GG	GG	AG	AA	GG	GG	AA	GG	GG	GG	GG	GG	GG	GG
Gm03_46054029_T_G-0_B_F_2177930040	T/G	3	46054029	NC	NC	NC	NC	NC	NC	NC	GG	GG	GG	GG	GG	GG	GG	TT	GG	TT	TT	TT	TT	GG	NN	TT	GG	TT	GG	GG	GG	GG	TT	GG	GG	GG	GG	TT	TT	GG	TT	GG	GG	TT	TT	TT	GG	GG	GG
Gm03_46055685_C_T-1_T_R_2179334599	A/G	3	46055685	NC	NC	NC	NC	NC	NC	NC	AA	AA	AA	AA	AA	AA	AA	GG	AA	GG	GG	GG	GG	AA	AA	GG	AA	GG	AA	AA	AA	AA	GG	AA	AA	AA	GG	GG	GG	AA	GG	AA	AA	GG	GG	GG	GG	AA	AA
Gm03_46058803_C_T-0_B_F_2177930042	T/C	3	46058803	NC	NC	NC	NC	NC	NC	NC	TT	TT	TT	TT	TT	TT	TT	CC	TT	CC	CC	CC	CC	TT	TT	CC	TT	CC	TT	TT	TT	TT	CC	TT	TT	TT	CC	CC	CC	TT	CC	TT	TT	CC	CC	CC	CC	TT	TT
Gm03_46060948_C_T-0_T_R_2177930045	A/G	3	46060948	NC	NC	NC	NC	NC	NC	NC	AA	AA	AA	AA	AA	AA	AA	GG	AA	GG	GG	GG	GG	AA	AA	GG	AA	GG	AA	AA	AA	AA	GG	AA	AA	AA	GG	GG	GG	AA	GG	AA	AA	GG	GG	GG	GG	AA	AA
Gm03_46065427_C_T-0_B_F_2177930046	T/C	3	46065427	NC	NC	NC	NC	NC	NC	NC	TT	TT	TT	TT	TT	TT	TT	CC	TT	CC	CC	CC	CC	TT	CC	CC	TT	CC	TT	TT	TT	TT	CC	TT	TT	TT	CC	CC	CC	CC	CC	TT	TT	CC	CC	CC	CC	TT	TT
Gm03_46072257_G_T-0_B_F_2177930048	T/G	3	46072257	NC	NC	NC	NC	NC	NC	NC	TT	TT	TT	TT	TT	TT	TT	GG	TT	GG	GG	GG	GG	TT	GG	GG	TT	GG	TT	TT	TT	TT	GG	TT	TT	TT	GG	GG	GG	GG	GG	TT	TT	GG	GG	GG	GG	TT	TT
Gm03_46080875_T_C-0_T_R_2177930051	A/G	3	46080875	NC	NC	NC	NC	NC	NC	NC	GG	GG	GG	GG	GG	GG	GG	AA	GG	AA	AA	AA	AA	NN	AA	AA	NN	AA	GG	GG	GG	GG	AA	GG	NN	NN	AA	AA	AA	AA	AA	GG	GG	AA	AA	AA	AA	GG	GG
Gm03_46131061_T_C-0_B_F_2177930052	T/C	3	46131061	NC	NC	NC	NC	NC	NC	NC	CC	CC	CC	CC	CC	CC	CC	TT	CC	TT	TT	TT	TT	CC	CC	TT	CC	TT	CC	CC	CC	CC	TT	CC	CC	CC	TT	TT	TT	TT	TT	CC	CC	TT	TT	TT	TT	CC	CC
Gm03_46159463_A_G-0_B_R_2177930055	T/C	3	46159463	NC	NC	NC	NC	NC	NC	NC	CC	CC	CC	CC	CC	CC	CC	TT	CC	TT	TT	TT	TT	CC	CC	TT	CC	TT	CC	CC	CC	CC	TT	CC	CC	CC	CC	TT	TT	CC	TT	CC	CC	CC	TT	TT	CC	CC	CC
Gm03_46165054_A_G-0_T_F_2177930056	A/G	3	46165054	NC	NC	NC	NC	NC	NC	NC	GG	GG	GG	GG	GG	GG	GG	AA	GG	AA	AA	AA	AA	GG	GG	AA	GG	AA	GG	GG	GG	GG	AA	GG	GG	GG	AA	AA	AA	AA	AA	GG	GG	AA	AA	AA	AA	GG	GG
Gm03_46172044_C_T-0_T_R_2177930061	A/G	3	46172044	NC	NC	NC	NC	NC	NC	NC	AA	AA	AA	AA	AA	AA	AA	GG	AA	GG	GG	GG	GG	AA	AA	GG	AA	GG	AA	AA	AA	AA	GG	AA	AA	AA	AA	GG	GG	AA	GG	AA	AA	AA	GG	GG	AA	AA	AA
Gm03_46176864_T_C-0_B_F_2177930062	T/C	3	46176864	NC	NC	NC	NC	NC	NC	NC	CC	CC	CC	CC	CC	CC	CC	TT	CC	TT	TT	TT	TT	CC	CC	TT	CC	TT	CC	CC	CC	CC	TT	CC	CC	CC	CC	TT	TT	CC	TT	CC	CC	CC	TT	TT	TT	CC	CC
Gm03_46178459_A_G-0_B_R_2177930065	T/C	3	46178459	NC	NC	NC	NC	NC	NC	NC	CC	CC	CC	CC	CC	CC	CC	TT	CC	TT	TT	TT	TT	CC	TT	TT	CC	TT	CC	CC	CC	CC	TT	CC	CC	CC	TT	TT	TT	TT	TT	CC	CC	TT	TT	TT	TT	CC	CC
Gm03_46183018_A_G-0_T_F_2177930066	A/G	3	46183018	NC	NC	NC	NC	NC	NC	NC	GG	GG	GG	GG	GG	GG	GG	AA	GG	AA	AA	AA	AA	GG	AA	AA	GG	AA	GG	AA	GG	GG	AA	GG	GG	GG	AA	AA	AA	AA	AA	GG	GG	AA	AA	AA	AA	GG	GG
Gm03_46192790_A_G-0_B_R_2177930069	T/C	3	46192790	NC	NC	NC	NC	NC	NC	NC	CC	CC	CC	CC	CC	CC	CC	TT	CC	TT	TT	TT	TT	CC	TT	TT	CC	TT	CC	TT	CC	CC	TT	CC	CC	CC	TT	TT	TT	TT	TT	CC	CC	TT	TT	TT	CC	CC	CC
Gm03_46199420_G_A-0_T_F_2177930070	A/G	3	46199420	NC	NC	NC	NC	NC	NC	NC	AA	AA	AA	AA	AA	AA	AA	GG	AA	GG	GG	GG	GG	AA	GG	GG	AA	GG	AA	GG	AA	AA	GG	AA	AA	AA	GG	GG	GG	GG	GG	AA	AA	GG	GG	GG	GG	AA	AA
Gm03_46201811_C_T-0_T_R_2177930073	A/G	3	46201811	NC	NC	NC	NC	NC	NC	NC	AA	AA	AA	AA	AA	AA	AA	GG	AA	GG	AA	AA	AA	AA	AA	GG	AA	AA	AA	AA	AA	AA	AA	AA	AA	AA	GG	GG	AA	AA	GG	AA	AA	GG	GG	AA	AA	AA	AA
Gm03_46207246_G_A-0_T_F_2177930074	A/G	3	46207246	NC	NC	NC	NC	NC	NC	NC	AA	AA	AA	AA	AA	AA	AA	GG	AA	GG	GG	GG	GG	AA	GG	GG	AA	GG	AA	GG	AA	AA	GG	AA	AA	AA	GG	GG	GG	GG	GG	AA	AA	GG	GG	GG	GG	AA	AA
Gm03_46209325_G_A-1_T_F_2179334602	A/G	3	46209325	NC	NC	NC	NC	NC	NC	NC	AA	AA	AA	AA	AA	AA	AA	GG	AA	GG	AA	AA	AA	AA	GG	GG	AA	AA	AA	AA	AA	AA	AA	AA	AA	AA	GG	GG	AA	AA	GG	AA	AA	GG	GG	AA	AA	AA	AA
Gm03_46213394_A_G-0_T_F_2177930076	A/G	3	46213394	NC	NC	NC	NC	NC	NC	NC	GG	GG	GG	GG	GG	GG	GG	AA	GG	AA	AA	AA	AA	GG	AA	AA	GG	AA	GG	AA	GG	GG	AA	GG	GG	GG	AA	AA	AA	GG	AA	GG	GG	AA	AA	AA	AA	GG	GG
Gm03_46214163_C_T-1_B_F_2179334604	T/C	3	46214163	NC	NC	NC	NC	NC	NC	NC	TT	TT	TT	TT	TT	TT	TT	CC	TT	CC	CC	CC	CC	TT	CC	CC	TT	CC	TT	CC	TT	TT	CC	TT	TT	TT	TT	CC	CC	TT	CC	TT	TT	TT	CC	CC	CC	TT	TT
Gm03_46222769_A_G-0_B_R_2177930079	T/C	3	46222769	NC	NC	NC	NC	NC	NC	NC	CC	CC	CC	CC	CC	CC	CC	TT	CC	TT	TT	TT	TT	CC	TT	TT	CC	TT	CC	TT	CC	CC	TT	CC	CC	CC	TT	TT	TT	CC	TT	CC	CC	TT	TT	TT	TT	CC	CC
Gm03_46233593_G_A-0_B_R_2177930081	T/C	3	46233593	NC	NC	NC	NC	NC	NC	NC	TT	TT	TT	TT	TT	TT	TT	CC	TT	CC	CC	CC	CC	TT	CC	CC	TT	CC	TT	CC	TT	TT	CC	TT	TT	TT	CC	CC	CC	CC	CC	TT	TT	CC	CC	CC	CC	TT	TT
Gm03_46234822_A_G-0_T_F_2177930082	A/G	3	46234822	NC	NC	NC	NC	NC	NC	NC	GG	GG	GG	GG	GG	GG	GG	AA	GG	AA	AA	AA	AA	GG	AA	AA	GG	AA	GG	AA	GG	GG	AA	GG	GG	GG	AA	AA	AA	AA	AA	GG	GG	AA	AA	AA	AA	GG	GG
Gm03_46237144_A_G-0_B_R_2177930085	T/C	3	46237144	NC	NC	NC	NC	NC	NC	NC	NN	NN	NN	NN	NN	NN	NN	NN	NN	NN	NN	NN	NN	NN	NN	NN	NN	NN	NN	NN	NN	NN	NN	NN	NN	NN	NN	NN	NN	NN	NN	NN	NN	NN	NN	NN	NN	NN	NN
Gm03_46249297_T_G-0_T_R_2177930089	A/C	3	46249297	NC	NC	NC	NC	NC	NC	NC	CC	CC	CC	CC	CC	CC	CC	AA	CC	AA	AA	AA	AA	CC	AA	AA	CC	AA	CC	AA	CC	CC	AA	CC	CC	CC	AA	AA	AA	AA	AA	CC	CC	AA	AA	AA	AA	CC	CC
Gm03_46252557_C_T-0_T_R_2177930091	A/G	3	46252557	NC	NC	NC	NC	NC	NC	NC	AA	AA	AA	AA	AA	AA	AA	GG	AA	GG	AA	AA	AA	AA	AA	GG	AA	AA	AA	AA	AA	AA	AA	AA	AA	AA	AA	GG	AA	GG	GG	AA	AA	AA	GG	AA	GG	AA	AA
Gm03_46257437_T_C-0_B_F_2177930092	T/C	3	46257437	NC	NC	NC	NC	NC	NC	NC	CC	CC	CC	CC	CC	CC	CC	TT	CC	TT	CC	CC	CC	CC	CC	TT	CC	CC	CC	CC	CC	CC	CC	CC	CC	CC	CC	TT	CC	CC	TT	CC	CC	CC	TT	CC	TT	CC	CC
Gm03_46337339_T_C-1_B_F_2179334606	T/C	3	46337339	NC	NC	NC	NC	NC	NC	NC	CC	CC	CC	CC	CC	CC	CC	TT	CC	TT	TT	TT	TT	TT	CC	CC	TT	TT	CC	TT	CC	CC	TT	CC	TT	TT	TT	TC	TT	CC	CC	CC	CC	TT	CC	TT	CC	CC	CC
Gm03_46380953_T_G-1_B_F_2179334608	T/G	3	46380953	NC	NC	NC	NC	NC	NC	NC	TT	TT	TT	TT	TT	TT	TT	TT	TT	TT	GG	GG	TT	GG	GG	GG	GG	GG	TT	GG	TT	TT	GG	TT	GG	GG	GG	TG	GG	TT	GG	TT	TT	GG	GG	GG	GG	TT	TT
Gm03_46445958_G_T-1_T_R_2179334611	A/C	3	46445958	NC	NC	NC	NC	NC	NC	NC	CC	CC	CC	CC	CC	CC	CC	CC	CC	CC	CC	NN	CC	AA	AA	AA	AA	NN	CC	AA	AA	CC	NN	CC	AA	AA	AA	AC	CC	CC	AA	CC	CC	AA	AA	NN	AA	CC	CC
Gm03_46508111_A_C-1_T_F_2179334612	A/C	3	46508111	NC	NC	NC	NC	NC	NC	NC	AA	AA	AA	AA	AA	AA	AA	AA	AA	AA	AA	CC	AA	CC	CC	CC	CC	CC	AA	CC	CC	AA	CC	AA	CC	CC	CC	AC	AA	AA	CC	AA	AA	CC	CC	CC	CC	AA	AA
Gm03_46592189_A_G-1_B_R_2179334615	T/C	3	46592189	NC	NC	NC	NC	NC	NC	NC	TT	TT	TT	TT	TT	TT	TT	TT	TT	TT	TT	CC	TT	CC	CC	TT	CC	CC	TT	CC	CC	TT	CC	TT	CC	CC	CC	TT	TT	TT	TT	TT	TT	CC	TT	CC	CC	TT	TT
Gm03_46889507_T_C-1_T_R_2179334617	A/G	3	46889507	NC	NC	NC	NC	NC	NC	NC	AA	AA	AA	AA	AA	AA	AA	AA	AA	AA	AA	AA	AA	AA	AA	GG	AA	AA	AA	AA	AA	AA	AA	AA	AA	AA	AA	AG	AA	AA	GG	AA	AA	GG	GG	AA	GG	AA	AA
Gm03_46998040_A_G-1_T_F_2179334618	A/G	3	46998040	NC	NC	NC	NC	NC	NC	NC	AA	AA	AA	AA	AA	AA	AA	AA	AA	AA	AA	GG	AA	AA	GG	GG	AA	GG	AA	AA	AA	AA	GG	AA	AA	AA	AA	AA	AA	AA	AA	AA	AA	GG	GG	AA	AA	AA	AA
Gm03_47039930_T_C-1_T_R_2179334621	A/G	3	47039930	NC	NC	NC	NC	NC	NC	NC	GG	GG	GG	GG	GG	GG	GG	AA	GG	AA	GG	AA	AA	AA	AA	GG	AA	AA	GG	AA	AA	GG	AA	GG	AA	AA	AA	AG	GG	AA	GG	AA	GG	AA	GG	AA	GG	GG	GG
Gm03_47106922_G_A-1_B_R_2179334623	T/C	3	47106922	NC	NC	NC	NC	NC	NC	NC	TT	TT	TT	TT	TT	TT	TT	CC	TT	CC	TT	TT	CC	CC	CC	CC	CC	TT	TT	CC	TT	TT	TT	TT	CC	CC	CC	CC	TT	CC	CC	CC	TT	TT	TT	CC	TT	TT	TT
Gm03_47212539_T_C-1_B_F_2179334626	T/C	3	47212539	NC	NC	NC	NC	NC	NC	NC	CC	CC	CC	CC	CC	CC	CC	CC	CC	TT	CC	TT	TT	TT	TT	CC	TT	TT	CC	CC	CC	CC	TT	CC	TT	TT	CC	TC	CC	TT	CC	TT	CC	TT	CC	TT	CC	CC	CC
Gm03_47320906_C_T-1_B_F_2179334628	T/C	3	47320906	NC	NC	NC	NC	NC	NC	NC	TT	TT	TT	TT	TT	TT	TT	TT	TT	CC	TT	CC	CC	CC	TT	TT	CC	CC	TT	TT	TT	TT	CC	TT	CC	CC	TT	TC	TT	CC	TT	CC	TT	CC	TT	CC	TT	TT	TT
Gm03_47386481_A_C-1_T_F_2179334630	A/C	3	47386481	NC	NC	NC	NC	NC	NC	NC	AA	AA	AA	AA	AA	AA	AA	CC	AA	AA	AA	AA	CC	CC	AA	AA	CC	AA	AA	AA	AA	AA	AA	AA	CC	CC	AA	AC	AA	CC	CC	CC	AA	CC	CC	CC	CC	AA	AA
Gm03_47440662_C_T-1_B_F_2179334632	T/C	3	47440662	NC	NC	NC	NC	NC	NC	NC	CC	CC	CC	CC	CC	CC	CC	TT	CC	CC	CC	CC	TT	CC	CC	CC	CC	CC	CC	CC	CC	CC	CC	CC	CC	CC	TT	TC	CC	TT	TT	TT	CC	CC	TT	TT	TT	CC	CC
Gm03_47500240_G_A-1_T_F_2179334634	A/G	3	47500240	NC	NC	NC	NC	NC	NC	NC	GG	GG	GG	GG	GG	GG	GG	AA	GG	GG	GG	GG	AA	GG	GG	AA	GG	GG	GG	GG	GG	GG	GG	GG	GG	GG	AA	AG	GG	AA	AA	AA	GG	GG	AA	AA	AA	GG	GG
Gm03_47591923_T_C-1_B_F_2179334636	T/C	3	47591923	NC	NC	NC	NC	NC	NC	NC	TT	TT	TT	TT	TT	TT	TT	CC	TT	TT	TT	TT	CC	TT	TT	CC	TT	TT	TT	TT	TT	TT	TT	TT	TT	TT	CC	NN	TT	CC	CC	CC	TT	TT	CC	CC	CC	TT	TT
Gm03_47644492_A_C-1_T_F_2179334638	A/C	3	47644492	NC	NC	NC	NC	NC	NC	NC	AA	AC	AA	AA	AA	AA	AA	AA	AA	AA	AA	AA	AA	AA	AA	AA	AA	AA	AA	AA	AC	AA	AA	AA	AA	AA	AA	AA	AA	AA	AA	AA	AC	AA	AA	AC	AA	AA	AA
Gm03_47713742_T_C-1_T_R_2179334641	A/G	3	47713742	NC	NC	NC	NC	NC	NC	NC	AA	AA	AA	AA	AA	AA	AA	GG	AA	AA	AA	AA	GG	AA	AA	AA	AA	AA	AA	AA	AA	AA	AA	AA	AA	AA	GG	AG	AA	GG	GG	GG	AA	AA	GG	GG	GG	AA	AA
Gm04_10805_T_C-1_B_F_2179334642	T/C	4	10805	NC	NC	NC	NC	NC	NC	NC	TT	TT	CC	CC	CC	CC	CC	CC	CC	TT	TT	CC	TT	TT	CC	TT	TT	TT	TT	TT	CC	TT	CC	TT	TT	TT	TT	TT	TT	TT	TT	CC	TT	TT	TT	CC	TT	TT	TT
Gm04_169864_A_C-1_T_F_2179334644	A/C	4	169864	NC	NC	NC	NC	NC	NC	NC	AA	AA	AA	AA	AA	AA	AA	AA	AA	AA	AA	AA	AA	AC	AA	AA	AC	AA	AA	AA	AA	AC	AA	AC	AC	AC	AA	AA	AC	AA	AA	AA	AA	AA	AA	AA	AA	AA	AC
Gm04_282832_A_G-1_B_R_2179334647	T/C	4	282832	NC	NC	NC	NC	NC	NC	NC	CC	CC	TT	TT	TT	TT	TT	TT	TT	TT	CC	TT	TT	TT	TT	CC	TT	CC	CC	TT	CC	TT	TT	TT	TT	TT	TT	TT	TT	TT	CC	CC	TT	CC	TT	CC	CC	CC	TT
Gm04_382134_A_G-1_T_F_2179334648	A/G	4	382134	NC	NC	NC	NC	NC	NC	NC	GG	GG	AA	AA	AA	AA	AA	AA	AA	AA	AA	AA	AA	AA	AA	AA	AA	GG	GG	AA	AA	AA	AA	AA	AA	AA	AA	AG	AA	AA	GG	AA	AA	GG	AA	AA	AA	AA	AA
Gm04_456406_A_G-1_B_R_2179334651	T/C	4	456406	NC	NC	NC	NC	NC	NC	NC	CC	CC	TT	TT	TT	TT	TT	TT	TT	TT	CC	TT	TT	TT	TT	CC	TT	CC	CC	TT	TT	TT	TT	TT	TT	TT	TT	TC	TT	TT	CC	TT	TT	CC	TT	TT	TT	TT	TT
Gm04_516796_A_G-1_B_R_2179334653	T/C	4	516796	NC	NC	NC	NC	NC	NC	NC	CC	CC	TT	TT	TT	TT	TT	TT	TT	TT	CC	TT	TT	TT	TT	CC	TT	CC	CC	TT	TT	TT	TT	TT	TT	TT	TT	TC	TT	TT	CC	CC	CC	CC	TT	TT	CC	CC	TT
Gm04_547510_C_T-1_T_R_2179334655	A/G	4	547510	NC	NC	NC	NC	NC	NC	NC	GG	GG	AA	AA	AA	AG	AA	AA	AA	GG	GG	AA	GG	AA	AA	GG	AA	GG	GG	AA	AA	AA	AA	AA	AA	AA	AA	GG	AA	AA	GG	GG	GG	GG	GG	AA	GG	GG	AA
Gm04_622489_A_G-1_B_R_2179334657	T/C	4	622489	NC	NC	NC	NC	NC	NC	NC	TC	TC	TC	TC	TC	TC	TC	TC	TC	TT	TT	TC	TT	TC	TC	TT	TC	TC	TC	TC	TC	TC	TC	TC	TC	TC	TC	TT	TC	TC	TT	TT	TT	TC	TT	TC	TT	TT	TC
Gm04_717646_C_T-1_T_R_2179334659	A/G	4	717646	NC	NC	NC	NC	NC	NC	NC	AA	AA	AA	AA	AA	AA	AA	AA	AA	GG	AA	AA	GG	AA	AA	AA	AA	AA	AA	AA	AA	AA	AA	AA	AA	AA	AA	AG	AA	AA	AA	GG	GG	AA	GG	AA	GG	GG	AA
Gm04_1126451_A_G-1_B_R_2179334663	T/C	4	1126451	NC	NC	NC	NC	NC	NC	NC	TT	TT	TT	TT	TT	TT	TT	TC	TT	TT	TT	TT	TC	TT	TT	TT	TT	TT	TC	TC	TT	TT	TT	TT	TT	TT	TC	NN	TT	TC	TT	TT	TC	TT	TT	TT	TT	TC	TT
Gm04_1193028_G_A-1_B_R_2179334665	T/C	4	1193028	NC	NC	NC	NC	NC	NC	NC	CC	CC	CC	CC	CC	TC	CC	CC	CC	CC	CC	CC	CC	CC	CC	CC	CC	CC	CC	CC	CC	CC	CC	CC	CC	CC	CC	CC	CC	CC	TT	CC	TT	CC	CC	CC	CC	CC	CC
Gm04_1272649_G_A-1_B_R_2179334667	T/C	4	1272649	NC	NC	NC	NC	NC	NC	NC	CC	CC	CC	CC	CC	NN	CC	CC	CC	CC	CC	CC	CC	CC	CC	CC	CC	CC	CC	CC	CC	CC	CC	CC	CC	CC	CC	NN	CC	CC	TT	CC	TT	CC	CC	CC	CC	CC	CC
Gm04_1407302_A_G-1_B_R_2179334669	T/C	4	1407302	NC	NC	NC	NC	NC	NC	NC	TT	TT	TT	TT	TT	NN	TT	TT	TT	TT	TT	TT	TT	TT	TT	TT	TT	TT	TT	TT	TT	TT	TT	TT	TT	TT	TT	NN	TT	TT	CC	TT	CC	TT	TT	TT	TT	TT	TT
Gm04_1499424_T_G-1_T_R_2179334671	A/C	4	1499424	NC	NC	NC	NC	NC	NC	NC	AA	AA	AA	AA	AA	AC	AA	AA	AA	AA	AA	AA	AA	AA	AA	AA	AA	AA	CC	AA	AA	AA	AA	AA	AA	AA	AA	AC	AA	AA	AA	AA	CC	AA	AA	AA	AA	AA	AA
Gm04_1621110_C_A-1_T_F_2179334672	A/C	4	1621110	NC	NC	NC	NC	NC	NC	NC	AA	AA	AA	AA	AA	AA	AA	AA	AA	CC	AA	AA	AA	AA	AA	AA	AA	CC	AA	AA	AA	AA	AA	AA	AA	AA	AA	AC	CC	AA	AA	AA	AA	CC	AA	CC	AA	AA	AA
Gm04_1726991_G_T-1_T_R_2179334675	A/C	4	1726991	NC	NC	NC	NC	NC	NC	NC	CC	CC	CC	CC	CC	NN	CC	CC	CC	CC	CC	CC	CC	CC	CC	CC	CC	CC	AA	CC	CC	CC	CC	CC	CC	CC	CC	AC	CC	CC	CC	AA	CC	CC	AA	CC	AA	CC	CC
Gm04_1778735_A_G-1_T_F_2179334676	A/G	4	1778735	NC	NC	NC	NC	NC	NC	NC	AA	AA	AA	AA	AA	AG	AA	AA	AA	AA	AA	AA	AA	AA	AA	AA	AA	AA	GG	AA	AA	AA	AA	AA	AA	AA	AA	GG	AA	AA	AA	GG	AA	AA	GG	AA	GG	AA	AA
Gm04_1930897_T_C-1_B_F_2179334680	T/C	4	1930897	NC	NC	NC	NC	NC	NC	NC	TT	TT	TT	TT	TT	TT	TT	TT	TT	TT	TT	CC	CC	CC	CC	TT	CC	TT	TT	TT	TT	CC	CC	CC	CC	CC	TT	TC	TT	TT	TT	TT	TT	TT	TT	TT	TT	CC	CC
Gm04_2045637_T_C-1_B_F_2179334682	T/C	4	2045637	NC	NC	NC	NC	NC	NC	NC	CC	CC	TT	TT	TT	TC	TT	CC	TT	TT	CC	CC	CC	CC	TT	CC	CC	CC	CC	TT	TT	CC	CC	CC	CC	CC	TT	CC	CC	CC	TT	CC	CC	TT	CC	CC	TT	CC	CC
Gm04_2129696_T_C-1_T_R_2179334685	A/G	4	2129696	NC	NC	NC	NC	NC	NC	NC	GG	GG	AA	AA	AA	AG	AA	GG	AA	AA	AA	GG	GG	GG	AA	AA	GG	GG	GG	AA	AA	GG	GG	GG	GG	GG	AA	GG	GG	GG	AA	GG	GG	AA	GG	GG	AA	GG	GG
Gm04_2268644_T_C-1_B_F_2179334688	T/C	4	2268644	NC	NC	NC	NC	NC	NC	NC	CC	CC	CC	CC	CC	CC	CC	CC	CC	TT	CC	CC	CC	CC	CC	CC	CC	CC	CC	CC	CC	CC	CC	CC	CC	CC	CC	CC	CC	CC	TT	CC	CC	TT	TT	CC	CC	CC	CC
Gm04_2574201_T_G-1_T_R_2179334693	A/C	4	2574201	NC	NC	NC	NC	NC	NC	NC	AA	AA	CC	CC	CC	NN	CC	CC	CC	AA	CC	AA	AA	AA	CC	CC	AA	CC	CC	CC	AA	AA	AA	AA	AA	AA	CC	AC	CC	AA	CC	CC	CC	AA	CC	CC	CC	AA	AA
Gm04_2632511_T_G-1_T_R_2179334695	A/C	4	2632511	NC	NC	NC	NC	NC	NC	NC	AA	AA	CC	CC	CC	NN	CC	CC	CC	AA	AA	AA	AA	AA	CC	AA	AA	AA	AA	AA	AA	AA	AA	AA	AA	AA	AA	AA	AA	AA	CC	AA	CC	AA	AA	AA	AA	AA	AA
Gm04_2681971_T_C-1_T_R_2179334697	A/G	4	2681971	NC	NC	NC	NC	NC	NC	NC	GG	GG	GG	GG	GG	GG	GG	GG	GG	AA	GG	AA	AA	AA	GG	GG	AA	GG	GG	GG	AA	AA	AA	AA	AA	AA	GG	AA	GG	AA	GG	GG	GG	AA	GG	GG	GG	AA	AA
Gm04_2794768_T_C-1_T_R_2179334699	A/G	4	2794768	NC	NC	NC	NC	NC	NC	NC	GG	GG	AA	AA	AA	AA	AA	AA	AA	AA	GG	AA	AA	AA	GG	GG	AA	AA	GG	GG	AA	AA	AA	AA	AA	AA	GG	AA	GG	AA	GG	GG	GG	AA	GG	GG	GG	AA	AA
Gm04_2877511_T_C-1_B_F_2179334700	T/C	4	2877511	NC	NC	NC	NC	NC	NC	NC	CC	CC	TT	TT	TT	NN	TT	CC	TT	TT	CC	TT	TT	TT	CC	CC	TT	TT	TT	TT	CC	TT	TT	TT	TT	TT	TT	CC	TT	TT	CC	TT	TT	TT	TT	TT	TT	TT	TT
Gm04_2923894_G_A-1_B_R_2179334703	T/C	4	2923894	NC	NC	NC	NC	NC	NC	NC	TT	TT	CC	CC	CC	CC	CC	CC	CC	CC	TT	CC	CC	CC	TT	TT	CC	CC	CC	CC	TT	CC	CC	CC	CC	CC	CC	NN	CC	CC	TT	CC	CC	CC	CC	CC	CC	CC	CC
Gm04_2968281_C_T-1_T_R_2179334705	A/G	4	2968281	NC	NC	NC	NC	NC	NC	NC	GG	GG	GG	GG	GG	GG	GG	AA	GG	GG	GG	GG	GG	GG	AA	GG	GG	GG	AA	AA	GG	GG	GG	GG	GG	GG	AA	GG	AA	GG	GG	AA	AA	GG	AA	AA	AA	GG	GG
Gm04_3077939_A_G-1_B_R_2179334707	T/C	4	3077939	NC	NC	NC	NC	NC	NC	NC	CC	CC	TT	TT	TT	TT	TT	CC	TT	TT	CC	TT	TT	TT	CC	CC	TT	TT	CC	CC	CC	TT	TT	TT	TT	TT	CC	CC	CC	TT	CC	CC	CC	TT	CC	CC	CC	CC	TT
Gm04_3138411_A_G-1_B_R_2179334709	T/C	4	3138411	NC	NC	NC	NC	NC	NC	NC	CC	CC	TT	TT	TT	TT	TT	CC	TT	TT	CC	TT	TT	TT	CC	CC	TT	TT	CC	CC	CC	TT	TT	TT	TT	TT	CC	CC	CC	TT	CC	CC	CC	TT	CC	CC	CC	CC	TT
Gm04_3291915_C_T-1_T_R_2179334711	A/G	4	3291915	NC	NC	NC	NC	NC	NC	NC	GG	GG	GG	GG	GG	GG	GG	AA	GG	GG	GG	GG	GG	GG	AA	GG	GG	GG	AA	AA	AA	GG	GG	GG	GG	GG	AA	AG	AA	AA	AA	AA	GG	GG	AA	AA	AA	GG	GG
Gm04_3368832_T_C-1_B_F_2179334712	T/C	4	3368832	NC	NC	NC	NC	NC	NC	NC	TT	TT	TT	TT	TT	TT	TT	CC	TT	TT	CC	TT	TT	TT	CC	CC	TT	TT	CC	CC	TT	TT	TT	TT	TT	TT	CC	TC	CC	TT	CC	CC	CC	TT	CC	CC	CC	CC	TT
Gm04_3487482_G_T-1_T_R_2179334717	A/C	4	3487482	NC	NC	NC	NC	NC	NC	NC	CC	CC	CC	CC	CC	NN	CC	CC	CC	CC	AA	CC	CC	CC	AA	AA	CC	CC	AA	CC	AA	CC	CC	CC	CC	CC	AA	AA	AA	AA	AA	AA	AA	CC	AA	AA	AA	AA	CC
Gm04_3534961_A_G-1_T_F_2179334718	A/G	4	3534961	NC	NC	NC	NC	NC	NC	NC	AA	AA	AA	AA	AA	NN	AA	AA	AA	AA	GG	AA	AA	AA	GG	GG	AA	AA	GG	AA	GG	AA	AA	AA	AA	AA	GG	AA	GG	GG	GG	GG	GG	AA	GG	AA	GG	GG	AA
Gm04_3682732_G_T-1_T_R_2179334721	A/C	4	3682732	NC	NC	NC	NC	NC	NC	NC	CC	CC	CC	CC	CC	CC	CC	CC	CC	CC	AA	CC	CC	CC	AA	AA	CC	CC	AA	CC	AA	CC	CC	CC	CC	CC	AA	CC	AA	AA	AA	AA	AA	CC	AA	AA	AA	AA	CC
Gm04_3793488_C_T-1_T_R_2179334723	A/G	4	3793488	NC	NC	NC	NC	NC	NC	NC	GG	GG	GG	GG	GG	GG	GG	AA	GG	GG	NN	GG	GG	GG	NN	GG	GG	GG	NN	AA	AA	GG	GG	GG	GG	GG	AA	GG	GG	AA	AA	AA	AA	GG	AA	AA	GG	AA	GG
Gm04_3845754_A_G-1_T_F_2179334724	A/G	4	3845754	NC	NC	NC	NC	NC	NC	NC	AA	AA	AA	AA	AA	AA	AA	GG	AA	AA	GG	AA	GG	GG	GG	GG	AA	AA	GG	AA	AA	AA	AA	AA	GG	GG	AA	AA	GG	AA	AA	AA	GG	AA	AA	AA	GG	AA	AA
Gm04_3996191_C_T-1_T_R_2179334727	A/G	4	3996191	NC	NC	NC	NC	NC	NC	NC	GG	GG	GG	GG	GG	GG	GG	GG	GG	GG	GG	GG	GG	GG	GG	GG	GG	GG	GG	AA	AA	GG	GG	GG	GG	GG	AA	NN	GG	AA	AA	GG	GG	GG	AA	AA	GG	AA	GG
Gm04_4054945_A_C-1_T_F_2179334728	A/C	4	4054945	NC	NC	NC	NC	NC	NC	NC	AA	AA	AA	AA	AA	NN	AA	CC	AA	AA	AA	AA	AA	AA	CC	AA	AA	AA	CC	CC	CC	AA	AA	AA	AA	AA	CC	AA	CC	CC	CC	CC	CC	AA	CC	CC	CC	CC	AA
Gm04_4157610_C_T-1_T_R_2179334731	A/G	4	4157610	NC	NC	NC	NC	NC	NC	NC	GG	GG	GG	GG	GG	AG	GG	GG	GG	GG	GG	GG	GG	GG	GG	GG	GG	GG	GG	AA	AA	GG	GG	GG	GG	GG	AA	AG	GG	AA	AA	AA	GG	GG	AA	AA	AA	AA	GG
Gm04_4217329_G_T-1_T_R_2179334733	A/C	4	4217329	NC	NC	NC	NC	NC	NC	NC	CC	CC	CC	CC	CC	CC	CC	CC	CC	CC	CC	CC	CC	CC	CC	CC	CC	CC	CC	CC	AA	CC	CC	CC	CC	CC	CC	AC	CC	AA	AA	CC	CC	CC	AA	CC	AA	AA	CC
Gm04_4372365_G_T-1_B_F_2179334734	T/G	4	4372365	NC	NC	NC	NC	NC	NC	NC	GG	GG	GG	GG	GG	GG	GG	GG	GG	GG	GG	GG	GG	GG	TT	GG	GG	GG	GG	GG	TT	GG	GG	GG	GG	GG	TT	GG	GG	TT	GG	TT	GG	GG	GG	TT	TT	TT	GG
Gm04_4497001_T_C-1_B_F_2179334736	T/C	4	4497001	NC	NC	NC	NC	NC	NC	NC	TT	TT	TT	TT	TT	TT	TT	TT	TT	TT	TT	TT	TT	TT	CC	TT	TT	TT	TT	CC	TT	TT	CC	TT	TT	TT	TT	NN	TT	TT	CC	TT	TT	TT	CC	CC	CC	TT	TT
Gm04_4599981_G_T-1_T_R_2179334739	A/C	4	4599981	NC	NC	NC	NC	NC	NC	NC	CC	CC	CC	CC	CC	CC	CC	CC	CC	CC	CC	CC	CC	CC	AA	CC	CC	CC	CC	AA	CC	CC	AA	CC	CC	CC	CC	CC	CC	CC	AA	CC	CC	CC	AA	AA	AA	CC	CC
Gm04_4841626_A_G-1_T_F_2179334742	A/G	4	4841626	NC	NC	NC	NC	NC	NC	NC	AA	AA	AA	AA	AA	AG	AA	AA	AA	AA	AA	AA	AA	AA	AA	AA	AA	AA	AA	GG	GG	AA	AA	AA	AA	AA	GG	AG	AA	GG	GG	GG	GG	AA	GG	GG	GG	AA	AA
Gm04_4922361_T_C-1_B_F_2179334744	T/C	4	4922361	NC	NC	NC	NC	NC	NC	NC	TT	TT	TT	TT	TT	TT	TT	TT	TT	TT	CC	TT	TT	TT	TT	TT	TT	TT	TT	CC	CC	TT	TT	TT	TT	TT	CC	TT	TT	TT	CC	CC	CC	TT	CC	TT	CC	TT	TT
Gm04_5034406_T_C-1_B_F_2179334746	T/C	4	5034406	NC	NC	NC	NC	NC	NC	NC	TT	TT	TT	TT	TT	TC	TT	TT	TT	TT	TT	CC	TT	TT	CC	CC	TT	TT	TT	CC	TT	TT	CC	TT	TT	TT	TT	TC	TT	NN	CC	TT	TT	TT	CC	TT	TT	TT	CC
Gm04_5172181_A_G-1_B_R_2179334749	T/C	4	5172181	NC	NC	NC	NC	NC	NC	NC	CC	CC	CC	CC	CC	CC	CC	CC	CC	TT	CC	TT	CC	CC	TT	TT	CC	CC	TT	TT	CC	CC	TT	CC	TT	TT	CC	TC	TT	CC	TT	CC	TT	CC	TT	TT	TT	CC	TT
Gm04_5279327_C_T-1_T_R_2179334751	A/G	4	5279327	NC	NC	NC	NC	NC	NC	NC	GG	GG	AA	AA	AA	AA	AA	GG	AA	GG	AA	AA	GG	GG	AA	AA	GG	GG	AA	GG	AA	GG	AA	GG	AA	AA	AA	GG	AA	AA	GG	GG	AA	GG	GG	GG	AA	GG	AA
Gm04_5488680_G_A-1_T_F_2179334752	A/G	4	5488680	NC	NC	NC	NC	NC	NC	NC	GG	GG	AG	AG	AG	AG	AG	GG	AG	GG	AG	AG	GG	GG	AG	AG	GG	GG	AG	GG	AG	NN	AG	GG	AG	AG	GG	GG	AG	AG	GG	GG	GG	GG	GG	GG	GG	AG	GG
Gm04_5537978_G_A-1_T_F_2179334754	A/G	4	5537978	NC	NC	NC	NC	NC	NC	NC	GG	GG	GG	GG	GG	GG	GG	GG	GG	GG	GG	GG	GG	GG	GG	GG	GG	GG	GG	GG	AA	GG	GG	GG	GG	GG	GG	GG	GG	AA	GG	GG	GG	GG	GG	GG	GG	GG	GG
Gm04_5592124_C_T-1_B_F_2179334756	T/C	4	5592124	NC	NC	NC	NC	NC	NC	NC	CC	CC	TT	TT	TT	TC	TT	CC	TT	CC	TT	TT	CC	CC	TT	TT	CC	CC	TT	CC	TT	CC	TT	CC	TT	TT	CC	CC	TT	TT	CC	CC	CC	CC	CC	CC	CC	TT	CC
Gm04_5659880_A_C-1_T_F_2179334758	A/C	4	5659880	NC	NC	NC	NC	NC	NC	NC	NN	NN	NN	NN	NN	NN	NN	NN	NN	NN	NN	NN	NN	NN	NN	NN	NN	NN	NN	NN	NN	NN	NN	NN	NN	NN	NN	NN	NN	NN	NN	NN	NN	NN	NN	NN	NN	NN	NN
Gm04_5750694_G_A-1_T_F_2179334760	A/G	4	5750694	NC	NC	NC	NC	NC	NC	NC	AA	AA	AA	AA	AA	AA	AA	AA	AA	GG	AA	AA	GG	AA	AA	AA	AA	AA	AA	GG	GG	AA	AA	AA	AA	AA	GG	AG	AA	AA	AA	AA	AA	AA	GG	AA	GG	AA	AA
Gm04_5950275_G_A-1_T_F_2179334762	A/G	4	5950275	NC	NC	NC	NC	NC	NC	NC	GG	GG	GG	GG	GG	NN	GG	AA	GG	GG	GG	GG	GG	GG	GG	GG	AA	GG	GG	AA	GG	GG	GG	GG	GG	GG	GG	NN	GG	AA	AA	GG	AA	AA	GG	GG	GG	GG	GG
Gm04_6013342_A_C-1_B_R_2179334765	T/G	4	6013342	NC	NC	NC	NC	NC	NC	NC	GG	GG	GG	GG	GG	GG	GG	GG	GG	TT	GG	GG	TT	TT	GG	GG	GG	GG	GG	GG	TT	TG	GG	TT	GG	GG	GG	NN	GG	GG	GG	TT	GG	GG	GG	TT	TT	GG	TT
Gm04_6064896_G_A-1_B_R_2179334767	T/C	4	6064896	NC	NC	NC	NC	NC	NC	NC	TT	TT	TT	TT	TT	TT	TT	TT	TT	CC	TT	TT	CC	TT	TT	TT	TT	TT	TT	CC	TT	TT	TT	TT	TT	TT	TT	CC	TT	CC	TT	TT	TT	TT	TT	TT	TT	TT	TT
Gm04_6145192_T_C-1_T_R_2179334769	A/G	4	6145192	NC	NC	NC	NC	NC	NC	NC	AA	AA	AA	AA	AA	AA	AA	AA	AA	AA	AA	AA	AA	AA	AA	AA	AA	AA	AA	AA	AA	AA	AA	AA	AA	AA	GG	NN	AA	GG	AA	AA	AA	AA	AA	AA	AA	AA	AA
Gm04_6223324_T_C-1_B_F_2179334770	T/C	4	6223324	NC	NC	NC	NC	NC	NC	NC	TT	TT	TT	TT	TT	TT	TT	TT	TT	TT	TT	TT	TT	TT	CC	TT	TT	TT	TT	TC	TT	TT	TT	TT	TT	TT	TT	NN	TT	TC	TT	TT	TT	TT	TT	TT	TC	TT	TT
Gm04_6341132_T_C-1_B_F_2179334772	T/C	4	6341132	NC	NC	NC	NC	NC	NC	NC	TC	TC	TC	TC	TC	TC	TC	TT	TC	TT	TC	TT	TT	TT	TT	TC	TT	TT	TC	TC	TT	TT	TC	TT	TC	TC	TT	TC	TC	TC	TT	TT	TT	TT	TT	TT	TC	TT	TT
Gm04_6439521_T_G-1_T_R_2179334775	A/C	4	6439521	NC	NC	NC	NC	NC	NC	NC	AA	AA	AA	AA	AA	AA	AA	AA	AA	AA	AA	AA	AA	AA	AA	AA	AA	AA	AA	AA	AA	AA	AA	AA	AA	AA	AA	AA	AA	AA	AA	AA	AA	AA	AA	AA	AA	AA	AA
Gm04_6488524_G_T-1_T_R_2179334777	A/C	4	6488524	NC	NC	NC	NC	NC	NC	NC	CC	CC	CC	CC	CC	NN	CC	CC	CC	CC	CC	AA	CC	AA	CC	CC	CC	AA	CC	CC	CC	AC	CC	AA	CC	CC	CC	CC	CC	CC	CC	CC	CC	CC	CC	CC	CC	CC	CC
Gm04_6643461_A_G-1_T_F_2179334778	A/G	4	6643461	NC	NC	NC	NC	NC	NC	NC	AA	AA	AA	AA	AA	AA	AA	AA	AA	AA	AA	AA	AA	AA	GG	AA	GG	AA	AA	AA	AA	AG	AA	AA	AA	AA	AA	NN	AA	GG	GG	AA	GG	GG	GG	AA	AA	GG	GG
Gm04_6723518_G_T-1_T_R_2179334781	A/C	4	6723518	NC	NC	NC	NC	NC	NC	NC	CC	CC	CC	CC	CC	CC	CC	CC	CC	CC	CC	CC	CC	CC	CC	CC	CC	CC	CC	CC	AA	CC	CC	CC	CC	CC	CC	AC	CC	AA	CC	CC	CC	CC	AA	CC	CC	CC	CC
Gm04_6793324_G_A-1_B_R_2179334783	T/C	4	6793324	NC	NC	NC	NC	NC	NC	NC	TT	TT	CC	CC	CC	CC	CC	CC	CC	CC	CC	CC	CC	CC	CC	CC	CC	CC	CC	CC	TT	CC	CC	CC	CC	CC	CC	CC	CC	TT	CC	CC	TT	CC	CC	CC	CC	CC	CC
Gm04_6897543_G_A-1_B_R_2179334787	T/C	4	6897543	NC	NC	NC	NC	NC	NC	NC	TT	TT	TT	TT	TT	NN	TT	TT	TT	TC	TT	TT	TT	TT	TT	TT	TT	TT	TT	TT	TT	TT	TT	TT	TT	TT	TT	TT	TT	TC	TT	TT	TT	TT	TC	TT	TC	TT	TT
Gm04_6949955_C_A-1_T_F_2179334788	A/C	4	6949955	NC	NC	NC	NC	NC	NC	NC	CC	CC	AC	AC	AC	AC	AC	AC	AC	CC	AC	AC	AC	AC	AC	AC	AC	AC	AC	CC	CC	AC	AC	AC	AC	AC	CC	AC	AC	CC	AC	CC	CC	AC	AC	CC	AC	AC	AC
Gm04_7052221_A_G-1_T_F_2179334790	A/G	4	7052221	NC	NC	NC	NC	NC	NC	NC	GG	GG	GG	GG	GG	GG	GG	GG	GG	AA	GG	GG	GG	GG	GG	GG	GG	GG	GG	GG	AA	GG	GG	GG	GG	GG	GG	GG	GG	AA	GG	GG	AA	GG	GG	GG	GG	GG	GG
Gm04_7115824_A_G-1_T_F_2179334792	A/G	4	7115824	NC	NC	NC	NC	NC	NC	NC	AA	AA	AA	AA	AA	AG	AA	GG	AA	AA	AA	GG	GG	AA	GG	AA	GG	AA	AA	AA	AA	AG	AA	AA	AA	AA	AA	AG	AA	AA	GG	AA	AA	GG	GG	AA	AA	AA	GG
Gm04_7278749_G_T-1_T_R_2179334797	A/C	4	7278749	NC	NC	NC	NC	NC	NC	NC	AA	AA	AA	AA	AA	AA	AA	AA	AA	CC	AA	CC	CC	AA	AA	AA	AA	AA	AA	AA	CC	AA	AA	AA	AA	AA	AA	AA	AA	AA	CC	AA	CC	AA	CC	AA	NN	AA	AA
Gm04_7436164_T_C-1_T_R_2179334799	A/G	4	7436164	NC	NC	NC	NC	NC	NC	NC	AA	AA	AA	GG	GG	AG	GG	GG	GG	AA	GG	AA	AA	GG	GG	GG	AA	GG	GG	AA	GG	GG	GG	GG	GG	GG	AA	GG	GG	AA	AA	AA	GG	AA	AA	AA	GG	GG	AA
Gm04_7672403_A_G-1_T_F_2179334804	A/G	4	7672403	NC	NC	NC	NC	NC	NC	NC	GG	GG	GG	AA	AA	AG	AA	AA	AA	GG	AA	GG	GG	AA	AA	AA	GG	AA	AA	GG	GG	AA	AA	AA	AA	AA	GG	AA	AA	AA	GG	GG	GG	GG	AA	GG	GG	AA	GG
Gm04_7795928_A_G-1_T_F_2179334806	A/G	4	7795928	NC	NC	NC	NC	NC	NC	NC	AA	AA	AA	AA	AA	AG	AA	AA	AA	AA	AA	GG	GG	AA	GG	AA	GG	AA	AA	GG	AA	AA	AA	AA	AA	AA	AA	AA	AA	GG	GG	AA	AA	AA	AA	AA	GG	AA	AA
Gm04_7957588_G_T-1_T_R_2179334809	A/C	4	7957588	NC	NC	NC	NC	NC	NC	NC	CC	CC	CC	AA	AA	AA	AA	AA	AA	CC	AA	AA	AA	AA	CC	AA	AA	AA	AA	AA	CC	AA	AA	AA	AA	AA	CC	AA	AA	AA	AA	CC	AA	CC	CC	CC	AA	AA	CC
Gm04_8004029_C_A-1_T_F_2179334810	A/C	4	8004029	NC	NC	NC	NC	NC	NC	NC	CC	CC	CC	CC	CC	NN	CC	CC	CC	CC	CC	CC	AA	CC	AA	CC	AA	CC	CC	CC	CC	CC	CC	CC	CC	CC	CC	NN	CC	AA	AA	AA	AA	AA	CC	CC	AA	CC	AA
Gm04_8065917_C_T-1_B_F_2179334812	T/C	4	8065917	NC	NC	NC	NC	NC	NC	NC	CC	CC	CC	CC	CC	NN	CC	CC	CC	CC	CC	CC	TT	CC	TT	CC	TT	CC	CC	CC	TT	CC	CC	CC	CC	CC	CC	TC	CC	TT	CC	TT	TT	TT	CC	CC	TT	CC	TT
Gm04_8126739_A_G-1_T_F_2179334814	A/G	4	8126739	NC	NC	NC	NC	NC	NC	NC	AA	AA	AA	GG	GG	NN	GG	GG	GG	AA	GG	GG	GG	GG	NN	GG	AA	GG	GG	GG	GG	GG	GG	GG	GG	GG	GG	AA	GG	AA	GG	GG	AA	AA	GG	GG	GG	GG	AA
Gm04_8224272_G_A-1_T_F_2179334816	A/G	4	8224272	NC	NC	NC	NC	NC	NC	NC	AG	AG	AG	AG	AG	AG	AG	AA	AG	AG	AG	AG	AG	AG	AA	AG	AG	AG	AG	AA	AG	AG	AG	AG	AG	AG	AG	AG	AG	AA	AA	AA	AG	AG	AG	AG	AG	AG	AG
Gm04_8317828_G_A-1_B_R_2179334819	T/C	4	8317828	NC	NC	NC	NC	NC	NC	NC	CC	CC	CC	TT	TT	TC	TT	TT	TT	CC	CC	TT	CC	TT	CC	TT	CC	TT	TT	TT	TT	TT	TT	TT	TT	TT	TT	CC	TT	CC	TT	TT	CC	TT	CC	TT	CC	TT	CC
Gm04_8457367_T_C-1_B_F_2179334824	T/C	4	8457367	NC	NC	NC	NC	NC	NC	NC	CC	CC	CC	TT	TT	TC	TT	TT	TT	TT	CC	TT	CC	TT	CC	TT	TT	TT	TT	TT	CC	TT	TT	TT	TT	TT	CC	TC	TT	CC	TT	TT	CC	TT	CC	TT	CC	TT	CC
Gm04_8493767_T_C-1_T_R_2179334827	A/G	4	8493767	NC	NC	NC	NC	NC	NC	NC	GG	GG	GG	AA	AA	AG	AA	AA	AA	AA	GG	AA	GG	AA	GG	AA	GG	AA	AA	AA	GG	AA	AA	AA	AA	AA	GG	AG	AA	GG	AA	AA	GG	AA	GG	GG	GG	AA	GG
Gm04_8701289_A_G-1_T_F_2179334828	A/G	4	8701289	NC	NC	NC	NC	NC	NC	NC	GG	GG	GG	AA	AA	NN	AA	AA	AA	AA	GG	AA	GG	AA	GG	AA	GG	AA	AA	AA	GG	AA	AA	AA	AA	AA	AA	NN	AA	GG	AA	AA	GG	AA	GG	GG	GG	AA	GG
Gm04_8760004_T_G-1_T_R_2179334831	A/C	4	8760004	NC	NC	NC	NC	NC	NC	NC	CC	CC	CC	AA	AA	AC	AA	AA	AA	AA	CC	AA	CC	CC	CC	AA	CC	CC	AA	AA	CC	CC	AA	CC	AA	AA	AA	AC	CC	CC	AA	AA	CC	AA	CC	CC	CC	AA	CC
Gm04_8845668_G_T-1_T_R_2179334833	A/C	4	8845668	NC	NC	NC	NC	NC	NC	NC	AA	AA	AA	CC	CC	CC	CC	CC	CC	CC	CC	CC	AA	AA	CC	CC	CC	AA	CC	CC	CC	AA	CC	AA	AA	AA	CC	CC	AA	AA	CC	CC	AA	AA	AA	AA	CC	CC	AA
Gm04_8937855_A_G-1_B_R_2179334835	T/C	4	8937855	NC	NC	NC	NC	NC	NC	NC	CC	CC	CC	TT	TT	TC	TT	TT	TT	TT	TT	TT	CC	CC	CC	TT	TT	CC	TT	TT	TT	CC	TT	CC	CC	CC	TT	TT	CC	CC	TT	TT	CC	CC	CC	CC	TT	TT	CC
Gm04_9002718_G_A-1_B_R_2179334837	T/C	4	9002718	NC	NC	NC	NC	NC	NC	NC	TT	TT	TT	CC	CC	CC	CC	CC	CC	CC	CC	CC	TT	TT	CC	CC	CC	TT	CC	CC	CC	TT	CC	TT	TT	TT	CC	CC	TT	TT	CC	CC	TT	CC	CC	TT	CC	CC	TT
Gm04_9099671_A_G-1_T_F_2179334838	A/G	4	9099671	NC	NC	NC	NC	NC	NC	NC	GG	GG	GG	AA	AA	AA	AA	AA	AA	AA	GG	AA	GG	GG	AA	AA	GG	GG	AA	GG	GG	GG	AA	GG	GG	GG	GG	AA	GG	GG	AA	AA	GG	AA	AA	GG	GG	AA	GG
Gm04_9242542_C_T-1_B_F_2179334842	T/C	4	9242542	NC	NC	NC	NC	NC	NC	NC	TT	TT	TT	CC	CC	NN	CC	TT	CC	CC	CC	CC	TT	TT	TT	CC	CC	TT	CC	CC	TT	TT	CC	TT	TT	TT	CC	TC	TT	TT	CC	CC	TT	TT	TT	TT	CC	CC	TT
Gm04_9334751_T_C-1_B_F_2179334844	T/C	4	9334751	NC	NC	NC	NC	NC	NC	NC	CC	CC	CC	TT	TT	TC	TT	CC	TT	TT	TT	TT	CC	CC	CC	TT	TT	CC	TT	CC	CC	CC	TT	CC	CC	CC	TT	TC	CC	CC	CC	CC	CC	CC	CC	CC	TT	TT	CC
Gm04_9442969_T_C-1_B_F_2179334846	T/C	4	9442969	NC	NC	NC	NC	NC	NC	NC	TT	TT	TT	TT	TT	TT	TT	CC	TT	TT	TT	TT	CC	CC	TT	TT	TT	CC	TT	TT	TT	CC	TT	CC	CC	CC	TT	TC	CC	CC	TT	TT	TT	TT	TT	CC	TT	TT	TT
Gm04_9464579_T_C-1_T_R_2179334849	A/G	4	9464579	NC	NC	NC	NC	NC	NC	NC	GG	GG	GG	AA	AA	AG	AA	GG	AA	AA	AA	AA	GG	GG	GG	AA	AA	GG	AA	AA	GG	GG	AA	GG	GG	GG	AA	AG	GG	GG	GG	AA	GG	GG	GG	GG	AA	AA	GG
Gm04_9511650_A_G-1_T_F_2179334850	A/G	4	9511650	NC	NC	NC	NC	NC	NC	NC	GG	GG	GG	AA	AA	AA	AA	AA	AA	AA	AA	AA	GG	GG	GG	AA	GG	GG	AA	GG	GG	GG	AA	GG	GG	GG	AA	AA	GG	GG	GG	GG	GG	AA	AA	GG	GG	AA	GG
Gm04_9553531_A_G-1_T_F_2179334852	A/G	4	9553531	NC	NC	NC	NC	NC	NC	NC	GG	GG	GG	AA	AA	NN	AA	AA	AA	AA	AA	AA	AA	AA	AA	AA	GG	AA	AA	GG	AA	AA	AA	AA	AA	AA	AA	AA	AA	AA	GG	GG	GG	GG	GG	AA	GG	AA	GG
Gm04_9600878_C_A-1_T_F_2179334854	A/C	4	9600878	NC	NC	NC	NC	NC	NC	NC	CC	CC	CC	CC	CC	AC	CC	CC	CC	CC	CC	CC	AA	CC	AA	CC	CC	CC	CC	AA	AA	CC	CC	CC	CC	CC	CC	CC	CC	AA	AA	AA	CC	AA	AA	AA	AA	CC	CC
Gm04_9713316_G_A-1_B_R_2179334857	T/C	4	9713316	NC	NC	NC	NC	NC	NC	NC	CC	CC	CC	CC	CC	CC	CC	TT	CC	CC	CC	CC	TT	CC	TT	CC	CC	CC	CC	CC	TT	CC	CC	CC	CC	CC	TT	NN	CC	TT	TT	CC	CC	CC	CC	TT	CC	CC	CC
Gm04_9720640_G_A-1_B_R_2179334859	T/C	4	9720640	NC	NC	NC	NC	NC	NC	NC	CC	CC	CC	CC	CC	CC	CC	TT	CC	CC	CC	CC	TT	CC	TT	CC	CC	CC	CC	CC	TT	CC	CC	CC	CC	CC	TT	NN	CC	TT	TT	CC	CC	CC	CC	TT	CC	CC	CC
Gm04_9824083_A_G-1_T_F_2179334862	A/G	4	9824083	NC	NC	NC	NC	NC	NC	NC	GG	GG	GG	AA	AA	NN	AA	GG	AA	AA	AA	AA	GG	AA	GG	AA	GG	AA	AA	GG	GG	AA	AA	AA	AA	AA	GG	NN	AA	GG	GG	GG	GG	GG	GG	GG	GG	AA	GG
Gm04_10117285_G_A-1_B_R_2179334865	T/C	4	10117285	NC	NC	NC	NC	NC	NC	NC	CC	CC	CC	CC	CC	CC	CC	CC	CC	CC	CC	CC	TT	CC	NN	CC	CC	CC	CC	TT	TT	CC	CC	CC	CC	CC	CC	CC	CC	TT	TT	TT	CC	TT	TT	TT	TT	CC	CC
Gm04_10868076_G_A-1_T_F_2179334866	A/G	4	10868076	NC	NC	NC	NC	NC	NC	NC	GG	GG	GG	GG	GG	GG	GG	NN	GG	GG	GG	GG	AA	GG	AA	GG	GG	GG	GG	AA	AA	GG	GG	GG	GG	GG	NN	GG	GG	AA	GG	AA	GG	AA	AA	AA	AA	GG	GG
Gm04_11138059_A_G-1_B_R_2179334869	T/C	4	11138059	NC	NC	NC	NC	NC	NC	NC	CC	CC	CC	TT	TT	TT	TT	TT	TT	TT	TT	TT	CC	TT	TT	TT	CC	TT	TT	TT	CC	TT	TT	TT	TT	TT	TT	TT	TT	CC	CC	CC	CC	TT	TT	CC	CC	TT	CC
Gm04_11433919_T_C-1_B_F_2179334870	T/C	4	11433919	NC	NC	NC	NC	NC	NC	NC	CC	CC	CC	TT	TT	TC	TT	TT	TT	TT	TT	TT	TT	TT	CC	TT	CC	TT	TT	CC	TT	TT	TT	TT	TT	TT	CC	TC	TT	TT	CC	TT	CC	CC	CC	TT	TT	TT	CC
Gm04_11936288_G_T-1_B_F_2179334872	T/G	4	11936288	NC	NC	NC	NC	NC	NC	NC	GG	GG	GG	GG	GG	TG	GG	GG	GG	GG	GG	GG	GG	GG	TT	GG	GG	GG	GG	TT	GG	GG	GG	GG	GG	GG	TT	TG	GG	GG	TT	TT	GG	TT	TT	GG	GG	GG	GG
Gm04_12216645_G_A-1_B_R_2179334875	T/C	4	12216645	NC	NC	NC	NC	NC	NC	NC	CC	CC	CC	CC	CC	NN	CC	CC	CC	CC	CC	CC	CC	CC	TT	CC	CC	CC	CC	CC	CC	CC	CC	CC	CC	CC	NN	TC	CC	CC	TT	TT	CC	TT	TT	CC	CC	CC	CC
Gm04_12283176_T_C-1_T_R_2179334877	A/G	4	12283176	NC	NC	NC	NC	NC	NC	NC	GG	GG	GG	AA	AA	AG	AA	GG	AA	AA	AA	AA	GG	AA	GG	AA	GG	AA	AA	AA	GG	AA	AA	AA	AA	AA	GG	AG	AA	GG	GG	GG	GG	GG	GG	GG	GG	AA	GG
Gm04_12410533_A_G-1_T_F_2179334878	A/G	4	12410533	NC	NC	NC	NC	NC	NC	NC	GG	GG	GG	AA	AA	AG	AA	GG	AA	AA	AA	AA	GG	AA	GG	AA	GG	AA	AA	AA	GG	AA	AA	AA	AA	AA	GG	AG	AA	GG	AA	AA	GG	AA	AA	GG	AA	AA	GG
Gm04_13022455_C_T-1_T_R_2179334881	A/G	4	13022455	NC	NC	NC	NC	NC	NC	NC	AA	AA	AA	GG	GG	AG	GG	AA	GG	GG	GG	GG	AA	GG	NN	GG	AA	GG	GG	GG	AA	GG	GG	GG	GG	GG	NN	AG	GG	AA	AA	GG	AA	AA	AA	AA	GG	GG	AA
Gm04_13284121_T_C-1_B_F_2179334882	T/C	4	13284121	NC	NC	NC	NC	NC	NC	NC	CC	CC	CC	TT	TT	NN	TT	CC	TT	TT	TT	TT	CC	TT	NN	TT	CC	TT	TT	TT	CC	TT	TT	TT	TT	TT	CC	TT	TT	CC	CC	CC	CC	CC	CC	CC	CC	TT	CC
Gm04_13509340_T_C-1_B_F_2179334884	T/C	4	13509340	NC	NC	NC	NC	NC	NC	NC	CC	CC	CC	TT	TT	TC	TT	CC	TT	TT	TT	TT	CC	TT	TT	TT	CC	TT	TT	TT	CC	TT	TT	TT	TT	TT	TT	TT	TT	CC	CC	TT	CC	CC	CC	CC	TT	TT	CC
Gm04_13968774_G_A-1_T_F_2179334886	A/G	4	13968774	NC	NC	NC	NC	NC	NC	NC	AA	AA	AA	GG	GG	GG	GG	AA	GG	GG	GG	GG	AA	GG	GG	GG	AA	GG	GG	GG	AA	GG	GG	GG	GG	GG	GG	GG	GG	AA	GG	GG	GG	GG	GG	AA	GG	GG	AA
Gm04_14213918_C_T-1_T_R_2179334889	A/G	4	14213918	NC	NC	NC	NC	NC	NC	NC	AA	AA	AA	GG	GG	NN	GG	GG	GG	GG	GG	GG	AA	GG	GG	GG	AA	GG	GG	GG	AA	GG	GG	GG	GG	GG	GG	GG	GG	AA	GG	AA	GG	GG	GG	AA	GG	GG	AA
Gm04_14549891_C_T-1_T_R_2179334891	A/G	4	14549891	NC	NC	NC	NC	NC	NC	NC	GG	GG	GG	GG	GG	GG	GG	GG	GG	GG	GG	GG	GG	GG	AA	GG	GG	GG	GG	GG	GG	GG	GG	GG	GG	GG	AA	GG	GG	GG	AA	GG	AA	AA	AA	GG	AA	GG	GG
Gm04_14641479_A_C-1_T_F_2179334892	A/C	4	14641479	NC	NC	NC	NC	NC	NC	NC	CC	CC	CC	AA	AA	AA	AA	AA	AA	AA	AA	AA	CC	AA	AA	AA	CC	AA	AA	AA	CC	AA	AA	AA	AA	AA	AA	AA	AA	CC	CC	AA	CC	CC	CC	CC	AA	AA	CC
Gm04_15048603_A_G-1_T_F_2179334894	A/G	4	15048603	NC	NC	NC	NC	NC	NC	NC	GG	GG	GG	AA	AA	AG	AA	GG	AA	AA	AA	AA	GG	AA	GG	AA	GG	AA	AA	GG	GG	AA	AA	AA	AA	AA	GG	AG	AA	GG	GG	GG	GG	GG	GG	GG	GG	AA	GG
Gm04_15496025_T_G-1_B_F_2179334896	T/G	4	15496025	NC	NC	NC	NC	NC	NC	NC	GG	GG	GG	TT	TT	TT	TT	TT	TT	TT	TT	TT	GG	TT	TT	TT	GG	TT	TT	TT	GG	TT	TT	TT	TT	TT	GG	TG	TT	GG	TT	TT	TT	TT	TT	GG	GG	TT	GG
Gm04_16244996_G_A-1_T_F_2179334898	A/G	4	16244996	NC	NC	NC	NC	NC	NC	NC	AA	AA	AA	GG	GG	NN	GG	GG	GG	GG	GG	GG	AA	GG	AA	GG	AA	GG	GG	GG	AA	GG	GG	GG	GG	GG	AA	NN	GG	AA	GG	GG	AA	AA	AA	AA	GG	GG	AA
Gm04_16338974_A_G-1_T_F_2179334900	A/G	4	16338974	NC	NC	NC	NC	NC	NC	NC	AG	AG	AG	AA	AA	NN	AA	AA	AA	AA	AA	AA	AG	AA	AG	AA	AG	AA	AA	AA	AG	AA	AA	AA	AA	AA	AG	NN	AA	AG	AA	AA	AG	AG	AG	AG	AA	AA	AG
Gm04_16999532_T_C-1_B_F_2179334904	T/C	4	16999532	NC	NC	NC	NC	NC	NC	NC	CC	CC	CC	TT	TT	TC	TT	TT	TT	TT	TT	TT	CC	TT	CC	TT	CC	TT	TT	TT	CC	TT	TT	TT	TT	TT	CC	TC	TT	CC	TT	TT	CC	CC	CC	CC	CC	TT	CC
Gm04_17773168_A_G-1_B_R_2179334907	T/C	4	17773168	NC	NC	NC	NC	NC	NC	NC	CC	CC	CC	TT	TT	TT	TT	TT	TT	TT	TT	TT	CC	TT	TT	TT	CC	TT	TT	TT	CC	TT	TT	TT	TT	TT	CC	NN	TT	CC	TT	TT	CC	CC	CC	CC	CC	TT	CC
Gm04_18000454_A_C-1_B_R_2179334909	T/G	4	18000454	NC	NC	NC	NC	NC	NC	NC	GG	GG	GG	TT	TT	NN	TT	TT	TT	TT	TT	TT	GG	TT	GG	TT	GG	TT	TT	TT	GG	TT	TT	TT	TT	TT	GG	NN	TT	GG	TT	TT	GG	GG	GG	GG	GG	TT	GG
Gm04_18924971_G_T-1_B_F_2179334910	T/G	4	18924971	NC	NC	NC	NC	NC	NC	NC	TT	TT	TT	GG	GG	GG	GG	TT	GG	GG	GG	GG	TT	GG	TT	GG	TT	GG	GG	GG	TT	GG	GG	GG	GG	GG	GG	GG	GG	TT	TT	TT	GG	GG	GG	TT	TT	GG	TT
Gm04_19107515_A_G-1_B_R_2179334915	T/C	4	19107515	NC	NC	NC	NC	NC	NC	NC	CC	CC	CC	TT	TT	TC	TT	TT	TT	TT	TT	TT	CC	TT	CC	TT	CC	TT	TT	TT	CC	TT	TT	TT	TT	TT	CC	TC	TT	CC	TT	TT	CC	CC	CC	CC	CC	TT	CC
Gm04_20729591_G_A-1_B_R_2179334917	T/C	4	20729591	NC	NC	NC	NC	NC	NC	NC	TT	TT	TT	CC	CC	TC	CC	CC	CC	CC	CC	CC	TT	CC	TT	CC	CC	CC	CC	CC	TT	CC	CC	CC	CC	CC	TT	TC	CC	TT	CC	CC	TT	TT	TT	TT	TT	CC	TT
Gm04_20796034_A_G-1_B_R_2179334919	T/C	4	20796034	NC	NC	NC	NC	NC	NC	NC	CC	CC	CC	TT	TT	TC	TT	TT	TT	TT	TT	TT	CC	TT	CC	TT	TT	TT	TT	TT	CC	TT	TT	TT	TT	TT	CC	TC	TT	CC	TT	TT	CC	CC	CC	CC	CC	TT	CC
Gm04_20921247_T_C-1_B_F_2179334920	T/C	4	20921247	NC	NC	NC	NC	NC	NC	NC	CC	CC	CC	TT	TT	TC	TT	TT	TT	TT	TT	TT	CC	TT	CC	TT	TT	TT	TT	TT	CC	TT	TT	TT	TT	TT	CC	TT	TT	CC	TT	TT	CC	CC	CC	CC	CC	TT	CC
Gm04_22217995_T_C-1_B_F_2179334922	T/C	4	22217995	NC	NC	NC	NC	NC	NC	NC	NN	NN	NN	NN	NN	NN	NN	NN	NN	NN	NN	NN	NN	NN	NN	NN	NN	NN	NN	NN	NN	NN	NN	NN	NN	NN	NN	NN	NN	NN	NN	NN	NN	NN	NN	NN	NN	NN	NN
Gm04_23251720_T_C-1_T_R_2179334925	A/G	4	23251720	NC	NC	NC	NC	NC	NC	NC	GG	GG	GG	AA	AA	NN	AA	AA	AA	AA	AA	AA	GG	AA	GG	AA	AA	AA	AA	AA	GG	AA	AA	AA	AA	AA	GG	NN	AA	GG	AA	AA	GG	GG	GG	GG	GG	AA	GG
Gm04_24086337_A_G-1_B_R_2179334927	T/C	4	24086337	NC	NC	NC	NC	NC	NC	NC	CC	CC	CC	TT	TT	NN	TT	CC	TT	TT	TT	TT	CC	TT	CC	TT	CC	TT	TT	CC	CC	TT	TT	TT	TT	TT	CC	TC	TT	CC	CC	CC	CC	CC	CC	CC	CC	TT	CC
Gm04_24276060_G_T-1_T_R_2179334929	A/C	4	24276060	NC	NC	NC	NC	NC	NC	NC	AA	AA	AA	CC	CC	AC	CC	CC	CC	CC	CC	CC	AA	CC	AA	CC	CC	CC	CC	CC	AA	CC	CC	CC	CC	CC	AA	AC	CC	AA	CC	CC	AA	AA	AA	AA	AA	CC	AA
Gm04_25230364_T_C-1_B_F_2179334930	T/C	4	25230364	NC	NC	NC	NC	NC	NC	NC	CC	CC	CC	TT	TT	TC	TT	TT	TT	TT	TT	TT	CC	TT	CC	TT	TT	TT	TT	TT	CC	TT	TT	TT	TT	TT	CC	TC	TT	CC	TT	TT	CC	CC	CC	CC	CC	TT	CC
Gm04_26520135_C_A-1_T_F_2179334932	A/C	4	26520135	NC	NC	NC	NC	NC	NC	NC	AA	AA	AA	AC	AC	AC	AC	AC	AC	AC	AC	AC	AA	AC	AA	AC	AC	AC	AC	AC	AA	AC	AC	AC	AC	AC	AA	AC	AC	AA	AC	AC	AA	AA	AA	AA	AA	AC	AA
Gm04_27207244_A_G-1_T_F_2179334934	A/G	4	27207244	NC	NC	NC	NC	NC	NC	NC	GG	GG	GG	AA	AA	AA	AA	AA	AA	AA	AA	AA	GG	AA	AA	AA	AA	AA	AA	AA	GG	AA	AA	AA	AA	AA	GG	AG	AA	GG	AA	AA	GG	GG	GG	GG	GG	AA	GG
Gm04_28018833_G_A-1_T_F_2179334936	A/G	4	28018833	NC	NC	NC	NC	NC	NC	NC	AA	AA	AA	GG	GG	AG	GG	GG	GG	GG	GG	GG	AA	GG	AA	GG	GG	GG	GG	GG	AA	GG	GG	GG	GG	GG	AA	AG	GG	AA	GG	GG	AA	AA	AA	AA	AA	GG	AA
Gm04_28121297_A_G-1_B_R_2179334941	T/C	4	28121297	NC	NC	NC	NC	NC	NC	NC	CC	CC	CC	TT	TT	TC	TT	TT	TT	TT	TT	TT	CC	TT	TT	TT	TT	TT	TT	TT	CC	TT	TT	TT	TT	TT	CC	TT	TT	CC	TT	TT	CC	CC	CC	CC	TT	TT	CC
Gm04_30058999_T_C-0_T_R_2177930095	A/G	4	30058999	NC	NC	NC	NC	NC	NC	NC	GG	GG	GG	AA	AA	AG	AA	AA	AA	AA	AA	AA	GG	AA	GG	AA	GG	AA	AA	AA	GG	AA	AA	AA	AA	AA	NN	AA	AA	GG	AA	AA	NN	NN	NN	GG	NN	AA	GG
Gm04_30098720_A_G-0_T_F_2177930096	A/G	4	30098720	NC	NC	NC	NC	NC	NC	NC	GG	GG	GG	AA	AA	AG	AA	AA	AA	AA	AA	AA	GG	AA	GG	AA	GG	AA	AA	AA	GG	AA	AA	AA	AA	AA	AA	AA	AA	GG	AA	AA	AA	AA	AA	GG	AA	AA	GG
Gm04_30159368_C_A-0_B_R_2177930099	T/G	4	30159368	NC	NC	NC	NC	NC	NC	NC	TT	TT	TT	GG	GG	NN	GG	GG	GG	GG	GG	GG	TT	GG	TT	GG	TT	GG	GG	GG	TT	GG	GG	GG	GG	GG	GG	GG	GG	TT	GG	GG	GG	GG	GG	TT	GG	GG	TT
Gm04_30230700_G_A-0_T_F_2177930102	A/G	4	30230700	NC	NC	NC	NC	NC	NC	NC	GG	GG	GG	GG	GG	GG	GG	GG	GG	GG	GG	GG	GG	GG	GG	GG	GG	GG	GG	GG	GG	GG	GG	GG	GG	GG	AA	AG	GG	GG	GG	GG	AA	AA	AA	GG	AA	GG	GG
Gm04_30285765_C_T-0_B_F_2177930106	T/C	4	30285765	NC	NC	NC	NC	NC	NC	NC	NN	NN	NN	CC	CC	CC	CC	CC	CC	CC	CC	CC	NN	CC	NN	CC	NN	CC	CC	CC	NN	CC	CC	CC	CC	CC	TT	TC	CC	NN	CC	CC	TT	TT	TT	NN	TT	CC	NN
Gm04_30380113_T_C-0_B_F_2177930108	T/C	4	30380113	NC	NC	NC	NC	NC	NC	NC	TT	TT	TT	TT	TT	TT	TT	TT	TT	TT	TT	TT	TT	TT	TT	TT	TT	TT	TT	TT	TT	TT	TT	TT	TT	TT	CC	TT	TT	TT	TT	TT	CC	CC	CC	TT	CC	TT	TT
Gm04_30420092_A_G-0_B_R_2177930111	T/C	4	30420092	NC	NC	NC	NC	NC	NC	NC	CC	CC	CC	TT	TT	NN	TT	TT	TT	TT	TT	TT	CC	TT	CC	TT	CC	TT	TT	TT	CC	TT	TT	TT	TT	TT	CC	NN	TT	CC	TT	TT	CC	CC	CC	CC	CC	TT	CC
Gm04_30457043_A_G-1_T_F_2179334944	A/G	4	30457043	NC	NC	NC	NC	NC	NC	NC	GG	GG	GG	AA	AA	AG	AA	AA	AA	AA	AA	AA	GG	AA	GG	AA	GG	AA	AA	AA	GG	AA	AA	AA	AA	AA	GG	AG	AA	GG	AA	AA	GG	GG	GG	GG	GG	AA	GG
Gm04_30502822_T_C-0_B_F_2177930112	T/C	4	30502822	NC	NC	NC	NC	NC	NC	NC	CC	CC	CC	CC	CC	CC	CC	CC	CC	CC	CC	CC	CC	CC	CC	CC	CC	CC	CC	CC	CC	CC	CC	CC	CC	CC	CC	CC	CC	CC	CC	CC	CC	CC	CC	CC	CC	CC	CC
Gm04_30618032_A_G-0_B_R_2177930117	T/C	4	30618032	NC	NC	NC	NC	NC	NC	NC	CC	CC	CC	TT	TT	TC	TT	TT	TT	TT	TT	TT	CC	TT	CC	TT	CC	TT	TT	TT	CC	TT	TT	TT	TT	TT	CC	TC	TT	CC	TT	TT	CC	CC	CC	CC	CC	TT	CC
Gm04_30682968_G_A-0_B_R_2177930121	T/C	4	30682968	NC	NC	NC	NC	NC	NC	NC	TT	TT	TT	CC	CC	CC	CC	CC	CC	CC	CC	CC	TT	CC	TT	CC	TT	CC	CC	CC	TT	CC	CC	CC	CC	CC	TT	TC	CC	TT	CC	CC	TT	TT	TT	TT	TT	CC	TT
Gm04_30739677_A_G-0_T_F_2177930122	A/G	4	30739677	NC	NC	NC	NC	NC	NC	NC	GG	GG	GG	AA	AA	AG	AA	AA	AA	AA	AA	AA	GG	AA	GG	AA	GG	AA	AA	AA	GG	AA	AA	AA	AA	AA	GG	AG	AA	GG	AA	AA	GG	GG	GG	GG	GG	AA	GG
Gm04_30800512_G_A-0_B_R_2177930125	T/C	4	30800512	NC	NC	NC	NC	NC	NC	NC	TT	TT	TT	CC	CC	TC	CC	CC	CC	CC	CC	CC	TT	CC	TT	CC	TT	CC	CC	CC	TT	CC	CC	CC	CC	CC	TT	TC	CC	TT	CC	CC	TT	TT	TT	TT	TT	CC	TT
Gm04_30866440_G_A-0_T_F_2177930126	A/G	4	30866440	NC	NC	NC	NC	NC	NC	NC	GG	GG	GG	GG	GG	GG	GG	GG	GG	GG	GG	GG	GG	GG	GG	GG	GG	GG	GG	GG	GG	GG	GG	GG	GG	GG	AA	AG	GG	GG	GG	GG	AA	AA	AA	GG	AA	GG	GG
Gm04_30926129_G_A-1_B_R_2179334947	T/C	4	30926129	NC	NC	NC	NC	NC	NC	NC	CC	CC	CC	CC	CC	CC	CC	CC	CC	CC	CC	CC	CC	CC	CC	CC	CC	CC	CC	CC	CC	CC	CC	CC	CC	CC	CC	CC	CC	CC	CC	CC	CC	CC	CC	NN	CC	CC	CC
Gm04_31038638_T_C-0_B_F_2177930128	T/C	4	31038638	NC	NC	NC	NC	NC	NC	NC	CC	CC	CC	TT	TT	TC	TT	TT	TT	TT	TT	TT	CC	TT	CC	TT	CC	TT	TT	TT	CC	TT	TT	TT	TT	TT	CC	TC	TT	CC	TT	TT	CC	CC	CC	CC	CC	TT	CC
Gm04_31181862_G_A-0_B_R_2177930131	T/C	4	31181862	NC	NC	NC	NC	NC	NC	NC	TT	TT	TT	CC	CC	NN	CC	CC	CC	CC	CC	CC	TT	CC	TT	CC	TT	CC	CC	CC	TT	CC	CC	CC	CC	CC	CC	CC	CC	TT	CC	CC	CC	CC	CC	TT	CC	CC	TT
Gm04_31211384_C_T-0_B_F_2177930132	T/C	4	31211384	NC	NC	NC	NC	NC	NC	NC	TT	TT	TT	CC	CC	NN	CC	CC	CC	CC	CC	CC	TT	CC	TT	CC	TT	CC	CC	CC	TT	CC	CC	CC	CC	CC	TT	CC	CC	TT	CC	CC	TT	TT	TT	TT	TT	CC	TT
Gm04_31267511_G_A-0_B_R_2177930135	T/C	4	31267511	NC	NC	NC	NC	NC	NC	NC	TT	TT	TT	CC	CC	TC	CC	CC	CC	CC	CC	CC	TT	CC	TT	CC	TT	CC	CC	CC	TT	CC	CC	CC	CC	CC	TT	TC	CC	TT	CC	CC	TT	TT	TT	TT	TT	CC	TT
Gm04_31400125_C_T-0_B_F_2177930138	T/C	4	31400125	NC	NC	NC	NC	NC	NC	NC	TC	TC	TC	CC	CC	CC	CC	CC	CC	CC	CC	CC	TC	CC	TC	CC	TC	CC	CC	CC	TC	CC	CC	CC	CC	CC	CC	CC	CC	TC	CC	CC	CC	CC	CC	TC	CC	CC	TC
Gm04_31436577_C_A-1_T_F_2179334948	A/C	4	31436577	NC	NC	NC	NC	NC	NC	NC	AA	AA	AA	CC	CC	AC	CC	CC	CC	CC	CC	CC	AA	CC	AA	CC	AA	CC	CC	CC	AA	CC	CC	CC	CC	CC	AA	AC	CC	AA	CC	CC	AA	AA	AA	AA	AA	CC	AA
Gm04_31563467_T_C-0_B_F_2177930140	T/C	4	31563467	NC	NC	NC	NC	NC	NC	NC	CC	CC	CC	TT	TT	TC	TT	TT	TT	TT	TT	TT	CC	TT	CC	TT	CC	TT	TT	TT	CC	TT	TT	TT	TT	TT	CC	TC	TT	CC	TT	TT	CC	CC	CC	CC	CC	TT	CC
Gm04_31684476_A_G-0_B_R_2177930143	T/C	4	31684476	NC	NC	NC	NC	NC	NC	NC	CC	CC	CC	TT	TT	TC	TT	TT	TT	TT	TT	TT	CC	TT	CC	TT	CC	TT	TT	TT	CC	TT	TT	TT	TT	TT	TT	TT	TT	CC	TT	TT	TT	TT	TT	CC	TT	TT	CC
Gm04_31725254_G_A-0_B_R_2177930145	T/C	4	31725254	NC	NC	NC	NC	NC	NC	NC	CC	CC	CC	CC	CC	CC	CC	CC	CC	CC	CC	CC	CC	CC	CC	CC	CC	CC	CC	CC	CC	CC	CC	CC	CC	CC	TT	TC	CC	CC	CC	CC	TT	TT	TT	CC	TT	CC	CC
Gm04_31781790_C_T-0_T_R_2177930147	A/G	4	31781790	NC	NC	NC	NC	NC	NC	NC	GG	GG	GG	GG	GG	GG	GG	GG	GG	GG	GG	GG	GG	GG	GG	GG	GG	GG	GG	GG	GG	GG	GG	GG	GG	GG	GG	GG	GG	GG	GG	GG	AA	AA	AA	GG	AA	GG	GG
Gm04_31881886_T_C-0_B_F_2177930148	T/C	4	31881886	NC	NC	NC	NC	NC	NC	NC	TT	TT	TT	TT	TT	TT	TT	TT	TT	TT	TT	TT	TT	TT	TT	TT	TT	TT	TT	TT	TT	TT	TT	TT	TT	TT	CC	TC	TT	TT	TT	TT	CC	CC	CC	TT	CC	TT	TT
Gm04_31931154_T_G-0_T_R_2177930151	A/C	4	31931154	NC	NC	NC	NC	NC	NC	NC	CC	CC	CC	AA	AA	AC	AA	AA	AA	AA	AA	AA	CC	AA	CC	AA	CC	AA	AA	AA	CC	AA	AA	AA	AA	AA	CC	AC	AA	CC	AA	AA	CC	CC	CC	CC	CC	AA	CC
Gm04_31959712_A_C-0_B_R_2177930153	T/G	4	31959712	NC	NC	NC	NC	NC	NC	NC	GG	GG	GG	TT	TT	NN	TT	TT	TT	TT	TT	TT	GG	TT	GG	TT	GG	TT	TT	TT	GG	TT	TT	TT	TT	TT	GG	NN	TT	GG	TT	TT	GG	GG	GG	GG	GG	TT	GG
Gm04_31984449_T_G-0_B_F_2177930154	T/G	4	31984449	NC	NC	NC	NC	NC	NC	NC	TT	TT	TT	TT	TT	TT	TT	TT	TT	TT	TT	TT	TT	TT	TT	TT	TT	TT	TT	TT	TT	TT	TT	TT	TT	TT	GG	TG	TT	TT	TT	TT	GG	GG	GG	TT	GG	TT	TT
Gm04_32012103_T_C-0_B_F_2177930156	T/C	4	32012103	NC	NC	NC	NC	NC	NC	NC	CC	CC	CC	TT	TT	TC	TT	TT	TT	TT	TT	TT	CC	TT	CC	TT	CC	TT	TT	TT	CC	TT	TT	TT	TT	TT	CC	TC	TT	CC	TT	TT	CC	CC	CC	CC	CC	TT	CC
Gm04_32065239_T_C-0_T_R_2177930159	A/G	4	32065239	NC	NC	NC	NC	NC	NC	NC	GG	GG	GG	AA	AA	AG	AA	AA	AA	AA	AA	AA	GG	AA	GG	AA	GG	AA	AA	AA	GG	AA	AA	AA	AA	AA	GG	AG	AA	GG	AA	AA	GG	GG	GG	GG	GG	AA	GG
Gm04_32162384_C_T-0_B_F_2177930160	T/C	4	32162384	NC	NC	NC	NC	NC	NC	NC	TT	TT	TT	CC	CC	TC	CC	CC	CC	CC	CC	CC	TT	CC	TT	CC	TT	CC	CC	CC	TT	CC	CC	CC	CC	CC	CC	CC	CC	TT	CC	CC	CC	CC	CC	TT	CC	CC	TT
Gm04_32209853_T_C-0_T_R_2177930163	A/G	4	32209853	NC	NC	NC	NC	NC	NC	NC	GG	GG	GG	AA	AA	AG	AA	AA	AA	AA	AA	AA	GG	AA	GG	AA	GG	AA	AA	AA	GG	AA	AA	AA	AA	AA	NN	AA	AA	GG	AA	AA	AA	AA	NN	GG	AA	AA	GG
Gm04_32255570_C_T-0_T_R_2177930165	A/G	4	32255570	NC	NC	NC	NC	NC	NC	NC	GG	GG	GG	GG	GG	GG	GG	GG	GG	GG	GG	GG	GG	GG	GG	GG	GG	GG	GG	GG	GG	GG	GG	GG	GG	GG	AG	NN	GG	GG	GG	GG	AG	AG	AG	GG	GG	GG	GG
Gm04_32800373_C_T-1_B_F_2179334950	T/C	4	32800373	NC	NC	NC	NC	NC	NC	NC	TT	TT	TT	CC	CC	TC	CC	CC	CC	CC	CC	CC	TT	CC	TT	CC	TT	CC	CC	CC	TT	CC	CC	CC	CC	CC	TT	TC	CC	TT	CC	CC	TT	TT	TT	TT	TT	CC	TT
Gm04_34208454_C_T-1_B_F_2179334952	T/C	4	34208454	NC	NC	NC	NC	NC	NC	NC	CC	CC	CC	CC	CC	CC	CC	CC	NN	CC	CC	CC	CC	CC	CC	CC	CC	CC	CC	CC	CC	CC	CC	CC	CC	CC	CC	CC	CC	CC	CC	CC	CC	CC	CC	CC	CC	CC	CC
Gm04_35114568_A_C-1_B_R_2179334955	T/G	4	35114568	NC	NC	NC	NC	NC	NC	NC	NN	NN	NN	NN	NN	NN	NN	NN	NN	NN	NN	NN	NN	NN	NN	NN	NN	NN	NN	NN	NN	NN	NN	NN	NN	NN	NN	NN	NN	NN	NN	NN	NN	NN	NN	NN	NN	NN	NN
Gm04_36357346_T_C-1_B_F_2179334956	T/C	4	36357346	NC	NC	NC	NC	NC	NC	NC	CC	CC	CC	TT	TT	TC	TT	TT	TT	TT	TT	TT	CC	TT	CC	TT	TT	TT	TT	TT	CC	TT	TT	TT	TT	TT	CC	TC	TT	CC	TT	TT	CC	TT	CC	CC	CC	TT	CC
Gm04_36604337_A_G-1_T_F_2179334958	A/G	4	36604337	NC	NC	NC	NC	NC	NC	NC	GG	GG	GG	AA	AA	AG	AA	AA	AA	AA	AA	AA	GG	AA	GG	AA	AA	AA	AA	AA	GG	AA	AA	AA	AA	AA	GG	AG	AA	GG	AA	AA	GG	AA	GG	GG	GG	AA	GG
Gm04_37126858_A_G-1_T_F_2179334960	A/G	4	37126858	NC	NC	NC	NC	NC	NC	NC	GG	GG	GG	AA	AA	NN	AA	GG	AA	AA	AA	AA	GG	AA	GG	AA	GG	AA	AA	AA	GG	AA	AA	AA	AA	AA	AA	AG	AA	GG	GG	AA	GG	GG	GG	GG	AA	AA	GG
Gm04_37474521_G_T-1_B_F_2179334962	T/G	4	37474521	NC	NC	NC	NC	NC	NC	NC	TT	TT	TT	GG	GG	TG	GG	GG	GG	GG	GG	GG	GG	GG	TT	GG	TT	GG	GG	GG	TT	GG	GG	GG	GG	GG	GG	GG	GG	TT	GG	GG	GG	GG	GG	TT	TT	GG	TT
Gm04_37799809_T_C-1_B_F_2179334964	T/C	4	37799809	NC	NC	NC	NC	NC	NC	NC	CC	CC	CC	TT	TT	TC	TT	TT	TT	TT	TT	TT	TT	TT	CC	TT	CC	TT	TT	TT	CC	TT	TT	TT	TT	TT	CC	TT	TT	CC	CC	TT	CC	TT	CC	CC	CC	TT	CC
Gm04_38135736_T_G-1_T_R_2179334967	A/C	4	38135736	NC	NC	NC	NC	NC	NC	NC	CC	CC	CC	AA	AA	AC	AA	CC	AA	AA	AA	AA	CC	AA	CC	AA	AA	AA	AA	CC	CC	AA	AA	AA	AA	AA	AA	AA	AA	CC	AA	AA	CC	CC	CC	CC	CC	AA	AA
Gm04_38840391_A_G-1_T_F_2179334970	A/G	4	38840391	NC	NC	NC	NC	NC	NC	NC	AA	AA	AA	AA	AA	AG	AA	AA	AA	AA	AA	AA	AA	AA	GG	AA	GG	AA	AA	AA	AA	GG	AA	GG	AA	AA	AA	AG	AA	AA	AA	GG	AA	GG	GG	GG	GG	AA	GG
Gm04_39087487_T_C-1_B_F_2179334972	T/C	4	39087487	NC	NC	NC	NC	NC	NC	NC	CC	CC	CC	TT	TT	TC	TT	TT	TT	TT	TT	TT	TT	TT	CC	TT	TT	TT	TT	CC	CC	TT	TT	TT	TT	TT	TT	TT	TT	CC	TT	TT	TT	CC	CC	TT	CC	TT	TT
Gm04_39373584_G_A-1_B_R_2179334975	T/C	4	39373584	NC	NC	NC	NC	NC	NC	NC	TT	TT	TT	CC	CC	NN	CC	CC	CC	CC	CC	CC	CC	CC	TT	CC	CC	CC	CC	TT	TT	CC	CC	CC	CC	CC	CC	CC	CC	TT	CC	CC	TT	CC	TT	CC	TT	CC	CC
Gm04_39753174_T_C-1_B_F_2179334976	T/C	4	39753174	NC	NC	NC	NC	NC	NC	NC	TT	TT	TT	TT	TT	TC	TT	TT	TT	TT	TT	TT	TT	TT	CC	TT	TT	TT	TT	CC	CC	TT	TT	TT	TT	TT	TT	TT	TT	CC	TT	TT	CC	CC	CC	TT	CC	TT	TT
Gm04_40345917_C_T-1_B_F_2179334978	T/C	4	40345917	NC	NC	NC	NC	NC	NC	NC	CC	CC	CC	CC	CC	CC	CC	CC	CC	CC	CC	CC	CC	CC	CC	CC	CC	CC	CC	CC	CC	CC	CC	CC	CC	CC	CC	CC	CC	CC	CC	CC	CC	TT	CC	CC	CC	CC	CC
Gm04_40398866_C_T-1_B_F_2179334980	T/C	4	40398866	NC	NC	NC	NC	NC	NC	NC	CC	CC	CC	CC	CC	CC	CC	CC	CC	CC	CC	CC	CC	CC	CC	CC	CC	CC	CC	CC	TT	CC	CC	CC	CC	CC	CC	CC	CC	TT	CC	CC	CC	TT	CC	CC	CC	CC	CC
Gm04_40454337_A_G-1_T_F_2179334982	A/G	4	40454337	NC	NC	NC	NC	NC	NC	NC	AA	AA	AA	AA	AA	AA	AA	AA	AA	AA	AA	AA	AA	AA	AA	AA	AA	AA	AA	AA	GG	AA	AA	AA	AA	AA	AA	AA	AA	GG	AA	AA	AA	AA	AA	AA	AA	AA	AA
Gm04_40545788_G_A-1_T_F_2179334984	A/G	4	40545788	NC	NC	NC	NC	NC	NC	NC	GG	GG	GG	GG	GG	AG	GG	GG	GG	GG	GG	GG	GG	GG	AA	GG	GG	GG	GG	GG	AA	GG	GG	GG	GG	GG	GG	GG	GG	AA	GG	GG	AA	GG	AA	GG	AA	GG	GG
Gm04_40609232_T_C-1_T_R_2179334987	A/G	4	40609232	NC	NC	NC	NC	NC	NC	NC	AA	AA	AA	AA	AA	AA	AA	AA	AA	AA	AA	AA	AA	AA	AA	AA	AA	AA	AA	AA	AG	AA	AA	AA	AA	AA	AA	AA	AA	AG	AA	AA	AG	AA	AA	AA	AA	AA	AA
Gm04_40668983_A_C-1_B_R_2179334989	T/G	4	40668983	NC	NC	NC	NC	NC	NC	NC	TT	TT	TT	TT	TT	TG	TT	TT	TT	TT	NN	TT	TT	TT	GG	TT	TT	TT	TT	TT	GG	TT	TT	TT	TT	TT	TT	TT	TT	GG	TT	TT	GG	TT	TT	TT	GG	TT	TT
Gm04_40739540_G_A-1_B_R_2179334991	T/C	4	40739540	NC	NC	NC	NC	NC	NC	NC	CC	CC	CC	CC	CC	CC	CC	CC	CC	CC	CC	CC	CC	CC	CC	CC	CC	CC	CC	CC	TT	CC	CC	CC	CC	CC	CC	CC	CC	TT	CC	CC	TT	CC	CC	CC	TT	CC	CC
Gm04_40811025_C_A-1_B_R_2179334993	T/G	4	40811025	NC	NC	NC	NC	NC	NC	NC	GG	GG	GG	TT	TT	TG	TT	TT	TT	GG	TT	TT	TT	TT	GG	TT	GG	TT	TT	GG	GG	GG	GG	GG	TT	TT	GG	GG	TT	GG	TT	TT	GG	TT	GG	TT	GG	TT	GG
Gm04_40919718_T_C-1_T_R_2179334995	A/G	4	40919718	NC	NC	NC	NC	NC	NC	NC	AA	AA	AA	AA	AA	AA	AA	GG	AA	AA	AA	AA	AA	AA	AA	AA	AA	AA	AA	GG	AA	AA	AA	AA	AA	AA	GG	NN	AA	AA	AA	GG	GG	AA	AA	GG	AA	AA	AA
Gm04_40995323_A_G-1_B_R_2179334997	T/C	4	40995323	NC	NC	NC	NC	NC	NC	NC	TT	TT	TT	TT	TT	TT	TT	CC	TT	TT	TT	TT	TT	TT	CC	TT	TT	TT	TT	CC	CC	TT	TT	TT	TT	TT	CC	NN	TT	CC	TT	CC	CC	TT	TT	CC	TT	TT	TT
Gm04_41071612_A_G-1_T_F_2179334998	A/G	4	41071612	NC	NC	NC	NC	NC	NC	NC	AA	AA	AA	GG	GG	NN	GG	GG	GG	AA	GG	GG	GG	GG	AA	GG	AA	GG	GG	AA	AA	AA	AA	AA	GG	GG	GG	AA	GG	AA	GG	AA	AA	GG	AA	GG	AA	GG	AA
Gm04_41249369_T_C-1_B_F_2179335000	T/C	4	41249369	NC	NC	NC	NC	NC	NC	NC	TT	TT	TT	CC	CC	CC	CC	CC	CC	TT	CC	CC	CC	CC	CC	CC	TT	CC	CC	TT	CC	TT	TT	TT	CC	CC	CC	NN	CC	CC	CC	TT	TT	TT	TT	TT	TT	CC	TT
Gm04_41328216_A_G-1_B_R_2179335003	T/C	4	41328216	NC	NC	NC	NC	NC	NC	NC	TT	TT	TT	CC	CC	NN	CC	CC	CC	TT	CC	CC	CC	CC	CC	CC	TT	CC	CC	TT	TT	TT	TT	TT	CC	CC	TT	NN	CC	CC	CC	TT	TT	TT	TT	TT	TT	CC	TT
Gm04_41537794_G_A-1_T_F_2179335004	A/G	4	41537794	NC	NC	NC	NC	NC	NC	NC	GG	GG	GG	AA	AA	NN	AA	AA	AA	GG	AA	AA	AA	AA	AA	AA	GG	AA	AA	AA	GG	GG	GG	GG	AA	AA	AA	NN	AA	AA	AA	GG	AA	GG	AA	AA	GG	AA	GG
Gm04_41586276_G_A-1_B_R_2179335007	T/C	4	41586276	NC	NC	NC	NC	NC	NC	NC	CC	CC	CC	TT	TT	NN	TT	TT	TT	CC	TT	TT	TT	TT	TT	TT	CC	TT	TT	CC	CC	CC	CC	CC	TT	TT	TT	NN	TT	TT	TT	CC	TT	CC	CC	CC	CC	TT	TT
Gm04_42153936_T_C-1_T_R_2179335009	A/G	4	42153936	NC	NC	NC	NC	NC	NC	NC	AA	AA	AA	GG	GG	AG	GG	GG	GG	AA	GG	GG	GG	GG	GG	GG	GG	GG	GG	AA	AA	GG	GG	GG	GG	GG	GG	AG	GG	GG	GG	AA	GG	GG	AA	AA	AA	GG	GG
Gm04_42290567_T_C-1_B_F_2179335010	T/C	4	42290567	NC	NC	NC	NC	NC	NC	NC	TT	TT	TT	CC	CC	TC	CC	CC	CC	TT	CC	CC	CC	CC	TT	CC	CC	CC	CC	CC	TT	CC	TT	CC	CC	CC	CC	TC	CC	TT	CC	TT	CC	CC	CC	CC	TT	CC	CC
Gm04_42459236_A_C-1_T_F_2179335012	A/C	4	42459236	NC	NC	NC	NC	NC	NC	NC	AA	AA	AA	AA	AA	AA	AA	AA	AA	AA	AA	AA	AA	AA	CC	AA	AA	AA	AA	AA	AA	AA	AA	AA	AA	AA	AA	AA	AA	AA	AA	AA	AA	AA	AA	CC	AA	AA	AA
Gm04_42638631_T_C-1_T_R_2179335015	A/G	4	42638631	NC	NC	NC	NC	NC	NC	NC	AA	AA	AA	AA	AA	AA	AA	AA	AA	AA	AA	AA	AA	AA	GG	AA	AA	AA	AA	AA	AA	AA	AA	AA	AA	AA	AA	NN	AA	AA	AA	AA	AA	GG	AA	GG	AA	AA	AA
Gm04_42754380_A_C-1_T_F_2179335016	A/C	4	42754380	NC	NC	NC	NC	NC	NC	NC	AA	AA	AA	AA	AA	AA	AA	AA	AA	AA	AA	AA	CC	CC	CC	AA	AA	AA	AA	AA	AA	AA	CC	AA	CC	CC	AA	AC	AA	AA	CC	AA	AA	CC	AA	CC	CC	AA	AA
Gm04_42832910_C_T-1_B_F_2179335018	T/C	4	42832910	NC	NC	NC	NC	NC	NC	NC	CC	CC	CC	TT	TT	TT	TT	CC	TT	CC	TT	TT	CC	TT	CC	TT	TT	TT	TT	CC	CC	TT	TT	TT	TT	TT	CC	TT	TT	CC	TT	TT	TT	TT	CC	TT	CC	TT	CC
Gm04_42951376_G_A-1_B_R_2179335021	T/C	4	42951376	NC	NC	NC	NC	NC	NC	NC	TT	TT	TT	TT	TT	TT	TT	CC	TT	CC	TT	TT	TT	CC	CC	TT	TT	TT	TT	TT	TT	TT	CC	TT	CC	CC	TT	TC	TT	CC	TT	TT	TT	CC	CC	CC	CC	TT	CC
Gm04_43002324_T_G-1_T_R_2179335023	A/C	4	43002324	NC	NC	NC	NC	NC	NC	NC	AA	AA	CC	CC	CC	NN	CC	CC	CC	AA	AA	AA	AA	CC	CC	AA	AA	CC	CC	AA	CC	AA	CC	AA	CC	CC	AA	AA	CC	AA	AA	AA	AA	CC	CC	CC	CC	CC	AA
Gm04_43058492_T_G-1_T_R_2179335025	A/C	4	43058492	NC	NC	NC	NC	NC	NC	NC	CC	CC	CC	CC	CC	CC	CC	CC	CC	AA	AA	AA	CC	CC	CC	AA	AA	CC	CC	AA	CC	AA	CC	AA	CC	CC	AA	AC	CC	CC	CC	AA	CC	CC	CC	CC	AA	CC	AA
Gm04_43059665_A_C-1_T_F_2179335026	A/C	4	43059665	NC	NC	NC	NC	NC	NC	NC	CC	CC	CC	CC	CC	CC	CC	CC	CC	AA	AA	AA	AA	AA	CC	AA	AA	CC	CC	AA	CC	AA	AA	AA	AA	AA	AA	AC	CC	CC	CC	CC	CC	CC	AA	CC	AA	CC	AA
Gm04_43157873_A_G-1_T_F_2179335028	A/G	4	43157873	NC	NC	NC	NC	NC	NC	NC	AA	AA	AA	AA	AA	AA	AA	GG	AA	AA	GG	GG	GG	GG	GG	GG	AA	AA	AA	AA	GG	AA	GG	AA	GG	GG	AA	AG	AA	GG	GG	AA	AA	AA	GG	GG	AA	AA	AA
Gm04_43390997_A_C-1_B_R_2179335031	T/G	4	43390997	NC	NC	NC	NC	NC	NC	NC	TT	TT	GG	GG	GG	NN	GG	TT	GG	TT	TT	TT	TT	TT	TT	TT	TT	GG	GG	TT	TT	TT	TT	TT	TT	TT	TT	NN	GG	TT	GG	TT	TT	TT	GG	TT	GG	GG	TT
Gm04_43505831_C_T-1_B_F_2179335032	T/C	4	43505831	NC	NC	NC	NC	NC	NC	NC	TT	TT	CC	CC	CC	TC	CC	TT	CC	CC	CC	CC	TT	TT	CC	CC	CC	CC	CC	TT	TT	CC	CC	CC	TT	TT	TT	NN	CC	TT	TT	TT	TT	CC	TT	TT	CC	CC	CC
Gm04_43584140_C_T-1_T_R_2179335035	A/G	4	43584140	NC	NC	NC	NC	NC	NC	NC	GG	GG	GG	GG	GG	GG	GG	GG	GG	GG	GG	GG	GG	GG	GG	GG	GG	GG	GG	GG	GG	GG	GG	GG	GG	GG	GG	GG	GG	GG	GG	GG	GG	GG	GG	GG	GG	GG	GG
Gm04_43645980_A_C-1_B_R_2179335037	T/G	4	43645980	NC	NC	NC	NC	NC	NC	NC	GG	GG	TT	TT	TT	TG	TT	GG	TT	TT	GG	GG	GG	GG	GG	GG	TT	GG	TT	GG	GG	TT	GG	TT	GG	GG	GG	TG	TT	GG	GG	GG	GG	TT	GG	GG	TT	TT	TT
Gm04_43738337_A_C-1_B_R_2179335039	T/G	4	43738337	NC	NC	NC	NC	NC	NC	NC	TT	TT	TT	TT	TT	TT	TT	GG	TT	TT	GG	GG	GG	GG	GG	GG	TT	GG	TT	TT	GG	TT	GG	TT	GG	GG	TT	TT	TT	TT	GG	GG	TT	TT	TT	GG	TT	TT	TT
Gm04_43800862_C_T-1_T_R_2179335041	A/G	4	43800862	NC	NC	NC	NC	NC	NC	NC	GG	GG	GG	GG	GG	GG	GG	AA	GG	GG	GG	GG	AA	GG	AA	GG	GG	GG	GG	GG	AA	GG	GG	GG	GG	GG	GG	GG	GG	AA	AA	AA	GG	GG	AA	AA	AA	GG	GG
Gm04_43885291_A_G-1_T_F_2179335042	A/G	4	43885291	NC	NC	NC	NC	NC	NC	NC	GG	GG	AA	AA	AA	AG	AA	GG	AA	AA	AA	AA	AA	AA	AA	AA	AA	AA	AA	AA	AA	AA	AA	AA	AA	AA	AA	GG	AA	AA	AA	GG	GG	AA	AA	GG	AA	AA	AA
Gm04_43966863_G_A-1_T_F_2179335044	A/G	4	43966863	NC	NC	NC	NC	NC	NC	NC	GG	GG	GG	GG	GG	GG	GG	AA	GG	GG	AA	AA	GG	AA	AA	AA	GG	AA	GG	GG	AA	AG	AA	GG	AA	AA	GG	AG	GG	AA	GG	AA	GG	GG	GG	AA	AA	GG	GG
Gm04_44046112_T_C-1_B_F_2179335046	T/C	4	44046112	NC	NC	NC	NC	NC	NC	NC	TC	TC	CC	CC	CC	NN	CC	TC	CC	TC	CC	CC	TC	CC	TC	CC	CC	CC	CC	TC	TC	TC	CC	TC	CC	CC	TC	NN	CC	CC	TC	TC	TC	TC	TC	TC	TC	CC	TC
Gm04_44114492_T_C-1_B_F_2179335048	T/C	4	44114492	NC	NC	NC	NC	NC	NC	NC	CC	CC	NN	NN	NN	CC	NN	TT	NN	TT	NN	NN	TT	NN	CC	NN	NN	NN	NN	TT	TT	TT	NN	TT	NN	NN	TT	TC	NN	CC	CC	TT	CC	TT	CC	TT	TT	NN	TT
Gm04_44170480_C_A-1_T_F_2179335050	A/C	4	44170480	NC	NC	NC	NC	NC	NC	NC	AA	AA	CC	CC	CC	AC	CC	CC	CC	CC	CC	CC	CC	CC	AA	CC	CC	CC	CC	CC	CC	CC	CC	CC	CC	CC	CC	AC	CC	AA	AA	CC	AA	CC	AA	CC	CC	CC	CC
Gm04_44220515_C_T-1_B_F_2179335052	T/C	4	44220515	NC	NC	NC	NC	NC	NC	NC	TT	TT	CC	CC	CC	TC	CC	CC	CC	CC	CC	CC	CC	CC	TT	CC	CC	CC	CC	CC	CC	CC	CC	CC	CC	CC	CC	TT	CC	TT	TT	TT	TT	CC	TT	CC	CC	CC	CC
Gm04_44290827_T_C-1_B_F_2179335054	T/C	4	44290827	NC	NC	NC	NC	NC	NC	NC	CC	CC	TT	TT	TT	TC	TT	TT	TT	TT	TT	TT	TT	TT	CC	TT	TT	TT	TT	TT	TT	TT	TT	TT	TT	TT	TT	CC	TT	CC	CC	CC	TT	TT	CC	TT	TT	TT	TT
Gm04_44383936_C_T-1_T_R_2179335059	A/G	4	44383936	NC	NC	NC	NC	NC	NC	NC	GG	GG	GG	GG	GG	GG	GG	GG	GG	GG	GG	GG	GG	GG	GG	GG	GG	GG	GG	GG	GG	GG	GG	GG	GG	GG	GG	GG	GG	AA	GG	GG	GG	GG	GG	GG	AA	GG	GG
Gm04_44518121_G_A-1_T_F_2179335060	A/G	4	44518121	NC	NC	NC	NC	NC	NC	NC	GG	GG	AA	AA	AA	AG	AA	GG	AA	GG	GG	GG	GG	AA	AA	GG	GG	AA	GG	AA	GG	GG	GG	GG	AA	AA	AA	GG	GG	GG	GG	GG	GG	GG	GG	GG	GG	GG	GG
Gm04_44611649_T_C-1_T_R_2179335063	A/G	4	44611649	NC	NC	NC	NC	NC	NC	NC	GG	GG	GG	GG	GG	GG	GG	GG	GG	AA	GG	GG	GG	GG	GG	GG	GG	GG	GG	GG	GG	AA	GG	AA	GG	GG	GG	GG	GG	GG	AA	GG	GG	GG	GG	GG	GG	GG	GG
Gm04_44671010_T_C-1_B_F_2179335064	T/C	4	44671010	NC	NC	NC	NC	NC	NC	NC	TT	TT	TC	TC	TC	TC	TC	TT	TC	TT	TT	TT	TT	TC	TT	TT	TT	TC	TT	TT	TT	TT	TT	TT	TC	TC	TT	TT	TT	TT	TT	TT	TT	TT	TT	TT	TT	TT	TT
Gm04_44746590_T_C-1_B_F_2179335066	T/C	4	44746590	NC	NC	NC	NC	NC	NC	NC	CC	CC	TT	TT	TT	TT	TT	TT	TT	TT	TT	TT	TT	TT	CC	TT	TT	TT	TT	CC	TT	TT	TT	TT	TT	TT	CC	TT	TT	TT	TT	TT	TT	TT	CC	TT	TT	CC	TT
Gm04_44873112_T_C-1_T_R_2179335069	A/G	4	44873112	NC	NC	NC	NC	NC	NC	NC	AA	AA	AA	AA	AA	AA	AA	AA	AA	AA	AA	AA	AA	AA	GG	AA	AA	AA	AA	GG	AA	AA	AA	AA	AA	AA	GG	AA	AA	AA	AA	AA	GG	GG	AA	AA	AA	AA	AA
Gm04_44924553_A_G-1_B_R_2179335071	T/C	4	44924553	NC	NC	NC	NC	NC	NC	NC	TT	TT	TT	TT	TT	TT	TT	TT	TT	TT	TT	TT	TT	TT	CC	TT	TT	TT	TT	TT	CC	TT	TT	TT	TT	TT	TT	TT	TT	TT	TT	TT	CC	TT	TT	TT	TT	TT	TT
Gm04_45004787_A_G-1_T_F_2179335072	A/G	4	45004787	NC	NC	NC	NC	NC	NC	NC	AA	AA	AA	AA	AA	NN	AA	AA	AA	AA	AA	AA	AA	AA	GG	AA	AA	AA	AA	AA	AA	AA	AA	AA	AA	AA	AA	AA	AA	AA	AA	GG	GG	AA	AA	AA	AA	GG	AA
Gm04_45093386_G_A-1_T_F_2179335074	A/G	4	45093386	NC	NC	NC	NC	NC	NC	NC	AA	AA	AA	AA	AA	AG	AA	AA	AA	AA	AA	AA	AA	AA	AA	AA	AA	AA	AA	GG	AA	GG	AA	GG	AA	AA	AA	AA	AA	AA	AA	GG	GG	AA	AA	AA	AA	GG	AA
Gm04_45146452_T_G-1_B_F_2179335076	T/G	4	45146452	NC	NC	NC	NC	NC	NC	NC	TT	TT	TT	TT	TT	TG	TT	TT	TT	TT	TT	TT	TT	TT	GG	TT	TT	TT	TT	GG	GG	GG	TT	GG	TT	TT	TT	TT	TT	TT	TT	GG	GG	TT	TT	GG	TT	GG	TT
Gm04_45221708_C_T-1_B_F_2179335078	T/C	4	45221708	NC	NC	NC	NC	NC	NC	NC	CC	CC	CC	CC	CC	NN	CC	CC	CC	TT	CC	CC	CC	CC	CC	CC	CC	CC	CC	TT	CC	TT	CC	TT	CC	CC	CC	TC	CC	CC	TT	TT	CC	CC	CC	CC	TT	TT	CC
Gm04_45313496_C_T-1_B_F_2179335080	T/C	4	45313496	NC	NC	NC	NC	NC	NC	NC	CC	CC	TT	TT	TT	TT	TT	CC	TT	TT	CC	CC	CC	CC	CC	CC	CC	CC	TT	TT	CC	CC	CC	CC	CC	CC	CC	TC	CC	CC	TT	TT	CC	TT	TT	CC	TT	TT	CC
Gm04_45440686_T_C-1_T_R_2179335083	A/G	4	45440686	NC	NC	NC	NC	NC	NC	NC	GG	GG	GG	GG	GG	GG	GG	GG	GG	GG	AA	AA	AA	AA	GG	AA	AA	AA	GG	GG	AA	AA	AA	AA	AA	AA	AA	NN	AA	AA	GG	GG	AA	GG	GG	AA	GG	AA	AA
Gm04_45514250_A_G-1_B_R_2179335085	T/C	4	45514250	NC	NC	NC	NC	NC	NC	NC	TT	TT	TT	TT	TT	TT	TT	TT	TT	TT	CC	CC	TT	CC	CC	CC	CC	CC	TT	TT	CC	CC	CC	CC	CC	CC	CC	TC	CC	CC	TT	TT	CC	CC	TT	CC	TT	CC	TT
Gm04_45613405_T_C-1_B_F_2179335086	T/C	4	45613405	NC	NC	NC	NC	NC	NC	NC	TT	TT	CC	CC	CC	TC	CC	TT	CC	CC	TT	TT	TT	CC	CC	TT	CC	CC	CC	TT	CC	CC	CC	CC	CC	CC	TT	TT	CC	CC	TT	TT	CC	TT	TT	CC	CC	TT	TT
Gm04_45773963_G_A-1_T_F_2179335088	A/G	4	45773963	NC	NC	NC	NC	NC	NC	NC	AA	AA	AA	AA	AA	NN	AA	GG	AA	GG	AA	AA	GG	AA	NN	AA	AA	AA	AA	AA	AA	AA	AA	AA	AA	AA	GG	GG	AA	AA	AA	AA	AA	GG	GG	GG	GG	AA	AA
Gm04_45857325_T_C-1_B_F_2179335090	T/C	4	45857325	NC	NC	NC	NC	NC	NC	NC	TT	TT	TT	TT	TT	TT	TT	TT	TT	CC	TT	TT	TT	TT	CC	TT	TT	TT	TT	TT	TT	TT	TT	TT	TT	TT	TT	TC	TT	TT	CC	TT	TT	TT	TT	CC	CC	TT	TT
Gm04_45999196_C_A-1_T_F_2179335092	A/C	4	45999196	NC	NC	NC	NC	NC	NC	NC	CC	CC	AA	AA	AA	AC	AA	CC	AA	CC	CC	CC	CC	AA	CC	AA	AA	AA	AA	AA	CC	AA	AA	AA	AA	AA	CC	AC	AA	AA	AA	AA	AA	CC	CC	CC	CC	CC	AA
Gm04_46086046_G_A-1_T_F_2179335094	A/G	4	46086046	NC	NC	NC	NC	NC	NC	NC	GG	GG	GG	GG	GG	GG	GG	GG	GG	GG	GG	GG	GG	GG	AA	GG	GG	GG	GG	GG	GG	GG	GG	GG	GG	GG	GG	GG	GG	GG	AA	GG	GG	AA	GG	GG	GG	GG	GG
Gm04_46215544_T_C-1_T_R_2179335097	A/G	4	46215544	NC	NC	NC	NC	NC	NC	NC	GG	GG	GG	GG	GG	GG	GG	AG	GG	GG	GG	GG	AG	AG	GG	GG	AG	GG	AG	GG	GG	GG	GG	GG	GG	GG	GG	GG	GG	GG	GG	GG	AG	AG	GG	GG	GG	GG	AG
Gm04_46280438_G_A-1_B_R_2179335099	T/C	4	46280438	NC	NC	NC	NC	NC	NC	NC	TT	TT	CC	CC	CC	TC	CC	CC	CC	TT	CC	CC	CC	TT	TT	CC	TT	CC	TT	TT	TT	CC	CC	CC	CC	CC	TT	TT	CC	TT	TT	TT	TT	TT	TT	TT	TT	CC	TT
Gm04_46333298_A_G-1_T_F_2179335100	A/G	4	46333298	NC	NC	NC	NC	NC	NC	NC	AA	AA	AA	AA	AA	AG	AA	AA	AA	GG	GG	GG	AA	GG	AA	AA	GG	AA	GG	GG	AA	AA	AA	AA	AA	AA	GG	GG	AA	GG	GG	GG	GG	GG	GG	GG	GG	GG	GG
Gm04_46390533_T_C-1_B_F_2179335102	T/C	4	46390533	NC	NC	NC	NC	NC	NC	NC	TT	TT	TT	TT	TT	NN	TT	TT	TT	CC	CC	CC	TT	CC	TT	TT	CC	TT	CC	CC	TT	TT	TT	TT	TT	TT	CC	CC	TT	TT	TT	CC	CC	CC	TT	CC	CC	CC	CC
Gm04_46428018_A_C-1_T_F_2179335104	A/C	4	46428018	NC	NC	NC	NC	NC	NC	NC	CC	CC	CC	CC	CC	CC	CC	AA	CC	CC	CC	CC	AA	CC	NN	AA	CC	AA	AA	CC	AA	AA	AA	AA	CC	CC	CC	CC	AA	AA	CC	CC	CC	AA	CC	AA	CC	CC	CC
Gm04_46469835_C_A-1_T_F_2179335106	A/C	4	46469835	NC	NC	NC	NC	NC	NC	NC	CC	CC	CC	CC	CC	NN	CC	AA	CC	CC	CC	CC	CC	CC	AA	CC	CC	AA	AA	CC	AA	CC	AA	CC	CC	CC	CC	CC	CC	CC	CC	CC	CC	CC	CC	AA	CC	CC	CC
Gm04_46517129_C_T-1_B_F_2179335108	T/C	4	46517129	NC	NC	NC	NC	NC	NC	NC	CC	CC	CC	CC	CC	CC	CC	CC	CC	TT	CC	CC	CC	TT	CC	CC	TT	CC	CC	TT	CC	CC	CC	CC	CC	CC	TT	TT	CC	CC	TT	TT	TT	TT	TT	CC	TT	CC	TT
Gm04_46550218_A_G-1_T_F_2179335110	A/G	4	46550218	NC	NC	NC	NC	NC	NC	NC	AA	AA	AA	AA	AA	NN	AA	AA	AA	GG	AA	AA	AA	GG	AA	AA	GG	AA	AA	GG	AA	AA	AA	AA	AA	AA	GG	GG	AA	AA	GG	GG	GG	GG	GG	AA	GG	AA	GG
Gm04_46700121_A_G-1_B_R_2179335113	T/C	4	46700121	NC	NC	NC	NC	NC	NC	NC	TC	TC	TT	TT	TT	NN	TT	TT	TT	TC	TT	TT	TT	TT	TT	TT	TT	TT	TC	TT	TT	TT	TT	TT	TT	TT	TT	TC	TT	TT	TC	TC	TT	TT	TC	TT	TC	TT	TT
Gm04_46774083_G_A-1_B_R_2179335115	T/C	4	46774083	NC	NC	NC	NC	NC	NC	NC	TT	TT	CC	CC	CC	TC	CC	CC	CC	TT	CC	CC	CC	CC	CC	CC	CC	CC	TT	CC	TT	CC	CC	CC	CC	CC	CC	TT	CC	CC	TT	TT	CC	CC	TT	TT	TT	CC	CC
Gm04_46835852_A_C-1_T_F_2179335116	A/C	4	46835852	NC	NC	NC	NC	NC	NC	NC	CC	CC	AA	AA	AA	NN	AA	AA	AA	CC	AA	AA	AA	AA	AA	AA	AA	AA	CC	AA	CC	AA	AA	AA	AA	AA	AA	CC	AA	AA	CC	CC	AA	AA	CC	CC	CC	AA	AA
Gm04_46873023_T_G-1_T_R_2179335119	A/C	4	46873023	NC	NC	NC	NC	NC	NC	NC	CC	CC	AA	AA	AA	NN	AA	AA	AA	CC	AA	AA	AA	AA	CC	AA	AA	AA	CC	AA	CC	AA	AA	AA	AA	AA	AA	CC	AA	AA	CC	CC	AA	CC	CC	CC	CC	AA	AA
Gm04_46932652_T_G-1_T_R_2179335121	A/C	4	46932652	NC	NC	NC	NC	NC	NC	NC	AA	AA	AA	AA	AA	AA	AA	AA	AA	AA	AA	AA	AA	CC	AA	AA	AA	CC	AA	AA	AA	AA	CC	AA	AA	AA	AA	CC	AA	CC	AA	CC	CC	AA	AA	AA	AA	CC	CC
Gm04_46966383_G_A-1_B_R_2179335123	T/C	4	46966383	NC	NC	NC	NC	NC	NC	NC	CC	CC	CC	CC	CC	CC	CC	CC	CC	CC	CC	CC	CC	TT	TT	CC	CC	TT	CC	CC	CC	CC	TT	CC	CC	CC	CC	TT	CC	TT	CC	TT	TT	CC	CC	CC	CC	TT	TT
Gm04_47092275_T_C-1_B_F_2179335124	T/C	4	47092275	NC	NC	NC	NC	NC	NC	NC	CC	CC	TT	TT	TT	TT	TT	TT	TT	CC	TT	TT	TT	CC	TT	TT	TT	CC	TT	TT	TT	TT	CC	TT	TT	TT	TT	TT	TT	CC	CC	TT	TT	CC	CC	TT	CC	CC	CC
Gm04_47158138_T_C-1_T_R_2179335127	A/G	4	47158138	NC	NC	NC	NC	NC	NC	NC	AG	AG	AG	AG	AG	AG	AG	AG	AG	AG	GG	GG	AG	GG	GG	GG	GG	GG	GG	GG	GG	GG	GG	GG	AG	AG	GG	GG	GG	GG	AG	GG	AG	AG	AG	GG	AG	GG	GG
Gm04_47313368_T_G-1_T_R_2179335129	A/C	4	47313368	NC	NC	NC	NC	NC	NC	NC	CC	CC	CC	CC	CC	NN	CC	AA	CC	AA	CC	CC	AA	CC	CC	CC	CC	CC	CC	CC	CC	CC	CC	CC	CC	CC	CC	CC	CC	CC	AA	CC	CC	AA	AA	CC	AA	CC	CC
Gm04_47367432_A_G-1_B_R_2179335131	T/C	4	47367432	NC	NC	NC	NC	NC	NC	NC	CC	CC	CC	CC	CC	CC	CC	CC	CC	CC	CC	CC	CC	CC	CC	CC	CC	CC	CC	CC	CC	CC	CC	CC	CC	CC	CC	CC	CC	CC	CC	CC	CC	CC	CC	CC	CC	CC	CC
Gm04_47414790_G_A-1_T_F_2179335132	A/G	4	47414790	NC	NC	NC	NC	NC	NC	NC	GG	GG	GG	GG	GG	NN	GG	GG	GG	GG	GG	GG	GG	GG	AA	GG	GG	GG	GG	GG	AA	GG	GG	GG	GG	GG	GG	GG	GG	GG	AA	GG	GG	AA	AA	GG	GG	GG	GG
Gm04_47540792_T_C-1_B_F_2179335134	T/C	4	47540792	NC	NC	NC	NC	NC	NC	NC	TT	TT	CC	CC	CC	CC	CC	TT	CC	TT	CC	CC	TT	CC	TT	CC	CC	CC	CC	CC	TT	CC	CC	CC	CC	CC	CC	CC	CC	TT	CC	CC	TT	CC	CC	TT	TT	CC	CC
Gm04_47718975_A_C-1_B_R_2179335139	T/G	4	47718975	NC	NC	NC	NC	NC	NC	NC	GG	GG	TT	TT	TT	NN	TT	TT	TT	GG	TT	TT	TT	TT	TT	TT	TT	TT	GG	TT	TT	TT	TT	TT	TT	TT	TT	GG	TT	TT	GG	GG	GG	GG	GG	TT	GG	TT	TT
Gm04_47815130_T_G-1_B_F_2179335140	T/G	4	47815130	NC	NC	NC	NC	NC	NC	NC	GG	GG	TT	TT	TT	NN	TT	TT	TT	GG	GG	GG	TT	TT	TT	GG	GG	GG	TT	TT	TT	GG	TT	GG	TT	TT	TT	TT	GG	TT	GG	TT	GG	GG	GG	TT	GG	TT	TT
Gm04_47957714_A_C-1_T_F_2179335142	A/C	4	47957714	NC	NC	NC	NC	NC	NC	NC	CC	CC	AA	AA	AA	AC	AA	AA	AA	CC	CC	CC	AA	AA	AA	CC	CC	CC	AA	AA	CC	CC	AA	CC	AA	AA	AA	AA	CC	AA	CC	AA	CC	CC	CC	CC	CC	AA	AA
Gm04_47981836_T_C-1_B_F_2179335144	T/C	4	47981836	NC	NC	NC	NC	NC	NC	NC	CC	CC	TT	TT	TT	TC	TT	TT	TT	CC	CC	CC	TT	TT	CC	CC	CC	CC	TT	TT	TT	CC	TT	CC	TT	TT	TT	CC	CC	TT	CC	TT	CC	CC	CC	TT	CC	TT	TT
Gm04_48140577_G_A-1_B_R_2179335147	T/C	4	48140577	NC	NC	NC	NC	NC	NC	NC	CC	CC	CC	CC	CC	TC	CC	CC	CC	CC	TT	TT	CC	CC	CC	TT	CC	TT	CC	CC	CC	TT	CC	TT	CC	CC	CC	TT	TT	CC	CC	CC	CC	TT	TT	CC	CC	CC	CC
Gm04_48198636_G_A-1_B_R_2179335149	T/C	4	48198636	NC	NC	NC	NC	NC	NC	NC	TT	TT	CC	CC	CC	CC	CC	CC	CC	TT	TT	TT	CC	TT	CC	TT	TT	TT	TT	CC	CC	TT	CC	TT	CC	CC	CC	TT	TT	TT	CC	TT	TT	CC	CC	CC	TT	CC	TT
Gm04_48244118_G_A-1_T_F_2179335150	A/G	4	48244118	NC	NC	NC	NC	NC	NC	NC	GG	GG	GG	GG	GG	GG	GG	GG	GG	GG	AA	AA	GG	GG	GG	AA	GG	AA	GG	GG	GG	AA	GG	AA	GG	GG	GG	AA	AA	GG	GG	GG	GG	AA	AA	GG	GG	GG	GG
Gm04_48329448_G_A-1_B_R_2179335153	T/C	4	48329448	NC	NC	NC	NC	NC	NC	NC	CC	CC	CC	CC	CC	NN	CC	CC	CC	CC	CC	CC	CC	CC	CC	CC	CC	CC	CC	TT	TT	CC	CC	CC	CC	CC	TT	CC	CC	TT	CC	CC	CC	TT	TT	TT	CC	CC	CC
Gm04_48354680_T_C-1_B_F_2179335154	T/C	4	48354680	NC	NC	NC	NC	NC	NC	NC	TT	TT	TT	TT	TT	NN	TT	TT	TT	TT	TT	TT	TT	TT	CC	TT	TT	TT	TT	TT	TT	TT	TT	TT	TT	TT	TT	TT	TT	CC	TT	TT	TT	CC	CC	TT	TT	TT	TT
Gm04_48414788_T_C-1_T_R_2179335157	A/G	4	48414788	NC	NC	NC	NC	NC	NC	NC	AA	AA	AA	AA	AA	AG	AA	AA	AA	AA	GG	GG	AA	AA	GG	GG	AA	GG	AA	AA	AA	GG	AA	GG	AA	AA	AA	AA	GG	GG	AA	AA	AA	GG	GG	AA	AA	AA	AA
Gm04_48605014_T_G-1_T_R_2179335159	A/C	4	48605014	NC	NC	NC	NC	NC	NC	NC	CC	CC	AA	AA	AA	AC	AA	AA	AA	AA	AA	AA	AA	AA	CC	AA	AA	AA	AA	AA	AA	AA	AA	AA	AA	AA	AA	AA	AA	CC	AA	CC	CC	CC	CC	AA	AA	AA	AA
Gm04_48670188_A_G-1_B_R_2179335161	T/C	4	48670188	NC	NC	NC	NC	NC	NC	NC	CC	CC	TT	TT	TT	TC	TT	TT	TT	TT	TT	TT	TT	TT	CC	TT	TT	TT	TT	TT	TT	TT	TT	TT	TT	TT	TT	TT	TT	CC	TT	CC	CC	CC	CC	TT	TT	TT	TT
Gm04_48726831_C_T-1_T_R_2179335163	A/G	4	48726831	NC	NC	NC	NC	NC	NC	NC	AA	AA	GG	GG	GG	NN	GG	GG	GG	GG	GG	GG	GG	GG	GG	GG	GG	GG	GG	GG	GG	GG	AA	GG	GG	GG	GG	GG	GG	AA	GG	AA	AA	AA	AA	GG	GG	AA	GG
Gm04_48812166_A_G-1_T_F_2179335164	A/G	4	48812166	NC	NC	NC	NC	NC	NC	NC	GG	GG	AA	AA	AA	AA	AA	AA	AA	AA	AA	AA	AA	AA	GG	AA	AA	AA	AA	GG	AA	AA	AA	AA	AA	AA	GG	AA	AA	GG	GG	AA	GG	AA	AA	AA	AA	AA	AA
Gm04_48856621_C_T-1_B_F_2179335166	T/C	4	48856621	NC	NC	NC	NC	NC	NC	NC	CC	CC	CC	CC	CC	CC	CC	CC	CC	CC	CC	CC	CC	CC	TT	CC	CC	CC	CC	TT	CC	CC	CC	CC	CC	CC	TT	CC	CC	TT	TT	CC	CC	CC	CC	CC	CC	CC	CC
Gm04_48922546_A_G-1_T_F_2179335168	A/G	4	48922546	NC	NC	NC	NC	NC	NC	NC	GG	GG	AA	AA	AA	AG	AA	AA	AA	AA	AA	AA	AA	AA	GG	AA	AA	AA	AA	AA	AA	AA	AA	AA	AA	AA	AA	AA	AA	GG	AA	AA	GG	GG	GG	AA	AA	AA	AA
Gm04_48977363_C_T-1_T_R_2179335171	A/G	4	48977363	NC	NC	NC	NC	NC	NC	NC	AA	AA	GG	GG	GG	GG	GG	GG	GG	AA	GG	GG	GG	AA	AA	GG	GG	GG	GG	AA	GG	GG	GG	GG	AA	AA	AA	GG	GG	AA	AA	GG	AA	AA	AA	GG	GG	GG	AA
Gm04_49060197_T_G-1_B_F_2179335172	T/G	4	49060197	NC	NC	NC	NC	NC	NC	NC	TT	TT	TT	TT	TT	TT	TT	TT	TT	GG	TT	TT	TT	GG	GG	TT	TT	TT	TT	GG	TT	TT	TT	TT	GG	GG	GG	TT	TT	TT	GG	TT	TT	TT	TT	TT	TT	TT	GG
Gm05_285672_T_C-1_B_F_2179335174	T/C	5	285672	NC	NC	NC	NC	NC	NC	NC	TT	CC	TT	TT	TT	TC	TT	TT	TT	TT	TT	TT	TT	TT	CC	TT	TT	TT	TT	TT	CC	TT	TT	TT	TT	TT	TT	TC	TT	CC	TT	CC	TT	TT	TT	CC	CC	TT	CC
Gm05_394764_T_C-1_T_R_2179335177	A/G	5	394764	NC	NC	NC	NC	NC	NC	NC	GG	GG	GG	GG	GG	GG	GG	GG	GG	AA	GG	GG	AA	GG	NN	GG	GG	GG	GG	AA	GG	GG	GG	GG	GG	GG	AA	AA	GG	GG	GG	GG	GG	AA	GG	GG	GG	GG	GG
Gm05_429856_A_G-1_T_F_2179335178	A/G	5	429856	NC	NC	NC	NC	NC	NC	NC	GG	GG	GG	GG	GG	GG	GG	GG	GG	AA	GG	GG	AA	GG	AA	GG	GG	GG	GG	AA	GG	GG	GG	GG	GG	GG	AA	AA	GG	GG	GG	GG	GG	AA	GG	GG	AA	GG	GG
Gm05_492138_C_T-1_T_R_2179335181	A/G	5	492138	NC	NC	NC	NC	NC	NC	NC	AA	AA	AA	AA	AA	AA	AA	AA	AA	GG	AA	AA	GG	AA	GG	AA	AA	AA	AA	GG	AA	AA	AA	AA	AA	AA	GG	GG	AA	AA	AA	GG	AA	GG	AA	AA	AA	AA	AA
Gm05_538322_G_T-1_B_F_2179335182	T/G	5	538322	NC	NC	NC	NC	NC	NC	NC	TT	GG	TT	TT	TT	TT	TT	TT	TT	GG	TT	GG	GG	TT	GG	GG	TT	TT	GG	GG	TT	TG	TT	GG	GG	GG	GG	GG	TT	TT	GG	GG	GG	GG	GG	TT	GG	TT	TT
Gm05_649267_A_G-1_B_R_2179335187	T/C	5	649267	NC	NC	NC	NC	NC	NC	NC	TC	TC	TC	TC	TC	TC	TC	TC	TC	TC	CC	TC	TC	CC	TC	TC	CC	CC	TC	TC	CC	TC	CC	TC	TC	TC	TC	TC	CC	CC	TC	TC	TC	TC	TC	CC	TC	CC	TC
Gm05_682648_A_G-1_T_F_2179335188	A/G	5	682648	NC	NC	NC	NC	NC	NC	NC	GG	AA	GG	GG	GG	GG	GG	GG	GG	AA	GG	AA	AA	GG	AA	AA	GG	GG	GG	AA	GG	GG	GG	GG	GG	GG	AA	AA	GG	GG	AA	GG	AA	AA	AA	GG	AA	GG	GG
Gm05_765761_G_T-1_T_R_2179335191	A/C	5	765761	NC	NC	NC	NC	NC	NC	NC	AA	AA	AA	AA	AA	AA	AA	AA	AA	CC	AA	AA	CC	AA	AA	AA	AA	AA	AA	CC	AA	AA	AA	AA	AA	AA	CC	AC	AA	AA	AA	AA	AA	CC	AA	AA	AA	AA	AA
Gm05_830583_G_A-1_T_F_2179335192	A/G	5	830583	NC	NC	NC	NC	NC	NC	NC	GG	GG	GG	GG	GG	GG	GG	GG	GG	GG	GG	GG	GG	GG	AA	GG	GG	AA	GG	GG	GG	AG	GG	GG	GG	GG	GG	AG	AA	GG	GG	GG	GG	GG	GG	GG	GG	GG	GG
Gm05_888436_A_G-1_T_F_2179335194	A/G	5	888436	NC	NC	NC	NC	NC	NC	NC	AA	GG	AA	AA	AA	AA	AA	AA	AA	AA	AA	GG	AA	AA	GG	GG	AA	AA	AA	AA	AA	AA	AA	AA	AA	AA	AA	AG	AA	AA	GG	AA	GG	AA	GG	AA	GG	AA	AA
Gm05_937362_A_G-1_B_R_2179335197	T/C	5	937362	NC	NC	NC	NC	NC	NC	NC	CC	CC	CC	CC	CC	CC	CC	CC	CC	TT	CC	TT	TT	CC	CC	TT	CC	CC	CC	CC	CC	CC	CC	CC	CC	CC	TT	TT	CC	CC	CC	CC	CC	TT	TT	CC	CC	CC	CC
Gm05_997108_A_G-1_T_F_2179335198	A/G	5	997108	NC	NC	NC	NC	NC	NC	NC	GG	GG	GG	GG	GG	GG	GG	GG	GG	AA	GG	GG	AA	GG	GG	GG	GG	GG	GG	GG	GG	GG	GG	GG	GG	GG	AA	AG	GG	GG	GG	GG	GG	AA	GG	GG	GG	GG	GG
Gm05_1043092_G_T-1_B_F_2179335200	T/G	5	1043092	NC	NC	NC	NC	NC	NC	NC	TT	TT	TT	TT	TT	TT	TT	TT	TT	GG	TT	GG	GG	TT	GG	GG	TT	TT	TT	GG	TT	TT	TT	TT	TT	TT	GG	TG	TT	TT	TT	TT	TT	GG	GG	TT	TT	TT	TT
Gm05_1062563_A_G-1_T_F_2179335202	A/G	5	1062563	NC	NC	NC	NC	NC	NC	NC	GG	GG	GG	GG	GG	GG	GG	GG	GG	AA	AA	GG	AA	GG	GG	GG	AA	GG	GG	AA	GG	GG	GG	GG	GG	GG	AA	AG	GG	GG	GG	AA	GG	AA	GG	AA	GG	GG	GG
Gm05_1106905_A_G-1_B_R_2179335205	T/C	5	1106905	NC	NC	NC	NC	NC	NC	NC	CC	TT	CC	CC	CC	CC	CC	TT	CC	TT	CC	TT	TT	CC	TT	TT	CC	CC	CC	TT	CC	CC	CC	CC	CC	CC	TT	TC	CC	CC	TT	CC	TT	TT	TT	CC	CC	CC	CC
Gm05_1175804_G_A-1_T_F_2179335206	A/G	5	1175804	NC	NC	NC	NC	NC	NC	NC	AA	GG	AA	AA	AA	AA	AA	GG	AA	GG	AA	GG	GG	AA	GG	GG	AA	AA	AA	GG	AA	AA	AA	AA	AA	AA	GG	GG	AA	AA	GG	GG	GG	GG	AA	GG	GG	AA	AA
Gm05_1209782_A_G-1_T_F_2179335208	A/G	5	1209782	NC	NC	NC	NC	NC	NC	NC	NN	NN	NN	NN	NN	NN	NN	NN	NN	NN	NN	NN	NN	NN	NN	NN	NN	NN	NN	NN	NN	NN	NN	NN	NN	NN	NN	NN	NN	NN	NN	NN	NN	NN	NN	NN	NN	NN	NN
Gm05_1236013_A_C-1_T_F_2179335210	A/C	5	1236013	NC	NC	NC	NC	NC	NC	NC	CC	CC	CC	CC	CC	CC	CC	CC	CC	AA	AA	CC	AA	CC	AA	CC	AA	CC	CC	AA	CC	CC	CC	CC	CC	CC	AA	AC	CC	CC	CC	CC	CC	AA	CC	CC	AA	CC	CC
Gm05_1294282_C_T-1_T_R_2179335213	A/G	5	1294282	NC	NC	NC	NC	NC	NC	NC	AA	GG	AA	AA	AA	AA	AA	GG	AA	GG	GG	AA	GG	AA	AA	AA	GG	AA	AA	GG	GG	AA	AA	AA	AA	AA	GG	GG	AA	AA	GG	AA	GG	GG	AA	AA	GG	AA	AA
Gm05_1324331_C_T-1_B_F_2179335214	T/C	5	1324331	NC	NC	NC	NC	NC	NC	NC	CC	CC	CC	CC	CC	CC	CC	CC	CC	CC	CC	CC	CC	TT	NN	CC	CC	NN	CC	CC	NN	TT	TT	TT	CC	CC	CC	CC	NN	TT	CC	NN	CC	CC	TT	NN	CC	TT	CC
Gm05_1490457_C_T-1_T_R_2179335217	A/G	5	1490457	NC	NC	NC	NC	NC	NC	NC	AA	GG	AA	AA	AA	AA	AA	GG	AA	GG	GG	AA	GG	AA	GG	AA	GG	GG	AA	GG	GG	AA	AA	AA	AA	AA	GG	GG	GG	GG	GG	GG	GG	GG	AA	AG	GG	AA	AA
Gm05_1500111_G_A-1_T_F_2179335218	A/G	5	1500111	NC	NC	NC	NC	NC	NC	NC	AA	GG	AA	AA	AA	AA	AA	GG	AA	GG	GG	AA	GG	AA	AA	AA	AA	GG	AA	GG	AA	AA	AA	AA	AA	AA	GG	GG	GG	GG	GG	GG	GG	GG	AA	AG	GG	AA	AA
Gm05_1547102_C_T-1_T_R_2179335221	A/G	5	1547102	NC	NC	NC	NC	NC	NC	NC	AA	AA	AA	AA	AA	AA	AA	AA	AA	GG	GG	AA	GG	AA	GG	AA	GG	AA	AA	GG	GG	AA	AA	AA	AA	AA	GG	GG	AA	GG	AA	GG	AA	GG	AA	AA	AA	AA	AA
Gm05_1602402_C_T-1_T_R_2179335223	A/G	5	1602402	NC	NC	NC	NC	NC	NC	NC	GG	AA	GG	GG	GG	GG	GG	AA	GG	GG	GG	GG	GG	GG	GG	GG	AA	AA	GG	GG	GG	GG	GG	GG	GG	GG	GG	GG	AA	GG	GG	GG	AA	GG	GG	AG	GG	GG	GG
Gm05_1705841_A_G-1_T_F_2179335226	A/G	5	1705841	NC	NC	NC	NC	NC	NC	NC	GG	AA	GG	GG	GG	AG	GG	AA	GG	AA	AA	GG	AA	GG	AA	GG	AA	GG	GG	AA	GG	GG	GG	GG	GG	GG	AA	NN	GG	GG	GG	GG	AA	AA	GG	GG	GG	GG	GG
Gm05_1744708_G_A-1_B_R_2179335229	T/C	5	1744708	NC	NC	NC	NC	NC	NC	NC	TT	CC	TT	TT	TT	TC	TT	CC	TT	CC	CC	TT	CC	TT	CC	TT	CC	TT	TT	CC	CC	TT	TT	TT	TT	TT	CC	CC	TT	CC	TT	CC	CC	CC	TT	TT	CC	TT	TT
Gm05_1802095_T_C-1_B_F_2179335230	T/C	5	1802095	NC	NC	NC	NC	NC	NC	NC	TT	CC	TT	TT	TT	NN	TT	CC	TT	TT	CC	TT	CC	TT	TT	TT	CC	TT	TT	CC	CC	TT	TT	TT	TT	TT	CC	TT	TT	CC	TT	TT	CC	CC	TT	TC	CC	TT	TT
Gm05_1979844_C_A-1_T_F_2179335232	A/C	5	1979844	NC	NC	NC	NC	NC	NC	NC	CC	AA	CC	CC	CC	AC	CC	AA	CC	CC	AA	CC	CC	CC	CC	CC	AA	AA	CC	AA	CC	AA	AA	AA	CC	CC	CC	CC	AA	CC	CC	CC	AA	CC	CC	AC	AA	CC	CC
Gm05_2008838_G_T-1_T_R_2179335235	A/C	5	2008838	NC	NC	NC	NC	NC	NC	NC	CC	AA	CC	CC	CC	AC	CC	AA	CC	CC	AA	CC	CC	CC	AA	CC	AA	AA	CC	AA	CC	AA	AA	AA	CC	CC	CC	CC	AA	AA	CC	CC	AA	CC	CC	AC	AA	CC	CC
Gm05_2032662_C_T-1_T_R_2179335237	A/G	5	2032662	NC	NC	NC	NC	NC	NC	NC	GG	AA	GG	GG	GG	GG	GG	AA	GG	GG	GG	GG	GG	GG	AA	GG	AA	AA	GG	AA	AA	AA	GG	AA	GG	GG	GG	AG	AA	AA	GG	GG	AA	GG	GG	AA	AA	GG	GG
Gm05_2109639_G_T-1_B_F_2179335238	T/G	5	2109639	NC	NC	NC	NC	NC	NC	NC	GG	GG	GG	GG	GG	GG	GG	GG	GG	GG	GG	GG	GG	GG	TT	GG	GG	GG	GG	GG	GG	GG	GG	GG	GG	GG	GG	GG	GG	GG	GG	GG	GG	GG	GG	TG	GG	GG	GG
Gm05_2149226_G_A-1_B_R_2179335241	T/C	5	2149226	NC	NC	NC	NC	NC	NC	NC	NN	CC	CC	CC	CC	CC	CC	CC	CC	CC	CC	CC	CC	CC	TC	CC	CC	CC	CC	CC	TT	CC	CC	CC	CC	CC	CC	NN	CC	TC	CC	CC	CC	CC	CC	CC	CC	CC	CC
Gm05_2216235_A_G-1_B_R_2179335245	T/C	5	2216235	NC	NC	NC	NC	NC	NC	NC	TT	TT	TT	TT	TT	TT	TT	TT	TT	TT	TT	TT	TT	TT	CC	TT	TT	TT	TT	TT	CC	TT	TT	TT	TT	TT	TT	TC	TT	TT	TT	TT	TT	TT	TT	TC	TT	TT	TT
Gm05_2352061_C_T-1_T_R_2179335247	A/G	5	2352061	NC	NC	NC	NC	NC	NC	NC	GG	GG	GG	GG	GG	GG	GG	GG	GG	GG	AA	GG	GG	GG	AA	GG	GG	GG	GG	GG	AA	GG	GG	GG	GG	GG	GG	AG	GG	AA	GG	GG	GG	GG	GG	AG	GG	GG	GG
Gm05_2415950_G_A-1_T_F_2179335248	A/G	5	2415950	NC	NC	NC	NC	NC	NC	NC	GG	GG	GG	GG	GG	GG	GG	GG	GG	GG	GG	GG	GG	GG	GG	GG	GG	GG	GG	GG	GG	GG	AA	GG	GG	GG	GG	AG	GG	AA	GG	GG	GG	GG	GG	AG	GG	GG	GG
Gm05_2506820_T_G-1_T_R_2179335251	A/C	5	2506820	NC	NC	NC	NC	NC	NC	NC	AA	AA	AA	AA	AA	AA	AA	AA	AA	AA	AA	AA	AA	AA	AA	AA	AA	AA	AA	AA	AA	AA	AA	AA	AA	AA	AA	AA	AA	AA	AA	AA	AA	AA	AA	NN	AA	AA	AA
Gm05_2548644_C_T-1_T_R_2179335253	A/G	5	2548644	NC	NC	NC	NC	NC	NC	NC	AG	AG	GG	GG	GG	GG	GG	GG	GG	GG	GG	GG	GG	GG	AG	GG	GG	GG	GG	AA	NN	GG	NN	GG	GG	GG	AA	AA	GG	NN	GG	AA	AG	AA	AA	GG	GG	GG	GG
Gm05_2647363_C_T-1_T_R_2179335255	A/G	5	2647363	NC	NC	NC	NC	NC	NC	NC	AA	AA	GG	GG	GG	GG	GG	GG	GG	AA	GG	GG	AA	GG	GG	GG	GG	GG	GG	AA	AA	GG	GG	GG	GG	GG	AA	AA	GG	GG	GG	AA	AA	AA	AA	AA	AA	GG	GG
Gm05_2674662_T_G-1_T_R_2179335257	A/C	5	2674662	NC	NC	NC	NC	NC	NC	NC	CC	CC	AA	AA	AA	AA	AA	AA	AA	AA	AA	AA	CC	AA	CC	AA	AA	AA	AA	CC	CC	AA	AA	AA	AA	AA	CC	CC	AA	AA	AA	CC	CC	CC	CC	CC	CC	AA	AA
Gm05_2708074_T_C-1_B_F_2179335258	T/C	5	2708074	NC	NC	NC	NC	NC	NC	NC	CC	CC	TT	TT	TT	TT	TT	TT	TT	CC	TT	TT	CC	TT	CC	TT	TT	TT	TT	CC	CC	TT	CC	TT	TT	TT	CC	CC	TT	CC	TT	CC	CC	CC	CC	TC	CC	TT	TT
Gm05_2738064_T_C-1_B_F_2179335260	T/C	5	2738064	NC	NC	NC	NC	NC	NC	NC	TT	TT	TT	TT	TT	TT	TT	TT	TT	CC	TT	TT	TT	TT	CC	TT	TT	TT	TT	TT	TT	TT	TT	TT	TT	TT	TT	TT	TT	TT	TT	TT	TT	TT	TT	TT	TT	TT	TT
Gm05_2889929_A_G-1_T_F_2179335264	A/G	5	2889929	NC	NC	NC	NC	NC	NC	NC	GG	GG	AA	AA	AA	AA	AA	AA	AA	GG	AA	AA	AA	AA	GG	AA	AA	AA	AA	AA	GG	AA	AA	AA	AA	AA	AA	AG	AA	GG	AA	AA	GG	AA	AA	AG	AA	AA	AA
Gm05_2967386_A_G-1_T_F_2179335266	A/G	5	2967386	NC	NC	NC	NC	NC	NC	NC	GG	GG	AA	AA	AA	AA	AA	AA	AA	GG	AA	AA	AA	AA	AA	AA	AA	AA	AA	AA	AA	AA	GG	AA	AA	AA	AA	AG	AA	AA	AA	AA	GG	AA	AA	AG	GG	AA	AA
Gm05_3067539_C_T-1_B_F_2179335268	T/C	5	3067539	NC	NC	NC	NC	NC	NC	NC	NN	NN	NN	NN	NN	NN	NN	NN	NN	NN	NN	NN	NN	NN	NN	NN	NN	NN	NN	NN	NN	NN	NN	NN	NN	NN	NN	NN	NN	NN	NN	NN	NN	NN	NN	NN	NN	NN	NN
Gm05_3131772_G_A-1_T_F_2179335270	A/G	5	3131772	NC	NC	NC	NC	NC	NC	NC	NN	NN	NN	NN	NN	NN	NN	NN	NN	NN	NN	NN	NN	NN	NN	NN	NN	NN	NN	NN	NN	NN	NN	NN	NN	NN	NN	NN	NN	NN	NN	NN	NN	NN	NN	NN	NN	NN	NN
Gm05_3284858_A_G-1_T_F_2179335272	A/G	5	3284858	NC	NC	NC	NC	NC	NC	NC	GG	GG	AA	AA	AA	AA	AA	AA	AA	GG	AA	GG	AA	AA	GG	AA	GG	AA	AA	GG	AA	AA	GG	AA	AA	AA	AA	AA	AA	GG	AA	AA	GG	GG	AA	AA	AA	AA	AA
Gm05_3475990_T_C-1_T_R_2179335275	A/G	5	3475990	NC	NC	NC	NC	NC	NC	NC	GG	GG	AA	AA	AA	AA	AA	AA	AA	GG	GG	GG	AA	GG	GG	GG	AA	GG	AA	GG	GG	AG	GG	AA	GG	GG	GG	GG	GG	GG	GG	GG	GG	GG	GG	GG	GG	GG	AA
Gm05_3505412_G_A-1_T_F_2179335276	A/G	5	3505412	NC	NC	NC	NC	NC	NC	NC	AA	AA	GG	GG	GG	GG	GG	GG	GG	AA	AA	AA	GG	AA	GG	AA	AA	AA	GG	AA	GG	AG	AA	GG	AA	AA	AA	AA	AA	AA	AA	GG	AA	AA	AA	AA	GG	AA	GG
Gm05_3569588_T_C-1_B_F_2179335278	T/C	5	3569588	NC	NC	NC	NC	NC	NC	NC	CC	CC	TT	TT	TT	TT	TT	TT	TT	CC	CC	CC	TT	CC	TT	CC	CC	CC	TT	CC	TT	TC	CC	TT	CC	CC	CC	CC	CC	CC	CC	TT	CC	CC	CC	TC	TT	CC	TT
Gm05_3664732_A_G-1_B_R_2179335281	T/C	5	3664732	NC	NC	NC	NC	NC	NC	NC	CC	CC	TT	TT	TT	TT	TT	TT	TT	CC	CC	CC	TT	CC	TT	CC	CC	CC	TT	CC	TT	TC	CC	TT	CC	CC	CC	CC	CC	CC	CC	CC	CC	CC	CC	TC	CC	CC	TT
Gm05_3764264_C_T-1_T_R_2179335283	A/G	5	3764264	NC	NC	NC	NC	NC	NC	NC	GG	GG	GG	GG	GG	GG	GG	GG	GG	AA	GG	GG	GG	GG	AA	GG	GG	GG	GG	AA	GG	GG	GG	GG	GG	GG	GG	GG	GG	GG	GG	AA	GG	AA	AA	AG	GG	GG	GG
Gm05_3859212_C_T-1_B_F_2179335284	T/C	5	3859212	NC	NC	NC	NC	NC	NC	NC	CC	CC	CC	CC	CC	CC	CC	CC	CC	TT	CC	TT	CC	CC	TT	CC	CC	CC	CC	TT	CC	CC	CC	CC	CC	CC	CC	CC	CC	CC	CC	CC	CC	TT	TT	TC	CC	CC	CC
Gm05_3905135_T_C-1_B_F_2179335286	T/C	5	3905135	NC	NC	NC	NC	NC	NC	NC	TT	TT	TT	TT	TT	TT	TT	TT	TT	CC	TT	TT	TT	TT	CC	TT	TT	TT	TT	CC	TT	TT	TT	TT	TT	TT	CC	TT	TT	TT	TT	TT	TT	CC	CC	TC	TT	TT	TT
Gm05_4037530_A_G-1_T_F_2179335288	A/G	5	4037530	NC	NC	NC	NC	NC	NC	NC	AA	AA	AA	AA	AA	AA	AA	AA	AA	GG	AA	AA	AA	AA	GG	AA	AA	AA	AA	AA	AA	AA	AA	AA	AA	AA	AA	AA	AA	AA	AA	AA	AA	AA	AA	AA	AA	AA	AA
Gm05_4079565_C_T-1_B_F_2179335290	T/C	5	4079565	NC	NC	NC	NC	NC	NC	NC	CC	CC	CC	CC	CC	CC	CC	CC	CC	CC	CC	CC	CC	CC	TT	CC	CC	CC	CC	TT	CC	CC	CC	CC	CC	CC	TT	CC	CC	CC	CC	CC	CC	TT	TT	TC	CC	CC	CC
Gm05_4433329_G_A-1_B_R_2179335293	T/C	5	4433329	NC	NC	NC	NC	NC	NC	NC	CC	CC	CC	CC	CC	CC	CC	CC	CC	CC	CC	TT	CC	CC	CC	CC	CC	CC	CC	CC	CC	CC	CC	CC	CC	CC	CC	CC	CC	CC	CC	CC	CC	CC	CC	CC	CC	CC	CC
Gm05_7107494_T_C-1_B_F_2179335294	T/C	5	7107494	NC	NC	NC	NC	NC	NC	NC	TT	TT	TT	TT	TT	TT	TT	TT	TT	TT	TT	TT	TT	TT	CC	TT	TT	TT	TT	TT	TT	TT	TT	TT	TT	TT	TT	TT	TT	TT	TT	CC	TT	TT	TT	TT	TT	TT	TT
Gm05_7499958_G_T-1_T_R_2179335297	A/C	5	7499958	NC	NC	NC	NC	NC	NC	NC	AA	AA	AA	AA	AA	NN	AA	AA	AA	CC	CC	CC	CC	CC	CC	CC	CC	CC	CC	CC	AA	CC	CC	CC	CC	CC	CC	AC	CC	CC	CC	CC	CC	CC	CC	CC	AA	CC	CC
Gm05_7542380_A_C-1_T_F_2179335298	A/C	5	7542380	NC	NC	NC	NC	NC	NC	NC	CC	CC	CC	CC	CC	NN	CC	CC	CC	AA	AA	AA	AA	AA	CC	AA	AA	AA	CC	AA	AA	AA	AA	AA	CC	CC	AA	AC	AA	AA	AA	AA	AA	AA	AA	CC	CC	AA	CC
Gm05_7588610_C_T-1_B_F_2179335300	T/C	5	7588610	NC	NC	NC	NC	NC	NC	NC	TT	TT	TT	TT	TT	NN	TT	TT	TT	CC	CC	CC	CC	CC	TT	CC	CC	CC	TT	CC	TT	CC	CC	CC	TT	TT	CC	TC	CC	TT	CC	CC	CC	CC	CC	CC	CC	CC	TT
Gm05_7628516_C_A-1_T_F_2179335302	A/C	5	7628516	NC	NC	NC	NC	NC	NC	NC	CC	CC	CC	CC	CC	NN	CC	CC	CC	CC	CC	CC	CC	CC	AC	CC	AC	CC	AC	AC	CC	CC	CC	CC	AC	AC	CC	AC	CC	CC	CC	CC	CC	CC	CC	AC	AC	CC	AC
Gm05_7681969_G_A-1_B_R_2179335305	T/C	5	7681969	NC	NC	NC	NC	NC	NC	NC	TT	TT	TT	TT	TT	TT	TT	TT	TT	CC	CC	CC	CC	CC	TT	CC	CC	CC	CC	CC	TT	CC	CC	CC	CC	CC	CC	CC	CC	TT	CC	CC	CC	CC	CC	TT	NN	CC	CC
Gm05_7714399_A_C-1_T_F_2179335306	A/C	5	7714399	NC	NC	NC	NC	NC	NC	NC	CC	CC	CC	CC	CC	CC	CC	CC	CC	AA	AA	AA	AA	AA	CC	AA	AA	AA	AA	CC	CC	AA	AA	AA	AA	AA	AA	AC	AA	CC	AA	AA	AA	AA	AA	CC	CC	AA	AA
Gm05_7766091_G_A-1_B_R_2179335309	T/C	5	7766091	NC	NC	NC	NC	NC	NC	NC	TT	TT	TT	TT	TT	TT	TT	TT	TT	CC	CC	CC	CC	CC	TT	CC	CC	CC	TT	TT	TT	CC	CC	CC	TT	TT	CC	TC	CC	TT	TT	CC	TT	CC	TT	TT	TT	CC	TT
Gm05_7799197_G_T-1_T_R_2179335311	A/C	5	7799197	NC	NC	NC	NC	NC	NC	NC	CC	CC	CC	CC	CC	CC	CC	CC	CC	CC	CC	CC	CC	CC	CC	CC	CC	CC	CC	AA	CC	CC	CC	CC	CC	CC	CC	AC	CC	CC	CC	CC	CC	CC	CC	AA	CC	CC	CC
Gm05_7842055_T_C-1_T_R_2179335313	A/G	5	7842055	NC	NC	NC	NC	NC	NC	NC	GG	GG	GG	GG	GG	GG	GG	GG	GG	AA	AA	AA	AA	AA	AA	AA	AA	AA	AA	AA	GG	AA	AA	AA	AA	AA	AA	AA	AA	GG	AA	AA	AA	AA	AA	GG	AA	AA	AA
Gm05_7996907_G_T-1_T_R_2179335315	A/C	5	7996907	NC	NC	NC	NC	NC	NC	NC	CC	CC	CC	CC	CC	CC	CC	CC	CC	CC	CC	CC	CC	CC	CC	CC	CC	CC	CC	CC	CC	CC	CC	CC	CC	CC	CC	CC	CC	CC	CC	CC	CC	CC	CC	CC	CC	CC	CC
Gm05_8031928_A_C-1_T_F_2179335316	A/C	5	8031928	NC	NC	NC	NC	NC	NC	NC	CC	CC	CC	CC	CC	CC	CC	CC	CC	AA	AA	AA	AA	AA	CC	AA	AA	AA	AA	CC	CC	AA	AA	AA	AA	AA	AA	AC	AA	CC	AA	AA	AA	AA	AA	CC	AA	AA	AA
Gm05_8074146_A_G-1_B_R_2179335319	T/C	5	8074146	NC	NC	NC	NC	NC	NC	NC	CC	CC	CC	CC	CC	CC	CC	CC	CC	TT	TT	TT	TT	TT	CC	TT	TT	TT	TT	CC	CC	TT	TT	TT	TT	TT	TT	TC	TT	CC	TT	TT	TT	TT	TT	CC	TT	TT	TT
Gm05_8140171_A_G-1_T_F_2179335320	A/G	5	8140171	NC	NC	NC	NC	NC	NC	NC	GG	GG	GG	GG	GG	GG	GG	GG	GG	AA	AA	AA	AA	AA	AA	AA	AA	AA	AA	AA	GG	AA	AA	AA	AA	AA	AA	AG	AA	AA	AA	AA	AA	AA	AA	GG	AA	AA	AA
Gm05_8295170_T_C-1_T_R_2179335327	A/G	5	8295170	NC	NC	NC	NC	NC	NC	NC	AA	AA	AA	AA	AA	AA	AA	AA	AA	AA	AA	AA	AA	AA	GG	AA	AA	AA	AA	AA	GG	AA	AA	AA	AA	AA	AA	AA	AA	GG	AA	GG	AA	AA	AA	GG	AA	AA	AA
Gm05_8492435_A_G-1_B_R_2179335329	T/C	5	8492435	NC	NC	NC	NC	NC	NC	NC	TT	TT	TT	TT	TT	TT	TT	CC	TT	TT	CC	CC	TT	CC	TT	CC	CC	CC	CC	CC	TT	CC	CC	CC	CC	CC	TT	TT	CC	TT	CC	TT	CC	TT	CC	TT	CC	CC	CC
Gm05_8525159_C_T-1_B_F_2179335330	T/C	5	8525159	NC	NC	NC	NC	NC	NC	NC	CC	CC	CC	CC	CC	CC	CC	TT	CC	CC	TT	CC	CC	CC	TT	CC	TT	CC	TT	TT	TT	CC	TT	CC	CC	CC	CC	TC	CC	TT	TT	TT	TT	CC	TT	CC	TT	TT	TT
Gm05_8562208_A_G-1_T_F_2179335332	A/G	5	8562208	NC	NC	NC	NC	NC	NC	NC	AA	AA	AA	AA	AA	AA	AA	AA	AA	AA	AA	AA	AA	AA	GG	AA	AA	AA	AA	GG	GG	AA	AA	AA	AA	AA	AA	AG	AA	GG	AA	GG	AA	AA	AA	AA	AA	AA	AA
Gm05_8597246_C_T-1_B_F_2179335334	T/C	5	8597246	NC	NC	NC	NC	NC	NC	NC	TT	TT	TT	TT	TT	TT	TT	TT	TT	CC	TT	CC	CC	CC	TT	CC	TT	CC	TT	CC	CC	CC	TT	CC	CC	CC	CC	NN	CC	TT	TT	CC	TT	CC	TT	TT	TT	TT	TT
Gm05_8656389_T_C-1_B_F_2179335336	T/C	5	8656389	NC	NC	NC	NC	NC	NC	NC	CC	CC	CC	CC	CC	CC	CC	CC	CC	TT	CC	TT	TT	TT	TT	TT	CC	TT	CC	TT	TT	TT	CC	TT	TT	TT	TT	TT	TT	CC	CC	TT	CC	TT	CC	CC	CC	CC	CC
Gm05_8695812_A_G-1_T_F_2179335338	A/G	5	8695812	NC	NC	NC	NC	NC	NC	NC	GG	GG	GG	GG	GG	GG	GG	GG	GG	AA	GG	AA	AA	AA	AA	AA	GG	AA	GG	GG	GG	AA	GG	AA	AA	AA	AA	AA	AA	AA	GG	GG	GG	AA	AA	GG	GG	GG	GG
Gm05_8736763_G_A-1_T_F_2179335340	A/G	5	8736763	NC	NC	NC	NC	NC	NC	NC	AA	AA	AA	AA	AA	AA	AA	GG	AA	GG	GG	GG	GG	GG	GG	GG	GG	GG	GG	AA	AA	GG	GG	GG	GG	GG	GG	GG	GG	AA	GG	AA	GG	GG	AA	AA	GG	GG	GG
Gm05_8956994_C_T-1_T_R_2179335347	A/G	5	8956994	NC	NC	NC	NC	NC	NC	NC	GG	GG	GG	GG	GG	GG	GG	AA	GG	GG	AA	GG	GG	GG	GG	GG	AA	GG	AA	GG	AA	GG	AA	GG	GG	GG	AA	GG	GG	AA	AA	GG	AA	AA	AA	GG	AA	AA	AA
Gm05_9012813_A_G-1_B_R_2179335349	T/C	5	9012813	NC	NC	NC	NC	NC	NC	NC	TT	TT	TT	TT	TT	TT	TT	CC	TT	TT	CC	TT	TT	TT	TT	TT	CC	TT	CC	TT	CC	TT	CC	TT	TT	TT	CC	TT	TT	TT	CC	TT	CC	CC	CC	TT	CC	CC	CC
Gm05_9097414_G_A-1_T_F_2179335350	A/G	5	9097414	NC	NC	NC	NC	NC	NC	NC	GG	GG	GG	GG	GG	GG	GG	AA	GG	GG	AA	GG	GG	GG	GG	GG	AA	GG	AA	GG	AA	GG	AA	GG	GG	GG	AA	GG	GG	AA	AA	GG	AA	AA	AA	GG	AA	AA	AA
Gm05_10273133_T_C-1_T_R_2179335353	A/G	5	10273133	NC	NC	NC	NC	NC	NC	NC	GG	GG	GG	GG	GG	AG	GG	GG	GG	GG	GG	GG	GG	GG	GG	GG	AA	GG	AA	GG	GG	GG	GG	GG	GG	GG	GG	GG	GG	GG	GG	GG	GG	GG	GG	GG	GG	GG	AA
Gm05_12920089_A_C-1_T_F_2179335356	A/C	5	12920089	NC	NC	NC	NC	NC	NC	NC	CC	CC	CC	CC	CC	CC	CC	CC	CC	CC	CC	CC	NN	NN	CC	CC	NN	CC	NN	CC	CC	NN	CC	NN	NN	CC	CC	CC	NN	CC	CC	CC	CC	CC	CC	CC	CC	NN	NN
Gm05_16220329_T_C-1_B_F_2179335358	T/C	5	16220329	NC	NC	NC	NC	NC	NC	NC	CC	CC	CC	CC	CC	NN	CC	CC	CC	CC	CC	CC	TT	TT	CC	CC	TT	CC	TT	CC	CC	TT	TT	TT	TT	TT	CC	CC	TT	CC	CC	CC	CC	CC	CC	CC	CC	TT	TT
Gm05_18223480_T_C-1_B_F_2179335362	T/C	5	18223480	NC	NC	NC	NC	NC	NC	NC	NN	NN	NN	NN	NN	NN	NN	NN	NN	NN	NN	NN	NN	NN	NN	NN	NN	NN	NN	NN	NN	NN	NN	NN	NN	NN	NN	NN	NN	NN	NN	NN	NN	NN	NN	NN	NN	NN	NN
Gm05_21633090_T_C-1_T_R_2179335365	A/G	5	21633090	NC	NC	NC	NC	NC	NC	NC	GG	GG	GG	GG	GG	AG	GG	GG	GG	GG	GG	GG	AA	AA	GG	GG	AA	GG	AA	GG	GG	AA	GG	AA	AA	AA	GG	GG	GG	GG	GG	GG	GG	GG	GG	GG	GG	GG	AA
Gm05_23799613_A_G-1_T_F_2179335366	A/G	5	23799613	NC	NC	NC	NC	NC	NC	NC	AA	AA	AA	AA	AA	AA	AA	AA	AA	AA	GG	AA	AA	AA	GG	GG	AA	AA	AA	GG	AA	AA	AA	AA	AA	AA	AA	GG	AA	AA	GG	AA	AA	AA	GG	GG	AA	AA	AA
Gm05_23934937_A_G-1_B_R_2179335369	T/C	5	23934937	NC	NC	NC	NC	NC	NC	NC	CC	CC	CC	CC	CC	NN	CC	CC	CC	CC	CC	CC	TT	TT	CC	CC	TT	CC	TT	CC	CC	TT	CC	TT	TT	TT	CC	CC	CC	CC	CC	CC	CC	CC	CC	CC	CC	CC	TT
Gm05_25068189_A_G-1_T_F_2179335370	A/G	5	25068189	NC	NC	NC	NC	NC	NC	NC	GG	GG	GG	GG	GG	GG	GG	GG	GG	GG	GG	GG	GG	GG	GG	GG	GG	GG	GG	GG	GG	GG	GG	GG	GG	GG	GG	GG	GG	GG	GG	GG	GG	GG	GG	GG	GG	GG	GG
Gm05_26685967_G_A-1_T_F_2179335372	A/G	5	26685967	NC	NC	NC	NC	NC	NC	NC	GG	GG	GG	GG	GG	GG	GG	GG	GG	GG	AA	GG	GG	GG	AA	AA	GG	GG	GG	AA	GG	GG	GG	GG	GG	GG	AA	AA	GG	GG	AA	GG	GG	GG	AA	AA	GG	AA	GG
Gm05_26716419_G_T-1_B_F_2179335374	T/G	5	26716419	NC	NC	NC	NC	NC	NC	NC	GG	GG	GG	GG	GG	GG	GG	GG	GG	GG	GG	GG	GG	GG	TT	GG	GG	GG	GG	GG	GG	GG	GG	GG	GG	GG	GG	GG	GG	GG	GG	GG	GG	GG	GG	GG	GG	GG	GG
Gm05_26728271_G_A-1_T_F_2179335376	A/G	5	26728271	NC	NC	NC	NC	NC	NC	NC	GG	GG	GG	GG	GG	GG	GG	GG	GG	GG	AG	GG	GG	GG	GG	AG	GG	GG	GG	AG	GG	GG	GG	GG	GG	GG	GG	AG	GG	GG	AG	GG	GG	GG	AG	AG	GG	AG	GG
Gm05_26773791_T_C-1_T_R_2179335379	A/G	5	26773791	NC	NC	NC	NC	NC	NC	NC	AA	AA	AA	AA	AA	AA	AA	AA	AA	AA	AA	AA	AA	AA	GG	AA	AA	AA	AA	AA	AA	AA	AA	AA	AA	AA	AA	GG	AA	AA	AA	AA	AA	AA	GG	GG	AA	AA	AA
Gm05_27214654_G_A-1_T_F_2179335380	A/G	5	27214654	NC	NC	NC	NC	NC	NC	NC	GG	GG	GG	GG	GG	GG	GG	GG	GG	GG	AA	GG	GG	GG	GG	AA	GG	GG	GG	GG	GG	GG	GG	GG	GG	GG	GG	NN	GG	GG	AA	GG	GG	GG	GG	GG	GG	AA	GG
Gm05_27226936_A_G-1_B_R_2179335383	T/C	5	27226936	NC	NC	NC	NC	NC	NC	NC	CC	CC	TT	TT	TT	TT	TT	CC	TT	TT	TT	TT	TT	TT	CC	TT	CC	TT	TT	TT	TT	TT	TT	TT	TT	TT	CC	TT	TT	TT	TT	TT	CC	TT	TT	TT	TT	TT	TT
Gm05_27342672_T_G-1_B_F_2179335384	T/G	5	27342672	NC	NC	NC	NC	NC	NC	NC	GG	GG	TT	TT	TT	TT	TT	GG	TT	TT	TT	TT	TT	TT	GG	TT	TT	TT	TT	TT	TT	TT	TT	TT	TT	TT	TT	TT	TT	TT	TT	TT	GG	TT	TT	TT	TT	TT	TT
Gm05_27365188_A_G-1_B_R_2179335387	T/C	5	27365188	NC	NC	NC	NC	NC	NC	NC	CC	CC	TT	TT	TT	TT	TT	CC	TT	TT	CC	TT	TT	TT	CC	CC	TT	TT	TT	TT	TT	TT	TT	TT	TT	TT	CC	TC	TT	TT	CC	TT	CC	TT	CC	NN	TT	CC	TT
Gm05_27460724_A_G-1_T_F_2179335390	A/G	5	27460724	NC	NC	NC	NC	NC	NC	NC	GG	GG	GG	GG	GG	AG	GG	GG	GG	AA	AA	GG	GG	GG	GG	AA	AA	GG	AA	GG	AA	GG	GG	GG	GG	GG	AA	AG	GG	AA	AA	AA	GG	AA	GG	AG	AA	AA	AA
Gm05_28259595_A_G-1_B_R_2179335393	T/C	5	28259595	NC	NC	NC	NC	NC	NC	NC	NN	NN	CC	CC	CC	TC	CC	NN	CC	CC	CC	CC	CC	CC	NN	CC	CC	CC	TT	CC	TT	CC	CC	CC	CC	CC	CC	CC	CC	TT	CC	CC	NN	CC	CC	TC	CC	CC	TT
Gm05_28734075_T_C-1_T_R_2179335397	A/G	5	28734075	NC	NC	NC	NC	NC	NC	NC	GG	GG	AA	AA	AA	NN	AA	GG	AA	AA	AA	AA	AA	AA	AA	AA	AA	AA	GG	AA	GG	AA	AA	AA	AA	AA	AA	AA	AA	GG	AA	AA	GG	AA	AA	AG	AA	AA	GG
Gm05_28856521_T_C-1_B_F_2179335398	T/C	5	28856521	NC	NC	NC	NC	NC	NC	NC	CC	CC	TT	TT	TT	TC	TT	CC	TT	TT	TT	TT	TT	TT	CC	TT	TT	TT	CC	TT	CC	TT	TT	TT	TT	TT	TT	TT	TT	CC	TT	TT	CC	TT	TT	TC	TT	TT	CC
Gm05_28880254_G_A-1_B_R_2179335401	T/C	5	28880254	NC	NC	NC	NC	NC	NC	NC	CC	CC	CC	CC	CC	CC	CC	CC	CC	CC	CC	CC	CC	CC	CC	CC	CC	CC	TT	CC	TT	CC	CC	CC	CC	CC	CC	CC	CC	TT	CC	CC	CC	CC	CC	TC	CC	CC	TT
Gm05_29020658_G_A-1_B_R_2179335403	T/C	5	29020658	NC	NC	NC	NC	NC	NC	NC	TT	TT	CC	CC	CC	NN	CC	TT	CC	CC	CC	CC	CC	CC	TT	CC	CC	CC	CC	CC	CC	CC	CC	CC	CC	CC	CC	CC	CC	CC	CC	CC	TT	CC	CC	CC	CC	CC	CC
Gm05_29461536_A_G-1_B_R_2179335405	T/C	5	29461536	NC	NC	NC	NC	NC	NC	NC	TT	TT	CC	CC	CC	NN	CC	TT	CC	CC	CC	CC	TT	TT	TT	CC	TT	TT	TT	TT	TT	TT	CC	TT	TT	TT	TT	TC	TT	TT	CC	TT	TT	TT	TT	TT	CC	CC	TT
Gm05_29489577_A_G-1_T_F_2179335406	A/G	5	29489577	NC	NC	NC	NC	NC	NC	NC	GG	GG	GG	GG	GG	GG	GG	GG	GG	GG	GG	GG	AA	AA	GG	GG	AA	AA	AA	AA	AA	AA	GG	AA	AA	AA	AA	AG	AA	AA	GG	AA	GG	AA	AA	AA	GG	GG	AA
Gm05_29642681_A_C-1_B_R_2179335409	T/G	5	29642681	NC	NC	NC	NC	NC	NC	NC	GG	GG	TT	TT	TT	NN	TT	GG	TT	TT	TT	TT	GG	GG	GG	TT	TT	GG	TT	TT	TT	GG	TT	GG	GG	GG	TT	TT	GG	TT	TT	TT	GG	GG	TT	TT	TT	TT	TT
Gm05_29660089_C_T-1_B_F_2179335410	T/C	5	29660089	NC	NC	NC	NC	NC	NC	NC	TT	TT	CC	CC	CC	NN	CC	TT	CC	CC	CC	CC	TT	TT	TT	CC	CC	TT	CC	CC	CC	TT	CC	TT	TT	TT	CC	CC	TT	CC	CC	CC	TT	TT	CC	CC	CC	CC	CC
Gm05_29970914_A_G-1_T_F_2179335412	A/G	5	29970914	NC	NC	NC	NC	NC	NC	NC	GG	GG	AA	AA	AA	NN	AA	GG	AA	AA	AA	AA	AA	AA	GG	AA	GG	AA	AA	GG	GG	AA	AA	AA	AA	AA	GG	NN	AA	GG	AA	GG	GG	AA	GG	GG	AA	AA	GG
Gm05_30172432_C_T-1_B_F_2179335416	T/C	5	30172432	NC	NC	NC	NC	NC	NC	NC	TT	TT	CC	CC	CC	TC	CC	TT	CC	TT	TT	CC	TT	TT	TT	TT	TT	TT	TT	TT	TT	TT	CC	TT	TT	TT	TT	TT	TT	TT	TT	TT	TT	TT	TT	TT	TT	TT	TT
Gm05_30702753_T_C-1_T_R_2179335419	A/G	5	30702753	NC	NC	NC	NC	NC	NC	NC	GG	GG	AA	AA	AA	AG	AA	GG	AA	GG	AA	AA	GG	GG	GG	AA	GG	GG	GG	GG	GG	GG	AA	GG	GG	GG	GG	AG	GG	GG	AA	GG	GG	GG	GG	GG	AA	AA	GG
Gm05_30753835_T_C-1_B_F_2179335420	T/C	5	30753835	NC	NC	NC	NC	NC	NC	NC	CC	CC	TT	TT	TT	TC	TT	CC	TT	TT	TT	TT	TT	TT	TT	TT	CC	TT	TT	CC	CC	TT	TT	TT	TT	TT	TT	NN	TT	CC	TT	CC	CC	TT	TT	CC	TT	TT	CC
Gm05_30976228_G_A-1_B_R_2179335427	T/C	5	30976228	NC	NC	NC	NC	NC	NC	NC	TT	TT	CC	CC	CC	TC	CC	TT	CC	CC	CC	CC	CC	CC	TT	CC	TT	CC	CC	TT	TT	CC	CC	CC	CC	CC	TT	NN	CC	TT	CC	TT	TT	CC	TT	TT	CC	CC	TT
Gm05_31100462_G_A-1_B_R_2179335431	T/C	5	31100462	NC	NC	NC	NC	NC	NC	NC	NN	TC	CC	CC	CC	CC	CC	TC	CC	CC	CC	CC	CC	CC	TC	CC	TC	CC	CC	TC	TC	CC	CC	CC	CC	CC	TC	NN	CC	TC	CC	TC	TC	CC	CC	CC	CC	CC	TC
Gm05_31160955_A_G-1_B_R_2179335433	T/C	5	31160955	NC	NC	NC	NC	NC	NC	NC	CC	CC	TT	TT	TT	NN	TT	CC	TT	TT	TT	TT	TT	TT	CC	TT	CC	TT	TT	CC	CC	TT	TT	TT	TT	TT	CC	NN	TT	CC	TT	CC	CC	TT	TT	TC	TT	TT	CC
Gm05_31274857_A_G-1_B_R_2179335435	T/C	5	31274857	NC	NC	NC	NC	NC	NC	NC	CC	CC	TT	TT	TT	TC	TT	CC	TT	CC	TT	TT	TT	TT	CC	TT	CC	TT	CC	CC	CC	TT	TT	TT	CC	CC	CC	NN	TT	CC	TT	CC	CC	TT	CC	CC	TT	TT	CC
Gm05_31317887_C_T-1_B_F_2179335436	T/C	5	31317887	NC	NC	NC	NC	NC	NC	NC	TT	TT	CC	CC	CC	NN	CC	TT	CC	TT	CC	CC	CC	CC	CC	CC	CC	CC	TT	CC	TT	CC	CC	CC	TT	TT	TT	CC	CC	CC	CC	CC	TT	CC	CC	TC	CC	CC	TT
Gm05_31334797_C_T-1_T_R_2179335439	A/G	5	31334797	NC	NC	NC	NC	NC	NC	NC	AA	AA	GG	GG	GG	GG	GG	AA	GG	AA	GG	GG	GG	GG	AA	GG	AA	GG	AA	AA	AA	GG	GG	GG	AA	AA	AA	GG	GG	GG	GG	AA	AA	GG	GG	GG	GG	GG	AA
Gm05_31399568_T_G-1_T_R_2179335441	A/C	5	31399568	NC	NC	NC	NC	NC	NC	NC	CC	CC	AA	AA	AA	AC	AA	CC	AA	CC	AA	AA	AA	AA	AA	AA	CC	AA	CC	CC	CC	AA	AA	AA	CC	CC	CC	AA	AA	AA	AA	CC	CC	AA	AA	AC	AA	AA	CC
Gm05_31454134_T_C-1_T_R_2179335443	A/G	5	31454134	NC	NC	NC	NC	NC	NC	NC	GG	GG	AA	AA	AA	AG	AA	GG	AA	AA	GG	AA	AA	AA	GG	GG	GG	AA	AA	GG	GG	AA	AA	AA	AA	AA	GG	GG	AA	GG	AA	GG	GG	AA	AA	AG	AA	GG	GG
Gm05_31488398_G_A-1_T_F_2179335444	A/G	5	31488398	NC	NC	NC	NC	NC	NC	NC	GG	GG	GG	GG	GG	GG	GG	GG	GG	GG	AA	GG	AA	AA	NN	AA	GG	AA	AA	GG	GG	AA	GG	AA	AA	AA	GG	AA	AA	AA	GG	GG	GG	AA	GG	AA	GG	AA	GG
Gm05_31553830_C_A-1_T_F_2179335446	A/C	5	31553830	NC	NC	NC	NC	NC	NC	NC	AA	AA	AC	AC	AC	AC	AC	AA	AC	AC	AA	AC	AC	AC	AA	AA	AA	AC	AC	AA	AA	AC	AC	AC	AC	AC	AA	AC	AC	AC	AA	AA	AA	AC	AC	NN	AC	AA	AA
Gm05_31605772_A_G-1_T_F_2179335448	A/G	5	31605772	NC	NC	NC	NC	NC	NC	NC	GG	GG	AA	AA	AA	AG	AA	GG	AA	AA	AA	AA	AA	AA	GG	AA	GG	AA	AA	GG	GG	AA	AA	AA	AA	AA	GG	AA	AA	AA	AA	GG	GG	AA	AA	AA	AA	AA	GG
Gm05_31662958_A_C-1_T_F_2179335450	A/C	5	31662958	NC	NC	NC	NC	NC	NC	NC	AA	AA	AA	AA	AA	NN	AA	AA	AA	CC	AA	AA	CC	CC	CC	AA	CC	CC	AA	CC	CC	CC	AA	CC	AA	AA	CC	AC	CC	CC	AA	AA	AA	CC	CC	AC	AA	AA	CC
Gm05_31767626_A_G-1_B_R_2179335453	T/C	5	31767626	NC	NC	NC	NC	NC	NC	NC	CC	CC	TT	TT	TT	TT	TT	CC	TT	CC	CC	CC	TT	TT	TT	CC	TT	TT	TT	CC	CC	TT	TT	TT	TT	TT	CC	CC	TT	CC	CC	CC	CC	CC	CC	CC	CC	CC	TT
Gm05_31827868_T_G-1_T_R_2179335455	A/C	5	31827868	NC	NC	NC	NC	NC	NC	NC	CC	CC	CC	CC	CC	NN	CC	CC	CC	AA	CC	AA	CC	CC	AA	CC	AA	CC	AA	CC	CC	CC	CC	CC	AA	AA	CC	CC	CC	CC	CC	CC	CC	CC	CC	CC	CC	CC	AA
Gm05_31856071_A_G-1_T_F_2179335456	A/G	5	31856071	NC	NC	NC	NC	NC	NC	NC	AA	AA	AA	AA	AA	AA	AA	AA	AA	AA	AA	AA	AA	AA	AA	AA	AA	AA	AA	GG	GG	AA	AA	AA	AA	AA	AA	NN	AA	GG	AA	AA	AA	AA	AA	AG	AA	AA	AA
Gm05_32130134_T_C-1_B_F_2179335462	T/C	5	32130134	NC	NC	NC	NC	NC	NC	NC	TT	TT	CC	CC	CC	NN	CC	TT	CC	TT	CC	TT	TT	TT	TT	CC	TT	TT	TT	TT	TT	TT	CC	TT	TT	TT	TT	NN	TT	TT	CC	CC	TT	TT	CC	TT	TT	CC	TT
Gm05_32327497_T_C-1_T_R_2179335465	A/G	5	32327497	NC	NC	NC	NC	NC	NC	NC	GG	GG	GG	GG	GG	GG	GG	GG	GG	GG	GG	GG	GG	GG	GG	GG	AA	GG	GG	AA	GG	GG	GG	GG	GG	GG	GG	GG	GG	GG	GG	GG	GG	GG	GG	GG	GG	GG	AA
Gm05_32361439_C_A-1_B_R_2179335467	T/G	5	32361439	NC	NC	NC	NC	NC	NC	NC	GG	GG	TT	TT	TT	TT	TT	GG	TT	GG	TT	TT	GG	GG	GG	TT	GG	GG	GG	GG	GG	GG	TT	GG	GG	GG	TT	TG	GG	GG	TT	TT	GG	GG	GG	GG	GG	GG	GG
Gm05_32565157_T_C-1_T_R_2179335469	A/G	5	32565157	NC	NC	NC	NC	NC	NC	NC	GG	GG	GG	GG	GG	GG	GG	GG	GG	AA	GG	GG	GG	GG	AA	GG	GG	GG	GG	AA	AA	GG	GG	GG	GG	GG	GG	AG	GG	AA	GG	GG	GG	AA	GG	AA	GG	GG	AA
Gm05_32654943_T_C-1_T_R_2179335471	A/G	5	32654943	NC	NC	NC	NC	NC	NC	NC	AA	AA	GG	GG	GG	GG	GG	AA	GG	AA	GG	GG	GG	GG	GG	GG	GG	GG	GG	AA	AA	GG	GG	GG	GG	GG	AA	AG	GG	AA	GG	GG	AA	AA	GG	AA	GG	GG	AA
Gm05_32734184_G_A-1_B_R_2179335473	T/C	5	32734184	NC	NC	NC	NC	NC	NC	NC	CC	CC	TT	TT	TT	TT	TT	CC	TT	CC	TT	TT	TT	TT	TT	TT	TT	TT	TT	CC	CC	TT	TT	TT	TT	TT	TT	NN	TT	CC	TT	TT	CC	CC	TT	TT	TT	TT	CC
Gm05_32980603_A_G-1_B_R_2179335477	T/C	5	32980603	NC	NC	NC	NC	NC	NC	NC	CC	CC	CC	CC	CC	CC	CC	CC	CC	TT	CC	CC	CC	CC	TT	CC	CC	TT	CC	TT	CC	TT	CC	TT	CC	CC	CC	NN	TT	CC	CC	CC	CC	CC	CC	CC	CC	CC	TT
Gm05_33050904_A_G-1_B_R_2179335479	T/C	5	33050904	NC	NC	NC	NC	NC	NC	NC	TT	TT	CC	CC	CC	CC	CC	TT	CC	TT	CC	CC	CC	CC	TT	CC	CC	TT	TT	TT	TT	TT	CC	TT	TT	TT	TT	TC	TT	TT	CC	CC	TT	CC	TT	CC	TT	CC	TT
Gm05_33075880_T_C-1_T_R_2179335481	A/G	5	33075880	NC	NC	NC	NC	NC	NC	NC	AA	AA	GG	GG	GG	GG	GG	AA	GG	AA	GG	GG	GG	GG	GG	GG	GG	AA	AA	AA	AA	AA	GG	AA	AA	AA	AA	AG	AA	GG	GG	GG	AA	AA	AA	GG	AA	GG	AA
Gm05_33130272_A_G-1_T_F_2179335482	A/G	5	33130272	NC	NC	NC	NC	NC	NC	NC	GG	GG	GG	GG	GG	GG	GG	GG	GG	AA	GG	GG	GG	GG	AA	GG	GG	AA	GG	AA	GG	AA	AA	AA	GG	GG	GG	AG	AA	GG	GG	GG	GG	AA	GG	GG	GG	GG	AA
Gm05_33176582_G_A-1_T_F_2179335484	A/G	5	33176582	NC	NC	NC	NC	NC	NC	NC	GG	GG	AA	AA	AA	AA	AA	GG	AA	GG	GG	AA	GG	GG	GG	GG	GG	GG	AA	GG	GG	GG	GG	GG	AA	AA	GG	AG	GG	AA	AA	GG	GG	GG	GG	AA	AA	GG	GG
Gm05_33268964_T_G-1_T_R_2179335487	A/C	5	33268964	NC	NC	NC	NC	NC	NC	NC	AA	AA	CC	CC	CC	CC	CC	AA	CC	AA	AA	CC	CC	CC	CC	CC	AA	AA	CC	CC	AA	AA	AA	AA	CC	CC	AA	AC	AA	CC	CC	AA	AA	AA	AA	CC	CC	CC	AA
Gm05_33472263_A_C-1_T_F_2179335490	A/C	5	33472263	NC	NC	NC	NC	NC	NC	NC	AA	AA	AA	AA	AA	AA	AA	AA	AA	AA	AA	AA	AA	AA	CC	AA	AA	AA	AA	CC	AA	AA	AA	AA	AA	AA	AA	AA	AA	CC	AA	AA	AA	CC	AA	AA	CC	AA	AA
Gm05_33501321_C_T-1_B_F_2179335492	T/C	5	33501321	NC	NC	NC	NC	NC	NC	NC	CC	CC	CC	CC	CC	CC	CC	CC	CC	CC	CC	CC	CC	CC	CC	CC	CC	CC	CC	TT	CC	CC	CC	CC	CC	CC	CC	CC	CC	TT	CC	CC	CC	TT	CC	CC	CC	CC	CC
Gm05_33618722_T_C-1_B_F_2179335496	T/C	5	33618722	NC	NC	NC	NC	NC	NC	NC	CC	CC	CC	CC	CC	CC	CC	CC	CC	CC	CC	CC	TT	TT	TT	CC	TT	TT	CC	TT	CC	TT	TT	TT	TT	TT	TT	CC	TT	TT	CC	CC	CC	TT	CC	CC	CC	TT	TT
Gm05_33651401_T_C-1_B_F_2179335498	T/C	5	33651401	NC	NC	NC	NC	NC	NC	NC	TC	TC	TC	TC	TC	TC	TC	TC	TC	TC	TC	TC	TT	TT	TC	TC	TT	TT	TC	NN	TC	TT	TT	TT	TT	TT	TT	TC	TT	TC	TC	TC	TC	TC	TC	TC	TC	TT	TT
Gm05_33737561_T_C-1_T_R_2179335501	A/G	5	33737561	NC	NC	NC	NC	NC	NC	NC	GG	GG	GG	GG	GG	GG	GG	GG	GG	AA	AA	GG	AA	AA	AA	GG	AA	AA	AA	GG	GG	AA	AA	AA	AA	AA	AA	NN	AA	GG	GG	GG	GG	GG	GG	GG	GG	AA	AA
Gm05_33785297_T_C-1_B_F_2179335502	T/C	5	33785297	NC	NC	NC	NC	NC	NC	NC	CC	CC	CC	CC	CC	CC	CC	CC	CC	TT	TT	CC	CC	CC	CC	CC	TT	TT	TT	CC	TT	TT	TT	TT	CC	CC	TT	TC	TT	CC	CC	TT	CC	CC	CC	CC	CC	CC	TT
Gm05_33843473_C_T-1_T_R_2179335505	A/G	5	33843473	NC	NC	NC	NC	NC	NC	NC	GG	GG	AA	AA	AA	AA	AA	GG	AA	AA	AA	AA	AA	AA	AA	AA	GG	GG	AA	AA	AA	GG	GG	GG	AA	AA	GG	AA	GG	AA	AA	AA	GG	AA	AA	AA	GG	AA	GG
Gm05_33929183_C_T-1_T_R_2179335507	A/G	5	33929183	NC	NC	NC	NC	NC	NC	NC	GG	GG	GG	GG	GG	GG	GG	GG	GG	AA	AA	GG	AA	AA	AA	GG	GG	GG	AA	AA	AA	GG	GG	GG	AA	AA	GG	AG	GG	AA	GG	AA	GG	AA	GG	GG	GG	GG	GG
Gm05_34002033_A_G-1_B_R_2179335509	T/C	5	34002033	NC	NC	NC	NC	NC	NC	NC	TT	TT	CC	CC	CC	CC	CC	TT	CC	TT	TT	TT	CC	CC	CC	TT	TT	TT	TT	CC	TT	TT	TT	TT	CC	CC	TT	TT	TT	CC	TT	CC	TT	TT	TT	CC	TT	TT	TT
Gm05_34034547_T_C-1_B_F_2179335510	T/C	5	34034547	NC	NC	NC	NC	NC	NC	NC	TT	TT	TT	TT	TT	TT	TT	TT	TT	CC	CC	TT	CC	CC	TT	TT	TT	TT	CC	CC	TT	TT	TT	TT	CC	CC	TT	NN	TT	CC	TT	TT	TT	TT	TT	CC	TT	TT	TT
Gm05_34081675_A_G-1_T_F_2179335512	A/G	5	34081675	NC	NC	NC	NC	NC	NC	NC	AA	AA	AA	AA	AA	AA	AA	AA	AA	AA	AA	GG	GG	GG	AA	GG	AA	AA	AA	GG	GG	AA	AA	AA	GG	GG	AA	AG	AA	GG	GG	AA	AA	GG	GG	GG	AA	AA	AA
Gm05_34115366_T_C-1_B_F_2179335514	T/C	5	34115366	NC	NC	NC	NC	NC	NC	NC	TT	TT	TT	TT	TT	TT	TT	TT	TT	TT	TT	CC	CC	CC	CC	CC	TC	TT	TT	CC	CC	TT	TT	TT	CC	CC	TT	TC	TT	CC	CC	CC	TT	CC	CC	CC	TT	TT	TT
Gm05_34190449_C_T-1_B_F_2179335516	T/C	5	34190449	NC	NC	NC	NC	NC	NC	NC	CC	CC	CC	CC	CC	CC	CC	CC	CC	CC	CC	TT	TT	TT	TT	TT	CC	CC	CC	TT	CC	CC	CC	CC	TT	TT	TT	NN	CC	TT	TT	TT	CC	CC	CC	CC	CC	CC	CC
Gm05_34234207_G_A-1_T_F_2179335518	A/G	5	34234207	NC	NC	NC	NC	NC	NC	NC	GG	GG	GG	GG	GG	GG	GG	GG	GG	GG	GG	GG	AA	AA	AA	GG	GG	GG	GG	AA	GG	GG	GG	GG	AA	AA	GG	GG	GG	AA	GG	AA	GG	GG	GG	GG	GG	GG	GG
Gm05_34294649_G_T-1_B_F_2179335520	T/G	5	34294649	NC	NC	NC	NC	NC	NC	NC	GG	GG	TT	TT	TT	NN	TT	GG	TT	GG	GG	GG	GG	GG	TT	GG	GG	GG	GG	GG	TT	GG	GG	GG	GG	GG	TT	GG	GG	TT	GG	TT	GG	TT	GG	GG	GG	GG	GG
Gm05_34536503_T_C-1_T_R_2179335529	A/G	5	34536503	NC	NC	NC	NC	NC	NC	NC	NN	NN	NN	NN	NN	NN	NN	NN	NN	NN	NN	NN	NN	NN	NN	NN	NN	NN	NN	NN	NN	NN	NN	NN	NN	NN	NN	NN	NN	NN	NN	NN	NN	NN	NN	NN	NN	NN	NN
Gm05_34570503_C_A-1_T_F_2179335530	A/C	5	34570503	NC	NC	NC	NC	NC	NC	NC	CC	CC	AA	AA	AA	AA	AA	CC	AA	AA	AA	AA	AA	AA	AA	AA	AA	AA	AA	AA	AA	AA	AA	AA	AA	AA	AA	AA	AA	AA	AA	AA	CC	AA	AA	AA	CC	AA	CC
Gm05_34620992_C_A-1_T_F_2179335532	A/C	5	34620992	NC	NC	NC	NC	NC	NC	NC	CC	CC	CC	CC	CC	CC	CC	CC	CC	CC	CC	CC	AA	AA	AA	CC	AA	CC	CC	AA	CC	AA	CC	AA	AA	AA	CC	AC	CC	AA	CC	CC	CC	CC	CC	CC	CC	CC	CC
Gm05_34692879_G_T-1_T_R_2179335535	A/C	5	34692879	NC	NC	NC	NC	NC	NC	NC	CC	CC	AA	AA	AA	AA	AA	CC	AA	AA	AA	AA	AA	AA	AA	AA	AA	AA	AA	AA	AA	AA	CC	AA	AA	AA	AA	AA	AA	AA	AA	AA	CC	AA	AA	AA	CC	CC	CC
Gm05_34734860_T_C-1_B_F_2179335536	T/C	5	34734860	NC	NC	NC	NC	NC	NC	NC	TC	TC	TC	TC	TC	TC	TC	TC	TC	TC	TC	TC	TC	TC	TC	TC	TC	TC	TC	TT	TT	TC	TT	TC	TC	TC	TC	TC	TC	TT	TC	TC	TC	TT	TC	TC	TC	TT	TT
Gm05_34765648_A_G-1_B_R_2179335539	T/C	5	34765648	NC	NC	NC	NC	NC	NC	NC	CC	CC	CC	CC	CC	CC	CC	CC	CC	CC	CC	TT	TT	TT	TT	CC	TT	CC	CC	CC	CC	TT	TT	TT	TT	TT	TT	TC	CC	CC	CC	TT	CC	CC	CC	CC	CC	TT	NN
Gm05_34801979_T_G-1_T_R_2179335541	A/C	5	34801979	NC	NC	NC	NC	NC	NC	NC	AA	AA	CC	CC	CC	CC	CC	AA	CC	CC	CC	AA	AA	AA	CC	AA	AA	CC	CC	CC	CC	AA	AA	AA	AA	AA	AA	AA	CC	CC	CC	AA	AA	CC	CC	CC	CC	AA	AA
Gm05_34830575_G_A-1_B_R_2179335543	T/C	5	34830575	NC	NC	NC	NC	NC	NC	NC	CC	CC	TT	TT	TT	TT	TT	CC	TT	TT	TT	CC	CC	CC	CC	CC	CC	TT	TT	TT	TT	CC	CC	CC	CC	CC	CC	CC	TT	TT	TT	CC	CC	TT	TT	TT	TT	CC	CC
Gm05_34887900_A_G-1_T_F_2179335544	A/G	5	34887900	NC	NC	NC	NC	NC	NC	NC	AA	AA	GG	GG	GG	GG	GG	AA	GG	AA	AA	AA	AA	AA	GG	AA	AA	GG	AA	AA	AA	AA	AA	AA	AA	AA	AA	AA	AA	AA	AA	AA	AA	AA	GG	GG	AA	AA	AA
Gm05_34939267_A_G-1_B_R_2179335547	T/C	5	34939267	NC	NC	NC	NC	NC	NC	NC	CC	CC	CC	CC	CC	CC	CC	CC	CC	CC	CC	CC	CC	CC	CC	CC	CC	CC	CC	CC	TT	CC	CC	CC	CC	CC	CC	CC	CC	TT	CC	CC	CC	TT	CC	CC	CC	CC	CC
Gm05_34976496_A_G-1_T_F_2179335548	A/G	5	34976496	NC	NC	NC	NC	NC	NC	NC	AA	AA	GG	GG	GG	GG	GG	AA	GG	GG	GG	GG	GG	GG	GG	AA	GG	GG	GG	GG	AA	GG	GG	GG	GG	GG	GG	NN	GG	AA	GG	GG	AA	AA	GG	GG	GG	GG	GG
Gm05_35039076_C_T-1_T_R_2179335551	A/G	5	35039076	NC	NC	NC	NC	NC	NC	NC	GG	GG	AA	AA	AA	AA	AA	GG	AA	AA	AA	GG	GG	GG	GG	GG	GG	AA	AA	GG	GG	GG	GG	GG	GG	GG	GG	GG	AA	GG	AA	GG	GG	GG	AA	AA	AA	GG	GG
Gm05_35103944_A_G-1_T_F_2179335552	A/G	5	35103944	NC	NC	NC	NC	NC	NC	NC	AA	AA	GG	GG	GG	GG	GG	AA	GG	GG	GG	AA	AA	AA	GG	GG	AA	GG	GG	AA	AA	AA	AA	AA	AA	AA	AA	AG	GG	AA	GG	AA	AA	AA	GG	GG	GG	AA	AA
Gm05_35152904_T_C-1_B_F_2179335554	T/C	5	35152904	NC	NC	NC	NC	NC	NC	NC	TT	TT	CC	CC	CC	CC	CC	TT	CC	TT	TT	TT	TT	TT	CC	TT	TT	CC	TT	TT	TT	TT	TT	TT	TT	TT	TT	TT	TT	TT	TT	TT	TT	TT	TT	TT	TT	TT	TT
Gm05_35196492_G_T-1_T_R_2179335557	A/C	5	35196492	NC	NC	NC	NC	NC	NC	NC	CC	CC	AA	AA	AA	AA	AA	CC	AA	AA	AA	CC	CC	CC	CC	CC	CC	AA	AA	CC	CC	CC	CC	CC	CC	CC	CC	AC	AA	CC	CC	CC	CC	CC	CC	CC	CC	CC	CC
Gm05_35326427_C_T-1_B_F_2179335562	T/C	5	35326427	NC	NC	NC	NC	NC	NC	NC	CC	CC	TT	TT	TT	TT	TT	CC	TT	TT	TT	CC	CC	CC	TT	TT	CC	TT	TT	CC	CC	CC	TT	CC	CC	CC	CC	TT	TT	TT	TT	TT	CC	CC	TT	TT	TT	TT	CC
Gm05_35368098_A_C-1_B_R_2179335565	T/G	5	35368098	NC	NC	NC	NC	NC	NC	NC	TT	TT	GG	GG	GG	GG	GG	TT	GG	GG	GG	TT	TT	TT	TT	GG	TT	GG	GG	TT	TT	TT	GG	TT	TT	TT	TT	GG	GG	GG	GG	GG	TT	TT	GG	GG	GG	GG	TT
Gm05_35450915_T_C-1_T_R_2179335569	A/G	5	35450915	NC	NC	NC	NC	NC	NC	NC	AA	AA	GG	GG	GG	GG	GG	AA	GG	GG	GG	AA	AA	AA	AA	AA	AA	GG	GG	AA	AA	AA	GG	AA	AA	AA	AA	NN	GG	AA	GG	GG	AA	AA	GG	GG	GG	GG	AA
Gm05_35518408_T_C-1_T_R_2179335573	A/G	5	35518408	NC	NC	NC	NC	NC	NC	NC	AA	AA	GG	GG	GG	GG	GG	GG	GG	GG	GG	AA	AA	AA	AA	GG	AA	GG	GG	AA	AA	AA	GG	AA	AA	AA	AA	GG	GG	GG	GG	GG	GG	AA	GG	GG	GG	GG	AA
Gm05_35650389_C_T-1_T_R_2179335575	A/G	5	35650389	NC	NC	NC	NC	NC	NC	NC	AA	AA	AA	AA	AA	AA	AA	AA	AA	AA	AA	AA	AA	AA	AA	AA	AA	AA	AA	AA	AA	AA	AA	AA	AA	AA	AA	AA	AA	AA	AA	AA	AA	AA	AA	AA	AA	AA	AA
Gm05_35690382_A_G-1_T_F_2179335576	A/G	5	35690382	NC	NC	NC	NC	NC	NC	NC	GG	GG	AA	AA	AA	AA	AA	GG	AA	AA	AA	GG	GG	GG	AA	AA	GG	AA	AA	GG	GG	GG	GG	GG	GG	GG	GG	AA	AA	AA	GG	AA	GG	AA	AA	AA	GG	AA	GG
Gm05_35724027_A_G-1_T_F_2179335578	A/G	5	35724027	NC	NC	NC	NC	NC	NC	NC	GG	GG	GG	GG	GG	GG	GG	GG	GG	GG	GG	GG	GG	GG	GG	GG	GG	GG	GG	GG	GG	GG	GG	GG	GG	GG	GG	GG	GG	AA	GG	GG	GG	AA	GG	GG	GG	GG	GG
Gm05_35754878_C_A-1_B_R_2179335581	T/G	5	35754878	NC	NC	NC	NC	NC	NC	NC	TT	TT	TT	TT	TT	TG	TT	TT	TT	TT	TT	TT	TT	TT	GG	GG	TT	TT	TT	TT	TT	TT	TT	TT	TT	TT	TT	NN	TT	GG	TT	GG	TT	GG	GG	TT	TT	TT	TT
Gm05_35788006_T_C-1_T_R_2179335583	A/G	5	35788006	NC	NC	NC	NC	NC	NC	NC	GG	GG	GG	GG	GG	NN	GG	GG	GG	GG	GG	GG	AA	AA	GG	AA	AA	GG	GG	GG	GG	AA	GG	AA	AA	AA	GG	AA	GG	AA	GG	AA	GG	AA	AA	GG	GG	AA	GG
Gm05_35860939_C_T-1_T_R_2179335585	A/G	5	35860939	NC	NC	NC	NC	NC	NC	NC	AA	AA	AA	AA	AA	NN	AA	AA	AA	AA	AA	GG	GG	GG	GG	AA	GG	AA	AA	GG	AA	GG	GG	GG	GG	GG	AA	AA	AA	AA	GG	AA	GG	GG	GG	AA	GG	GG	GG
Gm05_35992617_T_C-1_B_F_2179335586	T/C	5	35992617	NC	NC	NC	NC	NC	NC	NC	CC	CC	TT	TT	TT	NN	TT	TT	TT	NN	TT	TT	TT	TT	CC	NN	TT	TT	NN	TT	CC	TT	CC	TT	TT	TT	CC	NN	NN	TT	CC	NN	CC	TT	CC	CC	CC	TT	TT
Gm05_36028909_A_G-1_T_F_2179335588	A/G	5	36028909	NC	NC	NC	NC	NC	NC	NC	GG	GG	AA	AA	AA	AG	AA	AA	AA	AA	GG	GG	AA	AA	GG	GG	AA	AA	AA	AA	AA	AA	GG	AA	AA	AA	GG	AG	AA	GG	GG	AA	GG	AA	GG	GG	GG	AA	GG
Gm05_36055684_C_T-1_B_F_2179335590	T/C	5	36055684	NC	NC	NC	NC	NC	NC	NC	CC	CC	CC	CC	CC	NN	CC	CC	CC	CC	TT	TT	CC	CC	CC	TT	CC	CC	CC	CC	TT	CC	TT	CC	CC	CC	TT	NN	CC	CC	CC	CC	CC	CC	TT	CC	TT	CC	TT
Gm05_36115730_C_T-1_B_F_2179335592	T/C	5	36115730	NC	NC	NC	NC	NC	NC	NC	CC	CC	CC	CC	CC	NN	CC	CC	CC	CC	TT	TT	TT	TT	TT	TT	TT	CC	CC	TT	TT	TT	TT	TT	TT	TT	TT	NN	CC	TT	CC	CC	CC	CC	TT	CC	TT	TT	TT
Gm05_36190383_A_C-1_T_F_2179335594	A/C	5	36190383	NC	NC	NC	NC	NC	NC	NC	AA	AA	AA	AA	AA	AA	AA	AA	AA	AA	AA	AA	AA	AA	CC	AA	AA	AA	AA	CC	CC	AA	CC	AA	AA	AA	CC	AA	AA	CC	AA	AA	AA	AA	AA	AA	AA	AA	AA
Gm05_36196250_T_G-1_T_R_2179335597	A/C	5	36196250	NC	NC	NC	NC	NC	NC	NC	AA	AA	AC	AC	AC	AC	AC	AC	AC	AA	AA	AA	AA	AA	AC	AA	AA	AC	AA	AC	AC	AA	AC	AA	AA	AA	AC	AA	AA	AC	AA	AC	AA	AA	AA	AA	AA	AA	AA
Gm05_36393767_C_T-1_B_F_2179335600	T/C	5	36393767	NC	NC	NC	NC	NC	NC	NC	TT	TT	TT	TT	TT	TC	TT	TT	TT	CC	CC	CC	CC	CC	CC	CC	CC	TT	CC	CC	TT	CC	CC	CC	CC	CC	TT	CC	CC	TT	CC	CC	CC	TT	CC	CC	CC	CC	TT
Gm05_36429393_C_T-1_T_R_2179335603	A/G	5	36429393	NC	NC	NC	NC	NC	NC	NC	AA	AA	AA	AA	AA	AG	AA	AA	AA	GG	GG	GG	GG	GG	AA	GG	GG	AA	GG	AA	AA	GG	AA	GG	GG	GG	AA	GG	GG	AA	GG	GG	GG	AA	GG	GG	GG	GG	AA
Gm05_36465301_T_C-1_T_R_2179335605	A/G	5	36465301	NC	NC	NC	NC	NC	NC	NC	GG	GG	GG	GG	GG	AG	GG	GG	GG	AA	AA	AA	AA	AA	GG	AA	AA	GG	AA	GG	GG	AA	GG	AA	AA	AA	GG	AA	AA	GG	AA	AA	AA	GG	AA	AA	AA	AA	GG
Gm05_36558442_C_T-1_B_F_2179335606	T/C	5	36558442	NC	NC	NC	NC	NC	NC	NC	CC	CC	CC	CC	CC	CC	CC	CC	CC	CC	CC	CC	CC	CC	TT	CC	CC	CC	CC	TT	TT	CC	TT	CC	CC	CC	TT	CC	CC	TT	CC	CC	CC	CC	CC	CC	CC	CC	CC
Gm05_36626022_A_G-1_T_F_2179335608	A/G	5	36626022	NC	NC	NC	NC	NC	NC	NC	AA	AA	AA	AA	AA	AG	AA	AA	AA	AA	GG	GG	AA	AA	GG	GG	AA	AA	AA	AA	GG	AA	GG	AA	AA	AA	GG	AG	AA	AA	AA	AA	AA	AA	GG	AA	GG	AA	GG
Gm05_36671535_C_T-1_T_R_2179335611	A/G	5	36671535	NC	NC	NC	NC	NC	NC	NC	AA	AA	AA	AA	AA	AA	AA	AA	AA	AA	AA	AA	AA	AA	AA	AA	AA	AA	AA	AA	AA	AA	AA	AA	AA	AA	AA	AG	AA	AA	GG	AA	GG	AA	AA	GG	AA	AA	AA
Gm05_36749252_T_C-1_T_R_2179335613	A/G	5	36749252	NC	NC	NC	NC	NC	NC	NC	GG	GG	GG	GG	GG	GG	GG	GG	GG	GG	GG	GG	GG	GG	AA	GG	GG	GG	GG	AA	AA	GG	AA	GG	GG	GG	AA	AA	GG	AA	AA	AA	AA	AA	GG	AA	GG	GG	AA
Gm05_36769351_T_G-1_B_F_2179335614	T/G	5	36769351	NC	NC	NC	NC	NC	NC	NC	GG	GG	GG	GG	GG	GG	GG	GG	GG	GG	GG	GG	GG	GG	TT	GG	GG	GG	GG	GG	GG	GG	GG	GG	GG	GG	GG	TG	GG	TT	TT	GG	TT	TT	GG	TT	GG	GG	TT
Gm05_36849833_T_C-1_B_F_2179335616	T/C	5	36849833	NC	NC	NC	NC	NC	NC	NC	CC	CC	CC	CC	CC	CC	CC	CC	CC	CC	CC	CC	CC	CC	TT	CC	CC	CC	CC	CC	CC	CC	TT	CC	CC	CC	CC	NN	CC	TT	TT	CC	TT	TT	CC	TT	TT	CC	TT
Gm05_37027716_G_A-1_T_F_2179335618	A/G	5	37027716	NC	NC	NC	NC	NC	NC	NC	AA	AA	AA	AA	AA	AA	AA	AA	AA	AA	AA	AA	AA	AA	GG	AA	AA	AA	AA	GG	GG	AA	GG	AA	AA	AA	GG	GG	AA	GG	GG	GG	GG	GG	AA	GG	AA	AA	GG
Gm05_37043636_A_C-1_T_F_2179335620	A/C	5	37043636	NC	NC	NC	NC	NC	NC	NC	CC	CC	CC	CC	CC	CC	CC	CC	CC	CC	CC	CC	CC	CC	CC	CC	CC	CC	CC	AA	AA	CC	AA	CC	CC	CC	AA	AC	CC	AA	CC	AA	CC	CC	CC	CC	CC	CC	CC
Gm05_37071607_G_A-1_T_F_2179335622	A/G	5	37071607	NC	NC	NC	NC	NC	NC	NC	GG	GG	GG	GG	GG	AG	GG	GG	GG	GG	GG	GG	GG	GG	AA	GG	GG	GG	GG	AA	AA	GG	AA	GG	GG	GG	AA	AA	GG	AA	AA	AA	AA	GG	AA	AA	AA	GG	GG
Gm05_37115396_A_G-1_B_R_2179335625	T/C	5	37115396	NC	NC	NC	NC	NC	NC	NC	CC	CC	CC	CC	CC	CC	CC	CC	CC	CC	CC	CC	CC	CC	TT	CC	CC	CC	CC	TT	TT	CC	TT	CC	CC	CC	TT	NN	CC	TT	CC	TT	CC	TT	CC	CC	TT	CC	TT
Gm05_37194257_T_C-1_T_R_2179335627	A/G	5	37194257	NC	NC	NC	NC	NC	NC	NC	GG	GG	GG	GG	GG	GG	GG	GG	GG	GG	GG	GG	GG	GG	NN	GG	GG	GG	GG	AA	AA	GG	AA	GG	GG	GG	AA	AG	GG	AA	GG	AA	GG	AA	GG	GG	AA	GG	AA
Gm05_37260149_A_G-1_B_R_2179335629	T/C	5	37260149	NC	NC	NC	NC	NC	NC	NC	CC	CC	CC	CC	CC	CC	CC	CC	CC	CC	CC	CC	CC	CC	TT	CC	CC	CC	CC	TT	TT	CC	TT	CC	CC	CC	TT	TC	CC	TT	CC	TT	CC	TT	CC	CC	TT	CC	TT
Gm05_37305888_A_G-1_T_F_2179335630	A/G	5	37305888	NC	NC	NC	NC	NC	NC	NC	GG	GG	GG	GG	GG	GG	GG	GG	GG	GG	GG	GG	GG	GG	GG	GG	GG	GG	GG	AA	AA	GG	AA	GG	GG	GG	AA	NN	GG	AA	GG	AA	GG	AA	GG	GG	AA	GG	AA
Gm05_37409751_C_T-1_B_F_2179335632	T/C	5	37409751	NC	NC	NC	NC	NC	NC	NC	TT	TT	TT	TT	TT	TT	TT	TT	TT	TT	TT	TT	TT	CC	NN	CC	CC	TT	TT	CC	CC	CC	CC	CC	CC	CC	CC	NN	CC	CC	TT	CC	TT	TT	TT	CC	CC	CC	CC
Gm05_37480785_T_C-1_T_R_2179335635	A/G	5	37480785	NC	NC	NC	NC	NC	NC	NC	GG	GG	GG	GG	GG	GG	GG	GG	GG	GG	GG	GG	GG	GG	AA	GG	GG	GG	GG	AA	AA	GG	AA	GG	GG	GG	AA	GG	GG	AA	GG	GG	GG	GG	GG	GG	AA	GG	AA
Gm05_37592640_T_C-1_B_F_2179335636	T/C	5	37592640	NC	NC	NC	NC	NC	NC	NC	CC	CC	CC	CC	CC	CC	CC	CC	CC	CC	TT	TT	CC	TT	CC	TT	TT	CC	CC	TT	TT	TT	TT	TT	TT	TT	TT	CC	TT	TT	CC	CC	CC	TT	CC	TT	TT	TT	TT
Gm05_37611048_C_T-1_T_R_2179335639	A/G	5	37611048	NC	NC	NC	NC	NC	NC	NC	AA	AA	AA	AA	AA	AA	AA	GG	AA	GG	GG	GG	GG	GG	GG	GG	GG	AA	GG	GG	GG	GG	GG	GG	GG	GG	GG	AG	GG	GG	GG	AA	GG	GG	AA	AA	GG	GG	GG
Gm05_37650940_T_C-1_T_R_2179335641	A/G	5	37650940	NC	NC	NC	NC	NC	NC	NC	GG	GG	AA	AA	AA	AG	AA	GG	AA	GG	AA	AA	GG	AA	GG	AA	AA	AA	GG	AA	AA	AA	AA	AA	AA	AA	AA	AG	AA	AA	GG	AA	GG	AA	GG	AA	AA	AA	AA
Gm05_37696986_T_C-1_B_F_2179335642	T/C	5	37696986	NC	NC	NC	NC	NC	NC	NC	TT	TT	TT	TT	TT	TT	TT	CC	TT	CC	TT	TT	CC	TT	TT	TT	TT	TT	CC	TT	TT	TT	TT	TT	TT	TT	TT	TC	TT	TT	CC	TT	CC	TT	TT	TT	TT	TT	TT
Gm05_37744939_G_T-1_B_F_2179335644	T/G	5	37744939	NC	NC	NC	NC	NC	NC	NC	TT	TT	TT	TT	TT	TT	TT	TT	TT	TT	GG	GG	TT	GG	GG	GG	GG	TT	TT	TT	GG	GG	TT	GG	GG	GG	GG	TT	GG	GG	TT	TT	TT	GG	TT	GG	GG	GG	GG
Gm05_37834044_A_G-1_T_F_2179335646	A/G	5	37834044	NC	NC	NC	NC	NC	NC	NC	AA	AA	GG	GG	GG	AG	GG	AA	GG	AA	AA	AA	AA	AA	AA	AA	AA	GG	AA	GG	AA	AA	GG	AA	AA	AA	AA	GG	AA	AA	GG	GG	GG	AA	AA	AA	AA	AA	AA
Gm05_37848366_C_A-1_B_R_2179335649	T/G	5	37848366	NC	NC	NC	NC	NC	NC	NC	GG	GG	TT	TT	TT	NN	TT	TT	TT	TT	GG	GG	TT	GG	TT	GG	GG	TT	TT	TT	GG	GG	TT	GG	GG	GG	GG	TT	GG	GG	TT	TT	TT	GG	GG	TT	GG	GG	GG
Gm05_37990846_C_T-1_T_R_2179335651	A/G	5	37990846	NC	NC	NC	NC	NC	NC	NC	GG	GG	AA	AA	AA	AG	AA	GG	AA	AA	AA	AA	AA	GG	AA	AA	AA	AA	AA	AA	GG	AA	GG	AA	GG	GG	GG	GG	GG	GG	GG	GG	GG	GG	GG	AA	GG	AA	GG
Gm05_38036821_A_C-1_B_R_2179335653	T/G	5	38036821	NC	NC	NC	NC	NC	NC	NC	GG	GG	GG	GG	GG	GG	GG	GG	GG	GG	GG	GG	GG	GG	GG	GG	GG	GG	GG	GG	TT	GG	GG	GG	GG	GG	TT	GG	GG	TT	GG	GG	GG	GG	GG	GG	GG	GG	TT
Gm05_38073855_C_T-1_B_F_2179335654	T/C	5	38073855	NC	NC	NC	NC	NC	NC	NC	TT	TT	TT	TT	TT	TT	TT	TT	TT	TT	TT	TT	TT	TT	TT	TT	TT	TT	TT	TT	CC	TT	TT	TT	TT	TT	CC	TT	TT	CC	TT	TT	TT	TT	TT	TT	TT	TT	CC
Gm05_38098748_C_A-1_T_F_2179335656	A/C	5	38098748	NC	NC	NC	NC	NC	NC	NC	AA	AA	AA	AA	AA	AA	AA	AA	AA	AA	AA	AA	AA	AA	CC	AA	AA	AA	AA	AA	CC	AA	AA	AA	AA	AA	AA	AA	AA	CC	AA	AA	AA	AA	AA	AA	AA	AA	CC
Gm05_38231403_G_A-1_B_R_2179335659	T/C	5	38231403	NC	NC	NC	NC	NC	NC	NC	CC	CC	CC	CC	CC	CC	CC	CC	CC	CC	CC	CC	CC	CC	TT	CC	CC	CC	CC	TT	CC	CC	CC	CC	CC	CC	CC	CC	CC	TT	CC	TT	CC	CC	CC	CC	CC	CC	CC
Gm05_38259743_A_G-1_T_F_2179335660	A/G	5	38259743	NC	NC	NC	NC	NC	NC	NC	AA	AA	AA	AA	AA	AA	AA	AA	AA	GG	AA	AA	AA	AA	GG	AA	AA	AA	AA	GG	AA	AA	AA	AA	AA	AA	AA	AA	AA	GG	AA	GG	AA	AA	AA	AA	AA	AA	AA
Gm05_38453430_G_A-1_B_R_2179335663	T/C	5	38453430	NC	NC	NC	NC	NC	NC	NC	TT	TT	CC	CC	CC	CC	CC	TT	CC	TT	CC	TT	CC	CC	CC	CC	TT	CC	CC	TT	TT	CC	CC	CC	CC	CC	TT	TC	CC	TT	TT	TT	TT	CC	CC	TT	CC	CC	CC
Gm05_38457343_G_T-1_B_F_2179335664	T/G	5	38457343	NC	NC	NC	NC	NC	NC	NC	TT	TT	GG	GG	GG	GG	GG	TT	GG	TT	GG	TT	GG	GG	GG	GG	TT	GG	GG	GG	GG	GG	GG	GG	GG	GG	GG	NN	GG	GG	TT	GG	TT	GG	GG	TT	GG	GG	GG
Gm05_38596037_C_A-1_T_F_2179335666	A/C	5	38596037	NC	NC	NC	NC	NC	NC	NC	CC	CC	CC	CC	CC	CC	CC	CC	CC	AA	CC	AA	CC	CC	AA	CC	AA	CC	CC	AA	CC	CC	CC	CC	CC	CC	CC	CC	CC	AA	CC	AA	CC	CC	CC	AA	CC	CC	CC
Gm05_38636402_G_A-1_B_R_2179335669	T/C	5	38636402	NC	NC	NC	NC	NC	NC	NC	CC	CC	CC	CC	CC	CC	CC	CC	CC	CC	CC	CC	CC	CC	TT	CC	CC	CC	CC	TT	CC	CC	CC	CC	CC	CC	CC	CC	CC	TT	CC	TT	CC	TT	CC	CC	CC	CC	CC
Gm05_38674350_C_T-1_T_R_2179335671	A/G	5	38674350	NC	NC	NC	NC	NC	NC	NC	GG	GG	AA	AA	AA	AA	AA	GG	AA	GG	GG	GG	AA	AA	GG	GG	GG	AA	GG	GG	AA	AA	GG	AA	AA	AA	AA	GG	AA	GG	GG	GG	GG	GG	GG	GG	GG	GG	GG
Gm05_38703433_T_C-1_B_F_2179335672	T/C	5	38703433	NC	NC	NC	NC	NC	NC	NC	TT	TT	CC	CC	CC	CC	CC	TT	CC	TT	CC	TT	CC	CC	CC	TT	TT	CC	CC	CC	CC	CC	CC	CC	CC	CC	CC	TT	CC	CC	TT	CC	TT	CC	CC	CC	CC	CC	TT
Gm05_38950372_T_C-1_B_F_2179335674	T/C	5	38950372	NC	NC	NC	NC	NC	NC	NC	TT	TT	CC	CC	CC	CC	CC	TT	CC	TT	TT	TT	CC	CC	CC	TT	TT	CC	TT	CC	CC	CC	TT	CC	CC	CC	CC	TT	CC	CC	TT	CC	TT	CC	TT	TT	TT	TT	TT
Gm05_38995911_C_T-1_B_F_2179335676	T/C	5	38995911	NC	NC	NC	NC	NC	NC	NC	CC	CC	TT	TT	TT	TT	TT	CC	TT	TT	CC	TT	TT	TT	TT	CC	TT	TT	TT	CC	TT	TT	CC	TT	TT	TT	TT	CC	TT	TT	CC	TT	CC	TT	TT	CC	TT	CC	CC
Gm05_39021151_C_A-1_T_F_2179335678	A/C	5	39021151	NC	NC	NC	NC	NC	NC	NC	AA	AA	AA	AA	AA	AA	AA	AA	AA	AA	AA	AA	AA	AA	AA	CC	AA	AA	AA	CC	AA	AA	AA	AA	AA	AA	AA	AC	AA	AA	AA	AA	AA	AA	AA	AA	AA	CC	CC
Gm05_39054172_A_G-1_T_F_2179335680	A/G	5	39054172	NC	NC	NC	NC	NC	NC	NC	GG	GG	GG	GG	GG	GG	GG	GG	GG	GG	GG	GG	GG	GG	AA	AA	GG	GG	GG	AA	GG	GG	GG	GG	GG	GG	GG	AG	GG	GG	GG	GG	GG	GG	GG	GG	GG	AA	AA
Gm05_39083568_A_G-1_T_F_2179335682	A/G	5	39083568	NC	NC	NC	NC	NC	NC	NC	GG	GG	AA	AA	AA	AA	AA	GG	AA	GG	AA	GG	AA	AA	AA	AA	GG	AA	GG	AA	AA	AA	AA	AA	AA	AA	AA	AG	AA	AA	GG	AA	GG	GG	AA	GG	GG	AA	AA
Gm05_39273308_T_G-1_B_F_2179335684	T/G	5	39273308	NC	NC	NC	NC	NC	NC	NC	GG	GG	GG	GG	GG	GG	GG	GG	GG	GG	GG	GG	TT	TT	TT	TT	GG	TT	GG	TT	TT	TT	GG	TT	TT	TT	TT	TG	TT	TT	GG	TT	GG	GG	GG	GG	GG	TT	TT
Gm05_39341525_C_T-1_B_F_2179335686	T/C	5	39341525	NC	NC	NC	NC	NC	NC	NC	NN	TT	TT	TT	TT	TT	TT	TT	TT	TT	TT	TT	CC	CC	CC	CC	TT	CC	TT	CC	CC	CC	TT	CC	CC	CC	CC	NN	CC	CC	TT	CC	TT	TT	TT	TT	TT	CC	CC
Gm05_39374746_C_T-1_B_F_2179335688	T/C	5	39374746	NC	NC	NC	NC	NC	NC	NC	TT	TT	TT	TT	TT	TT	TT	TT	TT	TT	TT	TT	CC	CC	CC	CC	TT	CC	TT	CC	CC	CC	TT	CC	CC	CC	CC	TC	CC	CC	TT	TT	TT	CC	TT	TT	TT	CC	CC
Gm05_39402030_T_C-1_B_F_2179335690	T/C	5	39402030	NC	NC	NC	NC	NC	NC	NC	CC	CC	CC	CC	CC	CC	CC	CC	CC	CC	CC	CC	CC	CC	CC	TT	CC	CC	CC	TT	TT	CC	CC	CC	CC	CC	CC	NN	CC	TT	CC	CC	CC	CC	CC	CC	CC	TT	TT
Gm05_39643904_T_C-1_T_R_2179335697	A/G	5	39643904	NC	NC	NC	NC	NC	NC	NC	GG	GG	GG	GG	GG	GG	GG	GG	GG	GG	GG	AA	GG	GG	GG	AA	GG	GG	GG	AA	AA	GG	GG	GG	GG	GG	GG	AA	GG	AA	GG	GG	GG	GG	GG	GG	GG	AA	AA
Gm05_39655552_A_C-1_T_F_2179335698	A/C	5	39655552	NC	NC	NC	NC	NC	NC	NC	CC	CC	AA	AA	AA	AA	AA	CC	AA	CC	AA	AA	AA	AA	AA	AA	CC	CC	CC	AA	AA	AA	AA	AA	AA	AA	CC	AA	AA	AA	CC	CC	CC	AA	CC	AA	CC	AA	AA
Gm05_39858447_T_C-1_B_F_2179335700	T/C	5	39858447	NC	NC	NC	NC	NC	NC	NC	TT	TT	TT	TT	TT	TT	TT	TT	TT	TT	TT	CC	TT	TT	CC	CC	CC	TT	TT	TT	CC	TT	TT	TT	TT	TT	TT	TT	TT	CC	TT	TT	TT	TT	TT	TT	TT	CC	TT
Gm05_39924642_C_T-1_T_R_2179335703	A/G	5	39924642	NC	NC	NC	NC	NC	NC	NC	GG	GG	GG	GG	GG	GG	GG	GG	GG	GG	GG	AA	GG	GG	AA	AA	GG	GG	GG	GG	AA	GG	GG	GG	GG	GG	GG	GG	GG	AA	GG	GG	GG	GG	GG	GG	GG	AA	GG
Gm05_39995603_C_T-1_T_R_2179335705	A/G	5	39995603	NC	NC	NC	NC	NC	NC	NC	AA	AA	GG	GG	GG	GG	GG	AA	GG	AA	GG	AA	AA	GG	GG	AA	AA	AA	AA	GG	AA	GG	GG	GG	GG	GG	GG	GG	GG	AA	AA	AA	AA	GG	GG	AA	AA	AA	GG
Gm05_40044590_T_G-1_B_F_2179335706	T/G	5	40044590	NC	NC	NC	NC	NC	NC	NC	GG	GG	GG	GG	GG	GG	GG	GG	GG	GG	GG	TT	GG	GG	GG	TT	GG	GG	GG	TT	TT	GG	GG	GG	GG	GG	TT	GG	GG	TT	GG	GG	GG	GG	GG	GG	GG	TT	TT
Gm05_40147071_T_C-1_B_F_2179335708	T/C	5	40147071	NC	NC	NC	NC	NC	NC	NC	CC	CC	CC	CC	CC	CC	CC	CC	CC	CC	CC	TT	CC	TT	TT	TT	TT	CC	CC	TT	TT	TT	CC	TT	TT	TT	TT	TT	TT	TT	CC	TT	CC	CC	CC	CC	CC	TT	TT
Gm05_40169104_G_A-1_T_F_2179335710	A/G	5	40169104	NC	NC	NC	NC	NC	NC	NC	AA	AA	AA	AA	AA	AA	AA	AA	AA	AA	AA	GG	AA	GG	GG	GG	AA	AA	AA	GG	GG	GG	AA	GG	GG	GG	GG	GG	GG	GG	AA	GG	AA	AA	AA	AA	AA	GG	GG
Gm05_40299923_A_G-1_T_F_2179335712	A/G	5	40299923	NC	NC	NC	NC	NC	NC	NC	GG	GG	GG	GG	GG	GG	GG	GG	GG	GG	GG	GG	GG	AA	AA	GG	GG	GG	GG	AA	AA	AA	GG	AA	AA	AA	AA	GG	AA	AA	GG	GG	GG	GG	AA	AA	GG	GG	AA
Gm05_40349605_T_C-1_T_R_2179335715	A/G	5	40349605	NC	NC	NC	NC	NC	NC	NC	GG	GG	GG	GG	GG	GG	GG	GG	GG	GG	GG	GG	GG	GG	AA	GG	GG	GG	GG	GG	GG	GG	GG	GG	GG	GG	AA	GG	GG	AA	GG	GG	GG	GG	GG	GG	GG	GG	AA
Gm05_40452052_G_T-1_B_F_2179335716	T/G	5	40452052	NC	NC	NC	NC	NC	NC	NC	TT	TT	GG	GG	GG	GG	GG	TT	GG	TT	GG	GG	TT	TT	GG	GG	GG	TT	TT	GG	GG	TT	GG	TT	TT	TT	GG	GG	TT	GG	TT	GG	TT	TT	TT	TT	TT	GG	GG
Gm05_40517408_T_C-1_B_F_2179335718	T/C	5	40517408	NC	NC	NC	NC	NC	NC	NC	CC	CC	CC	CC	CC	CC	CC	CC	CC	CC	CC	CC	CC	CC	TT	CC	CC	CC	CC	TT	TT	CC	CC	CC	CC	CC	TT	TT	CC	TT	CC	TT	CC	CC	CC	CC	CC	CC	TT
Gm05_40528969_T_G-1_B_F_2179335720	T/G	5	40528969	NC	NC	NC	NC	NC	NC	NC	GG	GG	GG	GG	GG	GG	GG	GG	GG	GG	GG	GG	GG	TT	TT	GG	GG	GG	GG	TT	TT	TT	GG	TT	TT	TT	TT	GG	TT	TT	TT	GG	TT	GG	GG	GG	GG	GG	TT
Gm05_40642754_C_A-1_T_F_2179335722	A/C	5	40642754	NC	NC	NC	NC	NC	NC	NC	CC	CC	AA	AA	AA	NN	AA	CC	AA	CC	AA	AA	CC	CC	AA	CC	AA	CC	CC	CC	CC	CC	AA	CC	CC	CC	CC	AA	CC	CC	CC	AA	CC	CC	CC	AA	CC	CC	CC
Gm05_40791973_A_G-1_T_F_2179335724	A/G	5	40791973	NC	NC	NC	NC	NC	NC	NC	GG	GG	GG	GG	GG	GG	GG	GG	GG	GG	GG	GG	GG	GG	GG	GG	GG	GG	GG	AA	AA	GG	GG	GG	GG	GG	AA	GG	GG	AA	GG	GG	GG	GG	GG	GG	GG	GG	AA
Gm05_40824886_T_C-1_B_F_2179335726	T/C	5	40824886	NC	NC	NC	NC	NC	NC	NC	CC	CC	CC	CC	CC	CC	CC	CC	CC	CC	CC	CC	CC	CC	TT	CC	CC	CC	CC	TT	TT	CC	CC	CC	CC	CC	CC	CC	CC	TT	CC	CC	CC	CC	CC	CC	CC	CC	TT
Gm05_40919406_C_T-1_B_F_2179335728	T/C	5	40919406	NC	NC	NC	NC	NC	NC	NC	CC	CC	TT	TT	TT	TT	TT	CC	TT	TT	TT	TT	TT	CC	CC	TT	TT	TT	TT	CC	CC	CC	TT	CC	CC	CC	TT	CC	CC	CC	TT	CC	TT	TT	TT	CC	TT	TT	CC
Gm05_40942868_G_A-1_B_R_2179335731	T/C	5	40942868	NC	NC	NC	NC	NC	NC	NC	TT	TT	TT	TT	TT	TT	TT	TT	TT	TT	TT	TT	TT	TT	CC	TT	TT	TT	TT	CC	CC	TT	TT	TT	TT	TT	TT	CC	TT	CC	TT	TT	TT	TT	TT	TT	TT	TT	CC
Gm05_41066968_A_G-1_T_F_2179335732	A/G	5	41066968	NC	NC	NC	NC	NC	NC	NC	GG	GG	GG	GG	GG	GG	GG	GG	GG	AA	GG	GG	AA	GG	AA	GG	GG	GG	AA	AA	AA	AA	GG	AA	GG	GG	AA	AA	GG	AA	AA	GG	AA	GG	GG	GG	AA	GG	AA
Gm05_41151290_T_C-1_B_F_2179335736	T/C	5	41151290	NC	NC	NC	NC	NC	NC	NC	CC	CC	CC	CC	CC	CC	CC	CC	CC	TT	CC	CC	TT	CC	TT	CC	CC	CC	TT	TT	TT	TT	CC	TT	CC	CC	TT	TT	CC	TT	CC	CC	CC	CC	CC	CC	TT	CC	TT
Gm05_41186986_G_A-1_T_F_2179335738	A/G	5	41186986	NC	NC	NC	NC	NC	NC	NC	GG	GG	AA	AA	AA	AA	AA	GG	AA	GG	AA	AA	GG	GG	GG	AA	AA	AA	GG	GG	AA	GG	AA	GG	GG	GG	GG	GG	GG	AA	AA	GG	AA	AA	AA	GG	GG	AA	GG
Gm05_41240881_A_G-1_B_R_2179335741	T/C	5	41240881	NC	NC	NC	NC	NC	NC	NC	CC	CC	CC	CC	CC	CC	CC	CC	CC	CC	CC	CC	CC	CC	CC	CC	CC	CC	CC	TT	CC	CC	CC	CC	CC	CC	TT	TT	CC	CC	CC	CC	CC	CC	CC	CC	CC	CC	TT
Gm05_41344316_C_T-1_B_F_2179335746	T/C	5	41344316	NC	NC	NC	NC	NC	NC	NC	TT	TT	TT	TT	TT	TT	TT	TT	TT	TT	TT	TT	TT	CC	CC	TT	TT	TT	TT	CC	TT	TT	TT	TT	CC	CC	CC	TC	CC	TT	TT	CC	TT	TT	TT	TT	TT	TT	CC
Gm05_41394645_G_T-1_B_F_2179335748	T/G	5	41394645	NC	NC	NC	NC	NC	NC	NC	GG	GG	GG	GG	GG	GG	GG	GG	GG	GG	GG	GG	GG	GG	GG	GG	GG	GG	GG	GG	GG	GG	GG	GG	GG	GG	GG	GG	GG	GG	GG	GG	GG	GG	GG	GG	GG	GG	GG
Gm05_41446899_T_C-1_B_F_2179335750	T/C	5	41446899	NC	NC	NC	NC	NC	NC	NC	CC	CC	CC	CC	CC	CC	CC	CC	CC	CC	CC	CC	CC	CC	TT	CC	CC	CC	CC	TT	TT	CC	CC	CC	CC	CC	TT	CC	CC	TT	CC	CC	CC	TT	CC	CC	CC	CC	TT
Gm05_41481303_T_C-1_B_F_2179335752	T/C	5	41481303	NC	NC	NC	NC	NC	NC	NC	CC	CC	CC	CC	CC	CC	CC	CC	CC	CC	CC	CC	CC	CC	CC	CC	CC	CC	CC	TT	TT	CC	CC	CC	CC	CC	TT	CC	CC	TT	CC	CC	CC	TT	CC	CC	CC	CC	TT
Gm05_41638179_T_C-1_T_R_2179335755	A/G	5	41638179	NC	NC	NC	NC	NC	NC	NC	GG	GG	AA	AA	AA	AG	AA	GG	AA	GG	AA	GG	GG	GG	AA	GG	GG	AA	GG	AA	AA	GG	GG	GG	GG	GG	AA	GG	GG	AA	GG	GG	GG	AA	GG	GG	GG	GG	AA
Gm05_41658399_C_T-1_T_R_2179335757	A/G	5	41658399	NC	NC	NC	NC	NC	NC	NC	AA	AA	AA	AA	AA	AA	AA	AA	AA	AA	AA	AA	AA	AA	GG	AA	AA	AA	AA	AA	GG	AA	AA	AA	AA	AA	GG	AA	AA	GG	AA	AA	AA	GG	AA	AA	AA	AA	GG
Gm05_41740936_C_T-1_B_F_2179335758	T/C	5	41740936	NC	NC	NC	NC	NC	NC	NC	TT	TT	TT	TT	TT	TT	TT	TT	TT	TT	TT	TT	TT	TT	CC	TT	TT	TT	TT	CC	CC	TT	TT	TT	TT	TT	CC	TT	TT	CC	TT	TT	TT	CC	TT	TT	TT	TT	CC
Gm05_41866018_G_A-1_B_R_2179335761	T/C	5	41866018	NC	NC	NC	NC	NC	NC	NC	TT	TT	TT	TT	TT	TT	TT	TT	TT	TT	TT	TT	TT	TT	TT	TT	TT	TT	TT	TT	CC	TT	TT	TT	TT	TT	TT	TT	TT	CC	TT	TT	TT	TT	TT	TT	TT	TT	CC
Gm06_489058_C_A-1_B_R_2179335765	T/G	6	489058	NC	NC	NC	NC	NC	NC	NC	TT	GG	TT	TT	TT	TT	TT	TT	TT	TT	TT	TT	GG	GG	GG	TT	TT	GG	GG	TT	GG	TT	TT	TT	GG	GG	GG	TG	GG	TT	GG	GG	TT	TT	TT	GG	GG	GG	TT
Gm06_496825_G_A-1_T_F_2179335766	A/G	6	496825	NC	NC	NC	NC	NC	NC	NC	GG	GG	GG	GG	GG	GG	GG	GG	GG	AA	GG	GG	GG	GG	GG	GG	GG	GG	GG	GG	GG	GG	GG	GG	GG	GG	GG	AG	GG	GG	GG	GG	GG	GG	AA	GG	GG	GG	GG
Gm06_657590_T_G-1_B_F_2179335768	T/G	6	657590	NC	NC	NC	NC	NC	NC	NC	TT	GG	TT	TT	TT	TT	TT	TT	TT	TT	GG	GG	GG	GG	TT	GG	GG	TT	TT	GG	GG	GG	GG	GG	TT	TT	GG	TT	GG	GG	GG	GG	GG	GG	TT	TT	GG	GG	GG
Gm06_732091_G_A-1_B_R_2179335771	T/C	6	732091	NC	NC	NC	NC	NC	NC	NC	CC	TT	CC	CC	CC	CC	CC	CC	CC	TT	CC	CC	TT	TT	TT	CC	CC	CC	CC	CC	CC	CC	CC	CC	CC	CC	TT	TC	TT	CC	TT	TT	CC	CC	TT	TT	TT	TT	CC
Gm06_790146_T_G-1_B_F_2179335772	T/G	6	790146	NC	NC	NC	NC	NC	NC	NC	TG	GG	TG	TG	TG	TG	TG	TG	TG	GG	TG	TG	GG	GG	GG	TG	TG	TG	TG	TG	TG	TG	TG	TG	TG	TG	GG	TG	TG	TG	GG	GG	TG	TG	GG	TG	GG	TG	TG
Gm06_909751_C_T-1_B_F_2179335774	T/C	6	909751	NC	NC	NC	NC	NC	NC	NC	CC	CC	CC	CC	CC	CC	CC	CC	CC	TT	CC	TT	TT	TT	CC	CC	CC	TT	CC	CC	CC	CC	CC	CC	CC	CC	TT	TC	CC	CC	CC	TT	CC	CC	TT	TT	TT	TT	CC
Gm06_969495_G_T-1_T_R_2179335777	A/C	6	969495	NC	NC	NC	NC	NC	NC	NC	CC	AA	CC	CC	CC	CC	CC	CC	CC	CC	CC	CC	CC	CC	CC	CC	CC	CC	CC	CC	CC	CC	CC	CC	CC	CC	AA	AC	CC	AA	AA	AA	CC	CC	CC	AA	AA	AA	CC
Gm06_1006528_G_A-1_B_R_2179335779	T/C	6	1006528	NC	NC	NC	NC	NC	NC	NC	TT	CC	TT	TT	TT	TT	TT	TT	TT	TT	CC	TT	TT	TT	CC	CC	CC	TT	CC	CC	CC	TT	TT	TT	CC	CC	CC	TC	CC	TT	CC	CC	CC	CC	TT	TT	CC	TT	CC
Gm06_1101232_T_C-1_B_F_2179335780	T/C	6	1101232	NC	NC	NC	NC	NC	NC	NC	CC	CC	CC	CC	CC	CC	CC	CC	CC	CC	TT	CC	CC	CC	TT	TT	TT	CC	TT	TT	TT	CC	CC	CC	TT	TT	CC	TC	TT	TT	CC	CC	TT	TT	CC	CC	CC	CC	TT
Gm06_1216803_A_C-1_T_F_2179335782	A/C	6	1216803	NC	NC	NC	NC	NC	NC	NC	CC	CC	AA	AA	AA	AA	AA	AA	AA	CC	AA	CC	CC	CC	AA	AA	AA	CC	AA	AA	AA	CC	CC	CC	AA	AA	CC	AC	AA	CC	CC	CC	AA	AA	CC	CC	CC	CC	AA
Gm06_1278224_C_T-1_B_F_2179335784	T/C	6	1278224	NC	NC	NC	NC	NC	NC	NC	CC	CC	CC	CC	CC	CC	CC	CC	CC	CC	CC	CC	CC	CC	CC	CC	CC	CC	CC	CC	CC	CC	CC	CC	CC	CC	CC	CC	CC	CC	CC	CC	CC	CC	CC	TT	CC	TT	CC
Gm06_1328895_T_C-1_T_R_2179335787	A/G	6	1328895	NC	NC	NC	NC	NC	NC	NC	AA	AA	AA	AA	AA	AA	AA	AA	AA	AA	AA	AA	AA	AA	AA	AA	AA	AA	AA	AA	AA	AA	AA	AA	AA	AA	GG	AG	AA	GG	GG	GG	AA	AA	AA	NN	AA	AA	AA
Gm06_1387164_A_G-1_T_F_2179335788	A/G	6	1387164	NC	NC	NC	NC	NC	NC	NC	AA	AA	AA	AA	AA	AA	AA	AA	AA	GG	AA	GG	GG	GG	AA	AA	AA	GG	AA	AA	AA	GG	GG	GG	AA	AA	GG	AG	AA	GG	GG	GG	AA	AA	GG	AA	GG	AA	AA
Gm06_1454403_A_C-1_T_F_2179335790	A/C	6	1454403	NC	NC	NC	NC	NC	NC	NC	AA	AA	AA	AA	AA	AA	AA	AA	AA	CC	AA	CC	CC	CC	AA	AA	AA	CC	AA	AA	AA	CC	CC	CC	AA	AA	CC	AC	AA	CC	CC	CC	AA	CC	CC	CC	CC	CC	AA
Gm06_1514202_T_C-1_B_F_2179335792	T/C	6	1514202	NC	NC	NC	NC	NC	NC	NC	TT	TT	TT	TT	TT	TT	TT	TT	TT	CC	TT	CC	CC	CC	TT	TT	TT	CC	TT	TT	TT	CC	CC	CC	TT	TT	CC	TC	TT	CC	CC	CC	TT	CC	CC	CC	CC	CC	TT
Gm06_1609551_C_T-1_T_R_2179335795	A/G	6	1609551	NC	NC	NC	NC	NC	NC	NC	GG	GG	GG	GG	GG	GG	GG	GG	GG	AA	GG	AA	AA	AA	AA	GG	GG	AA	GG	GG	GG	AA	AA	AA	GG	GG	GG	AG	GG	GG	GG	AA	GG	AA	GG	AA	AA	AA	GG
Gm06_1655912_T_G-1_B_F_2179335796	T/G	6	1655912	NC	NC	NC	NC	NC	NC	NC	GG	TG	TG	TG	TG	TG	TG	TG	TG	GG	GG	GG	GG	GG	GG	TG	TG	GG	TG	TG	TG	GG	GG	GG	TG	TG	TG	NN	TG	TG	TG	GG	TG	TG	GG	GG	TG	GG	TG
Gm06_1737718_C_T-1_T_R_2179335799	A/G	6	1737718	NC	NC	NC	NC	NC	NC	NC	GG	AA	AA	AA	AA	AA	AA	AA	AA	GG	GG	GG	GG	GG	GG	AA	AA	GG	AA	AA	AA	AA	GG	AA	AA	AA	AA	GG	AA	AA	AA	AA	AA	AA	AA	GG	AA	GG	AA
Gm06_2086304_T_C-1_T_R_2179335801	A/G	6	2086304	NC	NC	NC	NC	NC	NC	NC	AA	AA	AA	AA	AA	NN	AA	AA	AA	AA	AA	AA	AA	AA	AA	AA	AA	AA	GG	GG	GG	AA	AA	AA	GG	GG	GG	AG	GG	GG	GG	GG	AA	GG	GG	GG	GG	AA	AA
Gm06_2253042_G_A-1_T_F_2179335802	A/G	6	2253042	NC	NC	NC	NC	NC	NC	NC	GG	GG	GG	GG	GG	GG	GG	GG	GG	GG	GG	GG	GG	GG	GG	GG	GG	GG	GG	GG	GG	GG	GG	GG	GG	GG	GG	GG	GG	GG	GG	GG	GG	GG	GG	GG	GG	GG	GG
Gm06_2325487_G_T-1_T_R_2179335805	A/C	6	2325487	NC	NC	NC	NC	NC	NC	NC	AA	AA	AA	AA	AA	AA	AA	AA	AA	AA	CC	CC	CC	CC	CC	CC	CC	CC	AA	AA	AA	CC	AA	CC	AA	AA	AA	CC	AA	AA	AA	CC	CC	CC	AA	CC	CC	CC	CC
Gm06_2393421_A_G-1_B_R_2179335807	T/C	6	2393421	NC	NC	NC	NC	NC	NC	NC	CC	CC	CC	CC	CC	CC	CC	CC	CC	CC	TT	TT	TT	TT	TT	TT	TT	TT	CC	CC	CC	TT	CC	TT	CC	CC	CC	TT	CC	CC	CC	TT	TT	CC	CC	TT	TT	TT	TT
Gm06_2481084_A_G-1_B_R_2179335809	T/C	6	2481084	NC	NC	NC	NC	NC	NC	NC	CC	CC	CC	CC	CC	CC	CC	CC	CC	CC	TT	TT	TT	TT	TT	TT	TT	TT	CC	CC	CC	TT	CC	TT	CC	CC	CC	TC	CC	CC	CC	TT	TT	CC	CC	TT	CC	TT	TT
Gm06_2596995_A_G-1_T_F_2179335810	A/G	6	2596995	NC	NC	NC	NC	NC	NC	NC	GG	GG	GG	GG	GG	GG	GG	GG	GG	GG	AA	AA	AA	AA	AA	AA	AA	GG	GG	GG	GG	AA	GG	AA	GG	GG	GG	AG	GG	GG	GG	AA	AA	GG	GG	AA	GG	AA	AA
Gm06_2649771_A_G-1_T_F_2179335812	A/G	6	2649771	NC	NC	NC	NC	NC	NC	NC	GG	GG	GG	AA	AA	NN	AA	GG	AA	GG	AA	AA	GG	GG	GG	AA	AA	AA	AA	AA	AA	AA	AA	AA	AA	AA	AA	AG	AA	AA	GG	GG	AA	GG	AA	GG	GG	GG	AA
Gm06_2722611_C_T-1_T_R_2179335815	A/G	6	2722611	NC	NC	NC	NC	NC	NC	NC	GG	GG	GG	GG	GG	GG	GG	AA	GG	AA	GG	GG	AA	AA	AA	GG	GG	GG	GG	GG	GG	GG	GG	GG	GG	GG	GG	AG	GG	GG	GG	AA	GG	AA	GG	AA	AA	AA	GG
Gm06_2990241_A_G-1_B_R_2179335817	T/C	6	2990241	NC	NC	NC	NC	NC	NC	NC	TT	TT	TT	TT	TT	TT	TT	TT	TT	TT	TT	TT	CC	CC	CC	TT	TT	TT	TT	CC	TT	TT	TT	TT	TT	TT	TT	TC	TT	CC	TT	CC	CC	TT	TT	CC	TT	CC	TT
Gm06_3077486_G_A-1_T_F_2179335818	A/G	6	3077486	NC	NC	NC	NC	NC	NC	NC	GG	GG	GG	GG	GG	GG	GG	GG	GG	GG	AA	AA	AA	AA	AA	GG	AA	GG	GG	AA	GG	AA	AA	AA	GG	GG	GG	GG	GG	AA	GG	AA	AA	AA	GG	AA	GG	AA	AA
Gm06_3143746_T_C-1_B_F_2179335820	T/C	6	3143746	NC	NC	NC	NC	NC	NC	NC	CC	CC	CC	TT	TT	NN	TT	CC	TT	CC	TT	TT	TT	TT	TT	TT	TT	TT	TT	TT	CC	TT	TT	TT	TT	TT	CC	TC	TT	TT	CC	TT	TT	CC	CC	TT	CC	TT	TT
Gm06_3199735_A_G-1_B_R_2179335823	T/C	6	3199735	NC	NC	NC	NC	NC	NC	NC	TC	TC	TC	TT	TT	NN	TT	TC	TT	TC	TT	TT	TT	TT	TT	TT	TT	TT	TT	TT	TC	TT	TC	TT	TT	TT	TC	NN	TT	TT	TC	TT	TC	TC	TC	TC	TC	TT	TT
Gm06_3252579_T_C-1_B_F_2179335824	T/C	6	3252579	NC	NC	NC	NC	NC	NC	NC	TT	TT	TT	TT	TT	TT	TT	TT	TT	TT	CC	CC	TT	TT	TT	TT	CC	CC	CC	CC	TT	TT	TT	TT	CC	CC	TT	TC	CC	CC	TT	TT	TT	TT	TT	TT	TT	TT	CC
Gm06_3335673_A_G-1_T_F_2179335826	A/G	6	3335673	NC	NC	NC	NC	NC	NC	NC	AA	AA	AA	AA	AA	AA	AA	GG	AA	GG	AA	AA	AA	GG	GG	AA	AA	AA	AA	AA	GG	GG	AA	GG	AA	AA	GG	AA	AA	AA	AA	AA	AA	AA	AA	AA	AA	GG	AA
Gm06_3370143_T_C-1_T_R_2179335829	A/G	6	3370143	NC	NC	NC	NC	NC	NC	NC	GG	GG	GG	AA	AA	AG	AA	GG	AA	GG	GG	GG	AA	AA	AA	AA	GG	GG	GG	GG	GG	AA	AA	AA	GG	GG	GG	AG	GG	GG	GG	GG	AA	GG	GG	AA	GG	AA	GG
Gm06_3608127_T_C-1_B_F_2179335832	T/C	6	3608127	NC	NC	NC	NC	NC	NC	NC	CC	CC	CC	TT	TT	TC	TT	CC	TT	CC	TT	CC	TT	CC	CC	TT	CC	TT	TT	CC	CC	CC	TT	CC	TT	TT	CC	TC	TT	CC	CC	TT	TT	CC	TT	TT	CC	CC	CC
Gm06_3880702_G_T-1_T_R_2179335835	A/C	6	3880702	NC	NC	NC	NC	NC	NC	NC	CC	CC	CC	CC	CC	CC	CC	CC	CC	CC	CC	CC	CC	CC	CC	CC	CC	CC	CC	CC	CC	CC	CC	CC	CC	CC	CC	CC	CC	CC	CC	CC	CC	CC	CC	CC	CC	CC	CC
Gm06_3941524_A_G-1_B_R_2179335837	T/C	6	3941524	NC	NC	NC	NC	NC	NC	NC	CC	CC	CC	TT	TT	TC	TT	CC	TT	CC	TT	CC	CC	CC	CC	TT	TT	CC	CC	CC	TT	CC	TT	CC	CC	CC	CC	TC	CC	CC	CC	TT	TT	CC	TT	TT	CC	CC	CC
Gm06_4124078_G_A-1_B_R_2179335839	T/C	6	4124078	NC	NC	NC	NC	NC	NC	NC	TT	CC	TT	CC	CC	NN	CC	TT	CC	TT	CC	TT	TT	TT	TT	CC	CC	TT	TT	TT	CC	TT	TT	TT	TT	TT	TT	CC	TT	TT	TT	CC	CC	TT	CC	CC	TT	TT	TT
Gm06_4212222_A_G-1_T_F_2179335840	A/G	6	4212222	NC	NC	NC	NC	NC	NC	NC	GG	AA	GG	AA	AA	AG	AA	GG	AA	GG	AA	GG	GG	GG	GG	GG	AA	GG	GG	GG	AA	GG	GG	GG	GG	GG	GG	AG	GG	GG	GG	AA	AA	GG	AA	GG	GG	GG	GG
Gm06_4302100_C_T-1_B_F_2179335844	T/C	6	4302100	NC	NC	NC	NC	NC	NC	NC	TT	CC	CC	CC	CC	CC	CC	TT	CC	TT	CC	TT	TT	TT	TT	TT	CC	TT	CC	TT	CC	TT	TT	TT	CC	CC	TT	TC	CC	TT	TT	CC	CC	TT	CC	TT	TT	TT	TT
Gm06_4422517_A_G-1_T_F_2179335846	A/G	6	4422517	NC	NC	NC	NC	NC	NC	NC	AA	AA	AA	AA	AA	AG	AA	AA	AA	AA	AA	AA	AA	AA	AA	AA	GG	AA	GG	AA	AA	AA	AA	AA	GG	GG	GG	AA	GG	GG	AA	AA	AA	AA	AA	AA	AA	AA	AA
Gm06_4578291_T_G-1_T_R_2179335849	A/C	6	4578291	NC	NC	NC	NC	NC	NC	NC	AA	AA	AA	AA	AA	AA	AA	AA	AA	AA	AA	AA	AA	AA	AA	AA	CC	AA	CC	AA	AA	AA	AA	AA	CC	CC	CC	AC	CC	CC	AA	CC	AA	CC	AA	AA	AA	AA	AA
Gm06_4644965_G_A-1_B_R_2179335851	T/C	6	4644965	NC	NC	NC	NC	NC	NC	NC	CC	CC	CC	CC	CC	NN	CC	CC	CC	TT	CC	TT	TT	TT	TT	CC	CC	CC	TT	CC	CC	CC	CC	CC	TT	TT	CC	CC	TT	TT	CC	TT	CC	CC	CC	CC	CC	TT	CC
Gm06_4820133_A_G-1_T_F_2179335852	A/G	6	4820133	NC	NC	NC	NC	NC	NC	NC	AA	AA	AA	AA	AA	NN	AA	AA	AA	GG	AA	AA	GG	GG	GG	AA	AA	AA	GG	AA	AA	AA	AA	AA	GG	GG	AA	AG	GG	GG	AA	GG	AA	AA	AA	AA	AA	GG	AA
Gm06_4935060_G_A-1_T_F_2179335854	A/G	6	4935060	NC	NC	NC	NC	NC	NC	NC	GG	GG	GG	GG	GG	GG	GG	GG	GG	GG	GG	GG	GG	GG	GG	GG	GG	GG	GG	GG	GG	GG	GG	GG	GG	GG	GG	GG	GG	GG	NN	GG	GG	GG	GG	GG	GG	GG	GG
Gm06_4995087_A_G-1_T_F_2179335856	A/G	6	4995087	NC	NC	NC	NC	NC	NC	NC	AA	AA	AA	AA	AA	NN	AA	AA	AA	AA	AA	AA	AA	AA	AA	AA	AA	AA	GG	AA	AA	AA	AA	AA	GG	GG	GG	NN	GG	GG	GG	AA	AA	AA	AA	AA	AA	AA	AA
Gm06_5058345_A_G-1_T_F_2179335858	A/G	6	5058345	NC	NC	NC	NC	NC	NC	NC	AA	AA	AA	AA	AA	AG	AA	AA	AA	AA	AA	AA	AA	AA	AA	AA	AA	AA	GG	AA	AA	AA	GG	AA	GG	GG	GG	AA	GG	GG	GG	AA	AA	AA	AA	GG	AA	AA	AA
Gm06_5135025_A_G-1_T_F_2179335860	A/G	6	5135025	NC	NC	NC	NC	NC	NC	NC	AA	AA	AA	AA	AA	AA	AA	AA	AA	AA	NN	NN	AA	AA	AA	AA	AA	AA	GG	AA	AA	AA	GG	AA	GG	GG	GG	AA	GG	GG	GG	GG	AA	GG	AA	GG	AA	AA	AA
Gm06_5196308_T_C-1_B_F_2179335862	T/C	6	5196308	NC	NC	NC	NC	NC	NC	NC	TT	TT	TT	TT	TT	TT	TT	TT	TT	CC	CC	CC	TT	TT	CC	TT	TT	TT	CC	CC	TT	TT	CC	TT	CC	CC	TT	TC	CC	CC	CC	CC	TT	TT	TT	CC	TT	TT	TT
Gm06_5297183_G_A-1_T_F_2179335864	A/G	6	5297183	NC	NC	NC	NC	NC	NC	NC	GG	GG	GG	GG	GG	GG	GG	GG	GG	AA	GG	GG	GG	GG	AA	GG	GG	GG	AA	AA	AA	GG	AA	GG	AA	AA	AA	AA	AA	AA	AA	AA	GG	GG	GG	AA	GG	GG	GG
Gm06_5318544_T_C-1_B_F_2179335866	T/C	6	5318544	NC	NC	NC	NC	NC	NC	NC	TT	TT	TT	TT	TT	TT	TT	TT	TT	CC	TT	TT	TT	TT	CC	TT	TT	TT	CC	CC	CC	TT	CC	TT	CC	CC	CC	TC	CC	CC	CC	CC	TT	TT	TT	CC	TT	TT	TT
Gm06_5375696_T_C-1_T_R_2179335869	A/G	6	5375696	NC	NC	NC	NC	NC	NC	NC	AA	AA	AA	AA	AA	AA	AA	AA	AA	GG	GG	GG	AA	AA	GG	AA	AA	AA	GG	GG	GG	AA	AA	AA	GG	GG	GG	GG	GG	GG	GG	AA	AA	AA	AA	AA	AA	AA	AA
Gm06_5430089_T_G-1_B_F_2179335870	T/G	6	5430089	NC	NC	NC	NC	NC	NC	NC	TT	TT	TT	TT	TT	TT	TT	TT	TT	TT	TT	TT	TT	TT	TT	TT	TT	TT	TT	TT	TT	TT	TT	TT	TT	TT	GG	GG	TT	GG	TT	TT	TT	TT	TT	TT	TT	TT	TT
Gm06_5493202_C_T-1_B_F_2179335872	T/C	6	5493202	NC	NC	NC	NC	NC	NC	NC	CC	CC	CC	CC	CC	CC	CC	CC	CC	CC	CC	CC	CC	CC	CC	CC	CC	CC	CC	CC	CC	CC	CC	CC	CC	CC	CC	TC	CC	TT	TT	CC	CC	CC	CC	CC	TT	CC	CC
Gm06_5591484_T_C-1_B_F_2179335876	T/C	6	5591484	NC	NC	NC	NC	NC	NC	NC	TT	TT	TT	TT	TT	TT	TT	TT	TT	TT	TT	TT	TT	TT	TT	TT	TT	TT	TT	TT	TT	TT	TT	TT	TT	TT	TT	TT	TT	CC	CC	TT	TT	TT	TT	TT	CC	TT	TT
Gm06_5660542_A_G-1_T_F_2179335878	A/G	6	5660542	NC	NC	NC	NC	NC	NC	NC	AA	AA	AA	AA	AA	AA	AA	AA	AA	AA	AA	AA	AA	AA	AA	AA	AA	AA	AA	AA	AA	AA	AA	AA	AA	AA	GG	AA	AA	GG	GG	AA	AA	AA	AA	AA	GG	AA	AA
Gm06_5829396_G_A-1_B_R_2179335881	T/C	6	5829396	NC	NC	NC	NC	NC	NC	NC	CC	CC	CC	CC	CC	CC	CC	CC	CC	TT	CC	CC	CC	CC	TT	CC	CC	CC	TT	TT	CC	CC	CC	CC	TT	TT	TT	NN	TT	TT	TT	TT	CC	CC	CC	CC	CC	CC	CC
Gm06_5847946_T_G-1_B_F_2179335882	T/G	6	5847946	NC	NC	NC	NC	NC	NC	NC	TT	TT	TT	TT	TT	TT	TT	TT	TT	GG	TT	TT	TT	TT	GG	TT	TT	TT	GG	GG	TT	TT	TT	TT	GG	GG	TT	TG	GG	TT	GG	TT	TT	TT	TT	TT	TT	TT	TT
Gm06_5991160_A_G-1_T_F_2179335886	A/G	6	5991160	NC	NC	NC	NC	NC	NC	NC	AA	AA	AA	AA	AA	AA	AA	AA	AA	AA	AA	AA	AA	AA	AA	AA	AA	AA	AA	AA	AA	AA	AA	AA	AA	AA	GG	AA	AA	GG	AA	AA	AA	AA	AA	AA	AA	AA	AA
Gm06_6094090_G_T-1_T_R_2179335889	A/C	6	6094090	NC	NC	NC	NC	NC	NC	NC	AA	AA	AA	AA	AA	AC	AA	AA	AA	AA	CC	CC	AA	CC	AA	CC	CC	CC	AA	CC	CC	AA	CC	AA	AA	AA	AA	NN	AA	AA	AA	AA	CC	AA	AA	AA	AA	CC	CC
Gm06_6141525_A_C-1_T_F_2179335890	A/C	6	6141525	NC	NC	NC	NC	NC	NC	NC	AA	AA	AA	AA	AA	AC	AA	AA	AA	AA	CC	CC	AA	CC	AA	CC	CC	AA	AA	CC	CC	AA	CC	AA	AA	AA	CC	AA	AA	CC	AA	AA	CC	AA	AA	AA	AA	CC	CC
Gm06_6209748_T_C-1_B_F_2179335892	T/C	6	6209748	NC	NC	NC	NC	NC	NC	NC	TT	TT	TT	TT	TT	TT	TT	TT	TT	TT	TT	TT	TT	TT	TT	TT	TT	TT	TT	TT	TT	TT	TT	TT	TT	TT	CC	TT	TT	CC	TT	TT	TT	TT	TT	TT	TT	TT	TT
Gm06_6305510_T_C-1_B_F_2179335894	T/C	6	6305510	NC	NC	NC	NC	NC	NC	NC	TT	TT	TT	TT	TT	TT	TT	TT	TT	TT	TT	TT	TT	TT	TT	TT	CC	TT	TT	TT	TT	TT	TT	TT	TT	TT	TT	TT	TT	CC	TT	TT	TT	TT	TT	TT	TT	TT	TT
Gm06_6488212_A_C-1_B_R_2179335899	T/G	6	6488212	NC	NC	NC	NC	NC	NC	NC	TT	TT	TT	TT	TT	TT	TT	TT	TT	TT	TT	GG	TT	GG	TT	TT	TT	TT	TT	GG	GG	TT	GG	TT	TT	TT	GG	TG	TT	TT	TT	GG	TT	GG	TT	TT	TT	GG	GG
Gm06_6576054_G_A-1_T_F_2179335900	A/G	6	6576054	NC	NC	NC	NC	NC	NC	NC	GG	GG	GG	GG	GG	GG	GG	GG	GG	AA	GG	AA	AA	AA	AA	GG	AA	GG	AA	AA	AA	AA	AA	AA	AA	AA	AA	AG	AA	GG	GG	AA	GG	AA	GG	GG	GG	AA	AA
Gm06_6710662_G_A-1_B_R_2179335903	T/C	6	6710662	NC	NC	NC	NC	NC	NC	NC	CC	CC	CC	CC	CC	CC	CC	CC	CC	CC	CC	CC	CC	TT	CC	CC	CC	TT	CC	CC	CC	CC	CC	CC	CC	CC	TT	CC	CC	TT	CC	CC	CC	CC	CC	CC	CC	CC	TT
Gm06_6797764_C_T-1_B_F_2179335904	T/C	6	6797764	NC	NC	NC	NC	NC	NC	NC	CC	CC	CC	CC	CC	CC	CC	TT	CC	CC	CC	TT	CC	TT	CC	CC	CC	TT	CC	CC	CC	CC	TT	CC	CC	CC	TT	TC	CC	TT	TT	CC	TT	TT	CC	CC	CC	TT	TT
Gm06_6838468_A_C-1_B_R_2179335907	T/G	6	6838468	NC	NC	NC	NC	NC	NC	NC	TT	TT	TT	TT	TT	NN	TT	TG	TT	TT	TT	TG	TT	TG	TT	TT	TT	TG	TT	TT	TT	TT	TG	TT	TT	TT	TG	NN	TT	TG	TG	TT	TG	TG	TT	TT	TT	TG	TG
Gm06_6914278_T_C-1_T_R_2179335909	A/G	6	6914278	NC	NC	NC	NC	NC	NC	NC	AA	AA	AA	AA	AA	AG	AA	GG	AA	AA	AA	GG	AA	AA	AA	AA	AA	AA	AA	AA	AA	AA	GG	AA	AA	AA	GG	AG	AA	GG	AA	AA	AA	GG	AA	AA	AA	GG	AA
Gm06_7072768_A_G-1_B_R_2179335913	T/C	6	7072768	NC	NC	NC	NC	NC	NC	NC	CC	CC	CC	CC	CC	CC	CC	CC	CC	TT	CC	CC	TT	TT	TT	CC	TT	TT	TT	TT	TT	TT	CC	TT	TT	TT	TT	TC	TT	CC	CC	TT	CC	CC	CC	CC	CC	CC	TT
Gm06_7259462_T_C-1_T_R_2179335915	A/G	6	7259462	NC	NC	NC	NC	NC	NC	NC	AA	AA	AA	AA	AA	NN	AA	AA	AA	GG	GG	GG	GG	GG	GG	AA	AA	GG	GG	GG	GG	GG	AA	GG	GG	GG	GG	AA	GG	GG	AA	GG	AA	GG	AA	GG	AA	GG	GG
Gm06_7615106_T_C-1_T_R_2179335921	A/G	6	7615106	NC	NC	NC	NC	NC	NC	NC	AA	AA	AA	AA	AA	AA	AA	AA	AA	AA	AA	AA	AA	AA	AA	AA	AA	AA	AA	AA	AA	AA	AA	AA	AA	AA	AA	AA	AA	GG	GG	AA	GG	AA	AA	AA	AA	AA	AA
Gm06_7683418_G_A-1_B_R_2179335923	T/C	6	7683418	NC	NC	NC	NC	NC	NC	NC	TT	TT	TT	TT	TT	TC	TT	TT	TT	TT	TT	TT	TT	TT	TT	TT	TT	TT	TT	CC	TT	TT	TT	TT	TT	TT	TT	TC	TT	CC	CC	CC	CC	TT	CC	CC	CC	TT	TT
Gm06_7756576_G_A-1_T_F_2179335924	A/G	6	7756576	NC	NC	NC	NC	NC	NC	NC	AA	AA	AA	AA	AA	NN	AA	AA	AA	GG	AA	AA	GG	AA	GG	AA	AA	AA	GG	GG	AA	GG	AA	GG	AA	AA	AA	AG	GG	GG	AA	GG	AA	AA	GG	GG	GG	AA	AA
Gm06_7836214_T_C-1_B_F_2179335926	T/C	6	7836214	NC	NC	NC	NC	NC	NC	NC	CC	CC	CC	CC	CC	TC	CC	CC	CC	TT	CC	CC	TT	CC	TT	CC	CC	CC	TT	TT	CC	TT	CC	TT	CC	CC	CC	TC	TT	TT	CC	TT	CC	CC	TT	TT	TT	CC	CC
Gm06_7918219_C_T-1_T_R_2179335929	A/G	6	7918219	NC	NC	NC	NC	NC	NC	NC	AA	AA	AA	AA	AA	AG	AA	GG	AA	AA	AA	AA	AA	GG	AA	AA	AA	GG	AA	AA	AA	AA	AA	AA	GG	GG	AA	GG	AA	GG	GG	GG	GG	AA	GG	GG	GG	AA	GG
Gm06_8015415_G_T-1_T_R_2179335931	A/C	6	8015415	NC	NC	NC	NC	NC	NC	NC	AA	AA	AA	AA	AA	AA	AA	CC	AA	AA	AA	AA	AA	CC	AA	CC	AA	CC	AA	AA	AA	AA	AA	AA	CC	CC	AA	CC	AA	CC	CC	CC	CC	AA	AA	AA	AA	AA	CC
Gm06_8079300_T_C-1_T_R_2179335933	A/G	6	8079300	NC	NC	NC	NC	NC	NC	NC	GG	GG	GG	GG	GG	GG	GG	GG	GG	AA	AA	AA	AA	GG	AA	GG	GG	AA	AA	AA	AA	AA	GG	AA	GG	GG	AA	AG	AA	GG	GG	AA	GG	AA	GG	AA	GG	AA	GG
Gm06_8173150_A_C-1_T_F_2179335934	A/C	6	8173150	NC	NC	NC	NC	NC	NC	NC	AA	AA	AA	AA	AA	AA	AA	AA	AA	AA	AA	AA	AA	AA	AA	AA	AA	AA	AA	AA	AA	AA	AA	AA	AA	AA	AA	NN	AA	CC	CC	AA	CC	AA	AA	AA	AA	AA	AA
Gm06_8216151_C_T-1_B_F_2179335936	T/C	6	8216151	NC	NC	NC	NC	NC	NC	NC	CC	CC	CC	CC	CC	CC	CC	CC	CC	CC	CC	CC	CC	CC	CC	CC	CC	CC	CC	CC	CC	CC	CC	CC	CC	CC	CC	TC	CC	TT	TT	CC	TT	CC	CC	CC	CC	CC	CC
Gm06_8338093_G_A-1_T_F_2179335938	A/G	6	8338093	NC	NC	NC	NC	NC	NC	NC	AA	AA	AA	AA	AA	AG	AA	GG	AA	GG	GG	GG	GG	GG	GG	AA	AA	GG	GG	GG	GG	GG	AA	GG	GG	GG	GG	AG	GG	AA	GG	GG	GG	GG	GG	GG	GG	GG	GG
Gm06_8483050_C_T-1_B_F_2179335940	T/C	6	8483050	NC	NC	NC	NC	NC	NC	NC	CC	CC	CC	CC	CC	CC	CC	CC	CC	CC	TT	TT	CC	CC	CC	CC	CC	CC	CC	CC	CC	CC	CC	CC	CC	CC	CC	CC	CC	TT	CC	TT	CC	CC	CC	CC	CC	TT	CC
Gm06_8630236_C_T-1_B_F_2179335942	T/C	6	8630236	NC	NC	NC	NC	NC	NC	NC	CC	CC	CC	CC	CC	CC	CC	CC	CC	CC	CC	CC	CC	CC	CC	CC	CC	CC	CC	CC	CC	CC	CC	CC	CC	CC	TC	CC	CC	TC	CC	CC	CC	CC	CC	CC	CC	CC	CC
Gm06_8802768_C_T-1_T_R_2179335945	A/G	6	8802768	NC	NC	NC	NC	NC	NC	NC	GG	GG	GG	GG	GG	GG	GG	GG	GG	GG	GG	GG	GG	GG	GG	GG	GG	GG	GG	GG	AA	GG	GG	GG	GG	GG	AA	GG	GG	AA	GG	GG	GG	GG	GG	GG	GG	GG	GG
Gm06_8979504_A_G-1_T_F_2179335946	A/G	6	8979504	NC	NC	NC	NC	NC	NC	NC	GG	GG	GG	GG	GG	GG	GG	GG	GG	GG	AA	AA	GG	AA	GG	AA	AA	GG	GG	AA	GG	GG	AA	GG	AA	AA	GG	AG	GG	GG	GG	GG	GG	GG	GG	AA	GG	AA	AA
Gm06_9081030_C_A-1_T_F_2179335948	A/C	6	9081030	NC	NC	NC	NC	NC	NC	NC	CC	CC	CC	CC	CC	NN	CC	CC	CC	AA	CC	CC	CC	CC	AA	CC	CC	CC	CC	CC	CC	CC	CC	CC	CC	CC	AA	AC	CC	AA	AA	AA	AA	AA	CC	CC	CC	CC	CC
Gm06_9153377_A_G-1_T_F_2179335950	A/G	6	9153377	NC	NC	NC	NC	NC	NC	NC	AA	AA	AA	AA	AA	AA	AA	AA	AA	AA	AA	AA	AA	AA	AA	AA	AA	AA	AA	AA	AA	AA	AA	AA	AA	AA	GG	AA	AA	GG	AA	GG	AA	AA	AA	AA	AA	AA	AA
Gm06_9216536_A_C-1_B_R_2179335953	T/G	6	9216536	NC	NC	NC	NC	NC	NC	NC	TT	TG	TT	TT	TT	TT	TT	TT	TT	GG	TT	TT	TT	TT	GG	TT	TT	TT	TT	TT	TT	TT	TT	TT	TT	TT	GG	TG	TT	GG	GG	GG	GG	GG	TT	TT	TT	TT	TT
Gm06_9263869_A_C-1_T_F_2179335954	A/C	6	9263869	NC	NC	NC	NC	NC	NC	NC	AA	AC	AA	AA	AA	AC	AA	CC	AA	CC	AA	AA	CC	AA	CC	AA	AA	AA	CC	AA	AA	CC	AA	CC	AA	AA	AA	AC	CC	AA	CC	AA	CC	CC	CC	AA	CC	AA	AA
Gm06_9442481_T_C-1_B_F_2179335958	T/C	6	9442481	NC	NC	NC	NC	NC	NC	NC	TT	TC	TT	TT	TT	TC	TT	TT	TT	TT	TT	TT	CC	TT	TT	TT	TT	TT	CC	TT	TT	CC	TT	CC	TT	TT	TT	TC	CC	CC	CC	TT	CC	TT	CC	TT	CC	TT	TT
Gm06_9668798_T_C-1_T_R_2179335961	A/G	6	9668798	NC	NC	NC	NC	NC	NC	NC	AA	AG	AA	AA	AA	AA	AA	AA	AA	AA	AA	AA	AA	AA	AA	AA	AA	AA	AA	AA	AA	AA	AA	AA	AA	AA	AA	AG	AA	AA	GG	AA	GG	GG	AA	AA	AA	AA	AA
Gm06_9756999_T_C-1_T_R_2179335963	A/G	6	9756999	NC	NC	NC	NC	NC	NC	NC	AA	AG	AA	AA	AA	NN	AA	AA	AA	AA	AA	AA	AA	AA	AA	AA	AA	AA	AA	AA	AA	AA	AA	AA	AA	AA	AA	AG	AA	AA	GG	AA	GG	GG	AA	AA	AA	AA	AA
Gm06_9803356_C_T-1_B_F_2179335964	T/C	6	9803356	NC	NC	NC	NC	NC	NC	NC	CC	CC	CC	CC	CC	CC	CC	CC	CC	CC	CC	CC	CC	CC	CC	CC	CC	CC	CC	CC	CC	CC	CC	CC	CC	CC	CC	CC	CC	CC	CC	CC	CC	TT	TT	CC	CC	CC	CC
Gm06_9952410_T_C-1_B_F_2179335966	T/C	6	9952410	NC	NC	NC	NC	NC	NC	NC	TT	TC	TT	TT	TT	TT	TT	TT	TT	TT	TT	TT	TT	TT	TT	TT	TT	TT	TT	TT	TT	TT	TT	TT	TT	TT	TT	TC	TT	TT	CC	TT	TC	TC	TT	TT	TT	TT	TT
Gm06_10124470_T_C-1_B_F_2179335968	T/C	6	10124470	NC	NC	NC	NC	NC	NC	NC	TT	TC	TT	TT	TT	TT	TT	TT	TT	TT	TT	TT	TT	TT	TT	TT	TT	TT	TT	TT	TT	TT	TT	TT	TT	TT	TT	TT	TT	TT	CC	TT	CC	TT	CC	TT	TT	TT	TT
Gm06_10240897_T_C-1_T_R_2179335971	A/G	6	10240897	NC	NC	NC	NC	NC	NC	NC	AA	AG	AA	AA	AA	AA	AA	AA	AA	AA	AA	AA	AA	AA	AA	AA	AA	AA	AA	AA	AA	AA	AA	AA	AA	AA	AA	AA	AA	AA	GG	AA	GG	GG	GG	AA	AA	AA	AA
Gm06_10324739_T_G-1_T_R_2179335973	A/C	6	10324739	NC	NC	NC	NC	NC	NC	NC	AA	AA	AA	AA	AA	AA	AA	AA	AA	AA	AA	AA	AA	AA	AA	AA	AA	AA	AA	AA	AA	AA	AA	AA	AA	AA	AA	AA	AA	CC	AA	AA	AA	CC	CC	AA	AA	AA	AA
Gm06_10383065_G_A-1_B_R_2179335975	T/C	6	10383065	NC	NC	NC	NC	NC	NC	NC	CC	CC	CC	CC	CC	CC	CC	CC	CC	CC	CC	CC	CC	CC	CC	CC	CC	CC	CC	CC	CC	CC	CC	CC	CC	CC	CC	CC	CC	CC	CC	CC	CC	TT	TT	CC	CC	CC	TC
Gm06_10464340_G_A-1_T_F_2179335976	A/G	6	10464340	NC	NC	NC	NC	NC	NC	NC	GG	GG	GG	GG	GG	GG	GG	GG	GG	GG	GG	GG	GG	GG	GG	GG	GG	GG	GG	GG	GG	GG	GG	GG	GG	GG	GG	GG	GG	GG	GG	GG	GG	AA	AA	GG	GG	GG	AA
Gm06_10693310_G_A-1_B_R_2179335979	T/C	6	10693310	NC	NC	NC	NC	NC	NC	NC	CC	CC	CC	CC	CC	CC	CC	CC	CC	CC	CC	CC	CC	CC	CC	CC	CC	CC	CC	CC	CC	CC	CC	CC	CC	CC	CC	CC	CC	CC	CC	CC	CC	TT	TT	CC	CC	CC	CC
Gm06_10781518_T_C-1_B_F_2179335980	T/C	6	10781518	NC	NC	NC	NC	NC	NC	NC	TT	TT	TT	TT	TT	TT	TT	TT	TT	TT	TT	TT	TT	TT	TT	TT	TT	TT	TT	TT	CC	TT	TT	TT	TT	TT	TT	TT	TT	TT	TT	TT	TT	CC	CC	CC	TT	TT	TT
Gm06_10823424_C_T-1_T_R_2179335983	A/G	6	10823424	NC	NC	NC	NC	NC	NC	NC	GG	GG	GG	GG	GG	GG	GG	GG	GG	GG	GG	GG	GG	GG	GG	GG	GG	GG	GG	AA	AA	GG	GG	GG	GG	GG	AA	GG	GG	GG	GG	AA	GG	AA	AA	AA	GG	GG	GG
Gm06_10891060_T_C-1_B_F_2179335984	T/C	6	10891060	NC	NC	NC	NC	NC	NC	NC	TT	TT	TT	TT	TT	TT	TT	TT	TT	TT	TT	TT	TT	TT	TT	TT	TT	TT	TT	CC	TT	TT	TT	TT	TT	TT	TT	TT	TT	TT	TT	TT	TT	CC	CC	CC	TT	TT	TT
Gm06_10993554_A_G-1_T_F_2179335986	A/G	6	10993554	NC	NC	NC	NC	NC	NC	NC	AA	AA	AA	AA	AA	AA	AA	AA	AA	AG	AA	AA	AG	AG	AG	AG	AG	AG	AG	AA	AA	AG	AA	AG	AG	AG	AA	AA	AG	AA	AA	AG	AA	AG	AG	AG	AA	AA	AA
Gm06_11098210_C_T-1_T_R_2179335989	A/G	6	11098210	NC	NC	NC	NC	NC	NC	NC	AA	AA	AA	AA	AA	AG	AA	GG	AA	AA	AA	AA	AA	AA	AA	GG	AA	AA	AA	GG	GG	AA	AA	AA	AA	AA	GG	AG	AA	GG	AA	GG	AA	AA	GG	GG	GG	AA	GG
Gm06_11165149_C_T-1_T_R_2179335991	A/G	6	11165149	NC	NC	NC	NC	NC	NC	NC	GG	GG	GG	GG	GG	GG	GG	GG	GG	GG	GG	GG	GG	GG	GG	AA	GG	GG	GG	AA	GG	GG	GG	GG	GG	GG	GG	AG	GG	GG	AA	AA	AA	GG	GG	GG	AA	GG	GG
Gm06_11243298_G_T-1_T_R_2179335993	A/C	6	11243298	NC	NC	NC	NC	NC	NC	NC	CC	CC	CC	CC	CC	CC	CC	CC	CC	CC	CC	CC	CC	CC	CC	CC	CC	CC	CC	AA	CC	CC	CC	CC	CC	CC	CC	CC	CC	CC	CC	AA	CC	CC	CC	CC	CC	CC	CC
Gm06_11333769_G_A-1_T_F_2179335994	A/G	6	11333769	NC	NC	NC	NC	NC	NC	NC	AA	AA	GG	GG	GG	GG	GG	GG	GG	GG	GG	GG	GG	GG	GG	GG	GG	GG	GG	AA	GG	GG	GG	GG	GG	GG	GG	GG	GG	GG	GG	AA	GG	GG	GG	GG	AA	GG	AA
Gm06_11479872_T_C-1_T_R_2179335997	A/G	6	11479872	NC	NC	NC	NC	NC	NC	NC	GG	GG	AA	AA	AA	AA	AA	AA	AA	AA	AA	AA	AA	AA	AA	AA	AA	AA	AA	AA	GG	AA	AA	AA	AA	AA	AA	AA	AA	AA	AA	AA	AA	AA	AA	AA	GG	AA	GG
Gm06_11659627_A_G-1_B_R_2179335999	T/C	6	11659627	NC	NC	NC	NC	NC	NC	NC	CC	CC	CC	CC	CC	NN	CC	CC	CC	TT	CC	TT	TT	TT	TT	TT	TT	TT	TT	TT	CC	TT	TT	TT	TT	TT	CC	TC	TT	TT	CC	TT	CC	CC	CC	CC	CC	TT	CC
Gm06_11786580_T_G-1_B_F_2179336000	T/G	6	11786580	NC	NC	NC	NC	NC	NC	NC	TT	TT	TG	TG	TG	TG	TG	TT	TG	TT	TG	TT	TG	TT	TT	TT	TT	TT	TT	TT	TG	TG	TT	TG	TT	TT	TT	TG	TG	TT	TG	TT	TG	TT	TT	TG	TT	TT	TG
Gm06_11844498_A_G-1_B_R_2179336003	T/C	6	11844498	NC	NC	NC	NC	NC	NC	NC	TT	TT	CC	CC	CC	NN	CC	CC	CC	TT	CC	TT	CC	TT	TT	TT	TT	TT	TT	TT	CC	CC	TT	CC	TT	TT	CC	TT	CC	TT	CC	TT	CC	TT	TT	CC	TT	TT	CC
Gm06_11948808_G_A-1_T_F_2179336004	A/G	6	11948808	NC	NC	NC	NC	NC	NC	NC	AA	AA	AA	AA	AA	NN	AA	AA	AA	GG	AA	GG	AA	GG	GG	GG	GG	GG	GG	GG	AA	AA	GG	AA	GG	GG	AA	AG	AA	GG	AA	GG	AA	AA	AA	AA	GG	GG	AA
Gm06_12129311_G_A-1_T_F_2179336008	A/G	6	12129311	NC	NC	NC	NC	NC	NC	NC	GG	GG	GG	GG	GG	GG	GG	GG	GG	AA	GG	GG	GG	AA	AA	AA	AA	GG	AA	AA	AA	GG	GG	GG	AA	AA	GG	AG	GG	GG	GG	GG	GG	GG	GG	GG	GG	GG	GG
Gm06_12173941_A_G-1_B_R_2179336011	T/C	6	12173941	NC	NC	NC	NC	NC	NC	NC	TT	TT	TT	TT	TT	TT	TT	TT	TT	CC	TT	TT	TT	CC	CC	CC	CC	TT	CC	CC	TT	TT	TT	TT	CC	CC	CC	TC	TT	TT	TT	TT	TT	TT	TT	TT	TT	TT	TT
Gm06_12252031_C_T-1_B_F_2179336012	T/C	6	12252031	NC	NC	NC	NC	NC	NC	NC	CC	CC	CC	CC	CC	CC	CC	CC	CC	TT	CC	CC	CC	TT	TT	TT	CC	CC	CC	TT	TT	CC	CC	CC	TT	TT	CC	CC	CC	CC	CC	TT	CC	CC	CC	CC	CC	CC	TT
Gm06_12346248_C_T-1_B_F_2179336014	T/C	6	12346248	NC	NC	NC	NC	NC	NC	NC	CC	CC	CC	CC	CC	CC	CC	CC	CC	TT	CC	CC	CC	TT	TT	TT	CC	CC	CC	TT	TT	CC	CC	CC	TT	TT	CC	TC	CC	CC	CC	TT	CC	CC	CC	CC	CC	CC	TT
Gm06_12414435_G_A-1_B_R_2179336017	T/C	6	12414435	NC	NC	NC	NC	NC	NC	NC	TT	TT	TT	TT	TT	TT	TT	CC	TT	CC	TT	TT	CC	TT	CC	CC	TT	TT	TT	CC	TT	CC	TT	CC	TT	TT	TT	CC	CC	TT	CC	TT	CC	CC	CC	CC	TT	TT	CC
Gm06_12544455_A_G-1_T_F_2179336018	A/G	6	12544455	NC	NC	NC	NC	NC	NC	NC	GG	GG	GG	GG	GG	GG	GG	AA	GG	GG	GG	GG	GG	GG	GG	GG	GG	GG	GG	GG	GG	GG	GG	GG	GG	GG	AA	AA	GG	GG	AA	AA	AA	AA	AA	GG	AA	GG	GG
Gm06_12816666_A_G-1_T_F_2179336020	A/G	6	12816666	NC	NC	NC	NC	NC	NC	NC	AA	AA	AA	AA	AA	AA	AA	GG	AA	AA	AA	AA	AA	AA	AA	AA	AA	AA	AA	AA	AA	AA	AA	AA	AA	AA	AA	AG	AA	AA	GG	AA	GG	AA	AA	AA	GG	AA	AA
Gm06_12914255_A_G-1_B_R_2179336023	T/C	6	12914255	NC	NC	NC	NC	NC	NC	NC	CC	CC	CC	CC	CC	CC	CC	TT	CC	TT	CC	CC	CC	TT	TT	TT	CC	CC	CC	TT	TT	CC	CC	CC	TT	TT	TT	TT	CC	CC	TT	TT	TT	TT	TT	TT	TT	CC	TT
Gm06_12963850_T_C-1_T_R_2179336025	A/G	6	12963850	NC	NC	NC	NC	NC	NC	NC	GG	GG	GG	GG	GG	GG	GG	GG	GG	GG	GG	GG	GG	GG	GG	GG	GG	GG	GG	AA	GG	GG	GG	GG	GG	GG	AA	AA	GG	GG	GG	GG	GG	AA	AA	GG	GG	GG	AA
Gm06_13008773_A_G-1_B_R_2179336027	T/C	6	13008773	NC	NC	NC	NC	NC	NC	NC	CC	CC	CC	CC	CC	CC	CC	CC	CC	CC	CC	CC	CC	CC	CC	CC	CC	CC	CC	CC	CC	CC	CC	CC	CC	CC	CC	TC	CC	CC	CC	CC	CC	TC	CC	CC	CC	CC	TC
Gm06_13193350_G_A-1_T_F_2179336028	A/G	6	13193350	NC	NC	NC	NC	NC	NC	NC	AA	AA	AA	AA	AA	AA	AA	GG	AA	AA	AA	AA	AA	AA	AA	AA	AA	AA	AA	GG	AA	AA	AA	AA	AA	AA	GG	AG	AA	AA	GG	AA	GG	AA	GG	GG	GG	AA	AA
Gm06_13237698_A_G-1_B_R_2179336031	T/C	6	13237698	NC	NC	NC	NC	NC	NC	NC	CC	CC	CC	CC	CC	CC	CC	TT	CC	CC	CC	CC	CC	CC	TT	TT	CC	CC	CC	TT	TT	CC	CC	CC	CC	CC	TT	TC	CC	CC	TT	TT	TT	TT	TT	TT	TT	CC	TT
Gm06_13318948_A_G-1_T_F_2179336032	A/G	6	13318948	NC	NC	NC	NC	NC	NC	NC	GG	GG	GG	GG	GG	GG	GG	AA	GG	GG	GG	GG	GG	GG	AA	AA	GG	GG	GG	GG	AA	GG	GG	GG	GG	GG	GG	AG	GG	GG	AA	AA	AA	AA	AA	AA	AA	GG	AA
Gm06_13401987_C_T-1_T_R_2179336035	A/G	6	13401987	NC	NC	NC	NC	NC	NC	NC	AA	AA	AA	AA	AA	AA	AA	GG	AA	AA	AA	AA	AA	AA	AA	AA	AA	AA	AA	GG	AA	AA	AA	AA	AA	AA	GG	AG	AA	AA	GG	AA	GG	AA	GG	AA	GG	AA	AA
Gm06_13472059_A_G-1_T_F_2179336036	A/G	6	13472059	NC	NC	NC	NC	NC	NC	NC	AG	AG	AG	AG	AG	AG	AG	AA	AG	AG	AG	AG	AG	AG	AG	AG	AG	AG	AG	AA	AG	AG	AG	AG	AG	AG	AA	AG	AG	AG	AA	AA	AA	AG	AA	AG	AA	AG	AG
Gm06_13528200_T_C-1_B_F_2179336038	T/C	6	13528200	NC	NC	NC	NC	NC	NC	NC	CC	CC	CC	CC	CC	CC	CC	TT	CC	CC	CC	CC	CC	CC	CC	CC	CC	CC	CC	TT	CC	CC	CC	CC	CC	CC	TT	TC	CC	CC	TT	TT	TT	CC	TT	CC	CC	CC	CC
Gm06_13621986_A_C-1_T_F_2179336040	A/C	6	13621986	NC	NC	NC	NC	NC	NC	NC	AA	AA	AA	AA	AA	AA	AA	CC	AA	AA	AA	AA	AA	AA	CC	CC	CC	AA	CC	CC	CC	AA	AA	AA	AA	AA	CC	AC	AA	AA	CC	AA	CC	AA	AA	CC	CC	AA	CC
Gm06_13732043_T_C-1_B_F_2179336042	T/C	6	13732043	NC	NC	NC	NC	NC	NC	NC	CC	CC	CC	CC	CC	CC	CC	CC	CC	CC	CC	CC	CC	CC	CC	CC	CC	CC	CC	CC	CC	CC	CC	CC	CC	CC	CC	TT	CC	CC	CC	CC	CC	TT	TT	CC	CC	CC	CC
Gm06_13811298_C_T-1_B_F_2179336044	T/C	6	13811298	NC	NC	NC	NC	NC	NC	NC	TT	TT	TT	TT	TT	TT	TT	CC	TT	TT	TT	TT	TT	TT	TT	TT	TT	TT	TT	CC	TT	TT	TT	TT	TT	TT	CC	TC	TT	TT	CC	TT	CC	CC	CC	TT	CC	TT	TT
Gm06_13881657_A_G-1_T_F_2179336046	A/G	6	13881657	NC	NC	NC	NC	NC	NC	NC	GG	GG	GG	GG	GG	GG	GG	GG	GG	GG	GG	GG	GG	GG	AA	AA	AA	GG	AA	GG	AA	GG	AA	GG	GG	GG	GG	AA	GG	GG	GG	GG	GG	AA	GG	AA	GG	GG	AA
Gm06_14058543_A_C-1_T_F_2179336050	A/C	6	14058543	NC	NC	NC	NC	NC	NC	NC	CC	CC	CC	CC	CC	NN	CC	CC	CC	AA	CC	CC	CC	CC	AA	AA	CC	CC	CC	AA	AA	CC	AA	CC	CC	CC	AA	AA	CC	CC	CC	CC	CC	AA	CC	CC	AA	CC	CC
Gm06_14138713_C_A-1_T_F_2179336052	A/C	6	14138713	NC	NC	NC	NC	NC	NC	NC	AA	AA	AA	AA	AA	AC	AA	AA	AA	CC	AA	AA	AA	AA	CC	CC	AA	AA	AA	AA	CC	AA	CC	AA	AA	AA	AA	AC	AA	CC	AA	AA	AA	AA	AA	AA	AA	AA	AA
Gm06_14238413_A_C-1_T_F_2179336054	A/C	6	14238413	NC	NC	NC	NC	NC	NC	NC	CC	CC	CC	CC	CC	NN	CC	CC	CC	CC	CC	CC	CC	CC	CC	CC	CC	CC	CC	CC	CC	CC	CC	CC	CC	CC	CC	CC	CC	AA	CC	CC	CC	CC	CC	CC	CC	CC	CC
Gm06_14321140_T_C-1_B_F_2179336056	T/C	6	14321140	NC	NC	NC	NC	NC	NC	NC	CC	CC	CC	CC	CC	NN	CC	CC	CC	CC	CC	CC	CC	CC	CC	CC	CC	CC	CC	CC	CC	CC	CC	CC	CC	CC	CC	TC	CC	TT	CC	CC	CC	CC	CC	CC	CC	CC	CC
Gm06_14359453_T_C-1_T_R_2179336059	A/G	6	14359453	NC	NC	NC	NC	NC	NC	NC	GG	GG	GG	GG	GG	NN	GG	GG	GG	GG	GG	GG	GG	GG	GG	GG	GG	GG	GG	GG	GG	GG	GG	GG	GG	GG	GG	AG	GG	AA	GG	GG	GG	GG	GG	GG	GG	GG	GG
Gm06_14452528_G_A-1_T_F_2179336060	A/G	6	14452528	NC	NC	NC	NC	NC	NC	NC	AA	AA	AA	AA	AA	AG	AA	AA	AA	AA	GG	AA	AA	AA	AA	AA	AA	AA	GG	AA	AA	AA	AA	AA	AA	AA	AA	AG	AA	AA	AA	GG	AA	AA	AA	AA	AA	GG	AA
Gm06_14511744_T_C-1_B_F_2179336062	T/C	6	14511744	NC	NC	NC	NC	NC	NC	NC	CC	CC	CC	CC	CC	NN	CC	TC	CC	CC	CC	CC	CC	CC	CC	CC	CC	CC	TC	CC	CC	CC	CC	CC	CC	CC	CC	TC	CC	TC	TC	CC	TC	CC	TC	NN	CC	CC	CC
Gm06_14682231_T_C-1_T_R_2179336067	A/G	6	14682231	NC	NC	NC	NC	NC	NC	NC	AG	AG	AG	AG	AG	AG	AG	AA	AG	AG	AG	AG	AG	AG	AG	AG	AG	AG	AA	AG	AG	AG	AG	AG	AG	AG	AG	AG	AG	AA	AA	AG	AA	AG	AA	AA	AA	AG	AG
Gm06_14737902_A_G-1_B_R_2179336069	T/C	6	14737902	NC	NC	NC	NC	NC	NC	NC	CC	CC	CC	CC	CC	TC	CC	CC	CC	CC	TT	CC	CC	CC	TT	CC	CC	CC	TT	TT	CC	CC	CC	CC	CC	CC	TT	TC	CC	TT	CC	TT	CC	CC	CC	CC	CC	TT	CC
Gm06_14859364_A_C-1_T_F_2179336070	A/C	6	14859364	NC	NC	NC	NC	NC	NC	NC	CC	CC	CC	CC	CC	CC	CC	AA	CC	AA	CC	CC	CC	CC	CC	AA	CC	AA	AA	CC	CC	CC	CC	CC	CC	CC	CC	CC	CC	AA	AA	CC	AA	CC	AA	AA	AA	CC	CC
Gm06_14924961_T_C-1_B_F_2179336072	T/C	6	14924961	NC	NC	NC	NC	NC	NC	NC	TT	TT	TT	TT	TT	TT	TT	TT	TT	TT	CC	TT	CC	CC	TT	TT	CC	TT	TT	CC	CC	CC	CC	CC	CC	CC	CC	TC	CC	CC	TT	CC	TT	TT	TT	TT	TT	CC	CC
Gm06_15032691_A_G-1_B_R_2179336077	T/C	6	15032691	NC	NC	NC	NC	NC	NC	NC	TT	TT	TT	TT	TT	TT	TT	TT	TT	TT	CC	TT	CC	CC	TT	TT	CC	TT	TT	CC	CC	CC	CC	CC	CC	CC	CC	TC	CC	TT	TT	CC	TT	TT	TT	TT	TT	CC	CC
Gm06_15115808_C_T-1_T_R_2179336079	A/G	6	15115808	NC	NC	NC	NC	NC	NC	NC	GG	GG	GG	GG	GG	GG	GG	AA	GG	AA	AA	GG	AA	AA	GG	AA	GG	AA	GG	AA	GG	AA	GG	AA	AA	AA	AA	GG	AA	GG	AA	AA	AA	GG	AA	AA	AA	AA	GG
Gm06_15189169_G_T-1_T_R_2179336081	A/C	6	15189169	NC	NC	NC	NC	NC	NC	NC	CC	CC	AC	AC	AC	AC	AC	CC	AC	CC	CC	AC	CC	CC	CC	CC	CC	CC	CC	CC	AC	CC	CC	CC	CC	CC	CC	NN	CC	CC	CC	CC	CC	AC	CC	CC	CC	CC	CC
Gm06_15242800_T_C-1_B_F_2179336082	T/C	6	15242800	NC	NC	NC	NC	NC	NC	NC	CC	CC	CC	CC	CC	CC	CC	CC	CC	TT	TT	CC	CC	CC	CC	TT	TT	TT	TT	CC	CC	CC	TT	CC	CC	CC	CC	CC	CC	CC	CC	CC	CC	CC	TT	TT	TT	TT	TT
Gm06_15288970_G_A-1_T_F_2179336084	A/G	6	15288970	NC	NC	NC	NC	NC	NC	NC	GG	GG	AG	AG	AG	AG	AG	GG	AG	GG	GG	AG	AG	AG	GG	GG	GG	GG	GG	GG	AG	AG	GG	AG	AG	AG	GG	GG	AG	GG	GG	GG	GG	AG	AG	AG	AG	GG	GG
Gm06_15376751_G_A-1_T_F_2179336088	A/G	6	15376751	NC	NC	NC	NC	NC	NC	NC	AA	AA	AA	AA	AA	AA	AA	AA	AA	GG	GG	AA	AA	AA	NN	GG	GG	GG	GG	AA	AA	AA	GG	AA	AA	AA	AA	GG	AA	NN	AA	AA	AA	AA	AA	AA	AA	GG	GG
Gm06_15453344_A_G-1_T_F_2179336090	A/G	6	15453344	NC	NC	NC	NC	NC	NC	NC	GG	GG	GG	GG	GG	GG	GG	GG	GG	AA	AA	GG	GG	GG	AA	AA	AA	AA	AA	AA	AA	GG	AA	GG	GG	GG	AA	AA	GG	AA	GG	AA	GG	GG	GG	GG	GG	AA	AA
Gm06_15571070_T_C-1_T_R_2179336093	A/G	6	15571070	NC	NC	NC	NC	NC	NC	NC	AA	AA	GG	GG	GG	GG	GG	AA	GG	AA	AA	GG	GG	GG	GG	AA	AA	AA	AA	AA	AA	GG	AA	GG	GG	GG	AA	AA	GG	GG	AA	AA	AA	GG	GG	GG	GG	AA	AA
Gm06_15702934_A_G-1_T_F_2179336096	A/G	6	15702934	NC	NC	NC	NC	NC	NC	NC	GG	GG	GG	GG	GG	GG	GG	GG	GG	AA	GG	GG	GG	GG	AA	AA	AA	AA	AA	GG	GG	GG	AA	GG	GG	GG	GG	GG	GG	GG	GG	GG	GG	AA	AA	GG	AA	GG	AA
Gm06_15793203_T_C-1_B_F_2179336098	T/C	6	15793203	NC	NC	NC	NC	NC	NC	NC	TT	TT	TT	TT	TT	TT	TT	TT	TT	TT	CC	TT	CC	CC	TT	TT	TT	TT	TT	CC	CC	CC	TT	CC	CC	CC	CC	CC	CC	CC	TT	CC	TT	TT	TT	TT	TT	CC	TT
Gm06_15847484_A_C-1_B_R_2179336101	T/G	6	15847484	NC	NC	NC	NC	NC	NC	NC	GG	GG	GG	GG	GG	GG	GG	TT	GG	TT	TT	GG	GG	GG	TT	TT	TT	TT	TT	GG	GG	GG	TT	GG	GG	GG	GG	TG	GG	GG	TT	TT	TT	TT	TT	TT	TT	TT	TT
Gm06_15910152_A_G-1_T_F_2179336102	A/G	6	15910152	NC	NC	NC	NC	NC	NC	NC	GG	GG	GG	GG	GG	GG	GG	AA	GG	AA	AA	GG	AA	AA	AA	AA	AA	AA	AA	AA	AA	AA	AA	AA	AA	AA	AA	AA	AA	GG	AA	GG	AA	AA	AA	AA	AA	AA	AA
Gm06_15960829_C_A-1_B_R_2179336105	T/G	6	15960829	NC	NC	NC	NC	NC	NC	NC	TT	TT	GG	GG	GG	GG	GG	GG	GG	GG	GG	GG	GG	GG	GG	GG	GG	GG	GG	GG	GG	GG	GG	GG	GG	GG	GG	TG	GG	TT	GG	TT	GG	GG	GG	GG	GG	GG	GG
Gm06_16084283_C_T-1_T_R_2179336107	A/G	6	16084283	NC	NC	NC	NC	NC	NC	NC	GG	GG	AA	AA	AA	AA	AA	GG	AA	GG	GG	AA	AA	AA	GG	GG	GG	GG	GG	GG	AA	AA	GG	AA	AA	AA	GG	GG	AA	GG	GG	AA	GG	GG	GG	GG	GG	GG	GG
Gm06_16133328_G_A-1_T_F_2179336108	A/G	6	16133328	NC	NC	NC	NC	NC	NC	NC	AA	AA	GG	GG	GG	GG	GG	GG	GG	GG	GG	GG	AA	AA	GG	GG	GG	GG	GG	GG	AA	AA	GG	AA	AA	AA	GG	AG	AA	AA	GG	GG	GG	GG	GG	GG	GG	GG	GG
Gm06_16207402_T_C-1_T_R_2179336111	A/G	6	16207402	NC	NC	NC	NC	NC	NC	NC	AA	AA	AA	AA	AA	AA	AA	AA	AA	AA	AA	AA	GG	GG	AA	AA	AA	AA	AA	AA	GG	GG	AA	GG	GG	GG	AA	AG	GG	AA	AA	AA	AA	AA	AA	AA	AA	AA	AA
Gm06_16315206_A_G-1_B_R_2179336113	T/C	6	16315206	NC	NC	NC	NC	NC	NC	NC	CC	CC	CC	CC	CC	CC	CC	TT	CC	TT	TT	CC	TT	TT	TT	TT	TT	TT	TT	TT	TT	TT	TT	TT	TT	TT	TT	TC	TT	CC	TT	TT	TT	CC	TT	TT	TT	TT	TT
Gm06_16372276_T_C-1_T_R_2179336115	A/G	6	16372276	NC	NC	NC	NC	NC	NC	NC	GG	GG	AA	AA	AA	AA	AA	AA	AA	AA	AA	AA	AA	AA	AA	AA	AA	AA	AA	AA	AA	AA	AA	AA	AA	AA	AA	GG	AA	GG	AA	AA	AA	AA	AA	AA	AA	AA	AA
Gm06_16390152_A_G-1_B_R_2179336117	T/C	6	16390152	NC	NC	NC	NC	NC	NC	NC	TT	TT	CC	CC	CC	CC	CC	CC	CC	CC	CC	CC	CC	CC	CC	CC	CC	CC	CC	CC	CC	CC	CC	CC	CC	CC	CC	TC	CC	TT	CC	CC	CC	CC	CC	CC	CC	CC	CC
Gm06_16669594_G_T-1_B_F_2179336120	T/G	6	16669594	NC	NC	NC	NC	NC	NC	NC	GG	GG	TT	TT	TT	TT	TT	GG	TT	TT	TT	TT	GG	GG	TT	TT	TT	TT	TT	TT	GG	GG	TT	GG	GG	GG	TT	GG	GG	GG	TT	TT	TT	GG	TT	TT	TT	TT	TT
Gm06_16745340_A_G-1_T_F_2179336122	A/G	6	16745340	NC	NC	NC	NC	NC	NC	NC	GG	GG	GG	GG	GG	GG	GG	GG	GG	GG	GG	GG	GG	GG	GG	GG	GG	GG	GG	GG	GG	GG	GG	GG	GG	GG	GG	GG	GG	GG	GG	GG	GG	GG	GG	GG	GG	GG	GG
Gm06_16792113_T_C-1_B_F_2179336124	T/C	6	16792113	NC	NC	NC	NC	NC	NC	NC	TT	TT	TT	TT	TT	TT	TT	TT	TT	TT	TT	TT	CC	CC	TT	TT	TT	TT	TT	TT	CC	CC	TT	CC	CC	CC	TT	CC	CC	CC	TT	TT	TT	CC	TT	TT	TT	TT	TT
Gm06_16853739_A_C-1_T_F_2179336126	A/C	6	16853739	NC	NC	NC	NC	NC	NC	NC	AA	AA	CC	CC	CC	CC	CC	AA	CC	AA	AA	CC	CC	CC	AA	AA	AA	CC	CC	CC	CC	CC	CC	CC	CC	CC	CC	AC	CC	CC	AA	AA	AA	CC	AA	CC	CC	AA	AA
Gm06_16923935_T_C-1_B_F_2179336128	T/C	6	16923935	NC	NC	NC	NC	NC	NC	NC	TT	TT	CC	CC	CC	CC	CC	TT	CC	TT	TT	CC	CC	CC	TT	TT	TT	CC	CC	CC	CC	CC	CC	CC	CC	CC	CC	TC	CC	CC	TT	TT	TT	CC	TT	CC	CC	TT	TT
Gm06_17188046_A_G-1_B_R_2179336131	T/C	6	17188046	NC	NC	NC	NC	NC	NC	NC	TT	TT	CC	CC	CC	CC	CC	TT	CC	TT	TT	CC	TT	TT	TT	TT	TT	CC	CC	CC	TT	TT	CC	TT	TT	TT	CC	TT	TT	TT	CC	CC	CC	TT	CC	CC	CC	TT	TT
Gm06_17356033_G_A-1_B_R_2179336135	T/C	6	17356033	NC	NC	NC	NC	NC	NC	NC	CC	CC	TT	TC	TC	NN	TC	CC	TC	CC	CC	TC	CC	CC	CC	CC	CC	TC	TC	TT	CC	CC	TC	CC	CC	CC	TC	CC	CC	CC	TC	TT	TC	TT	TT	TT	TC	CC	CC
Gm06_17399306_A_C-1_B_R_2179336137	T/G	6	17399306	NC	NC	NC	NC	NC	NC	NC	TT	TT	GG	GG	GG	GG	GG	TT	GG	TT	TT	GG	TT	TT	TT	TT	TT	GG	GG	GG	TT	TT	GG	TT	TT	TT	GG	TT	TT	TT	GG	GG	GG	GG	GG	TT	GG	TT	TT
Gm06_17617727_G_T-1_B_F_2179336138	T/G	6	17617727	NC	NC	NC	NC	NC	NC	NC	GG	TT	TT	TT	TT	TT	TT	GG	TT	GG	GG	TT	GG	GG	GG	GG	GG	GG	TT	TT	GG	GG	TT	GG	GG	GG	TT	TG	GG	GG	TT	TT	TT	TT	TT	GG	TT	GG	GG
Gm06_18033759_A_G-1_T_F_2179336140	A/G	6	18033759	NC	NC	NC	NC	NC	NC	NC	GG	GG	GG	GG	GG	GG	GG	GG	GG	GG	GG	GG	GG	GG	GG	GG	GG	GG	GG	AA	AA	GG	GG	GG	GG	GG	AA	GG	GG	AA	GG	GG	GG	GG	GG	AA	GG	GG	GG
Gm06_18252495_T_C-1_B_F_2179336142	T/C	6	18252495	NC	NC	NC	NC	NC	NC	NC	TT	CC	CC	CC	CC	CC	CC	TT	CC	CC	CC	CC	CC	CC	CC	CC	CC	CC	CC	TT	TT	CC	CC	CC	CC	CC	TT	TC	CC	TT	CC	CC	CC	CC	TT	TT	CC	CC	CC
Gm06_18447419_G_A-1_T_F_2179336144	A/G	6	18447419	NC	NC	NC	NC	NC	NC	NC	AA	AA	AA	AA	AA	AA	AA	AA	AA	AA	AA	AA	AA	AA	AA	AA	AA	AA	AA	GG	AA	AA	AA	AA	AA	AA	GG	AG	AA	GG	AA	AA	AA	AA	GG	AA	AA	AA	AA
Gm06_18583273_A_C-1_T_F_2179336146	A/C	6	18583273	NC	NC	NC	NC	NC	NC	NC	AA	CC	CC	CC	CC	CC	CC	AA	CC	CC	CC	CC	CC	CC	AA	CC	CC	CC	CC	CC	AA	CC	CC	CC	CC	CC	CC	CC	CC	AA	CC	CC	CC	CC	CC	CC	CC	CC	CC
Gm06_18766611_C_T-1_B_F_2179336148	T/C	6	18766611	NC	NC	NC	NC	NC	NC	NC	CC	CC	TT	TT	TT	NN	TT	CC	TT	TT	TT	TT	TT	TT	CC	TT	TT	TT	TT	CC	CC	TT	CC	TT	TT	TT	CC	TC	TT	CC	CC	TT	CC	TT	CC	CC	TT	TT	TT
Gm06_19282687_A_G-1_B_R_2179336151	T/C	6	19282687	NC	NC	NC	NC	NC	NC	NC	TT	CC	TT	TT	CC	TC	CC	TT	TT	CC	CC	TT	CC	CC	TT	CC	CC	CC	TT	TT	TT	CC	CC	CC	CC	CC	CC	CC	CC	TT	CC	CC	CC	CC	CC	CC	CC	CC	CC
Gm06_19540686_C_T-1_B_F_2179336152	T/C	6	19540686	NC	NC	NC	NC	NC	NC	NC	TT	TT	CC	CC	TT	CC	TT	TT	CC	TT	TT	CC	TT	TT	CC	TT	TT	TT	CC	CC	CC	TT	CC	TT	TT	TT	TT	TC	TT	CC	TT	TT	TT	TT	TT	TT	TT	TT	TT
Gm06_20152926_T_C-1_T_R_2179336155	A/G	6	20152926	NC	NC	NC	NC	NC	NC	NC	GG	GG	GG	AA	GG	AG	GG	GG	AA	GG	GG	AA	GG	GG	GG	GG	GG	GG	AA	GG	GG	GG	AA	GG	GG	GG	GG	GG	GG	AA	GG	GG	GG	GG	GG	GG	GG	GG	GG
Gm06_20370075_T_C-1_B_F_2179336156	T/C	6	20370075	NC	NC	NC	NC	NC	NC	NC	TT	TT	TT	TT	TT	TC	TT	TT	TT	TT	TT	TT	TT	TT	CC	TT	TT	TT	TT	CC	CC	TT	TT	TT	TT	TT	TT	TC	TT	TT	TT	TT	TT	TT	TT	TT	TT	TT	TT
Gm06_20486758_C_A-1_T_F_2179336158	A/C	6	20486758	NC	NC	NC	NC	NC	NC	NC	AA	AA	AA	CC	AA	AC	AA	AA	CC	AA	AA	CC	AA	AA	AA	AA	AA	AA	CC	AA	AA	AA	CC	AA	AA	AA	AA	AC	AA	CC	AA	AA	AA	AA	AA	AA	AA	AA	AA
Gm06_20943239_T_C-1_T_R_2179336163	A/G	6	20943239	NC	NC	NC	NC	NC	NC	NC	GG	GG	GG	AA	GG	AG	GG	GG	AA	AA	GG	AA	GG	GG	GG	GG	GG	GG	AA	GG	GG	GG	AA	GG	GG	GG	GG	AG	GG	AA	GG	GG	GG	GG	GG	GG	GG	GG	GG
Gm06_21363243_A_G-1_T_F_2179336164	A/G	6	21363243	NC	NC	NC	NC	NC	NC	NC	AA	AA	AA	AA	AA	AG	AA	AA	AA	AA	AA	AA	AA	AA	GG	AA	AA	AA	AA	GG	GG	AA	AA	AA	AA	AA	AA	AG	AA	AA	AA	AA	AA	AA	AA	AA	AA	AA	AA
Gm06_21567013_G_A-1_B_R_2179336167	T/C	6	21567013	NC	NC	NC	NC	NC	NC	NC	TT	TT	TT	CC	TT	TC	TT	TT	CC	CC	TT	CC	TT	TT	CC	TT	TT	TT	CC	CC	CC	TT	CC	TT	TT	TT	TT	TC	TT	CC	TT	TT	TT	TT	TT	TT	TT	TT	TT
Gm06_22271239_C_T-1_T_R_2179336169	A/G	6	22271239	NC	NC	NC	NC	NC	NC	NC	AA	AA	AA	GG	AA	AG	AA	AA	GG	GG	AA	GG	AA	AA	GG	AA	AA	AA	GG	GG	GG	AA	GG	AA	AA	AA	AA	AG	AA	GG	AA	AA	AA	AA	AA	AA	AA	AA	AA
Gm06_23462870_C_T-1_T_R_2179336171	A/G	6	23462870	NC	NC	NC	NC	NC	NC	NC	AA	AA	AA	GG	AA	AG	AA	AA	GG	GG	AA	GG	AA	AA	GG	AA	AA	AA	GG	GG	GG	AA	GG	AA	AA	AA	AA	AG	AA	GG	AA	AA	AA	GG	AA	AA	AA	AA	AA
Gm06_24160775_C_T-1_B_F_2179336172	T/C	6	24160775	NC	NC	NC	NC	NC	NC	NC	TT	TT	TT	CC	TT	TC	TT	TT	CC	CC	TT	CC	TT	TT	CC	TT	TT	TT	CC	CC	CC	TT	CC	TT	TT	TT	TT	TC	TT	CC	TT	TT	TT	CC	TT	TT	TT	TT	TT
Gm06_25704938_T_C-1_T_R_2179336175	A/G	6	25704938	NC	NC	NC	NC	NC	NC	NC	GG	GG	GG	AA	GG	AG	GG	GG	AA	AA	GG	AA	GG	GG	AA	GG	GG	GG	AA	AA	AA	GG	AA	GG	GG	GG	GG	AG	GG	AA	GG	GG	GG	AA	GG	GG	GG	GG	GG
Gm06_25799930_T_C-1_B_F_2179336176	T/C	6	25799930	NC	NC	NC	NC	NC	NC	NC	CC	CC	CC	TT	CC	TC	CC	CC	TT	TT	CC	TT	CC	CC	CC	CC	CC	CC	TT	CC	CC	CC	TT	CC	CC	CC	CC	CC	CC	TT	CC	CC	CC	CC	CC	CC	CC	CC	CC
Gm06_26933523_C_T-1_B_F_2179336178	T/C	6	26933523	NC	NC	NC	NC	NC	NC	NC	CC	CC	CC	CC	CC	CC	CC	CC	CC	CC	CC	CC	CC	CC	TC	CC	CC	CC	CC	TC	TC	CC	CC	CC	CC	CC	CC	CC	CC	CC	CC	CC	CC	TC	CC	CC	CC	CC	CC
Gm06_26981990_G_T-1_T_R_2179336181	A/C	6	26981990	NC	NC	NC	NC	NC	NC	NC	AA	AA	AA	CC	AA	AC	AA	AA	CC	CC	AA	CC	AA	AA	AA	AA	AA	AA	CC	AA	AA	AA	CC	AA	AA	AA	AA	AA	AA	CC	AA	AA	AA	AA	AA	AA	AA	AA	AA
Gm06_28315232_G_A-1_T_F_2179336184	A/G	6	28315232	NC	NC	NC	NC	NC	NC	NC	AA	AA	AA	GG	AA	AG	AA	AA	GG	GG	AA	GG	AA	AA	GG	AA	AA	AA	GG	GG	GG	AA	GG	AA	AA	AA	AA	AG	AA	GG	AA	AA	AA	GG	AA	AA	AA	AA	AA
Gm06_28816949_A_G-1_B_R_2179336187	T/C	6	28816949	NC	NC	NC	NC	NC	NC	NC	TT	TT	TT	TT	TT	TT	TT	TT	TT	TT	TT	TT	TT	TT	CC	TT	TT	TT	TT	CC	CC	TT	CC	TT	TT	TT	TT	TC	TT	TT	TT	TT	TT	CC	TT	TT	TT	TT	TT
Gm06_30260912_A_G-1_B_R_2179336191	T/C	6	30260912	NC	NC	NC	NC	NC	NC	NC	CC	CC	CC	TT	TT	TC	TT	CC	TT	TT	CC	TT	CC	CC	TT	CC	CC	CC	TT	TT	TT	CC	TT	CC	CC	CC	CC	TC	CC	TT	CC	CC	CC	TT	CC	CC	CC	CC	CC
Gm06_30534657_A_G-1_T_F_2179336192	A/G	6	30534657	NC	NC	NC	NC	NC	NC	NC	NN	NN	NN	NN	NN	NN	NN	NN	NN	NN	NN	NN	NN	NN	NN	NN	NN	NN	NN	NN	NN	NN	NN	NN	NN	NN	NN	NN	NN	NN	NN	NN	NN	NN	NN	NN	NN	NN	NN
Gm06_31288514_A_C-1_B_R_2179336195	T/G	6	31288514	NC	NC	NC	NC	NC	NC	NC	GG	GG	GG	TT	TT	TG	TT	GG	TT	TT	GG	TT	GG	GG	GG	GG	GG	GG	TT	GG	GG	GG	NN	GG	GG	GG	GG	GG	GG	TT	GG	GG	GG	GG	GG	GG	GG	GG	GG
Gm06_31863080_C_T-1_T_R_2179336197	A/G	6	31863080	NC	NC	NC	NC	NC	NC	NC	GG	GG	GG	GG	GG	GG	GG	GG	GG	GG	GG	GG	GG	GG	AA	GG	GG	GG	GG	AA	AA	GG	GG	GG	GG	GG	GG	GG	GG	GG	GG	GG	GG	AA	GG	GG	GG	GG	GG
Gm06_32079709_C_A-1_T_F_2179336198	A/C	6	32079709	NC	NC	NC	NC	NC	NC	NC	AA	AA	AA	AA	AA	AA	AA	AA	AA	AA	AA	NN	AA	AA	AA	AA	AA	AA	AA	AA	AA	AA	AA	AA	AA	AA	AA	AA	AA	NN	AA	AA	AA	NN	AA	AA	AA	AA	AA
Gm06_32525220_G_T-1_B_F_2179336200	T/G	6	32525220	NC	NC	NC	NC	NC	NC	NC	TT	TT	TT	GG	GG	TG	GG	TT	GG	GG	TT	GG	TT	TT	GG	TT	TT	TT	GG	GG	GG	TT	GG	TT	TT	TT	TT	TG	TT	GG	TT	TT	TT	GG	TT	TT	TT	TT	TT
Gm06_33615663_G_A-1_B_R_2179336203	T/C	6	33615663	NC	NC	NC	NC	NC	NC	NC	TT	TT	TT	CC	CC	TC	CC	TT	CC	CC	TT	CC	TT	TT	CC	TT	TT	TT	CC	CC	CC	TT	CC	TT	TT	TT	TT	TC	TT	CC	TT	TT	TT	CC	TT	TT	TT	TT	TT
Gm06_34209123_C_T-1_B_F_2179336204	T/C	6	34209123	NC	NC	NC	NC	NC	NC	NC	CC	CC	CC	CC	CC	CC	CC	CC	CC	CC	CC	CC	CC	CC	CC	CC	CC	CC	CC	CC	CC	CC	TT	CC	CC	CC	CC	CC	CC	CC	CC	CC	CC	CC	CC	CC	CC	CC	CC
Gm06_34966793_A_G-1_T_F_2179336206	A/G	6	34966793	NC	NC	NC	NC	NC	NC	NC	AA	AA	AA	AA	AA	AA	AA	AA	AA	AA	AA	AA	AA	AA	GG	AA	AA	AA	AA	GG	GG	AA	GG	AA	AA	AA	AA	AG	AA	AA	AA	AA	AA	GG	AA	AA	AA	AA	AA
Gm06_36058154_C_T-1_B_F_2179336208	T/C	6	36058154	NC	NC	NC	NC	NC	NC	NC	CC	CC	CC	CC	CC	CC	CC	CC	CC	CC	CC	CC	CC	CC	TT	CC	CC	CC	CC	TT	TT	CC	CC	CC	CC	CC	CC	CC	CC	CC	CC	CC	CC	TT	CC	CC	CC	CC	CC
Gm06_36128279_T_C-1_B_F_2179336210	T/C	6	36128279	NC	NC	NC	NC	NC	NC	NC	TT	TT	TT	TT	TT	TT	TT	TT	TT	TT	TT	TT	TT	TT	CC	TT	TT	TT	TT	CC	CC	TT	CC	TT	TT	TT	TT	NN	TT	TT	TT	TT	TT	CC	TT	TT	TT	TT	TT
Gm06_37017961_A_G-1_B_R_2179336213	T/C	6	37017961	NC	NC	NC	NC	NC	NC	NC	TT	TT	TT	TT	TT	TT	TT	TT	TT	TT	TT	TT	TT	TT	CC	TT	TT	TT	TT	CC	CC	TT	TT	TT	TT	TT	TT	TT	TT	TT	TT	TT	TT	CC	TT	TT	TT	TT	TT
Gm06_37364558_A_C-1_T_F_2179336214	A/C	6	37364558	NC	NC	NC	NC	NC	NC	NC	AA	AA	AA	AA	AA	AA	AA	AA	AA	AA	AA	AA	AA	AA	CC	AA	AA	AA	AA	CC	CC	AA	CC	AA	AA	AA	AA	AC	AA	AA	AA	AA	AA	CC	AA	AA	AA	AA	AA
Gm06_37485859_A_G-1_B_R_2179336217	T/C	6	37485859	NC	NC	NC	NC	NC	NC	NC	TT	TT	TT	TT	TT	TT	TT	TT	TT	TT	TT	TT	TT	TT	CC	TT	TT	TT	TT	CC	CC	TT	CC	TT	TT	TT	TT	TC	TT	TT	TT	TT	TT	CC	TT	TT	TT	TT	TT
Gm06_37732009_A_G-1_B_R_2179336219	T/C	6	37732009	NC	NC	NC	NC	NC	NC	NC	TT	TT	TT	TT	TT	TT	TT	TT	TT	TT	TT	TT	TT	TT	CC	TT	TT	TT	TT	CC	CC	TT	CC	TT	TT	TT	TT	TT	TT	TT	TT	TT	TT	CC	TT	TT	TT	TT	TT
Gm06_37823440_T_C-1_T_R_2179336221	A/G	6	37823440	NC	NC	NC	NC	NC	NC	NC	GG	GG	GG	AA	AA	AG	AA	GG	AA	AA	GG	AA	GG	GG	AA	GG	GG	GG	AA	AA	AA	GG	AA	GG	GG	GG	GG	GG	GG	AA	GG	GG	GG	AA	GG	GG	GG	GG	GG
Gm06_38232188_C_A-1_B_R_2179336223	T/G	6	38232188	NC	NC	NC	NC	NC	NC	NC	GG	GG	GG	GG	GG	GG	GG	GG	GG	GG	GG	GG	GG	GG	TT	GG	GG	GG	GG	TT	TT	GG	TT	GG	GG	GG	GG	GG	GG	GG	GG	GG	GG	TT	GG	GG	GG	GG	GG
Gm06_38499465_G_A-1_T_F_2179336224	A/G	6	38499465	NC	NC	NC	NC	NC	NC	NC	GG	GG	GG	GG	GG	GG	GG	GG	GG	GG	GG	GG	GG	GG	AA	GG	GG	GG	GG	AA	AA	GG	AA	GG	GG	GG	GG	AG	GG	GG	GG	GG	GG	AA	GG	GG	GG	GG	GG
Gm06_38703918_T_C-1_B_F_2179336226	T/C	6	38703918	NC	NC	NC	NC	NC	NC	NC	TT	TT	TT	TT	TT	TT	TT	TT	TT	TT	TT	TT	TT	TT	CC	TT	TT	TT	TT	CC	CC	TT	CC	TT	TT	TT	TT	TC	TT	TT	TT	TT	TT	CC	TT	TT	TT	TT	TT
Gm06_38999119_T_C-1_T_R_2179336229	A/G	6	38999119	NC	NC	NC	NC	NC	NC	NC	AA	AA	AA	AA	AA	AA	AA	AA	AA	AA	AA	AA	AA	AA	GG	AA	AA	AA	AA	GG	GG	AA	AA	AA	AA	AA	AA	AG	AA	AA	AA	AA	AA	GG	AA	AA	AA	AA	AA
Gm06_39421942_C_T-1_T_R_2179336231	A/G	6	39421942	NC	NC	NC	NC	NC	NC	NC	GG	GG	GG	GG	GG	GG	GG	GG	GG	GG	GG	GG	GG	GG	AA	GG	GG	GG	GG	AA	AA	GG	GG	GG	GG	GG	GG	AG	GG	GG	GG	GG	GG	GG	GG	GG	GG	GG	GG
Gm06_40454884_C_T-1_T_R_2179336233	A/G	6	40454884	NC	NC	NC	NC	NC	NC	NC	AA	AA	AA	GG	GG	AG	GG	AA	GG	GG	AA	GG	AA	AA	GG	AA	AA	AA	GG	GG	GG	AA	GG	AA	AA	AA	AA	AG	AA	GG	AA	AA	AA	GG	AA	AA	AA	AA	AA
Gm06_40671903_G_A-1_B_R_2179336235	T/C	6	40671903	NC	NC	NC	NC	NC	NC	NC	CC	CC	CC	CC	CC	CC	CC	CC	CC	CC	CC	CC	CC	CC	TT	CC	CC	CC	CC	TT	TT	CC	TT	CC	CC	CC	CC	TC	CC	CC	CC	CC	CC	CC	CC	CC	CC	CC	CC
Gm06_40878788_C_T-1_T_R_2179336237	A/G	6	40878788	NC	NC	NC	NC	NC	NC	NC	GG	GG	GG	GG	GG	GG	GG	GG	GG	GG	GG	GG	GG	GG	AA	GG	GG	GG	GG	AA	AA	GG	GG	GG	GG	GG	GG	AG	GG	GG	GG	GG	GG	AA	GG	GG	GG	GG	GG
Gm06_41268682_G_T-1_T_R_2179336239	A/C	6	41268682	NC	NC	NC	NC	NC	NC	NC	AA	AA	AA	CC	CC	AC	CC	AA	CC	CC	CC	CC	CC	CC	AA	CC	CC	CC	CC	AA	AA	CC	CC	CC	CC	CC	CC	AA	CC	CC	AA	AA	AA	AA	AA	AA	AA	CC	CC
Gm06_42308631_A_C-1_T_F_2179336240	A/C	6	42308631	NC	NC	NC	NC	NC	NC	NC	CC	AA	AA	AA	AA	AA	AA	AA	AA	AA	AA	AA	AA	AA	CC	AA	AA	AA	AA	CC	CC	AA	AA	AA	AA	AA	AA	NN	AA	AA	AA	AA	AA	CC	AA	NN	AA	AA	AA
Gm06_42515359_A_G-1_T_F_2179336242	A/G	6	42515359	NC	NC	NC	NC	NC	NC	NC	GG	AA	AA	AA	AA	AA	AA	AA	AA	AA	AA	AA	AA	AA	GG	AA	AA	AA	AA	GG	GG	AA	AA	AA	AA	AA	AA	AG	AA	AA	AA	AA	AA	GG	AA	AA	AA	AA	AA
Gm06_42707931_T_G-1_B_F_2179336244	T/G	6	42707931	NC	NC	NC	NC	NC	NC	NC	GG	TT	TT	TT	TT	NN	TT	TT	TT	TT	TT	TT	TT	TT	GG	TT	TT	TT	TT	GG	GG	TT	TT	TT	TT	TT	TT	TG	TT	TT	TT	TT	TT	GG	TT	TT	TT	TT	TT
Gm06_42883965_T_C-1_B_F_2179336246	T/C	6	42883965	NC	NC	NC	NC	NC	NC	NC	CC	TT	CC	TT	TT	TC	TT	TT	TT	TT	TT	TT	TT	TT	CC	TT	TT	TT	TT	CC	CC	TT	TT	TT	TT	TT	TT	TC	TT	TT	TT	TT	TT	CC	CC	TT	TT	TT	TT
Gm06_43235059_C_T-1_T_R_2179336249	A/G	6	43235059	NC	NC	NC	NC	NC	NC	NC	GG	GG	AA	GG	GG	AG	GG	GG	GG	GG	AA	GG	AA	AA	GG	AA	AA	AA	GG	GG	GG	AA	AA	AA	GG	GG	AA	AG	AA	GG	GG	AA	GG	GG	AA	GG	AA	AA	AA
Gm06_43432590_G_A-1_T_F_2179336250	A/G	6	43432590	NC	NC	NC	NC	NC	NC	NC	AA	GG	AA	GG	GG	AG	GG	GG	GG	GG	AA	GG	AA	AA	AA	AA	AA	AA	GG	AA	AA	AA	AA	AA	GG	GG	AA	AA	AA	GG	GG	AA	GG	GG	AA	AA	AA	AA	AA
Gm06_43688393_A_G-1_T_F_2179336252	A/G	6	43688393	NC	NC	NC	NC	NC	NC	NC	AA	AA	AA	AA	AA	AG	AA	AA	AA	AA	AA	AA	AA	AA	GG	AA	AA	AA	AA	GG	GG	AA	AA	AA	AA	AA	AA	AG	AA	AA	AA	AA	AA	AA	AA	GG	AA	AA	AA
Gm06_43980786_G_A-1_T_F_2179336254	A/G	6	43980786	NC	NC	NC	NC	NC	NC	NC	AA	AA	GG	GG	GG	GG	GG	AA	GG	GG	GG	GG	GG	GG	AA	GG	GG	GG	GG	AA	AA	GG	GG	GG	GG	GG	GG	AG	GG	GG	AA	GG	AA	AA	AA	NN	AA	GG	GG
Gm06_44474853_A_G-1_T_F_2179336256	A/G	6	44474853	NC	NC	NC	NC	NC	NC	NC	AA	GG	AA	AA	AA	AA	AA	GG	AA	AA	AA	AA	AA	AA	AA	AA	AA	AA	AA	GG	GG	AA	AA	AA	AA	AA	AA	AG	AA	AA	GG	AA	GG	GG	GG	GG	GG	AA	AA
Gm06_44964380_T_C-1_B_F_2179336258	T/C	6	44964380	NC	NC	NC	NC	NC	NC	NC	CC	CC	TT	TT	TT	TT	TT	CC	TT	TT	CC	TT	TT	CC	CC	TT	CC	CC	TT	CC	CC	CC	TT	CC	TT	TT	CC	CC	CC	TT	CC	CC	CC	CC	CC	CC	CC	CC	CC
Gm06_45768166_A_G-1_T_F_2179336262	A/G	6	45768166	NC	NC	NC	NC	NC	NC	NC	AA	AA	GG	GG	GG	GG	GG	AA	GG	AA	AA	GG	GG	AA	NN	GG	AA	AA	GG	GG	GG	AA	GG	AA	GG	GG	AA	AA	AA	GG	AA	AA	AA	AA	AA	GG	AA	AA	AA
Gm06_46186757_C_T-1_B_F_2179336266	T/C	6	46186757	NC	NC	NC	NC	NC	NC	NC	TT	TT	TT	TT	TT	TT	TT	TT	TT	CC	CC	TT	CC	CC	CC	TT	CC	CC	TT	CC	TT	CC	TT	CC	TT	TT	TT	TC	CC	CC	TT	TT	TT	TT	TT	CC	TT	TT	CC
Gm06_46271407_G_A-1_B_R_2179336269	T/C	6	46271407	NC	NC	NC	NC	NC	NC	NC	TT	TT	CC	CC	CC	CC	CC	TT	CC	CC	TT	CC	TT	TT	TT	CC	TT	TT	CC	CC	CC	TT	CC	TT	CC	CC	TT	TC	TT	CC	TT	TT	TT	TT	TT	TT	CC	TT	TT
Gm06_46321637_C_T-1_B_F_2179336270	T/C	6	46321637	NC	NC	NC	NC	NC	NC	NC	TT	CC	CC	CC	CC	CC	CC	CC	CC	CC	TT	CC	CC	CC	TT	CC	TT	TT	CC	CC	TT	CC	CC	CC	CC	CC	TT	TT	CC	CC	CC	TT	CC	TT	CC	CC	TT	TT	TT
Gm06_46375359_G_A-1_T_F_2179336272	A/G	6	46375359	NC	NC	NC	NC	NC	NC	NC	GG	GG	GG	GG	GG	GG	GG	GG	GG	GG	AA	GG	AA	AA	AA	GG	AA	AA	GG	GG	GG	AA	GG	AA	GG	GG	AA	AG	AA	GG	GG	AA	GG	AA	GG	GG	AA	AA	AA
Gm06_46425973_T_C-1_T_R_2179336275	A/G	6	46425973	NC	NC	NC	NC	NC	NC	NC	AA	AA	AA	AA	AA	AA	AA	AA	AA	AA	GG	AA	GG	GG	GG	AA	GG	GG	AA	AA	AA	GG	AA	GG	AA	AA	GG	GG	GG	AA	AA	GG	AA	GG	AA	AA	GG	GG	GG
Gm06_46564658_C_A-1_B_R_2179336277	T/G	6	46564658	NC	NC	NC	NC	NC	NC	NC	TT	TT	TT	TT	TT	TT	TT	TT	TT	GG	GG	TT	GG	GG	TT	TT	GG	GG	TT	NN	NN	GG	TT	GG	TT	TT	TT	NN	GG	GG	TT	TT	TT	TT	TT	TT	TT	TT	GG
Gm06_46677140_C_T-1_T_R_2179336279	A/G	6	46677140	NC	NC	NC	NC	NC	NC	NC	AA	AA	GG	GG	GG	GG	GG	AA	GG	GG	GG	GG	GG	GG	AA	GG	GG	GG	GG	AA	AA	GG	GG	GG	GG	GG	AA	AG	GG	GG	AA	AA	AA	AA	AA	AA	AA	AA	GG
Gm06_46790136_C_T-1_B_F_2179336280	T/C	6	46790136	NC	NC	NC	NC	NC	NC	NC	TT	CC	CC	CC	CC	CC	CC	CC	CC	CC	CC	CC	CC	CC	CC	CC	CC	CC	CC	CC	CC	CC	CC	CC	CC	CC	TT	TC	CC	CC	CC	CC	CC	TT	TT	CC	TT	TT	CC
Gm06_46905460_G_A-1_T_F_2179336282	A/G	6	46905460	NC	NC	NC	NC	NC	NC	NC	AA	AA	GG	GG	GG	GG	GG	AA	GG	GG	AA	GG	AA	AA	AA	GG	AA	AA	GG	AA	GG	AA	GG	AA	GG	GG	AA	AG	AA	GG	AA	AA	AA	AA	AA	GG	AA	AA	AA
Gm06_46970966_C_T-1_T_R_2179336285	A/G	6	46970966	NC	NC	NC	NC	NC	NC	NC	NN	GG	AA	AA	AA	AA	AA	GG	AA	GG	GG	GG	NN	NN	GG	GG	NN	NN	AA	GG	GG	NN	GG	NN	AA	AA	NN	NN	NN	AA	GG	GG	GG	NN	NN	AA	NN	NN	NN
Gm06_47026169_C_A-1_T_F_2179336286	A/C	6	47026169	NC	NC	NC	NC	NC	NC	NC	AA	CC	CC	CC	CC	CC	CC	CC	CC	CC	CC	CC	AA	AA	AA	CC	AA	AA	CC	AA	CC	AA	CC	AA	CC	CC	AA	AC	AA	CC	CC	CC	CC	AA	CC	CC	AA	AA	AA
Gm06_47063453_G_T-1_T_R_2179336289	A/C	6	47063453	NC	NC	NC	NC	NC	NC	NC	AA	CC	CC	CC	CC	CC	CC	CC	CC	CC	AA	AA	AA	AA	AA	AA	AA	AA	CC	CC	CC	AA	AA	AA	CC	CC	AA	AC	AA	CC	CC	AA	CC	AA	CC	AA	AA	AA	AA
Gm06_47191346_C_T-1_B_F_2179336290	T/C	6	47191346	NC	NC	NC	NC	NC	NC	NC	TT	CC	CC	CC	CC	CC	CC	CC	CC	CC	CC	CC	TT	TT	CC	CC	TT	TT	CC	CC	CC	TT	CC	TT	CC	CC	TT	TC	TT	CC	CC	CC	CC	TT	CC	CC	TT	TT	TT
Gm06_47238226_A_G-1_T_F_2179336292	A/G	6	47238226	NC	NC	NC	NC	NC	NC	NC	GG	AA	GG	GG	GG	GG	GG	AA	GG	AA	AA	AA	GG	GG	AA	AA	GG	GG	GG	AA	AA	GG	AA	GG	GG	GG	GG	AG	GG	GG	AA	AA	AA	GG	AA	AA	GG	GG	GG
Gm06_47338142_T_G-1_B_F_2179336294	T/G	6	47338142	NC	NC	NC	NC	NC	NC	NC	GG	TT	TT	TT	TT	TT	TT	TT	TT	TT	TT	TT	GG	GG	GG	TT	GG	GG	TT	GG	TT	GG	TT	GG	TT	TT	GG	TG	GG	TT	TT	GG	TT	GG	GG	TT	GG	TT	GG
Gm06_47402504_A_G-1_T_F_2179336296	A/G	6	47402504	NC	NC	NC	NC	NC	NC	NC	AA	AA	GG	GG	GG	GG	GG	AA	GG	AA	AA	AA	AA	AA	AA	GG	AA	AA	GG	GG	AA	AA	AA	AA	GG	GG	AA	AA	AA	AA	AA	AA	AA	GG	GG	AA	AA	AA	AA
Gm06_47439414_C_T-1_T_R_2179336299	A/G	6	47439414	NC	NC	NC	NC	NC	NC	NC	GG	AA	AA	AA	AA	AA	AA	AA	AA	GG	AA	AA	GG	GG	GG	AA	GG	GG	AA	GG	GG	GG	GG	GG	AA	AA	GG	GG	GG	GG	AA	GG	AA	AA	AA	GG	GG	AA	GG
Gm06_47550354_A_G-1_T_F_2179336300	A/G	6	47550354	NC	NC	NC	NC	NC	NC	NC	AA	GG	AA	AA	AA	AA	AA	GG	AA	AA	GG	GG	AA	AA	AA	GG	GG	GG	AA	AA	AA	AG	AA	GG	AA	AA	AA	AA	GG	AA	GG	AA	GG	GG	GG	GG	GG	GG	AA
Gm06_47631544_T_C-1_T_R_2179336303	A/G	6	47631544	NC	NC	NC	NC	NC	NC	NC	AA	AA	AA	AA	AA	AA	AA	AA	AA	AA	GG	GG	GG	GG	GG	GG	GG	GG	GG	AA	AA	GG	AA	GG	GG	GG	AA	GG	GG	AA	AA	AA	AA	GG	GG	GG	AA	GG	GG
Gm06_47723155_T_C-1_B_F_2179336304	T/C	6	47723155	NC	NC	NC	NC	NC	NC	NC	CC	CC	CC	CC	CC	CC	CC	CC	CC	TT	CC	CC	CC	CC	CC	CC	CC	TT	TT	TT	TT	TC	TT	TT	CC	CC	CC	CC	TT	TT	CC	CC	CC	TT	CC	CC	CC	TT	CC
Gm06_47764344_C_T-1_T_R_2179336307	A/G	6	47764344	NC	NC	NC	NC	NC	NC	NC	AA	AA	GG	GG	GG	GG	GG	AA	GG	GG	AA	AA	AA	AA	GG	AA	AA	AA	AA	GG	GG	AA	GG	AA	AA	AA	GG	AA	AA	GG	AA	GG	AA	GG	AA	AA	AA	AA	AA
Gm06_47823144_T_G-1_B_F_2179336308	T/G	6	47823144	NC	NC	NC	NC	NC	NC	NC	GG	GG	TG	TG	TG	TG	TG	GG	TG	TG	GG	GG	TG	TG	GG	TG	GG	TG	GG	GG	GG	TG	TG	TG	TG	TG	GG	TG	TG	GG	GG	GG	GG	TG	GG	TG	GG	TG	TG
Gm06_47918999_G_A-1_T_F_2179336310	A/G	6	47918999	NC	NC	NC	NC	NC	NC	NC	AA	AA	AA	AA	AA	AG	AA	AA	AA	GG	GG	GG	GG	AA	AA	GG	GG	GG	GG	GG	GG	AG	AA	GG	AA	AA	GG	GG	GG	GG	AA	GG	AA	GG	AA	GG	AA	GG	AA
Gm06_47987101_G_T-1_B_F_2179336312	T/G	6	47987101	NC	NC	NC	NC	NC	NC	NC	TT	TT	TT	TT	TT	TG	TT	TT	TT	GG	GG	GG	GG	TT	GG	GG	GG	GG	GG	TT	TT	TG	TT	GG	TT	TT	TT	TG	GG	GG	TT	TT	TT	GG	TT	GG	GG	GG	TT
Gm06_48037370_T_G-1_T_R_2179336315	A/C	6	48037370	NC	NC	NC	NC	NC	NC	NC	CC	CC	CC	CC	CC	CC	CC	CC	CC	AA	CC	CC	AA	CC	CC	AA	CC	AA	CC	CC	CC	AC	CC	AA	CC	CC	CC	AC	AA	CC	CC	CC	CC	AA	CC	CC	CC	AA	CC
Gm06_48098064_A_C-1_B_R_2179336317	T/G	6	48098064	NC	NC	NC	NC	NC	NC	NC	TT	TT	GG	GG	GG	GG	GG	TT	GG	TT	GG	GG	TT	TT	GG	TT	GG	TT	TT	GG	GG	TT	TT	TT	TT	TT	GG	TG	TT	GG	TT	GG	TT	TT	GG	TT	TT	TT	TT
Gm06_48144110_G_A-1_T_F_2179336318	A/G	6	48144110	NC	NC	NC	NC	NC	NC	NC	AA	AA	GG	GG	GG	NN	GG	AA	GG	GG	GG	GG	AA	GG	GG	GG	GG	GG	AA	GG	GG	AG	AA	AA	GG	GG	GG	GG	AA	GG	AA	GG	AA	GG	AA	AA	AA	GG	GG
Gm06_48261084_C_A-1_T_F_2179336320	A/C	6	48261084	NC	NC	NC	NC	NC	NC	NC	AA	AA	AA	AA	AA	AA	AA	AA	AA	CC	CC	CC	AA	CC	AA	CC	CC	CC	CC	AA	AA	AC	AA	AA	CC	CC	AA	AC	AA	AA	AA	AA	AA	CC	AA	CC	CC	CC	CC
Gm06_48475049_C_T-1_T_R_2179336323	A/G	6	48475049	NC	NC	NC	NC	NC	NC	NC	AA	AA	AA	AA	AA	NN	AA	AG	AA	AG	NN	AG	AG	AA	AA	AA	AA	AG	AG	AG	AG	AA	NN	AA	AA	AA	AA	AG	AA	AG	AG	AG	AG	AG	AA	NN	AA	AA	AA
Gm06_48528885_G_T-1_B_F_2179336324	T/G	6	48528885	NC	NC	NC	NC	NC	NC	NC	GG	TG	GG	GG	GG	GG	GG	TG	GG	GG	TG	TG	TG	TG	GG	TG	TG	TG	GG	GG	GG	TG	GG	TG	GG	GG	GG	TG	TG	GG	TG	GG	TG	TG	GG	TG	TG	TG	TG
Gm06_48582951_G_A-1_B_R_2179336327	T/C	6	48582951	NC	NC	NC	NC	NC	NC	NC	CC	CC	TT	TT	TT	TT	TT	CC	TT	CC	TT	TT	CC	CC	TT	CC	TT	TT	TT	TT	CC	TC	CC	TT	CC	CC	CC	TC	TT	CC	CC	TT	CC	TT	TT	TT	CC	TT	CC
Gm06_48699388_T_G-1_B_F_2179336328	T/G	6	48699388	NC	NC	NC	NC	NC	NC	NC	GG	GG	GG	GG	GG	TG	GG	GG	GG	TT	GG	GG	TT	TT	TT	TT	TT	GG	GG	GG	GG	TG	TT	GG	TT	TT	TT	TG	GG	GG	GG	TT	GG	TT	GG	GG	GG	TT	TT
Gm06_48785257_T_C-1_B_F_2179336330	T/C	6	48785257	NC	NC	NC	NC	NC	NC	NC	TT	TT	TT	TT	TT	NN	TT	CC	TT	TT	TT	TT	TT	TT	CC	TT	TT	CC	CC	TT	TT	TT	TT	TT	TT	TT	TT	CC	TT	CC	CC	CC	CC	TT	CC	CC	CC	TT	TT
Gm06_48829470_C_T-1_B_F_2179336332	T/C	6	48829470	NC	NC	NC	NC	NC	NC	NC	CC	CC	CC	CC	CC	CC	CC	TT	CC	CC	CC	CC	CC	CC	CC	CC	CC	TT	TT	CC	CC	CC	CC	CC	CC	CC	CC	TC	CC	TT	TT	TT	TT	CC	TT	TT	TT	CC	CC
Gm06_48988513_T_C-1_B_F_2179336336	T/C	6	48988513	NC	NC	NC	NC	NC	NC	NC	CC	CC	CC	CC	CC	CC	CC	TT	CC	TT	CC	CC	TT	CC	CC	CC	CC	CC	TT	TT	CC	CC	CC	CC	CC	CC	CC	CC	CC	CC	TT	TT	TT	CC	TT	TT	TT	CC	CC
Gm06_49106015_C_T-1_T_R_2179336341	A/G	6	49106015	NC	NC	NC	NC	NC	NC	NC	GG	GG	GG	GG	GG	GG	GG	AA	GG	GG	AA	AA	GG	GG	AA	AA	GG	AA	AA	AA	AA	AG	GG	AA	GG	GG	GG	AG	AA	AA	AA	GG	AA	GG	AA	AA	AA	GG	GG
Gm06_49209907_C_T-1_B_F_2179336342	T/C	6	49209907	NC	NC	NC	NC	NC	NC	NC	CC	CC	CC	CC	CC	NN	CC	TT	CC	CC	CC	CC	CC	CC	TT	CC	TT	CC	TT	CC	CC	CC	CC	CC	CC	CC	CC	TC	CC	TT	TT	CC	TT	TT	TT	CC	TT	TT	CC
Gm06_49330690_G_T-1_B_F_2179336346	T/G	6	49330690	NC	NC	NC	NC	NC	NC	NC	GG	GG	GG	GG	GG	NN	GG	GG	GG	GG	TT	TT	GG	GG	TT	TT	TT	TT	TT	TT	TT	TG	GG	TT	GG	GG	GG	TT	TT	TT	GG	GG	GG	TT	GG	TT	TT	TT	GG
Gm06_49343224_G_T-1_B_F_2179336348	T/G	6	49343224	NC	NC	NC	NC	NC	NC	NC	GG	GG	GG	GG	GG	TG	GG	TT	GG	GG	TT	TT	GG	GG	GG	TT	GG	TT	GG	GG	TT	TG	GG	TT	GG	GG	GG	TG	TT	GG	TT	GG	TT	GG	TT	GG	GG	GG	GG
Gm06_49511605_T_C-1_B_F_2179336350	T/C	6	49511605	NC	NC	NC	NC	NC	NC	NC	TC	TC	TC	TC	TC	TC	TC	TC	TC	TC	CC	CC	TC	TC	CC	CC	TC	CC	CC	TC	CC	NN	TC	CC	TC	TC	TC	NN	CC	TC	TC	TC	TC	TC	TC	TC	CC	TC	TC
Gm06_49570784_G_A-1_B_R_2179336353	T/C	6	49570784	NC	NC	NC	NC	NC	NC	NC	CC	CC	CC	CC	CC	NN	CC	CC	CC	CC	TT	TT	CC	CC	CC	TT	CC	TT	TT	TT	TT	TC	CC	TT	CC	CC	CC	TT	TT	TT	CC	CC	TT	CC	CC	TT	TT	TT	CC
Gm06_49643463_G_A-1_B_R_2179336355	T/C	6	49643463	NC	NC	NC	NC	NC	NC	NC	TT	TT	TT	TT	TT	TC	TT	CC	TT	CC	TT	TT	CC	TT	CC	TT	CC	TT	CC	TT	TT	TT	TT	TT	TT	TT	TT	TC	TT	TT	CC	CC	CC	CC	CC	TT	TT	TT	TT
Gm06_49722118_A_G-1_T_F_2179336356	A/G	6	49722118	NC	NC	NC	NC	NC	NC	NC	AA	AA	AA	AA	AA	AG	AA	GG	AA	AA	AA	AA	AA	AA	GG	AA	GG	GG	AA	GG	GG	AA	AA	AA	AA	AA	AA	NN	AA	AA	GG	AA	AA	GG	GG	AA	GG	AA	AA
Gm06_49792083_T_C-1_B_F_2179336358	T/C	6	49792083	NC	NC	NC	NC	NC	NC	NC	TT	TT	TT	TT	TT	TT	TT	CC	TT	TT	TT	TT	TT	TT	CC	TT	TT	TT	TT	CC	CC	TT	TT	TT	TT	TT	TT	CC	TT	TT	CC	TT	TT	TT	CC	TT	CC	TT	TT
Gm06_49915592_A_C-1_T_F_2179336362	A/C	6	49915592	NC	NC	NC	NC	NC	NC	NC	CC	CC	CC	CC	CC	AC	CC	AA	CC	AA	AA	AA	AA	CC	AA	CC	AA	AA	CC	CC	CC	CC	CC	CC	CC	CC	AA	AC	CC	CC	AA	AA	CC	AA	AA	CC	CC	CC	CC
Gm06_50038514_T_C-1_B_F_2179336364	T/C	6	50038514	NC	NC	NC	NC	NC	NC	NC	CC	CC	CC	CC	CC	NN	CC	CC	CC	TT	CC	CC	TT	CC	CC	CC	CC	CC	CC	TT	TT	TC	CC	TT	TT	TT	CC	TT	TT	TT	CC	CC	TT	CC	CC	TT	TT	CC	TT
Gm06_50100354_G_T-1_T_R_2179336367	A/C	6	50100354	NC	NC	NC	NC	NC	NC	NC	AA	AA	AA	AA	AA	AC	AA	CC	AA	CC	AA	AA	CC	AA	CC	AA	AA	AA	AA	CC	CC	AC	AA	CC	CC	CC	AA	CC	CC	CC	CC	AA	AA	AA	CC	CC	CC	AA	CC
Gm06_50143995_A_G-1_T_F_2179336368	A/G	6	50143995	NC	NC	NC	NC	NC	NC	NC	GG	GG	GG	GG	GG	GG	GG	GG	GG	AA	GG	GG	AA	GG	AA	GG	GG	GG	GG	AA	GG	GG	GG	GG	GG	GG	GG	AA	GG	AA	GG	GG	GG	GG	GG	AA	AA	GG	GG
Gm06_50217611_T_C-1_B_F_2179336370	T/C	6	50217611	NC	NC	NC	NC	NC	NC	NC	TT	TT	TT	TT	TT	TC	TT	CC	TT	TT	CC	CC	TT	TT	CC	CC	CC	CC	CC	TT	CC	TT	TT	TT	CC	CC	CC	CC	TT	TT	CC	CC	CC	CC	CC	CC	TT	TT	CC
Gm06_50261723_A_G-1_T_F_2179336372	A/G	6	50261723	NC	NC	NC	NC	NC	NC	NC	AA	AA	AA	AA	AA	AA	AA	GG	AA	AA	AA	AA	AA	AA	AA	AA	AA	GG	GG	AA	GG	AA	AA	AA	GG	GG	GG	GG	AA	AA	GG	GG	GG	GG	AA	GG	AA	AA	GG
Gm06_50397370_T_C-1_B_F_2179336378	T/C	6	50397370	NC	NC	NC	NC	NC	NC	NC	TT	TT	TT	TT	TT	NN	TT	CC	TT	TT	CC	CC	TT	TT	CC	TT	CC	CC	CC	CC	CC	TT	TT	TT	CC	CC	CC	CC	TT	TT	CC	CC	CC	CC	CC	CC	CC	TT	CC
Gm06_50453859_A_G-1_T_F_2179336380	A/G	6	50453859	NC	NC	NC	NC	NC	NC	NC	AA	AA	AA	AA	AA	AA	AA	GG	AA	AA	GG	GG	AA	AA	GG	AA	GG	GG	GG	GG	GG	AA	AA	AA	GG	GG	GG	GG	AA	GG	GG	GG	GG	GG	GG	GG	GG	AA	GG
Gm06_50494802_A_G-1_T_F_2179336382	A/G	6	50494802	NC	NC	NC	NC	NC	NC	NC	AA	AA	AA	AA	AA	AG	AA	GG	AA	AA	GG	GG	AA	AA	GG	AA	GG	GG	GG	GG	GG	AA	AA	AA	GG	GG	GG	GG	AA	GG	GG	GG	AA	GG	AA	GG	AA	AA	GG
Gm06_50593128_T_G-1_T_R_2179336385	A/C	6	50593128	NC	NC	NC	NC	NC	NC	NC	CC	CC	CC	CC	CC	CC	CC	AA	CC	AA	AA	AA	AA	CC	CC	AA	AA	AA	AA	CC	AA	CC	CC	CC	AA	AA	CC	CC	CC	CC	AA	AA	CC	AA	AA	CC	AA	CC	AA
Gm06_50641085_C_T-1_T_R_2179336387	A/G	6	50641085	NC	NC	NC	NC	NC	NC	NC	AA	AA	AA	AA	AA	AA	AA	GG	AA	GG	GG	GG	GG	AA	AA	GG	GG	GG	GG	AA	AA	AA	AA	AA	GG	GG	AA	AA	AA	AA	GG	GG	AA	GG	GG	AA	GG	AA	GG
Gm07_151038_A_C-1_T_F_2179336390	A/C	7	151038	NC	NC	NC	NC	NC	NC	NC	CC	CC	AA	AA	AA	AA	AA	CC	AA	AA	CC	CC	AA	CC	CC	CC	CC	CC	CC	CC	CC	CC	AA	CC	CC	CC	AA	AA	CC	CC	CC	CC	CC	AA	AA	CC	AA	CC	CC
Gm07_185603_C_T-1_B_F_2179336392	T/C	7	185603	NC	NC	NC	NC	NC	NC	NC	TT	TT	CC	CC	CC	CC	CC	TT	CC	CC	TT	TT	CC	TT	CC	TT	TT	TT	TT	TT	CC	TT	CC	TT	TT	TT	CC	TC	TT	TT	TT	TT	TT	CC	CC	TT	TT	TT	TT
Gm07_260352_G_A-1_B_R_2179336395	T/C	7	260352	NC	NC	NC	NC	NC	NC	NC	CC	CC	CC	CC	CC	CC	CC	CC	CC	CC	CC	CC	CC	CC	CC	CC	CC	CC	CC	CC	CC	CC	CC	CC	CC	CC	TC	CC	CC	CC	CC	CC	CC	CC	TC	CC	TC	CC	CC
Gm07_308906_G_A-1_T_F_2179336396	A/G	7	308906	NC	NC	NC	NC	NC	NC	NC	AG	AG	AG	AG	AG	AG	AG	AG	AG	AG	AA	AA	AG	AG	AG	AA	AG	AG	AG	AG	AG	AA	AG	AA	AG	AG	AA	AG	AG	AG	AG	AG	AG	AG	AA	AG	AA	AA	AG
Gm07_439872_A_G-1_B_R_2179336399	T/C	7	439872	NC	NC	NC	NC	NC	NC	NC	TC	TC	TC	TC	TC	TC	TC	TC	TC	TC	TC	TC	TC	CC	CC	TC	CC	CC	CC	CC	CC	TC	TC	TC	CC	CC	CC	TC	CC	CC	TC	TC	TC	TC	CC	CC	CC	TC	CC
Gm07_527869_G_T-1_T_R_2179336401	A/C	7	527869	NC	NC	NC	NC	NC	NC	NC	CC	CC	CC	CC	CC	CC	CC	CC	CC	CC	CC	CC	CC	CC	CC	CC	CC	CC	CC	AA	AA	CC	CC	CC	CC	CC	AA	NN	CC	AA	CC	AA	CC	CC	AA	AA	CC	CC	CC
Gm07_562809_G_A-1_T_F_2179336402	A/G	7	562809	NC	NC	NC	NC	NC	NC	NC	GG	GG	GG	GG	GG	GG	GG	GG	GG	GG	GG	GG	GG	GG	GG	GG	GG	GG	GG	GG	GG	GG	GG	GG	GG	GG	GG	GG	GG	GG	GG	AG	GG	GG	AG	GG	GG	GG	GG
Gm07_675190_G_A-1_T_F_2179336404	A/G	7	675190	NC	NC	NC	NC	NC	NC	NC	GG	GG	GG	GG	GG	GG	GG	GG	GG	GG	GG	GG	GG	AA	GG	GG	AA	AA	AA	AA	AA	GG	GG	GG	AA	AA	AA	AG	AA	AA	GG	GG	GG	GG	GG	AA	GG	AA	AA
Gm07_724252_T_C-1_B_F_2179336406	T/C	7	724252	NC	NC	NC	NC	NC	NC	NC	TT	TT	TT	TT	TT	TT	TT	TT	TT	TT	TT	TT	TT	TT	TT	TT	TT	TT	TT	TT	CC	TT	TT	TT	TT	TT	CC	TT	TT	TT	TT	TT	TT	TT	TT	TT	TT	TT	TT
Gm07_856859_T_C-1_T_R_2179336409	A/G	7	856859	NC	NC	NC	NC	NC	NC	NC	AG	AG	AG	AG	AG	AG	AG	AG	AG	AG	GG	GG	AG	GG	AG	GG	GG	GG	GG	AG	GG	GG	AG	GG	GG	GG	GG	AG	GG	GG	AG	GG	AG	AG	AG	GG	GG	AG	GG
Gm07_954565_G_A-1_T_F_2179336410	A/G	7	954565	NC	NC	NC	NC	NC	NC	NC	GG	GG	GG	GG	GG	GG	GG	GG	GG	GG	AA	AA	GG	AA	GG	AA	AA	AA	AA	GG	AA	AA	GG	AA	AA	AA	AA	NN	AA	AA	GG	AA	GG	GG	GG	AA	AA	GG	AA
Gm07_1034903_T_C-1_B_F_2179336412	T/C	7	1034903	NC	NC	NC	NC	NC	NC	NC	TT	TT	TT	TT	TT	TT	TT	TT	TT	TT	TT	TT	TT	CC	TT	TT	CC	CC	CC	CC	CC	TT	TT	TT	CC	CC	CC	TT	CC	CC	TT	CC	TT	TT	TT	CC	CC	TT	CC
Gm07_1119462_A_G-1_T_F_2179336414	A/G	7	1119462	NC	NC	NC	NC	NC	NC	NC	GG	GG	GG	GG	GG	GG	GG	GG	GG	AA	GG	GG	GG	AA	GG	GG	AA	AA	AA	AA	GG	GG	AA	GG	AA	AA	GG	AG	AA	GG	GG	GG	GG	GG	AA	GG	AA	GG	AA
Gm07_1182465_T_C-1_T_R_2179336417	A/G	7	1182465	NC	NC	NC	NC	NC	NC	NC	AA	AA	AA	AA	AA	AA	AA	AA	AA	AA	AA	AA	AA	AA	AA	AA	AA	AA	AA	AA	AG	AA	AA	AA	AA	AA	AG	NN	AA	AA	AA	AG	AA	AA	AG	AG	AG	AA	AA
Gm07_1246890_T_G-1_B_F_2179336418	T/G	7	1246890	NC	NC	NC	NC	NC	NC	NC	GG	GG	GG	GG	GG	GG	GG	GG	GG	TT	GG	GG	GG	GG	GG	GG	GG	GG	GG	TT	TT	GG	TT	GG	GG	GG	TT	TT	GG	GG	GG	TT	GG	GG	GG	TT	GG	GG	GG
Gm07_1295060_G_A-1_B_R_2179336421	T/C	7	1295060	NC	NC	NC	NC	NC	NC	NC	CC	CC	CC	CC	CC	CC	CC	CC	CC	CC	CC	CC	CC	CC	CC	CC	CC	CC	CC	CC	TT	CC	CC	CC	CC	CC	TT	CC	CC	CC	CC	TT	CC	CC	CC	TT	CC	CC	CC
Gm07_1336323_A_G-1_B_R_2179336423	T/C	7	1336323	NC	NC	NC	NC	NC	NC	NC	TT	TT	TT	TT	TT	TT	TT	TT	TT	TT	TT	TT	TT	CC	TT	TT	CC	CC	TT	TT	CC	TT	TT	TT	CC	CC	CC	TC	CC	TT	TT	CC	TT	TT	TT	CC	TT	TT	CC
Gm07_1382983_T_G-1_B_F_2179336424	T/G	7	1382983	NC	NC	NC	NC	NC	NC	NC	GG	GG	TT	TT	GG	TT	GG	GG	TT	TT	GG	GG	GG	GG	GG	GG	GG	GG	GG	GG	GG	GG	TT	GG	GG	GG	GG	TT	GG	GG	GG	GG	GG	GG	TT	GG	TT	GG	GG
Gm07_1421810_A_G-1_T_F_2179336426	A/G	7	1421810	NC	NC	NC	NC	NC	NC	NC	AA	AA	AA	AA	AA	AA	AA	AA	AA	AA	AA	AA	AA	GG	AA	AA	GG	GG	AA	GG	GG	AA	AA	AA	GG	GG	GG	AG	GG	AA	AA	GG	AA	AA	GG	GG	GG	AA	GG
Gm07_1534291_G_A-1_B_R_2179336429	T/C	7	1534291	NC	NC	NC	NC	NC	NC	NC	CC	CC	CC	CC	CC	CC	CC	CC	CC	CC	CC	CC	CC	TT	CC	CC	TT	TT	CC	TT	TT	CC	CC	CC	TT	TT	CC	CC	TT	CC	CC	TT	CC	CC	CC	TT	CC	CC	TT
Gm07_1574673_G_A-1_B_R_2179336431	T/C	7	1574673	NC	NC	NC	NC	NC	NC	NC	CC	CC	CC	CC	CC	CC	CC	CC	CC	CC	CC	CC	CC	TT	CC	CC	TT	TT	CC	TT	CC	CC	CC	CC	TT	TT	CC	TC	TT	CC	CC	TT	CC	CC	CC	TT	CC	CC	TT
Gm07_1630335_G_A-1_T_F_2179336432	A/G	7	1630335	NC	NC	NC	NC	NC	NC	NC	AA	AA	GG	GG	AA	GG	AA	AA	GG	GG	AA	AA	GG	AA	AA	AA	AA	AA	AA	GG	AA	AA	AA	AA	AA	AA	AA	AG	AA	AA	AA	GG	GG	AA	AA	GG	AA	AA	AA
Gm07_1667919_C_T-1_T_R_2179336435	A/G	7	1667919	NC	NC	NC	NC	NC	NC	NC	GG	GG	GG	GG	GG	GG	GG	GG	GG	GG	GG	GG	GG	AA	GG	GG	AA	AA	GG	AA	GG	GG	GG	GG	AA	AA	GG	AG	AA	GG	GG	GG	GG	GG	GG	AA	GG	GG	AA
Gm07_1703458_G_T-1_B_F_2179336436	T/G	7	1703458	NC	NC	NC	NC	NC	NC	NC	GG	GG	GG	GG	GG	GG	GG	GG	GG	GG	GG	GG	GG	TT	GG	GG	TT	TT	GG	TT	GG	GG	GG	GG	TT	TT	GG	GG	TT	GG	GG	GG	GG	GG	GG	TT	GG	GG	TT
Gm07_1749529_T_C-1_B_F_2179336438	T/C	7	1749529	NC	NC	NC	NC	NC	NC	NC	TT	TT	TT	TT	TT	TT	TT	TT	TT	TT	TT	TT	TT	CC	TT	TT	CC	CC	TT	CC	CC	TT	TT	TT	CC	CC	TT	NN	CC	TT	TT	TT	TT	TT	TT	CC	TT	TT	CC
Gm07_1808039_G_A-1_B_R_2179336441	T/C	7	1808039	NC	NC	NC	NC	NC	NC	NC	CC	CC	CC	CC	CC	CC	CC	CC	CC	CC	CC	CC	CC	TT	CC	CC	TT	TT	CC	CC	TT	CC	CC	CC	TT	TT	CC	NN	TT	CC	CC	CC	CC	CC	CC	TT	CC	CC	TT
Gm07_2041455_A_C-1_B_R_2179336443	T/G	7	2041455	NC	NC	NC	NC	NC	NC	NC	TT	TT	TT	TT	TT	TT	TT	TT	TT	TT	GG	GG	TT	GG	GG	TT	GG	GG	TT	TT	GG	TT	TT	TT	GG	GG	GG	TT	GG	TT	TT	TT	TT	TT	TT	GG	TT	GG	GG
Gm07_2108652_G_T-1_B_F_2179336444	T/G	7	2108652	NC	NC	NC	NC	NC	NC	NC	GG	GG	GG	GG	GG	GG	GG	GG	GG	GG	TT	TT	GG	TT	TT	GG	TT	TT	GG	GG	TT	GG	GG	GG	TT	TT	TT	NN	TT	GG	GG	GG	GG	GG	GG	TT	GG	TT	TT
Gm07_2203449_C_T-1_B_F_2179336446	T/C	7	2203449	NC	NC	NC	NC	NC	NC	NC	CC	CC	CC	CC	CC	CC	CC	CC	CC	CC	TT	TT	CC	TT	TT	CC	TT	TT	CC	CC	TT	CC	CC	CC	TT	TT	TT	CC	TT	CC	CC	CC	CC	CC	CC	TT	CC	TT	TT
Gm07_2267894_G_A-1_B_R_2179336449	T/C	7	2267894	NC	NC	NC	NC	NC	NC	NC	CC	CC	CC	CC	CC	CC	CC	CC	CC	CC	TT	TT	CC	TT	TT	CC	TT	TT	CC	CC	TT	CC	CC	CC	TT	TT	TT	NN	TT	CC	CC	TT	CC	CC	CC	TT	CC	TT	TT
Gm07_2302804_A_G-1_T_F_2179336450	A/G	7	2302804	NC	NC	NC	NC	NC	NC	NC	AA	AA	AA	AA	AA	AA	AA	AA	AA	AA	GG	GG	AA	GG	GG	AA	AA	GG	AA	AA	GG	AA	AA	AA	GG	GG	GG	NN	GG	AA	AA	GG	AA	AA	AA	GG	AA	GG	AA
Gm07_2418465_A_G-1_T_F_2179336452	A/G	7	2418465	NC	NC	NC	NC	NC	NC	NC	GG	GG	GG	GG	GG	GG	GG	GG	GG	AA	GG	GG	AA	GG	GG	AA	AA	GG	GG	GG	GG	AA	AA	AA	GG	GG	GG	AA	GG	AA	GG	AA	GG	GG	AA	GG	AA	GG	AA
Gm07_2512664_A_G-1_T_F_2179336456	A/G	7	2512664	NC	NC	NC	NC	NC	NC	NC	GG	GG	AA	AA	AA	AA	AA	GG	AA	AA	GG	GG	AA	GG	GG	AA	AA	GG	AA	GG	GG	AA	AA	AA	GG	GG	GG	AG	GG	AA	GG	AA	AA	AA	GG	GG	GG	GG	AA
Gm07_2580303_T_G-1_B_F_2179336458	T/G	7	2580303	NC	NC	NC	NC	NC	NC	NC	TT	TT	TT	TT	TT	TT	TT	GG	TT	TT	GG	GG	TT	GG	GG	TT	TT	GG	TT	GG	GG	TT	TT	TT	GG	GG	GG	TG	GG	TT	GG	GG	TT	TT	GG	GG	GG	GG	TT
Gm07_2646409_C_T-1_T_R_2179336461	A/G	7	2646409	NC	NC	NC	NC	NC	NC	NC	AA	AA	AA	AA	AA	AA	AA	AA	AA	GG	GG	GG	AA	GG	GG	AA	AA	GG	AA	GG	GG	AA	AA	AA	GG	GG	GG	GG	GG	AA	AA	GG	AA	AA	AA	GG	GG	GG	AA
Gm07_2740071_G_A-1_T_F_2179336464	A/G	7	2740071	NC	NC	NC	NC	NC	NC	NC	AA	AA	AA	AA	AA	AA	AA	AA	AA	GG	GG	GG	AA	GG	GG	AA	AA	GG	AA	GG	GG	AA	AA	AA	GG	GG	GG	GG	GG	AA	AA	GG	AA	AA	AA	GG	GG	GG	AA
Gm07_2784908_G_A-1_T_F_2179336466	A/G	7	2784908	NC	NC	NC	NC	NC	NC	NC	AA	AA	AA	AA	AA	AA	AA	AA	AA	GG	GG	GG	AA	GG	GG	AA	AA	GG	AA	GG	GG	AA	AA	AA	GG	GG	GG	GG	GG	AA	AA	GG	AA	AA	GG	GG	GG	GG	AA
Gm07_2814243_A_G-1_B_R_2179336469	T/C	7	2814243	NC	NC	NC	NC	NC	NC	NC	CC	CC	CC	CC	CC	CC	CC	CC	CC	TT	TT	TT	CC	TT	TT	CC	CC	TT	CC	TT	TT	CC	CC	CC	TT	TT	TT	TT	TT	CC	CC	TT	CC	CC	TT	TT	TT	TT	CC
Gm07_2929896_C_T-1_B_F_2179336470	T/C	7	2929896	NC	NC	NC	NC	NC	NC	NC	TT	TT	TT	TT	TT	TT	TT	TT	TT	CC	CC	CC	CC	CC	CC	CC	TT	CC	TT	CC	CC	CC	CC	CC	CC	CC	CC	CC	CC	TT	TT	CC	TT	TT	TT	TT	CC	CC	TT
Gm07_3042699_C_T-1_T_R_2179336473	A/G	7	3042699	NC	NC	NC	NC	NC	NC	NC	AA	AA	AA	AA	AA	AA	AA	AA	AA	GG	GG	GG	GG	GG	GG	AA	AA	GG	AA	GG	GG	AA	AA	AA	GG	GG	GG	GG	GG	AA	GG	AA	AA	AA	AA	AA	GG	GG	AA
Gm07_3143196_C_T-1_B_F_2179336474	T/C	7	3143196	NC	NC	NC	NC	NC	NC	NC	TT	TT	TT	TT	TT	CC	TT	TT	TT	CC	CC	CC	CC	CC	CC	CC	TT	CC	TT	CC	CC	CC	CC	CC	CC	CC	CC	NN	CC	TT	TT	TT	TT	TT	TT	CC	CC	CC	TT
Gm07_3147674_G_A-1_T_F_2179336476	A/G	7	3147674	NC	NC	NC	NC	NC	NC	NC	AA	AA	AA	AA	AA	NN	AA	AA	AA	GG	GG	GG	GG	GG	GG	GG	AA	GG	AA	GG	GG	GG	GG	GG	GG	GG	GG	AG	GG	AA	AA	AA	AA	AA	AA	GG	GG	GG	AA
Gm07_3281799_T_G-1_T_R_2179336479	A/C	7	3281799	NC	NC	NC	NC	NC	NC	NC	CC	CC	CC	CC	CC	NN	CC	CC	CC	AA	AA	CC	AA	AA	AA	AA	CC	CC	CC	CC	CC	AA	CC	AA	AA	AA	AA	AA	AA	CC	AA	AA	CC	CC	AA	AA	AA	AA	CC
Gm07_3318193_T_C-1_B_F_2179336480	T/C	7	3318193	NC	NC	NC	NC	NC	NC	NC	CC	CC	CC	CC	CC	CC	CC	CC	CC	TT	CC	CC	CC	CC	CC	CC	CC	CC	CC	CC	CC	CC	CC	CC	CC	CC	CC	NN	CC	CC	CC	CC	CC	CC	CC	TT	TT	CC	CC
Gm07_3390461_G_A-1_B_R_2179336483	T/C	7	3390461	NC	NC	NC	NC	NC	NC	NC	CC	CC	CC	CC	CC	TC	CC	CC	CC	CC	TT	TT	TT	TT	TT	TT	TT	TT	CC	TT	TT	TT	TT	TT	TT	TT	TT	TC	TT	TT	TT	TT	CC	CC	TT	CC	CC	TT	TT
Gm07_3440069_T_C-1_T_R_2179336485	A/G	7	3440069	NC	NC	NC	NC	NC	NC	NC	AA	AA	AA	AA	AA	AG	AA	AA	AA	AA	AA	AA	AA	AA	AA	AA	AA	AA	AA	AA	AA	AA	AA	AA	AA	AA	AA	AG	AA	AA	AA	GG	AA	AA	GG	GG	GG	AA	AA
Gm07_3616857_T_C-1_T_R_2179336489	A/G	7	3616857	NC	NC	NC	NC	NC	NC	NC	AA	AA	AA	AA	AA	AA	AA	AA	AA	AA	AA	AA	AA	AA	AA	AA	AA	AA	AA	AA	AA	AA	AA	AA	AA	AA	AA	AA	AA	AA	AA	AA	AA	AA	AA	AA	AA	AA	AA
Gm07_3685427_G_A-1_B_R_2179336491	T/C	7	3685427	NC	NC	NC	NC	NC	NC	NC	CC	CC	CC	CC	CC	CC	CC	CC	CC	CC	CC	CC	CC	CC	CC	CC	TC	CC	CC	TC	CC	CC	CC	CC	CC	CC	TC	NN	CC	CC	CC	CC	CC	CC	CC	TC	TC	CC	TC
Gm07_3726008_T_C-1_T_R_2179336493	A/G	7	3726008	NC	NC	NC	NC	NC	NC	NC	AA	AA	AA	AA	AA	AA	AA	AA	AA	AA	AA	AA	AA	AA	AA	AA	GG	AA	AA	GG	AA	AA	AA	AA	AA	AA	AA	NN	AA	AA	AA	AA	AA	AA	AA	GG	GG	AA	GG
Gm07_3845105_A_C-1_T_F_2179336494	A/C	7	3845105	NC	NC	NC	NC	NC	NC	NC	CC	CC	CC	CC	CC	CC	CC	CC	CC	AA	AA	AA	AA	AA	AA	AA	CC	AA	CC	CC	AA	AA	CC	AA	AA	AA	AA	CC	AA	AA	AA	AA	CC	CC	CC	CC	CC	AA	CC
Gm07_3953270_T_C-1_T_R_2179336497	A/G	7	3953270	NC	NC	NC	NC	NC	NC	NC	GG	GG	GG	GG	GG	GG	GG	GG	GG	AA	AA	AA	AA	AA	NN	AA	GG	GG	GG	GG	AA	AA	GG	AA	AA	AA	GG	AG	AA	AA	AA	AA	GG	GG	GG	GG	GG	AA	GG
Gm07_3990308_A_G-1_T_F_2179336498	A/G	7	3990308	NC	NC	NC	NC	NC	NC	NC	GG	GG	GG	GG	GG	GG	GG	GG	GG	AA	AA	AA	AA	AA	AA	AA	GG	GG	GG	GG	AA	AA	GG	AA	AA	AA	GG	AG	AA	AA	AA	AA	GG	GG	GG	GG	GG	AA	GG
Gm07_4201557_A_C-1_B_R_2179336501	T/G	7	4201557	NC	NC	NC	NC	NC	NC	NC	TT	TT	TT	TT	TT	TT	TT	TT	TT	TT	TT	TT	TT	TT	TT	TT	TT	TT	TT	GG	TT	TT	TT	TT	TT	TT	GG	TT	TT	TT	TT	TT	TT	TT	GG	TT	GG	TT	TT
Gm07_4241705_G_T-1_T_R_2179336503	A/C	7	4241705	NC	NC	NC	NC	NC	NC	NC	CC	CC	CC	CC	CC	CC	CC	CC	CC	CC	CC	CC	CC	CC	CC	CC	CC	CC	CC	AA	CC	CC	CC	CC	CC	CC	AA	CC	CC	CC	CC	CC	CC	CC	AA	CC	AA	CC	CC
Gm07_4297533_A_G-1_T_F_2179336504	A/G	7	4297533	NC	NC	NC	NC	NC	NC	NC	AA	AA	AA	AA	AA	AA	AA	AA	AA	AA	AA	AA	AA	AA	AA	AA	AA	AA	AA	GG	AA	AA	AA	AA	AA	AA	GG	AA	AA	AA	AA	AA	AA	AA	GG	AA	AA	AA	AA
Gm07_4380385_C_T-1_T_R_2179336507	A/G	7	4380385	NC	NC	NC	NC	NC	NC	NC	GG	GG	GG	GG	GG	GG	GG	GG	GG	GG	AA	AA	AA	AA	AA	AA	GG	GG	GG	AA	GG	AA	GG	AA	AA	AA	AA	AA	AA	GG	AA	AA	GG	GG	AA	GG	AA	AA	GG
Gm07_4487138_C_A-1_T_F_2179336508	A/C	7	4487138	NC	NC	NC	NC	NC	NC	NC	CC	CC	CC	CC	CC	CC	CC	CC	CC	CC	AA	AA	AA	AA	AA	AA	CC	CC	CC	CC	CC	AA	CC	AA	AA	AA	CC	AC	AA	CC	AA	CC	CC	CC	CC	CC	CC	AA	CC
Gm07_4510035_G_T-0_B_F_2177930376	T/G	7	4510035	NC	NC	NC	NC	NC	NC	NC	GG	GG	GG	GG	GG	GG	GG	GG	GG	GG	GG	GG	GG	GG	GG	GG	GG	GG	GG	TT	GG	GG	GG	GG	GG	GG	TT	GG	GG	GG	GG	GG	GG	GG	GG	GG	TT	GG	GG
Gm07_4519807_A_G-0_B_R_2177930379	T/C	7	4519807	NC	NC	NC	NC	NC	NC	NC	TT	TT	TT	TT	TT	TT	TT	TT	TT	TT	CC	CC	CC	CC	CC	CC	TT	TT	TT	TT	TT	CC	TT	CC	CC	CC	TT	CC	CC	TT	CC	TT	TT	TT	TT	TT	TT	CC	TT
Gm07_4522120_T_C-0_T_R_2177930381	A/G	7	4522120	NC	NC	NC	NC	NC	NC	NC	AG	AG	AG	AG	AG	AG	AG	NN	AG	AG	GG	GG	GG	GG	GG	GG	AG	AG	AG	GG	AG	GG	AG	GG	GG	GG	GG	GG	GG	AG	GG	AG	AG	AG	AG	AG	GG	GG	AG
Gm07_4536931_C_T-0_T_R_2177930383	A/G	7	4536931	NC	NC	NC	NC	NC	NC	NC	GG	GG	GG	GG	GG	GG	GG	GG	GG	GG	AA	AA	AA	AA	AA	AA	GG	GG	GG	GG	GG	AA	GG	AA	AA	AA	GG	AA	AA	GG	AA	GG	GG	GG	GG	GG	GG	AA	GG
ss246176456-1_T_F_1909676131	A/G	7	4537661	NC	NC	NC	NC	NC	NC	NC	GG	GG	GG	GG	GG	GG	GG	GG	GG	GG	AA	AA	AA	AA	AA	AA	GG	GG	GG	AA	GG	AA	GG	AA	AA	AA	AA	AA	AA	GG	AA	GG	GG	GG	GG	GG	AA	AA	GG
Gm07_4562451_T_C-1_B_F_2179336510	T/C	7	4562451	NC	NC	NC	NC	NC	NC	NC	TT	TT	TT	TT	TT	TT	TT	TT	TT	TT	CC	CC	CC	CC	CC	CC	TT	TT	TT	CC	TT	CC	TT	CC	CC	CC	TT	CC	CC	TT	CC	TT	TT	TT	TT	TT	TT	CC	TT
Gm07_4571931_T_C-0_B_F_2177930384	T/C	7	4571931	NC	NC	NC	NC	NC	NC	NC	TT	TT	TT	TT	TT	TT	TT	TT	TT	TT	TT	TT	TT	TT	TT	TT	TT	TT	TT	TT	TT	TT	TT	TT	TT	TT	TT	TT	TT	TT	TT	TT	TT	TT	TT	TT	TT	TT	TT
Gm07_4574267_C_T-0_B_F_2177930388	T/C	7	4574267	NC	NC	NC	NC	NC	NC	NC	NN	NN	NN	NN	NN	NN	NN	NN	NN	NN	NN	NN	NN	NN	NN	NN	NN	NN	NN	NN	NN	NN	NN	NN	NN	NN	NN	NN	NN	NN	NN	NN	NN	NN	NN	NN	NN	NN	NN
Gm07_4639245_T_C-1_B_F_2179336512	T/C	7	4639245	NC	NC	NC	NC	NC	NC	NC	TT	TT	TT	TT	TT	TT	TT	TT	TT	TT	TT	TT	TT	TT	TT	TT	TT	TT	TT	CC	TT	TT	TT	TT	TT	TT	CC	TT	TT	TT	TT	TT	TT	TT	TT	TT	CC	TT	TT
Gm07_4659460_T_G-0_B_F_2177930390	T/G	7	4659460	NC	NC	NC	NC	NC	NC	NC	TT	TT	TT	TT	TT	TT	TT	TT	TT	TT	TT	TT	TT	TT	TT	TT	TT	TT	TT	GG	TT	TT	TT	TT	TT	TT	GG	TT	TT	TT	TT	TT	TT	TT	TT	TT	GG	TT	TT
Gm07_4680236_C_T-0_B_F_2177930392	T/C	7	4680236	NC	NC	NC	NC	NC	NC	NC	CC	CC	CC	CC	CC	CC	CC	CC	CC	CC	CC	CC	CC	CC	CC	CC	CC	CC	CC	TT	CC	CC	CC	CC	CC	CC	TT	CC	CC	CC	CC	CC	CC	CC	CC	CC	TT	CC	CC
Gm07_4681787_A_G-1_T_F_2179336514	A/G	7	4681787	NC	NC	NC	NC	NC	NC	NC	AA	AA	AA	AA	AA	AA	AA	AA	AA	AA	AA	AA	AA	AA	AA	AA	AA	AA	AA	GG	AA	AA	AA	AA	AA	AA	AA	AA	AA	AA	AA	AA	AA	AA	AA	AA	AA	AA	AA
Gm07_4810077_A_G-0_B_R_2177930395	T/C	7	4810077	NC	NC	NC	NC	NC	NC	NC	TT	TT	TT	TT	TT	TT	TT	TT	TT	TT	TT	TT	TT	TT	TT	TT	TT	TT	TT	CC	TT	TT	TT	TT	TT	TT	CC	TT	TT	CC	CC	TT	TT	CC	CC	TT	CC	TT	TT
ss246179015-1_B_F_1909676133	T/G	7	4813093	NC	NC	NC	NC	NC	NC	NC	GG	GG	GG	GG	GG	GG	GG	GG	GG	GG	GG	GG	GG	GG	GG	GG	GG	GG	GG	TT	GG	GG	GG	GG	GG	GG	GG	GG	GG	GG	GG	GG	GG	TT	GG	GG	TT	GG	GG
Gm07_4835355_T_C-2_T_R_2111707905	A/G	7	4835355	NC	NC	NC	NC	NC	NC	NC	AA	AA	AA	AA	AA	AA	AA	AA	AA	AA	AA	AA	AA	AA	AA	AA	AA	AA	AA	GG	AA	AA	AA	AA	AA	AA	AA	AA	AA	AA	AA	AA	AA	GG	AA	AA	GG	AA	AA
Gm07_4837493_A_G-1_B_R_2179336517	T/C	7	4837493	NC	NC	NC	NC	NC	NC	NC	CC	CC	CC	CC	CC	CC	CC	CC	CC	TT	TT	TT	TT	TT	TT	TT	TT	TT	CC	TT	TT	TT	TT	TT	CC	CC	CC	TT	CC	CC	CC	TT	CC	TT	TT	TT	TT	TT	TT
Gm07_4870546_G_A-0_T_F_2177930400	A/G	7	4870546	NC	NC	NC	NC	NC	NC	NC	GG	GG	GG	GG	GG	GG	GG	GG	GG	GG	GG	GG	GG	GG	GG	GG	GG	GG	GG	GG	GG	GG	GG	GG	GG	GG	GG	GG	GG	GG	GG	GG	GG	GG	GG	GG	AA	GG	GG
Gm07_4876272_A_C-0_T_F_2177930402	A/C	7	4876272	NC	NC	NC	NC	NC	NC	NC	AA	AA	AA	AA	AA	AA	AA	AA	AA	AA	AA	AA	AA	AA	AA	AA	AA	AA	AA	AA	AA	AA	AA	AA	AA	AA	AA	AA	AA	AA	AA	AA	AA	AA	AA	AA	AC	AA	AA
Gm07_4880524_T_C-0_B_F_2177930404	T/C	7	4880524	NC	NC	NC	NC	NC	NC	NC	TT	TT	TT	TT	TT	TT	TT	TT	TT	TT	TT	TT	TT	TT	TT	TT	TT	TT	TT	TT	TT	TT	TT	TT	TT	TT	TT	TT	TT	TT	TT	TT	TT	TT	TT	TT	CC	TT	TT
Gm07_4892332_T_C-0_T_R_2177930407	A/G	7	4892332	NC	NC	NC	NC	NC	NC	NC	GG	GG	GG	GG	GG	GG	GG	GG	GG	GG	AA	AA	AA	AA	AA	AA	GG	GG	GG	GG	GG	AA	AA	AA	GG	GG	GG	AG	GG	GG	GG	AA	GG	GG	GG	GG	GG	AA	GG
Gm07_4894060_T_C-0_T_R_2177930409	A/G	7	4894060	NC	NC	NC	NC	NC	NC	NC	GG	GG	GG	GG	GG	GG	GG	GG	GG	AA	GG	GG	GG	GG	GG	GG	AA	AA	GG	AA	NN	GG	GG	GG	GG	GG	GG	AG	GG	GG	GG	GG	GG	GG	AA	AA	AA	GG	AA
Gm07_4900647_T_C-0_T_R_2177930411	A/G	7	4900647	NC	NC	NC	NC	NC	NC	NC	AA	AA	AA	AA	AA	AA	AA	AA	AA	AA	AA	AA	AA	AA	AA	AA	AA	AA	AA	AA	AA	AA	AA	AA	AA	AA	AA	AA	AA	AA	AA	AA	AA	AA	AA	AA	AA	AA	AA
Gm07_4906898_T_G-0_T_R_2177930413	A/C	7	4906898	NC	NC	NC	NC	NC	NC	NC	AA	AA	AA	AA	AA	AA	AA	AA	AA	AA	AA	AA	AA	AA	AA	AA	AA	AA	AA	AA	AA	AA	AA	AA	AA	AA	AA	AA	AA	AA	AA	AA	AA	AA	AA	AA	AA	AA	AA
Gm07_4921108_G_A-1_T_F_2179336518	A/G	7	4921108	NC	NC	NC	NC	NC	NC	NC	AA	AA	AA	AA	AA	AA	AA	AA	AA	GG	GG	GG	GG	GG	GG	GG	GG	GG	AA	AA	GG	GG	AA	GG	AA	AA	AA	GG	AA	AA	AA	AA	AA	AA	GG	GG	GG	GG	GG
Gm07_4940537_C_A-0_T_F_2177930414	A/C	7	4940537	NC	NC	NC	NC	NC	NC	NC	CC	CC	CC	CC	CC	CC	CC	CC	CC	CC	CC	CC	CC	CC	CC	CC	CC	CC	CC	CC	CC	CC	CC	CC	CC	CC	AA	CC	CC	CC	CC	CC	CC	CC	CC	CC	CC	CC	CC
Gm07_4943834_A_G-0_T_F_2177930416	A/G	7	4943834	NC	NC	NC	NC	NC	NC	NC	AA	AA	AA	AA	AA	AA	AA	AA	AA	AA	AA	AA	AA	AA	AA	AA	AA	AA	AA	GG	GG	AA	AA	AA	AA	AA	GG	AA	AA	AA	AA	AA	AA	NN	AA	AA	AA	AA	AA
Gm07_4968383_C_T-1_B_F_2179336520	T/C	7	4968383	NC	NC	NC	NC	NC	NC	NC	TT	TT	TT	TT	TT	TT	TT	TT	TT	CC	CC	CC	CC	TT	TT	TT	TT	TT	TT	TT	TT	TT	CC	TT	TT	TT	CC	TC	TT	CC	TT	CC	TT	CC	CC	CC	CC	CC	TT
Gm07_4979302_T_C-0_T_R_2177930421	A/G	7	4979302	NC	NC	NC	NC	NC	NC	NC	AA	AA	AA	AA	AA	AA	AA	AA	AA	AA	AA	AA	AA	AA	AA	AA	AA	AA	AA	GG	GG	AA	AA	AA	AA	AA	AA	AA	AA	AA	AA	AA	AA	AA	AA	AA	AA	AA	AA
Gm07_4993839_C_T-0_T_R_2177930423	A/G	7	4993839	NC	NC	NC	NC	NC	NC	NC	GG	GG	GG	GG	GG	GG	GG	GG	GG	GG	GG	GG	GG	GG	GG	GG	GG	GG	GG	AA	AA	GG	GG	GG	GG	GG	GG	GG	GG	GG	GG	GG	GG	GG	GG	GG	GG	GG	GG
Gm07_5014895_T_G-1_T_R_2179336523	A/C	7	5014895	NC	NC	NC	NC	NC	NC	NC	AA	AA	AA	AA	AA	AA	AA	AA	AA	AA	AA	AA	AA	AA	AA	AA	AA	AA	AA	AA	AA	AA	AA	AA	AA	AA	AA	AC	AA	AA	CC	AA	AA	CC	CC	AA	CC	AA	AA
Gm07_5016115_G_A-0_T_F_2177930424	A/G	7	5016115	NC	NC	NC	NC	NC	NC	NC	AA	AA	AA	AA	AA	AA	AA	AA	AA	GG	GG	GG	GG	GG	GG	GG	GG	GG	AA	GG	GG	GG	GG	GG	AA	AA	GG	GG	AA	GG	GG	GG	AA	GG	GG	GG	GG	GG	GG
ss246181883-1_B_F_1909676139	T/C	7	5028798	NC	NC	NC	NC	NC	NC	NC	CC	CC	CC	CC	CC	CC	CC	CC	CC	CC	CC	CC	CC	CC	CC	CC	CC	CC	CC	TT	TT	CC	CC	CC	CC	CC	TT	TC	CC	CC	TT	CC	CC	NN	TT	CC	TT	CC	CC
Gm07_5031256_G_A-0_T_F_2177930428	A/G	7	5031256	NC	NC	NC	NC	NC	NC	NC	GG	GG	GG	GG	GG	GG	GG	GG	GG	GG	GG	GG	GG	GG	GG	GG	GG	GG	GG	GG	AA	GG	GG	GG	GG	GG	AA	AG	GG	GG	AA	GG	GG	GG	AA	GG	AA	GG	GG
Gm07_5035046_T_C-0_B_F_2177930430	T/C	7	5035046	NC	NC	NC	NC	NC	NC	NC	TT	TT	TT	TT	TT	TT	TT	TT	TT	TT	TT	TT	TT	TT	TT	TT	TT	TT	TT	CC	CC	TT	TT	TT	TT	TT	CC	TC	TT	TT	CC	TT	TT	CC	CC	TT	CC	TT	TT
Gm07_5038793_A_C-0_T_F_2177930432	A/C	7	5038793	NC	NC	NC	NC	NC	NC	NC	AA	AA	AA	AA	AA	AA	AA	AA	AA	AA	AA	AA	AA	AA	AA	AA	AA	AA	AA	CC	CC	AA	AA	AA	AA	AA	CC	AC	AA	AA	CC	AA	AA	CC	CC	AA	CC	AA	AA
Gm07_5042111_A_C-0_B_R_2177930435	T/G	7	5042111	NC	NC	NC	NC	NC	NC	NC	TT	TT	TT	TT	TT	TT	TT	TT	TT	TT	TT	TT	TT	TT	TT	TT	TT	TT	TT	GG	GG	TT	TT	TT	TT	TT	GG	TG	TT	TT	GG	TT	TT	GG	GG	TT	GG	TT	TT
Gm07_5060063_G_A-0_T_F_2177930436	A/G	7	5060063	NC	NC	NC	NC	NC	NC	NC	GG	GG	GG	GG	GG	GG	GG	GG	GG	GG	GG	GG	GG	GG	GG	GG	GG	GG	GG	GG	GG	GG	GG	GG	GG	GG	GG	GG	GG	GG	GG	GG	GG	GG	GG	GG	GG	GG	GG
Gm07_5067166_C_T-0_T_R_2177930439	A/G	7	5067166	NC	NC	NC	NC	NC	NC	NC	AA	AA	AA	AA	AA	AA	AA	AA	AA	GG	AA	AA	AA	GG	GG	GG	GG	GG	AA	GG	GG	GG	AA	GG	AA	AA	AA	AG	AA	GG	AA	AA	AA	AA	AA	GG	AA	AA	GG
Gm07_5075542_T_C-0_T_R_2177930441	A/G	7	5075542	NC	NC	NC	NC	NC	NC	NC	GG	GG	GG	GG	GG	GG	GG	GG	GG	AA	GG	GG	GG	AA	AA	AA	AA	AA	GG	GG	AA	AA	GG	AA	GG	GG	AA	AA	GG	AA	GG	GG	GG	AA	AA	AA	AA	GG	AA
Gm07_5097877_A_C-1_B_R_2179336525	T/G	7	5097877	NC	NC	NC	NC	NC	NC	NC	TT	TT	TT	TT	TT	TT	TT	TT	TT	TT	TT	TT	TT	TT	TT	TT	TT	TT	TT	GG	GG	TT	TT	TT	TT	TT	GG	TG	TT	TT	GG	TT	TT	GG	GG	TT	GG	TT	TT
Gm07_5127096_T_C-2_B_F_2111707978	T/C	7	5127096	NC	NC	NC	NC	NC	NC	NC	TT	TT	TT	TT	TT	TT	TT	TT	TT	TT	TT	TT	TT	TT	TT	TT	TT	TT	TT	NN	NN	TT	TT	TT	TT	TT	NN	TT	TT	TT	TT	TT	TT	NN	NN	NN	NN	TT	TT
Gm07_5143130_A_G-0_B_R_2177930445	T/C	7	5143130	NC	NC	NC	NC	NC	NC	NC	CC	CC	CC	CC	CC	CC	CC	CC	CC	TT	CC	CC	CC	TT	TT	TT	TT	TT	CC	CC	TT	TT	CC	TT	CC	CC	CC	TC	CC	TT	TT	TT	CC	CC	TT	TT	CC	CC	TT
Gm07_5143696_C_A-0_T_F_2177930446	A/C	7	5143696	NC	NC	NC	NC	NC	NC	NC	AA	AA	AA	AA	AA	AA	AA	AA	AA	CC	AA	AA	AA	CC	CC	CC	CC	CC	AA	CC	CC	CC	AA	CC	AA	AA	AA	AC	AA	CC	CC	CC	AA	AA	CC	CC	AA	AA	CC
Gm07_5152231_A_G-1_T_F_2179336526	A/G	7	5152231	NC	NC	NC	NC	NC	NC	NC	GG	GG	GG	GG	GG	GG	GG	GG	GG	AA	GG	GG	GG	AA	AA	AA	AA	AA	GG	AA	GG	AA	GG	AA	GG	GG	GG	AG	GG	GG	AA	AA	GG	GG	GG	GG	GG	GG	AA
ss246183525-1_T_F_1909676145	A/G	7	5169780	NC	NC	NC	NC	NC	NC	NC	AA	AA	AA	AA	AA	AA	AA	AA	AA	AA	AA	AA	AA	AA	AA	AA	AA	AA	AA	GG	GG	AA	AA	AA	AA	AA	GG	AA	AA	GG	AA	GG	AA	AA	AA	AA	AA	AA	AA
Gm07_5175668_C_A-0_T_F_2177930448	A/C	7	5175668	NC	NC	NC	NC	NC	NC	NC	AA	AA	AA	AA	AA	AA	AA	AA	AA	CC	AA	AA	AA	CC	CC	CC	CC	CC	AA	AA	AA	CC	AA	CC	AA	AA	NN	AC	AA	AA	CC	AA	AA	AA	AA	CC	AA	AA	CC
Gm07_5177242_C_T-0_B_F_2177930450	T/C	7	5177242	NC	NC	NC	NC	NC	NC	NC	CC	CC	CC	CC	CC	CC	CC	CC	CC	CC	CC	CC	CC	CC	CC	CC	CC	CC	CC	CC	TT	CC	CC	CC	CC	CC	TT	CC	CC	TT	CC	TT	CC	CC	TT	CC	CC	CC	CC
Gm07_5179482_A_G-0_T_F_2177930452	A/G	7	5179482	NC	NC	NC	NC	NC	NC	NC	AA	AA	AA	AA	AA	AA	AA	AA	AA	AA	AA	AA	AA	AA	AA	AA	AA	AA	AA	AG	AA	AA	AA	AA	AA	AA	AA	AA	AA	AA	AA	AA	AA	AA	AG	AG	AA	AA	AA
Gm07_5182545_G_A-0_B_R_2177930455	T/C	7	5182545	NC	NC	NC	NC	NC	NC	NC	CC	CC	CC	CC	CC	CC	CC	CC	CC	CC	CC	CC	CC	CC	CC	CC	CC	CC	CC	TC	CC	CC	CC	CC	CC	CC	CC	CC	CC	TC	CC	TC	CC	CC	TC	CC	CC	CC	CC
Gm07_5190641_C_T-0_B_F_2177930456	T/C	7	5190641	NC	NC	NC	NC	NC	NC	NC	CC	CC	CC	CC	CC	CC	CC	CC	CC	CC	CC	CC	CC	CC	CC	CC	CC	CC	CC	CC	CC	CC	CC	CC	CC	CC	CC	CC	CC	CC	CC	CC	CC	CC	TT	TT	CC	CC	CC
ss246184260-1_B_R_1909676148	T/G	7	5208797	NC	NC	NC	NC	NC	NC	NC	TT	TT	TT	TT	TT	TT	TT	TT	TT	TT	TT	TT	TT	TT	TT	TT	TT	TT	TT	TT	TT	TT	TT	TT	TT	TT	GG	TT	TT	TT	TT	TT	TT	TT	TT	TT	TT	TT	TT
Gm07_5213223_G_A-0_T_F_2177930460	A/G	7	5213223	NC	NC	NC	NC	NC	NC	NC	AA	AA	AA	AA	AA	AA	AA	AA	AA	GG	AA	AA	AA	GG	GG	GG	GG	GG	AA	AA	GG	GG	AA	GG	AA	AA	GG	AG	AA	AA	GG	AA	AA	AA	GG	GG	AA	AA	GG
Gm07_5222552_A_G-0_B_R_2177930463	T/C	7	5222552	NC	NC	NC	NC	NC	NC	NC	CC	CC	CC	CC	CC	CC	CC	CC	CC	TT	CC	CC	CC	TT	TT	TT	TT	TT	CC	CC	TT	TT	CC	TT	CC	CC	NN	TT	CC	CC	TT	CC	CC	NN	NN	TT	NN	CC	TT
Gm07_5226366_C_T-1_B_F_2179336528	T/C	7	5226366	NC	NC	NC	NC	NC	NC	NC	TT	TT	TT	TT	TT	TT	TT	TT	TT	CC	TT	TT	TT	CC	CC	CC	CC	CC	TT	TT	TT	CC	TT	CC	TT	TT	CC	TC	TT	TT	CC	TT	TT	TT	TT	CC	TT	TT	CC
Gm07_5257668_C_T-0_T_R_2177930465	A/G	7	5257668	NC	NC	NC	NC	NC	NC	NC	GG	GG	GG	GG	GG	GG	GG	GG	GG	GG	GG	GG	GG	GG	GG	GG	GG	GG	GG	AA	GG	GG	GG	GG	GG	GG	GG	GG	GG	AA	GG	AA	GG	GG	AA	AA	GG	GG	GG
Gm07_5291430_C_A-0_T_F_2177930466	A/C	7	5291430	NC	NC	NC	NC	NC	NC	NC	CC	CC	CC	CC	CC	CC	CC	CC	CC	CC	CC	CC	CC	CC	CC	CC	CC	CC	CC	CC	CC	CC	CC	CC	CC	CC	CC	CC	CC	CC	CC	CC	CC	CC	CC	CC	CC	CC	CC
Gm07_5301947_G_T-0_B_F_2177930468	T/G	7	5301947	NC	NC	NC	NC	NC	NC	NC	GG	GG	GG	GG	GG	GG	GG	GG	GG	GG	GG	GG	GG	GG	GG	GG	GG	GG	GG	GG	GG	GG	GG	GG	GG	GG	TT	TG	GG	GG	GG	GG	GG	TT	GG	TT	TT	GG	GG
Gm07_5330061_G_A-0_T_F_2177930470	A/G	7	5330061	NC	NC	NC	NC	NC	NC	NC	AA	AA	AA	AA	AA	AA	AA	AA	AA	GG	AA	AA	AA	GG	GG	GG	GG	GG	AA	AA	AA	GG	AA	GG	AA	AA	AA	AG	AA	AA	GG	AA	AA	AA	AA	AA	AA	AA	GG
Gm07_5333660_G_A-0_B_R_2177930473	T/C	7	5333660	NC	NC	NC	NC	NC	NC	NC	CC	CC	CC	CC	CC	CC	CC	CC	CC	CC	CC	CC	CC	CC	CC	CC	CC	CC	CC	NN	CC	CC	CC	CC	CC	CC	NN	CC	CC	NN	CC	CC	CC	NN	CC	CC	NN	CC	CC
Gm07_5336271_A_C-0_T_F_2177930474	A/C	7	5336271	NC	NC	NC	NC	NC	NC	NC	AA	AA	AA	AA	AA	AA	AA	AA	AA	AA	AA	AA	AA	AA	AA	AA	AA	AA	AA	CC	AA	AA	AA	AA	AA	AA	CC	AC	AA	CC	AA	AA	AA	CC	CC	AA	CC	AA	AA
Gm07_5346264_G_A-0_T_F_2177930476	A/G	7	5346264	NC	NC	NC	NC	NC	NC	NC	GG	GG	GG	GG	GG	GG	GG	GG	GG	GG	GG	GG	GG	GG	GG	GG	GG	GG	GG	AA	GG	GG	GG	GG	GG	GG	AA	GG	GG	AA	GG	GG	AA	GG	GG	GG	GG	GG	GG
Gm07_5352313_T_C-1_T_R_2179336531	A/G	7	5352313	NC	NC	NC	NC	NC	NC	NC	GG	GG	GG	GG	GG	GG	GG	GG	GG	AA	GG	GG	GG	AA	AA	AA	AA	AA	GG	GG	GG	AA	GG	AA	GG	GG	GG	AG	GG	GG	AA	AA	GG	GG	GG	AA	GG	GG	AA
Gm07_5365215_G_A-0_B_R_2177930479	T/C	7	5365215	NC	NC	NC	NC	NC	NC	NC	TT	TT	TT	TT	TT	TT	TT	TT	TT	CC	TT	TT	TT	TT	TT	TT	TT	TT	TT	TT	TT	TT	TT	TT	TT	TT	TT	TT	TT	TT	CC	CC	TT	TT	TT	CC	TT	TT	TT
Gm07_5382683_C_T-0_B_F_2177930480	T/C	7	5382683	NC	NC	NC	NC	NC	NC	NC	TT	TT	TT	TT	TT	TT	TT	TT	TT	CC	TT	TT	TT	TT	TT	TT	TT	TT	TT	NN	TT	TT	TT	TT	TT	TT	NN	TT	TT	NN	CC	CC	TT	NN	TT	CC	NN	TT	TT
Gm07_5383355_C_T-0_B_F_2177930482	T/C	7	5383355	NC	NC	NC	NC	NC	NC	NC	TT	TT	TT	TT	TT	TT	TT	TT	TT	CC	TT	TT	TT	CC	CC	CC	CC	CC	TT	CC	TT	CC	TT	CC	TT	TT	CC	CC	TT	CC	CC	CC	CC	CC	TT	CC	CC	TT	CC
Gm07_5402911_T_C-0_B_F_2177930484	T/C	7	5402911	NC	NC	NC	NC	NC	NC	NC	TT	TT	TT	TT	TT	TT	TT	TT	TT	TT	TT	TT	TT	NN	NN	NN	NN	NN	TT	CC	TT	NN	TT	NN	TT	TT	CC	CC	TT	CC	TT	CC	CC	CC	CC	TT	CC	TT	NN
ss246188009-1_T_F_1909676153	A/G	7	5409742	NC	NC	NC	NC	NC	NC	NC	GG	GG	GG	GG	GG	GG	GG	GG	GG	AA	GG	GG	GG	GG	GG	GG	GG	GG	GG	GG	GG	GG	GG	GG	GG	GG	GG	GG	GG	GG	AA	GG	GG	GG	GG	AA	GG	GG	GG
Gm07_5413082_A_G-0_T_F_2177930486	A/G	7	5413082	NC	NC	NC	NC	NC	NC	NC	AA	AA	AA	AA	AA	AA	AA	AA	AA	AA	AA	AA	AA	GG	GG	GG	GG	GG	AA	AA	AA	GG	AA	GG	AA	AA	AA	AG	AA	AA	AA	AA	AA	AA	AA	AA	AA	AA	GG
Gm07_5417760_T_C-1_B_F_2179336532	T/C	7	5417760	NC	NC	NC	NC	NC	NC	NC	TT	TT	TT	TT	TT	TT	TT	TT	TT	TT	TT	TT	TT	CC	CC	CC	CC	CC	TT	TT	CC	CC	TT	CC	TT	TT	TT	TC	TT	TT	TT	TT	TT	TT	TT	TT	TT	TT	CC
Gm07_5418564_A_G-0_B_R_2177930489	T/C	7	5418564	NC	NC	NC	NC	NC	NC	NC	CC	CC	CC	CC	CC	CC	CC	CC	CC	TC	CC	CC	CC	CC	CC	CC	CC	CC	CC	TC	CC	CC	CC	CC	CC	CC	CC	CC	CC	TC	TC	TC	CC	CC	TC	TC	CC	CC	CC
Gm07_5427489_C_A-0_B_R_2177930491	T/G	7	5427489	NC	NC	NC	NC	NC	NC	NC	TG	TG	TG	TG	TG	TG	TG	TG	TG	GG	TG	TG	TG	GG	GG	GG	GG	GG	TG	GG	GG	GG	TG	GG	TG	TG	TG	TG	TG	GG	GG	GG	TG	TG	GG	GG	TG	TG	GG
Gm07_5442375_T_C-0_T_R_2177930493	A/G	7	5442375	NC	NC	NC	NC	NC	NC	NC	GG	GG	GG	GG	GG	GG	GG	GG	GG	AA	GG	GG	GG	GG	GG	GG	GG	GG	GG	GG	GG	GG	GG	GG	GG	GG	GG	GG	GG	GG	AA	AA	GG	GG	GG	AA	GG	GG	GG
Gm07_5457696_C_T-0_T_R_2177930495	A/G	7	5457696	NC	NC	NC	NC	NC	NC	NC	GG	GG	GG	GG	GG	GG	GG	GG	GG	GG	GG	GG	GG	AA	AA	AA	AA	AA	GG	GG	AA	AA	GG	AA	GG	GG	AA	AA	GG	GG	GG	GG	GG	AA	AA	GG	AA	GG	AA
Gm07_5458693_A_G-0_T_F_2177930496	A/G	7	5458693	NC	NC	NC	NC	NC	NC	NC	AA	AA	AA	AA	AA	AA	AA	AA	AA	AA	AA	AA	AA	AA	AA	AA	AA	AA	AA	AG	AA	AA	AA	AA	AA	AA	AA	AA	AA	AG	AA	AA	AG	AA	AA	AA	AA	AA	AA
Gm07_5480577_T_C-0_T_R_2177930499	A/G	7	5480577	NC	NC	NC	NC	NC	NC	NC	AA	AA	AA	AA	AA	AA	AA	AA	AA	AA	AA	AA	AA	AA	AA	AA	AA	AA	AA	AA	AA	AA	AA	AA	AA	AA	AA	AA	AA	AA	GG	GG	GG	AA	AA	GG	AA	AA	AA
Gm07_5481829_T_C-0_T_R_2177930501	A/G	7	5481829	NC	NC	NC	NC	NC	NC	NC	AA	AA	AA	AA	AA	AA	AA	AA	AA	AA	AA	AA	AA	AA	AA	AA	AA	AA	AA	GG	GG	AA	AA	AA	AA	AA	GG	AA	AA	GG	AA	AA	AA	AA	AA	AA	AA	AA	AA
Gm07_5488504_A_G-0_T_F_2177930504	A/G	7	5488504	NC	NC	NC	NC	NC	NC	NC	GG	GG	GG	GG	GG	GG	GG	GG	GG	AA	GG	GG	GG	AA	AA	AA	AA	AA	GG	AA	GG	AA	GG	AA	GG	GG	GG	AA	GG	AA	GG	GG	GG	AA	GG	GG	AA	GG	AA
Gm07_5490895_G_T-1_T_R_2179336535	A/C	7	5490895	NC	NC	NC	NC	NC	NC	NC	CC	CC	CC	CC	CC	CC	CC	CC	CC	CC	CC	CC	CC	CC	CC	CC	CC	CC	CC	CC	CC	CC	CC	CC	CC	CC	CC	CC	CC	CC	AA	AA	CC	CC	CC	AA	CC	CC	CC
Gm07_5495895_G_A-0_T_F_2177930506	A/G	7	5495895	NC	NC	NC	NC	NC	NC	NC	AA	AA	AA	AA	AA	AA	AA	AA	AA	GG	AA	AA	AA	GG	GG	GG	GG	GG	AA	AA	AA	GG	AA	GG	AA	AA	AA	GG	AA	AA	AA	AA	AA	GG	AA	AA	GG	AA	GG
Gm07_5500269_T_G-0_B_F_2177930508	T/G	7	5500269	NC	NC	NC	NC	NC	NC	NC	TG	TG	TG	TG	TG	TG	TG	TG	TG	TT	TG	TG	TG	TT	TT	TT	TT	TT	TG	TG	TG	TT	TG	TT	TG	TG	TG	TT	TG	TG	TG	TG	TG	TT	TG	TG	TT	TG	TT
Gm07_5504994_G_T-0_T_R_2177930511	A/C	7	5504994	NC	NC	NC	NC	NC	NC	NC	AA	AA	AA	AA	AA	AA	AA	AA	AA	CC	AA	AA	AA	CC	CC	CC	CC	CC	AA	AA	AA	CC	AA	CC	AA	AA	AA	CC	AA	AA	AA	AA	AA	CC	AA	AA	CC	AA	CC
MSUSNP07_36-0_B_F_2179328448	T/C	7	5507929	NC	NC	NC	NC	NC	NC	NC	TT	TT	TT	TT	TT	TT	TT	TT	TT	TC	TT	TT	TT	TC	TC	TC	TC	TC	TT	TT	TT	TC	TT	TC	TT	TT	TC	TC	TT	TT	TT	TT	TT	TT	TT	TT	TT	TT	TC
Gm07_5519521_G_A-0_B_R_2177930515	T/C	7	5519521	NC	NC	NC	NC	NC	NC	NC	TC	TC	TC	TC	TC	TC	TC	TC	TC	CC	TC	TC	TC	CC	CC	CC	CC	CC	TC	TT	CC	CC	TC	CC	TC	TC	TT	TC	TC	TT	TT	TT	CC	TC	TC	TT	TC	TC	CC
Gm07_5523468_A_G-0_B_R_2177930517	T/C	7	5523468	NC	NC	NC	NC	NC	NC	NC	TT	TT	TT	TT	TT	TT	TT	TT	TT	TT	TT	TT	TT	TT	TT	TT	TT	TT	TT	TC	CC	TT	TT	TT	TT	TT	TC	NN	TT	TC	TC	TC	TC	NN	TT	TC	TC	TT	TT
Gm07_5529382_A_G-0_T_F_2177930518	A/G	7	5529382	NC	NC	NC	NC	NC	NC	NC	AA	AA	AA	AA	AA	AA	AA	AA	AA	AA	AA	AA	AA	AA	AA	AA	AA	AA	AA	NN	NN	AA	AA	AA	AA	AA	NN	AA	AA	AA	NN	NN	NN	AA	NN	NN	AA	AA	AA
Gm07_5537960_T_C-0_T_R_2177930521	A/G	7	5537960	NC	NC	NC	NC	NC	NC	NC	AG	AG	AG	AG	AG	AG	AG	AG	AG	AA	AG	AG	AG	AA	AA	AA	AA	AA	AG	AG	AA	AA	AG	AA	AG	AG	AA	AA	AG	AG	GG	AA	AA	NN	AA	AG	NN	AG	AA
MSUSNP07_23-0_T_F_2179328431	A/G	7	5540127	NC	NC	NC	NC	NC	NC	NC	NN	NN	NN	NN	NN	NN	NN	NN	NN	NN	NN	NN	NN	NN	NN	NN	NN	NN	NN	NN	NN	NN	NN	NN	NN	NN	NN	NN	NN	NN	NN	NN	NN	NN	NN	NN	NN	NN	NN
MSUSNP07_24-0_B_R_2179328434	T/G	7	5540623	NC	NC	NC	NC	NC	NC	NC	GG	GG	GG	GG	GG	GG	GG	GG	GG	TT	GG	GG	GG	TT	TT	TT	TT	TT	GG	GG	GG	TT	GG	TT	GG	GG	GG	TG	GG	GG	GG	GG	TG	GG	GG	TG	GG	GG	TT
Gm07_5555040_T_G-0_B_F_2177930522	T/G	7	5555040	NC	NC	NC	NC	NC	NC	NC	TG	TG	TG	TG	TG	TG	TG	TG	TG	TT	TG	TG	TG	TT	TT	TT	TT	TT	TG	TG	TG	TT	TG	TT	TG	TG	TG	TT	TG	TG	TT	TT	TG	TT	TG	TG	TT	TG	TT
Gm07_5568090_G_T-0_B_F_2177930524	T/G	7	5568090	NC	NC	NC	NC	NC	NC	NC	GG	GG	GG	GG	GG	GG	GG	GG	GG	GG	GG	GG	GG	GG	GG	GG	GG	GG	GG	GG	GG	GG	GG	GG	GG	GG	GG	GG	GG	GG	GG	GG	GG	GG	GG	GG	GG	GG	GG
MSUSNP07_37-0_B_R_2179328451	T/G	7	5570627	NC	NC	NC	NC	NC	NC	NC	TT	TT	TT	TT	TT	TT	TT	TT	TT	GG	TT	TT	TT	GG	GG	GG	GG	GG	TT	NN	TT	GG	TT	GG	TT	TT	GG	GG	TT	TT	TT	GG	GG	NN	GG	TG	NN	TT	GG
MSUSNP07_48-0_T_R_2179328474	A/G	7	5570638	NC	NC	NC	NC	NC	NC	NC	GG	GG	GG	GG	GG	GG	GG	GG	GG	AA	GG	GG	GG	AA	AA	AA	AA	AA	GG	GG	GG	AA	GG	AA	GG	GG	GG	NN	GG	GG	GG	AG	AG	AG	NN	AG	AG	GG	AA
Gm07_5580414_T_C-0_B_F_2177930526	T/C	7	5580414	NC	NC	NC	NC	NC	NC	NC	NN	NN	NN	NN	NN	NN	NN	NN	NN	TC	NN	NN	NN	TC	TC	TC	TC	NN	NN	NN	CC	TC	NN	NN	NN	NN	CC	CC	NN	NN	NN	CC	CC	CC	TC	CC	CC	NN	NN
Gm07_5590219_C_A-0_B_R_2177930529	T/G	7	5590219	NC	NC	NC	NC	NC	NC	NC	GG	GG	GG	GG	GG	GG	GG	GG	GG	GG	GG	GG	GG	GG	GG	GG	GG	GG	GG	GG	NN	GG	GG	GG	GG	GG	TG	GG	GG	GG	GG	GG	NN	GG	GG	TT	GG	GG	GG
Gm07_5599140_A_C-0_T_F_2177930530	A/C	7	5599140	NC	NC	NC	NC	NC	NC	NC	AA	AA	AA	AA	AA	AA	AA	AA	AA	AA	AA	AA	AA	AA	AA	AA	AA	AA	AA	AA	AA	AA	AA	AA	AA	AA	AA	AA	AA	AA	AA	AA	AA	AA	CC	AC	AA	AA	AA
Gm07_5600654_A_G-0_B_R_2177930533	T/C	7	5600654	NC	NC	NC	NC	NC	NC	NC	TC	TC	TC	TC	TC	TC	TC	TC	TC	TT	TC	TC	TC	TT	TT	TT	TT	TT	TC	TC	TC	TT	TC	TT	TC	TC	TC	TC	TC	TC	TC	TT	TC	TC	TC	TC	TC	TC	TT
MSUSNP07_38-0_B_R_2179328453	T/C	7	5600687	NC	NC	NC	NC	NC	NC	NC	CC	CC	CC	CC	CC	CC	CC	CC	CC	CC	CC	CC	CC	CC	CC	CC	CC	CC	CC	TC	CC	CC	CC	CC	CC	CC	CC	TC	CC	CC	TC	CC	CC	TC	CC	CC	TC	CC	CC
Gm07_5601844_G_A-0_T_F_2177930534	A/G	7	5601844	NC	NC	NC	NC	NC	NC	NC	AA	AA	AA	AA	AA	AA	AA	AA	AA	GG	AA	AA	AA	GG	GG	GG	GG	GG	AA	AA	AA	GG	AA	GG	AA	AA	AA	AG	AA	AA	AA	AA	AA	AA	AA	AA	AA	AA	GG
Gm07_5602544_A_G-0_T_F_2177930536	A/G	7	5602544	NC	NC	NC	NC	NC	NC	NC	AA	AA	AA	AA	AA	AA	AA	AA	AA	AA	AA	AA	AA	AA	AA	AA	AA	AA	AA	AA	AA	AA	AA	AA	AA	AA	AA	AA	AA	AA	AA	AA	NN	AA	AA	GG	AA	AA	AA
Gm07_5603810_T_C-0_B_F_2177930538	T/C	7	5603810	NC	NC	NC	NC	NC	NC	NC	CC	CC	CC	CC	CC	CC	CC	CC	CC	TT	CC	CC	CC	TT	TT	TT	TT	TT	CC	CC	TT	TT	CC	TT	CC	CC	TT	TT	CC	CC	TT	TT	NN	TT	TT	TT	TT	CC	TT
MSUSNP07_39-0_T_R_2179328455	A/G	7	5608175	NC	NC	NC	NC	NC	NC	NC	GG	GG	GG	GG	GG	GG	GG	GG	GG	GG	GG	GG	GG	GG	GG	GG	GG	GG	GG	GG	GG	GG	GG	GG	GG	GG	GG	GG	GG	GG	GG	GG	GG	GG	GG	GG	GG	GG	GG
Gm07_5609012_A_G-0_T_F_2177930540	A/G	7	5609012	NC	NC	NC	NC	NC	NC	NC	AG	AG	AG	AG	AG	AG	AG	AG	AG	AA	AG	AG	AG	AA	AA	AA	AA	AA	AG	AG	AA	AA	AG	AA	AG	AG	AA	AA	AG	AG	AA	AA	AA	AA	AA	AA	AA	AG	AA
Gm07_5610141_G_T-0_B_F_2177930542	T/G	7	5610141	NC	NC	NC	NC	NC	NC	NC	TG	TG	TG	TG	TG	TG	TG	TG	TG	GG	TG	TG	TG	GG	GG	GG	GG	GG	TG	TG	GG	GG	TG	GG	TG	TG	GG	TG	TG	TG	TG	GG	GG	TG	GG	GG	TG	TG	GG
Gm07_5610838_T_C-0_T_R_2177930545	A/G	7	5610838	NC	NC	NC	NC	NC	NC	NC	AG	AG	AG	AG	AG	AG	AG	AG	AG	AA	AG	AG	AG	AA	AA	AA	AA	AA	AG	AG	AA	AA	AG	AA	AG	AG	AA	AG	AG	AG	AG	AA	AA	AG	AG	AG	AG	AG	AA
MSUSNP07_40-0_T_F_2179328457	A/C	7	5624775	NC	NC	NC	NC	NC	NC	NC	AA	AA	AA	AA	AA	AA	AA	AA	AA	AA	AA	AA	AA	AA	AA	AA	AA	AA	AA	AA	AA	AA	AA	AA	AA	AA	AA	AA	AA	AA	AC	AA	CC	AA	AA	AA	AA	AA	AA
Gm07_5627172_T_C-0_T_R_2177930549	A/G	7	5627172	NC	NC	NC	NC	NC	NC	NC	AA	AA	AA	AA	AA	AA	AA	AA	AA	AA	AA	AA	AA	AA	AA	AA	AA	AA	AA	AA	AA	AA	AA	AA	AA	AA	AA	AA	AA	AA	AA	AA	AA	AA	AA	GG	AA	AA	AA
Gm07_5629128_A_C-0_T_F_2177930550	A/C	7	5629128	NC	NC	NC	NC	NC	NC	NC	AC	AC	AC	AC	AC	AC	AC	AC	AC	AA	AC	AC	AC	AA	AA	AA	AA	AA	AC	AC	AA	AA	AC	AA	AC	AC	AA	AC	AC	AC	AC	AA	AA	AC	AC	AC	AC	AC	AA
Gm07_5636973_T_C-1_T_R_2179336537	A/G	7	5636973	NC	NC	NC	NC	NC	NC	NC	GG	GG	GG	GG	GG	GG	GG	GG	GG	AA	GG	GG	GG	AA	AA	AA	AA	AA	GG	GG	AA	AA	GG	AA	GG	GG	AA	AA	GG	GG	AA	AA	AA	AA	AA	GG	AA	GG	AA
Gm07_5641977_T_C-0_T_R_2177930553	A/G	7	5641977	NC	NC	NC	NC	NC	NC	NC	NN	NN	NN	NN	NN	NN	NN	NN	NN	AA	NN	NN	NN	AA	AA	AA	AA	AA	NN	NN	GG	AA	NN	AA	NN	NN	NN	AA	NN	NN	NN	NN	GG	NN	NN	GG	NN	NN	AA
ss246192029-1_T_F_1909676159	A/G	7	5643832	NC	NC	NC	NC	NC	NC	NC	AA	AA	AA	AA	AA	AA	AA	AA	AA	GG	AA	AA	AA	GG	GG	GG	GG	GG	AA	AA	GG	GG	AA	GG	AA	AA	GG	GG	AA	AA	AA	GG	GG	GG	AA	AG	GG	AA	GG
Gm07_5646454_T_G-0_T_R_2177930555	A/C	7	5646454	NC	NC	NC	NC	NC	NC	NC	AA	AA	AA	AA	AA	AA	AA	AA	AA	AA	AA	AA	AA	AA	AA	AA	AA	AA	AA	AA	AA	AA	AA	AA	AA	AA	AA	AC	AA	AA	AA	AA	AA	CC	CC	AC	CC	AA	AA
MSUSNP07_41-0_B_R_2179328460	T/C	7	5647050	NC	NC	NC	NC	NC	NC	NC	NN	CC	CC	CC	CC	CC	CC	CC	CC	CC	NN	NN	CC	CC	CC	CC	CC	CC	NN	CC	TT	CC	CC	CC	CC	CC	CC	CC	CC	NN	CC	CC	CC	CC	CC	CC	CC	CC	CC
Gm07_5650536_C_T-0_B_F_2177930556	T/C	7	5650536	NC	NC	NC	NC	NC	NC	NC	TT	TT	TT	TT	TT	TT	TT	TT	TT	CC	TT	TT	TT	CC	CC	CC	CC	CC	TT	TT	TT	CC	TT	CC	TT	TT	CC	TC	TT	TT	TT	CC	CC	TT	TT	TT	TT	TT	CC
MSUSNP07_26-0_B_R_2179328436	T/C	7	5653528	NC	NC	NC	NC	NC	NC	NC	TT	TT	TT	TT	TT	TT	TT	TT	TT	CC	TT	TT	TT	CC	CC	CC	CC	CC	TT	TC	TT	CC	TT	CC	TT	TT	CC	CC	TT	TT	TT	CC	CC	CC	CC	CC	CC	TT	CC
MSUSNP07_42-0_B_R_2179328462	T/C	7	5653528	NC	NC	NC	NC	NC	NC	NC	TT	TT	TT	TT	TT	TT	TT	TT	TT	CC	TT	TT	TT	CC	CC	CC	CC	CC	TT	TC	TT	CC	TT	CC	TT	TT	CC	CC	TT	TT	TT	CC	CC	CC	CC	CC	CC	TT	CC
Gm07_5690554_A_G-0_T_F_2177930558	A/G	7	5690554	NC	NC	NC	NC	NC	NC	NC	GG	GG	GG	GG	GG	GG	GG	GG	GG	AG	GG	GG	GG	AG	AG	AG	AG	AG	GG	GG	GG	AG	GG	AG	GG	GG	GG	AG	GG	GG	NN	GG	GG	GG	GG	GG	GG	GG	AG
Gm07_5691485_A_G-0_B_R_2177930561	T/C	7	5691485	NC	NC	NC	NC	NC	NC	NC	TC	TC	TC	TC	TC	TC	TC	TC	TC	TC	TC	TC	TC	TC	TC	TC	TC	TC	TC	TT	TT	TC	TC	TC	TC	TC	CC	NN	TC	TC	NN	CC	CC	TT	CC	CC	TT	TC	TC
MSUSNP07_49-0_T_F_2179328475	A/G	7	5724802	NC	NC	NC	NC	NC	NC	NC	AA	AA	AA	AA	AA	AA	AA	AA	AA	GG	AA	AA	AA	GG	GG	GG	GG	GG	AA	AA	AA	GG	AA	GG	AA	AA	AG	NN	AA	AA	NN	AA	AA	AA	AG	AA	AA	AA	GG
MSUSNP07_43-0_T_R_2179328464	A/C	7	5726947	NC	NC	NC	NC	NC	NC	NC	AA	AA	AA	AA	AA	AA	AA	AA	AA	CC	AA	AA	AA	CC	CC	CC	CC	CC	AA	AA	AA	CC	AA	CC	AA	AA	NN	AC	AA	AA	AA	AC	AA	AC	AA	AC	AC	AA	CC
MSUSNP07_50-0_T_F_2179328477	A/G	7	5727364	NC	NC	NC	NC	NC	NC	NC	AA	AA	AA	AA	AA	AA	AA	AA	AA	AA	AA	AA	AA	AA	AA	AA	AA	AA	AA	AA	AA	AA	AA	AA	AA	AA	NN	AA	AA	AA	AA	AA	AA	AA	AA	AA	AA	AA	AA
MSUSNP07_28-0_B_F_2179328437	T/G	7	5727656	NC	NC	NC	NC	NC	NC	NC	TG	TG	TG	TG	TG	TG	TG	TG	TG	GG	TG	TG	TG	GG	GG	GG	GG	GG	TG	TG	TG	GG	TG	GG	TG	TG	TG	TG	TG	TG	GG	TG	NN	TG	TG	TG	TG	TG	GG
MSUSNP07-54-0_B_F_2179328485	T/C	7	5733918	NC	NC	NC	NC	NC	NC	NC	NN	NN	NN	NN	NN	NN	NN	NN	NN	TT	NN	NN	NN	TT	TT	TT	TT	TT	NN	NN	NN	TT	NN	TT	NN	NN	CC	TC	NN	NN	NN	CC	NN	CC	CC	CC	CC	NN	TT
MSUSNP07-56-0_T_R_2179328490	A/G	7	5736677	NC	NC	NC	NC	NC	NC	NC	AA	AA	AA	AA	AA	AA	AA	AA	AA	AA	AA	AA	AA	AA	AA	AA	AA	AA	AA	AA	AA	AA	AA	AA	AA	AA	AA	AA	AA	AA	AA	NN	AA	AA	AA	AA	AA	AA	AA
MSUSNP07_44-0_T_R_2179328466	A/G	7	5743640	NC	NC	NC	NC	NC	NC	NC	AA	AA	AA	AA	AA	AA	AA	AA	AA	AA	AA	AA	AA	AA	AA	AA	AA	AA	AA	AA	AA	AA	AA	AA	AA	AA	AG	AA	AA	AA	AA	AA	AA	AA	NN	AA	AA	AA	AA
MSUSNP07_45-0_B_R_2179328468	T/C	7	5759001	NC	NC	NC	NC	NC	NC	NC	CC	CC	CC	CC	CC	CC	CC	CC	CC	TT	CC	CC	CC	TT	TT	TT	TT	TT	CC	NN	NN	TT	CC	TT	CC	CC	CC	TC	CC	CC	NN	NN	CC	CC	CC	NN	CC	CC	TT
Gm07_5762798_C_T-0_B_F_2177930566	T/C	7	5762798	NC	NC	NC	NC	NC	NC	NC	CC	CC	CC	CC	CC	CC	CC	CC	CC	CC	CC	CC	CC	CC	CC	CC	CC	CC	CC	CC	TC	CC	CC	CC	CC	CC	TT	CC	CC	CC	TT	TT	TT	NN	TC	TT	NN	CC	CC
MSUSNP07-57-0_T_R_2179328492	A/G	7	5763757	NC	NC	NC	NC	NC	NC	NC	AA	AA	AA	AA	AA	AA	AA	AA	AA	AA	AA	AA	AA	AA	AA	AA	AA	AA	AA	AA	GG	AA	AA	AA	AA	AA	AA	AA	AA	AA	AA	GG	NN	AA	NN	AA	AA	AA	AA
MSUSNP07-58-0_B_F_2179328493	T/C	7	5763950	NC	NC	NC	NC	NC	NC	NC	TT	TT	TT	TT	TT	TT	TT	TT	TT	TT	TT	TT	TT	TT	TT	TT	TT	TT	TT	TT	CC	TT	TT	TT	TT	TT	TT	TT	TT	TT	TT	CC	NN	TT	TC	TT	TT	TT	TT
MSUSNP07_31-0_B_F_2179328439	T/C	7	5763950	NC	NC	NC	NC	NC	NC	NC	TT	TT	TT	TT	TT	TT	TT	TT	TT	TT	TT	TT	TT	TT	TT	TT	TT	TT	TT	TT	CC	TT	TT	TT	TT	TT	TT	TT	TT	TT	TT	CC	NN	TT	TC	TT	TT	TT	TT
MSUSNP07-59-0_B_R_2179328496	T/G	7	5766530	NC	NC	NC	NC	NC	NC	NC	GG	GG	GG	GG	GG	GG	GG	GG	GG	TT	GG	GG	GG	TT	TT	TT	TT	TT	GG	GG	GG	TT	GG	TT	GG	GG	GG	NN	GG	GG	GG	GG	TG	GG	TT	TG	GG	GG	TT
MSUSNP07_32-0_B_R_2179328442	T/G	7	5766530	NC	NC	NC	NC	NC	NC	NC	GG	GG	GG	GG	GG	GG	GG	GG	GG	TT	GG	GG	GG	TT	TT	TT	TT	TT	GG	GG	GG	TT	GG	TT	GG	GG	GG	NN	GG	GG	GG	GG	TG	GG	TT	TG	GG	GG	TT
Gm07_5770212_A_G-0_T_F_2177930568	A/G	7	5770212	NC	NC	NC	NC	NC	NC	NC	AG	AG	AG	AG	AG	AG	AG	AG	AG	AA	AG	AG	AG	AA	AA	AA	AA	AA	AG	AG	AA	AA	AG	AA	AG	AG	AG	AA	AG	AG	AG	AG	AG	AA	AG	AG	AA	AG	AA
Gm07_5771937_A_G-0_B_R_2177930571	T/C	7	5771937	NC	NC	NC	NC	NC	NC	NC	NN	NN	NN	NN	NN	NN	NN	NN	NN	TT	NN	NN	NN	TT	TT	TT	TT	TT	NN	NN	NN	TT	NN	TT	NN	NN	NN	TT	NN	NN	CC	NN	NN	NN	NN	CC	NN	NN	TT
MSUSNP07-61-0_B_F_2179328499	T/C	7	5774769	NC	NC	NC	NC	NC	NC	NC	TC	TC	TC	TC	TC	TC	TC	TC	TC	CC	TC	TC	TC	CC	CC	CC	CC	CC	TC	CC	CC	CC	TC	CC	TC	TC	CC	CC	TC	TC	CC	TC	CC	CC	TC	CC	CC	TC	CC
MSUSNP07-62-0_B_R_2179328502	T/C	7	5774808	NC	NC	NC	NC	NC	NC	NC	TC	TC	TC	TC	TC	TC	TC	TC	TC	TT	TC	TC	TC	TT	TT	TT	TT	TT	TC	TT	TT	TT	TC	TT	TC	TC	TT	TT	TC	TC	TT	TC	TT	TT	TC	TT	TT	TC	TT
MSUSNP07-63-0_T_R_2179328504	A/G	7	5775000	NC	NC	NC	NC	NC	NC	NC	AA	AA	AA	AA	AA	AA	AA	AA	AA	AA	AA	AA	AA	AA	AA	AA	AA	AA	AA	AA	AA	AA	AA	AA	AA	AA	AA	AA	AA	AA	AA	AG	AA	AA	AG	AA	AA	AA	AA
MSUSNP07_35-0_T_R_2179328447	A/G	7	5775000	NC	NC	NC	NC	NC	NC	NC	AA	AA	AA	AA	AA	AA	AA	AA	AA	AA	AA	AA	AA	AA	AA	AA	AA	AA	AA	AA	AA	AA	AA	AA	AA	AA	AA	AA	AA	AA	AA	AG	AA	AA	AG	AA	AA	AA	AA
MSUSNP07_46-0_T_R_2179328470	A/G	7	5777600	NC	NC	NC	NC	NC	NC	NC	NN	NN	NN	NN	NN	NN	NN	NN	NN	AA	NN	NN	NN	AA	AA	AA	AA	AA	NN	AA	GG	AA	NN	AA	NN	NN	AA	AA	NN	AA	GG	AA	AA	AA	NN	AA	AA	NN	AA
MSUSNP07-65-0_T_F_2179328507	A/G	7	5781770	NC	NC	NC	NC	NC	NC	NC	NN	NN	NN	NN	NN	NN	NN	NN	NN	AG	NN	NN	NN	AG	AG	AG	AG	AG	NN	GG	NN	AG	NN	AG	NN	NN	GG	AG	NN	NN	GG	GG	GG	GG	NN	GG	GG	NN	AG
MSUSNP07-66-0_B_F_2179328509	T/G	7	5781786	NC	NC	NC	NC	NC	NC	NC	NN	NN	NN	NN	NN	NN	NN	NN	NN	GG	NN	NN	NN	GG	GG	GG	GG	GG	NN	TT	NN	GG	NN	GG	NN	NN	TT	NN	NN	NN	NN	TT	TT	TT	NN	NN	TT	NN	GG
Gm07_5835517_C_T-0_T_R_2177930573	A/G	7	5835517	NC	NC	NC	NC	NC	NC	NC	AA	AA	AA	AA	AA	AA	AA	AA	AA	GG	AA	AA	AA	GG	GG	GG	GG	GG	AA	AA	AA	GG	AA	GG	AA	AA	AG	GG	AA	AA	AA	AG	AG	GG	AG	AG	GG	AA	GG
Gm07_5839452_G_A-0_B_R_2177930575	T/C	7	5839452	NC	NC	NC	NC	NC	NC	NC	CC	CC	CC	CC	CC	CC	CC	CC	CC	CC	CC	CC	CC	CC	CC	CC	CC	CC	CC	CC	NN	CC	CC	CC	CC	CC	NN	CC	CC	CC	NN	CC	NN	CC	CC	NN	CC	CC	CC
MSUSNP07-68-0_T_F_2179328513	A/C	7	5855357	NC	NC	NC	NC	NC	NC	NC	AA	AA	AA	AA	AA	AA	AA	AA	AA	AA	AA	AA	AA	AA	AA	AA	AA	AA	AA	AA	AA	AA	AA	AA	AA	AA	AA	AA	AA	AA	AA	AA	AA	AA	AA	AA	AA	AA	AA
MSUSNP07-72-0_B_R_2179328522	T/G	7	5859728	NC	NC	NC	NC	NC	NC	NC	GG	GG	GG	GG	GG	GG	GG	GG	GG	GG	GG	GG	GG	GG	GG	GG	GG	GG	GG	GG	GG	GG	GG	GG	GG	GG	GG	GG	GG	GG	GG	TG	GG	GG	GG	GG	GG	GG	GG
Gm07_5863012_C_A-1_B_R_2179336541	T/G	7	5863012	NC	NC	NC	NC	NC	NC	NC	TT	TT	TT	TT	TT	TT	TT	TT	TT	GG	TT	TT	TT	GG	GG	GG	GG	GG	TT	TT	GG	GG	TT	GG	TT	TT	GG	TG	TT	TT	TT	TT	TT	TT	TT	TT	TT	TT	GG
Gm07_5881326_C_A-0_T_F_2177930576	A/C	7	5881326	NC	NC	NC	NC	NC	NC	NC	CC	CC	CC	CC	CC	CC	CC	CC	CC	CC	CC	CC	CC	CC	CC	CC	CC	CC	CC	CC	CC	CC	CC	CC	CC	CC	AA	CC	CC	CC	CC	CC	AA	CC	CC	AC	CC	CC	CC
Gm07_5882084_G_A-0_T_F_2177930578	A/G	7	5882084	NC	NC	NC	NC	NC	NC	NC	GG	GG	GG	GG	GG	GG	GG	GG	GG	GG	GG	GG	GG	GG	GG	GG	GG	GG	GG	GG	GG	GG	GG	GG	GG	GG	NN	GG	GG	GG	AA	GG	NN	GG	GG	AA	GG	GG	GG
MSUSNP07_10-0_T_F_2179328428	A/G	7	5882084	NC	NC	NC	NC	NC	NC	NC	GG	GG	GG	GG	GG	GG	GG	GG	GG	GG	GG	GG	GG	GG	GG	GG	GG	GG	GG	GG	GG	GG	GG	GG	GG	GG	NN	GG	GG	GG	AA	GG	NN	GG	GG	AA	GG	GG	GG
Gm07_5885335_T_C-0_B_F_2177930580	T/C	7	5885335	NC	NC	NC	NC	NC	NC	NC	TT	TT	TT	TT	TT	TT	TT	TT	TT	TT	TT	TT	TT	TT	TT	TT	TT	TT	TT	TT	TT	TT	TT	TT	TT	TT	TT	TT	TT	TT	TT	TT	TT	TT	TT	TC	TT	TT	TT
ss246195812-1_T_R_1909676162	A/G	7	5894125	NC	NC	NC	NC	NC	NC	NC	GG	GG	GG	GG	GG	GG	GG	GG	GG	GG	GG	GG	GG	GG	GG	GG	GG	GG	GG	AA	AA	GG	GG	GG	GG	GG	AA	GG	GG	GG	AA	AA	AA	GG	AA	GG	GG	GG	GG
Gm07_5899227_G_A-0_T_F_2177930582	A/G	7	5899227	NC	NC	NC	NC	NC	NC	NC	GG	GG	GG	GG	GG	GG	GG	GG	GG	GG	GG	GG	GG	GG	GG	GG	GG	GG	GG	AA	GG	GG	GG	GG	GG	GG	GG	GG	GG	GG	GG	GG	GG	GG	GG	GG	GG	GG	GG
Gm07_5900018_A_G-1_B_R_2179336543	T/C	7	5900018	NC	NC	NC	NC	NC	NC	NC	CC	CC	CC	CC	CC	CC	CC	CC	CC	TT	CC	CC	CC	TT	TT	TT	TT	TT	CC	CC	TT	TT	CC	TT	CC	CC	TT	TT	CC	CC	CC	CC	TT	TT	TT	TT	TT	CC	TT
Gm07_5902474_A_G-0_T_F_2177930584	A/G	7	5902474	NC	NC	NC	NC	NC	NC	NC	AG	AG	AG	AG	AG	AG	AG	AG	AG	AA	AG	AG	AG	AA	AA	AA	AA	AA	AG	AA	AA	AA	AG	AA	AG	AG	AA	AA	AG	AG	AG	AA	AA	AA	AA	AA	AA	AG	AA
Gm07_5922572_T_C-0_T_R_2177930587	A/G	7	5922572	NC	NC	NC	NC	NC	NC	NC	GG	GG	GG	GG	GG	GG	GG	GG	GG	AA	GG	GG	GG	AA	AA	AA	AA	AA	GG	AA	GG	AA	GG	AA	GG	GG	AA	AA	GG	GG	AA	AA	AA	AA	AA	AA	AA	GG	AA
Gm07_5944283_A_G-1_B_R_2179336545	T/C	7	5944283	NC	NC	NC	NC	NC	NC	NC	CC	CC	CC	CC	CC	CC	CC	CC	CC	TT	CC	CC	CC	TT	TT	TT	TT	TT	CC	TT	TT	TT	CC	TT	CC	CC	CC	TT	CC	CC	CC	TT	TT	TT	TT	CC	TT	CC	TT
Gm07_5945444_G_A-0_B_R_2177930591	T/C	7	5945444	NC	NC	NC	NC	NC	NC	NC	CC	CC	CC	CC	CC	CC	CC	CC	CC	CC	CC	CC	CC	CC	CC	CC	CC	CC	CC	CC	CC	CC	CC	CC	CC	CC	TT	CC	CC	CC	TT	CC	CC	CC	CC	TT	CC	CC	CC
Gm07_5951000_G_A-0_B_R_2177930593	T/C	7	5951000	NC	NC	NC	NC	NC	NC	NC	TT	TT	TT	TT	TT	TT	TT	TT	TT	CC	TT	TT	TT	CC	CC	CC	CC	CC	TT	TT	TT	CC	TT	CC	TT	TT	TT	TC	TT	TT	TT	TT	TT	TT	TT	TT	TT	TT	CC
Gm07_5957056_G_A-0_T_F_2177930594	A/G	7	5957056	NC	NC	NC	NC	NC	NC	NC	AA	AA	AA	AA	AA	AA	AA	AA	AA	GG	AA	AA	AA	GG	GG	GG	GG	GG	AA	GG	AA	GG	AA	GG	AA	AA	AA	GG	AA	AA	GG	GG	AA	GG	GG	AA	GG	AA	GG
Gm07_5961174_C_T-0_B_F_2177930596	T/C	7	5961174	NC	NC	NC	NC	NC	NC	NC	TT	TT	TT	TT	TT	TT	TT	TT	TT	CC	TT	TT	TT	CC	CC	CC	CC	CC	TT	CC	CC	CC	TT	CC	TT	TT	NN	CC	TT	TT	TT	CC	CC	CC	CC	TT	CC	TT	CC
MSUSNP07_2-0_T_R_2179328430	A/G	7	5961174	NC	NC	NC	NC	NC	NC	NC	GG	GG	GG	GG	GG	GG	GG	GG	GG	GG	GG	GG	GG	GG	GG	GG	GG	GG	GG	GG	GG	GG	GG	GG	GG	GG	GG	GG	GG	GG	GG	AA	GG	GG	GG	GG	GG	GG	GG
Gm07_5963920_G_A-0_T_F_2177930598	A/G	7	5963920	NC	NC	NC	NC	NC	NC	NC	GG	GG	GG	GG	GG	GG	GG	GG	GG	GG	GG	GG	GG	GG	GG	GG	GG	GG	GG	AA	AA	GG	GG	GG	GG	GG	AA	AG	GG	GG	AA	AA	AA	AA	AA	GG	AA	GG	GG
Gm07_5968910_T_C-0_B_F_2177930600	T/C	7	5968910	NC	NC	NC	NC	NC	NC	NC	TT	TT	TT	TT	TT	TT	TT	TT	TT	TT	TT	TT	TT	TT	TT	TT	TT	TT	TT	CC	TT	TT	TT	TT	TT	TT	TT	TT	TT	TT	TT	TT	CC	TT	TT	TT	TT	TT	TT
Gm07_5974721_A_G-0_T_F_2177930602	A/G	7	5974721	NC	NC	NC	NC	NC	NC	NC	GG	GG	GG	GG	GG	GG	GG	GG	GG	AA	GG	GG	GG	AA	AA	AA	AA	AA	GG	GG	GG	AA	GG	AA	GG	GG	GG	AG	GG	GG	AA	GG	GG	GG	GG	GG	GG	GG	AA
ss246197365-1_B_F_1909676163	T/C	7	5981283	NC	NC	NC	NC	NC	NC	NC	TT	TT	TT	TT	TT	TT	TT	TT	TT	CC	TT	TT	TT	CC	CC	CC	CC	CC	TT	TT	TT	CC	TT	CC	TT	TT	TT	CC	TT	TT	CC	CC	TT	CC	CC	TT	CC	TT	CC
Gm07_5989451_C_T-1_B_F_2179336546	T/C	7	5989451	NC	NC	NC	NC	NC	NC	NC	TT	TT	TT	TT	TT	TT	TT	TT	TT	CC	TT	TT	TT	CC	CC	CC	CC	CC	TT	TT	CC	CC	TT	CC	TT	TT	CC	CC	TT	TT	CC	CC	TT	CC	CC	TT	CC	TT	CC
Gm07_5997422_T_C-0_T_R_2177930605	A/G	7	5997422	NC	NC	NC	NC	NC	NC	NC	AA	AA	AA	AA	AA	AA	AA	AA	AA	AA	GG	GG	GG	AA	AA	AA	AA	AA	AA	AA	AA	AA	GG	AA	AA	AA	AA	AA	AA	GG	AA	AA	AA	AA	AA	AA	AA	GG	AA
Gm07_6013733_C_A-0_T_F_2177930606	A/C	7	6013733	NC	NC	NC	NC	NC	NC	NC	NN	NN	NN	NN	NN	NN	NN	NN	AA	CC	CC	CC	CC	CC	CC	CC	CC	CC	NN	CC	CC	CC	CC	CC	NN	NN	CC	CC	NN	CC	CC	NN	CC	CC	CC	CC	CC	CC	CC
Gm07_6014268_C_T-0_B_F_2177930608	T/C	7	6014268	NC	NC	NC	NC	NC	NC	NC	NN	NN	NN	NN	NN	NN	NN	NN	NN	CC	CC	CC	CC	CC	CC	CC	CC	CC	NN	CC	CC	CC	CC	CC	NN	NN	CC	CC	NN	CC	CC	TT	CC	CC	CC	CC	CC	CC	CC
Gm07_6015318_C_A-0_T_F_2177930610	A/C	7	6015318	NC	NC	NC	NC	NC	NC	NC	CC	CC	CC	CC	CC	CC	CC	CC	CC	CC	CC	CC	CC	CC	CC	CC	CC	CC	CC	CC	CC	CC	CC	CC	CC	CC	CC	CC	CC	CC	CC	CC	CC	CC	CC	AA	CC	CC	CC
Gm07_6016358_A_G-0_B_R_2177930613	T/C	7	6016358	NC	NC	NC	NC	NC	NC	NC	CC	CC	CC	CC	CC	CC	CC	CC	CC	TT	CC	CC	CC	TT	TT	TT	TT	TT	CC	CC	CC	TT	CC	TT	CC	CC	CC	TC	CC	CC	TT	CC	CC	CC	CC	CC	CC	CC	TT
Gm07_6036291_T_C-0_B_F_2177930614	T/C	7	6036291	NC	NC	NC	NC	NC	NC	NC	TT	TT	TT	TT	TT	TT	TT	TT	TT	TT	TT	TT	TT	TT	TT	TT	TT	TT	TT	TT	TT	TT	TT	TT	TT	TT	TT	TT	TT	TT	TT	TT	TT	TT	TT	TT	TT	TT	TT
Gm07_6050823_A_G-0_B_R_2177930617	T/C	7	6050823	NC	NC	NC	NC	NC	NC	NC	TT	TT	TT	TT	TT	TT	TT	TT	TT	TT	TT	TT	TT	TT	TT	TT	TT	TT	TT	TT	TT	TT	TT	TT	TT	TT	TT	TT	TT	TT	TT	TT	TT	TT	TT	TT	TT	TT	TT
Gm07_6069607_G_A-1_T_F_2179336548	A/G	7	6069607	NC	NC	NC	NC	NC	NC	NC	GG	GG	GG	GG	GG	GG	GG	GG	GG	GG	GG	GG	GG	GG	GG	GG	GG	GG	GG	AA	GG	GG	GG	GG	GG	GG	AA	GG	GG	AA	GG	AA	GG	GG	GG	GG	GG	GG	GG
Gm07_6108702_A_G-0_T_F_2177930618	A/G	7	6108702	NC	NC	NC	NC	NC	NC	NC	AA	AA	AA	AA	AA	AA	AA	AA	AA	AA	AA	AA	AA	AA	AA	AA	AA	AA	AA	AA	AA	AA	AA	AA	AA	AA	AA	AA	AA	GG	AA	AA	AA	AA	AA	AA	AA	AA	AA
Gm07_6114618_T_C-0_B_F_2177930620	T/C	7	6114618	NC	NC	NC	NC	NC	NC	NC	TT	TT	TT	TT	TT	TT	TT	TT	TT	TT	TT	TT	TT	TT	TT	TT	TT	TT	TT	CC	TT	TT	TT	TT	TT	TT	CC	TT	TT	TT	TT	TT	TT	TT	TT	TT	TT	TT	TT
Gm07_6124850_C_T-1_B_F_2179336550	T/C	7	6124850	NC	NC	NC	NC	NC	NC	NC	CC	CC	CC	CC	CC	CC	CC	CC	CC	CC	CC	CC	CC	CC	CC	CC	CC	CC	CC	TT	CC	CC	CC	CC	CC	CC	TT	CC	CC	CC	CC	CC	CC	CC	CC	CC	CC	CC	CC
ss246199502-1_B_R_1909676168	T/C	7	6132350	NC	NC	NC	NC	NC	NC	NC	TT	TT	TT	TT	TT	TT	TT	TT	TT	CC	TT	TT	TT	CC	CC	CC	CC	CC	TT	TT	TT	CC	TT	CC	TT	TT	TT	CC	TT	TT	CC	CC	CC	CC	CC	CC	CC	TT	CC
Gm07_6145258_C_T-0_T_R_2177930623	A/G	7	6145258	NC	NC	NC	NC	NC	NC	NC	AA	AA	AA	AA	AA	AA	AA	AA	AA	AA	AA	AA	AA	AA	AA	AA	AA	AA	AA	AA	AA	AA	AA	AA	AA	AA	AA	AA	AA	AA	AA	AA	AA	AA	AA	AA	AA	AA	AA
Gm07_6148649_T_C-0_B_F_2177930624	T/C	7	6148649	NC	NC	NC	NC	NC	NC	NC	CC	CC	CC	CC	CC	CC	CC	CC	CC	TT	CC	CC	CC	TT	TT	TT	TT	TT	CC	TT	CC	TT	CC	TT	CC	CC	TT	TT	CC	TT	TT	TT	TT	TT	TT	TT	TT	CC	TT
Gm07_6154255_C_T-0_B_F_2177930626	T/C	7	6154255	NC	NC	NC	NC	NC	NC	NC	TT	TT	TT	TT	TT	TT	TT	TT	TT	CC	TT	TT	TT	CC	CC	CC	CC	CC	TT	CC	TT	CC	TT	CC	TT	TT	CC	CC	TT	CC	CC	TT	CC	CC	CC	CC	CC	TT	CC
Gm07_6160009_G_T-0_T_R_2177930629	A/C	7	6160009	NC	NC	NC	NC	NC	NC	NC	CC	CC	CC	CC	CC	CC	CC	CC	CC	CC	CC	CC	CC	CC	CC	CC	CC	CC	CC	AA	CC	CC	CC	CC	CC	CC	AA	CC	CC	CC	CC	CC	CC	CC	CC	CC	CC	CC	CC
Gm07_6161800_A_G-1_T_F_2179336552	A/G	7	6161800	NC	NC	NC	NC	NC	NC	NC	GG	GG	GG	GG	GG	GG	GG	GG	GG	AA	GG	GG	GG	GG	GG	GG	AA	AA	GG	AA	GG	AA	GG	AA	GG	GG	AA	AG	GG	GG	AA	GG	AA	AA	AA	AA	AA	GG	AA
Gm07_6167088_G_T-0_B_F_2177930630	T/G	7	6167088	NC	NC	NC	NC	NC	NC	NC	GG	GG	GG	GG	GG	GG	GG	GG	GG	GG	GG	GG	GG	GG	GG	GG	GG	GG	GG	GG	GG	GG	GG	GG	GG	GG	GG	GG	GG	GG	GG	GG	GG	GG	GG	GG	GG	GG	GG
Gm07_6176913_G_A-0_B_R_2177930633	T/C	7	6176913	NC	NC	NC	NC	NC	NC	NC	CC	CC	CC	CC	CC	CC	CC	CC	CC	CC	CC	CC	CC	CC	CC	CC	CC	CC	CC	CC	CC	CC	CC	CC	CC	CC	CC	CC	CC	TT	CC	CC	CC	CC	CC	CC	CC	CC	CC
Gm07_6178851_A_G-0_T_F_2177930634	A/G	7	6178851	NC	NC	NC	NC	NC	NC	NC	AA	AA	AA	AA	AA	AA	AA	AA	AA	AA	AA	AA	AA	GG	GG	GG	AA	AA	AA	AA	AA	GG	AA	GG	AA	AA	AA	GG	AA	NN	AA	GG	AA	GG	AA	AA	GG	AA	AA
Gm07_6207403_T_G-0_T_R_2177930637	A/C	7	6207403	NC	NC	NC	NC	NC	NC	NC	AA	AA	AA	AA	AA	AA	AA	AA	AA	AA	AA	AA	AA	AA	AA	AA	AA	AA	AA	AA	AA	AA	AA	AA	AA	AA	AA	AA	AA	AA	AA	AA	AA	AA	AA	AA	AA	AA	AA
Gm07_6210254_C_A-0_T_F_2177930638	A/C	7	6210254	NC	NC	NC	NC	NC	NC	NC	CC	CC	CC	CC	CC	CC	CC	CC	CC	CC	CC	CC	CC	CC	CC	CC	CC	CC	CC	CC	CC	CC	CC	CC	CC	CC	CC	CC	CC	CC	CC	CC	CC	CC	CC	CC	CC	CC	CC
Gm07_6234482_A_G-0_T_F_2177930642	A/G	7	6234482	NC	NC	NC	NC	NC	NC	NC	AA	AA	AA	AA	AA	AA	AA	AA	AA	AA	AA	AA	AG	AA	AA	AA	AA	AA	AA	AG	AG	AA	AA	AA	AA	AA	AG	AA	AA	AA	AA	AA	AA	AA	AA	AA	AA	AA	AA
Gm07_6253050_C_T-0_T_R_2177930645	A/G	7	6253050	NC	NC	NC	NC	NC	NC	NC	AA	AA	AA	AA	AA	AA	AA	AA	AA	AG	AA	AA	AA	AA	AA	AA	AG	AG	AA	AA	AA	AA	AA	AA	AA	AA	AA	AA	AA	AA	AG	AA	AG	AA	AG	AG	AA	AA	AG
MSUSNP07_15-0_B_R_2179328429	T/C	7	6253050	NC	NC	NC	NC	NC	NC	NC	CC	CC	CC	CC	CC	CC	CC	CC	CC	TT	CC	CC	CC	TT	TT	TT	TT	TT	CC	CC	CC	TT	CC	TT	CC	CC	CC	TC	CC	CC	TT	CC	TT	CC	TT	TT	TT	CC	TT
Gm07_6264970_C_T-0_T_R_2177930647	A/G	7	6264970	NC	NC	NC	NC	NC	NC	NC	AA	AA	AA	AA	AA	AA	AA	AA	AA	GG	AA	AA	GG	GG	GG	GG	GG	GG	AA	GG	GG	GG	AA	GG	AA	AA	GG	GG	AA	AA	GG	AA	GG	GG	GG	GG	GG	AA	GG
Gm07_6279153_T_C-0_T_R_2177930651	A/G	7	6279153	NC	NC	NC	NC	NC	NC	NC	NN	NN	NN	NN	NN	NN	NN	NN	NN	AA	NN	NN	GG	GG	GG	GG	AA	AA	NN	GG	GG	GG	NN	GG	NN	NN	GG	GG	NN	GG	AA	NN	AA	GG	AA	AA	GG	NN	AA
Gm07_6282026_C_A-0_B_R_2177930653	T/G	7	6282026	NC	NC	NC	NC	NC	NC	NC	TT	TT	TT	TT	TT	TT	TT	TT	TT	GG	TT	TT	GG	GG	GG	GG	GG	GG	TT	GG	GG	GG	TT	GG	TT	TT	GG	GG	TT	GG	GG	TT	GG	GG	GG	GG	GG	TT	GG
ss246201897-1_T_F_1909676171	A/C	7	6287926	NC	NC	NC	NC	NC	NC	NC	CC	CC	CC	CC	CC	CC	CC	CC	CC	AA	CC	CC	CC	AA	AA	AA	AA	AA	CC	CC	CC	AA	CC	AA	CC	CC	CC	AC	CC	CC	AA	CC	AA	CC	AA	AA	AA	CC	AA
Gm07_6302637_C_T-0_B_F_2177930654	T/C	7	6302637	NC	NC	NC	NC	NC	NC	NC	CC	CC	CC	CC	CC	CC	CC	CC	CC	CC	CC	CC	CC	CC	CC	CC	CC	CC	CC	CC	CC	CC	CC	CC	CC	CC	CC	CC	CC	CC	CC	CC	CC	CC	CC	CC	CC	CC	CC
Gm07_6308311_C_T-0_B_F_2177930656	T/C	7	6308311	NC	NC	NC	NC	NC	NC	NC	CC	CC	CC	CC	CC	CC	CC	CC	CC	CC	CC	CC	CC	CC	CC	CC	CC	CC	CC	CC	CC	CC	CC	CC	CC	CC	CC	CC	CC	CC	CC	CC	CC	CC	CC	CC	CC	CC	CC
Gm07_6310470_G_A-0_B_R_2177930659	T/C	7	6310470	NC	NC	NC	NC	NC	NC	NC	TC	TC	TC	TC	TC	TC	TC	TC	TC	CC	TC	TC	CC	CC	CC	CC	CC	CC	TC	CC	CC	CC	TC	CC	TC	TC	CC	TC	TC	CC	CC	TC	CC	TC	CC	CC	CC	TC	CC
Gm07_6315118_T_G-0_T_R_2177930661	A/C	7	6315118	NC	NC	NC	NC	NC	NC	NC	AA	AA	AA	AA	AA	AA	AA	AA	AA	AA	AA	AA	AA	AA	AA	AA	AA	AA	AA	AA	AA	AA	AA	AA	AA	AA	AA	AA	AA	CC	AA	CC	AA	NN	AA	AA	AA	AA	AA
Gm07_6316637_T_C-0_B_F_2177930662	T/C	7	6316637	NC	NC	NC	NC	NC	NC	NC	TT	TT	TT	TT	TT	TT	TT	TT	TT	TT	TT	TT	TT	TT	TT	TT	TT	TT	TT	TT	TT	TT	TT	TT	TT	TT	TT	NN	TT	TC	TT	TC	TT	TC	TT	TT	TT	TT	TT
Gm07_6321905_A_G-0_B_R_2177930665	T/C	7	6321905	NC	NC	NC	NC	NC	NC	NC	TT	TT	TT	TT	TT	TT	TT	TT	TT	TT	TT	TT	TT	TT	TT	TT	TT	TT	TT	TT	TT	TT	TT	TT	TT	TT	TT	TC	TT	NN	TT	TT	TT	CC	TT	TT	TT	TT	TT
Gm07_6323738_A_G-0_T_F_2177930666	A/G	7	6323738	NC	NC	NC	NC	NC	NC	NC	GG	GG	GG	GG	GG	GG	GG	GG	GG	AA	GG	GG	GG	GG	GG	GG	AA	AA	GG	GG	GG	GG	GG	GG	GG	GG	GG	GG	GG	GG	AA	GG	AA	GG	AA	AA	GG	GG	AA
Gm07_6352113_T_G-1_T_R_2179336557	A/C	7	6352113	NC	NC	NC	NC	NC	NC	NC	CC	CC	CC	CC	CC	CC	CC	CC	CC	AA	CC	CC	CC	CC	CC	CC	AA	AA	CC	CC	CC	CC	CC	CC	CC	CC	CC	CC	CC	CC	AA	CC	AA	CC	AA	AA	CC	CC	AA
Gm07_6375509_T_C-0_B_F_2177930668	T/C	7	6375509	NC	NC	NC	NC	NC	NC	NC	TT	TT	TT	TT	TT	TT	TT	TT	TT	TT	TT	TT	CC	CC	CC	CC	TT	TT	TT	CC	CC	TT	TT	TT	TT	TT	CC	TC	TT	TT	TT	TT	TT	TT	TT	TT	TT	TT	TT
ss246203297-1_B_R_1909676176	T/C	7	6404625	NC	NC	NC	NC	NC	NC	NC	TT	TT	TT	TT	TT	TT	TT	TT	TT	CC	TT	TT	TT	CC	CC	CC	CC	CC	TT	TT	TT	TT	TT	TT	TT	TT	TT	TC	TT	CC	TT	CC	CC	TT	TT	CC	TT	TT	CC
Gm07_6405598_A_G-1_T_F_2179336558	A/G	7	6405598	NC	NC	NC	NC	NC	NC	NC	GG	GG	GG	GG	GG	GG	GG	GG	GG	AA	GG	GG	GG	AA	AA	AA	AA	AA	GG	GG	GG	GG	GG	GG	GG	GG	GG	AG	GG	AA	GG	AA	AA	GG	GG	AA	GG	GG	AA
Gm07_6452520_T_C-1_B_F_2179336560	T/C	7	6452520	NC	NC	NC	NC	NC	NC	NC	TT	TT	TT	TT	TT	TT	TT	TT	TT	TT	TT	TT	TC	TC	TC	TC	TT	TT	TT	TC	TC	TC	TT	TC	TT	TT	TT	TC	TT	TC	TC	TC	TT	TC	TC	TT	TC	TT	TT
ss246204880-1_T_R_1909676178	A/G	7	6515240	NC	NC	NC	NC	NC	NC	NC	GG	GG	GG	GG	GG	GG	GG	GG	GG	AA	GG	GG	AA	GG	GG	GG	AA	GG	GG	AA	AA	GG	GG	GG	GG	GG	GG	AG	GG	AA	AA	AA	AA	AA	AA	AA	GG	AA	AA
Gm07_6521175_T_C-1_T_R_2179336563	A/G	7	6521175	NC	NC	NC	NC	NC	NC	NC	GG	GG	GG	GG	GG	GG	GG	GG	GG	AA	GG	GG	AA	GG	GG	GG	AA	GG	GG	AA	AA	GG	GG	GG	GG	GG	GG	AG	GG	GG	AA	GG	AA	AA	AA	AA	GG	AA	AA
Gm07_6555810_T_C-1_T_R_2179336565	A/G	7	6555810	NC	NC	NC	NC	NC	NC	NC	GG	GG	GG	GG	GG	GG	GG	GG	GG	AA	GG	GG	GG	GG	GG	GG	AA	GG	GG	GG	GG	GG	GG	GG	GG	GG	GG	GG	GG	AA	AA	AA	GG	AA	GG	GG	GG	AA	AA
Gm07_6604493_G_A-1_B_R_2179336567	T/C	7	6604493	NC	NC	NC	NC	NC	NC	NC	TT	TT	TT	TT	TT	TT	TT	TT	TT	CC	CC	CC	CC	TT	TT	TT	CC	CC	TT	TT	CC	CC	CC	CC	TT	TT	TT	TC	TT	TT	CC	TT	TT	TT	CC	CC	CC	CC	CC
ss246206877-1_T_R_1909676184	A/G	7	6674338	NC	NC	NC	NC	NC	NC	NC	GG	GG	GG	GG	GG	GG	GG	GG	GG	GG	GG	GG	AA	GG	GG	GG	GG	GG	GG	AA	AA	GG	GG	GG	GG	GG	AA	GG	GG	AA	GG	AA	AA	AA	GG	AA	GG	GG	GG
Gm07_6726514_G_A-1_B_R_2179336569	T/C	7	6726514	NC	NC	NC	NC	NC	NC	NC	CC	CC	CC	CC	CC	CC	CC	CC	CC	CC	CC	CC	TT	CC	CC	CC	CC	CC	CC	TT	TT	TT	CC	TT	CC	CC	TT	TC	CC	TT	CC	TT	TT	TT	CC	TT	TT	CC	CC
Gm07_6781309_T_C-1_B_F_2179336570	T/C	7	6781309	NC	NC	NC	NC	NC	NC	NC	TT	TT	TT	TT	TT	TT	TT	TT	TT	TT	TT	TT	CC	CC	CC	CC	TT	TT	TT	CC	CC	CC	TT	CC	CC	CC	CC	CC	TT	CC	TT	CC	CC	CC	TT	CC	CC	TT	TT
Gm07_6859582_A_G-1_T_F_2179336572	A/G	7	6859582	NC	NC	NC	NC	NC	NC	NC	GG	GG	GG	GG	GG	GG	GG	GG	GG	AA	AA	AA	GG	AA	AA	AA	AA	AA	GG	GG	GG	AA	AA	AA	AA	AA	GG	AA	GG	GG	AA	AA	GG	GG	GG	GG	AA	AA	AA
Gm07_6947362_A_G-1_T_F_2179336574	A/G	7	6947362	NC	NC	NC	NC	NC	NC	NC	GG	GG	GG	GG	GG	GG	GG	GG	GG	AA	AA	AA	GG	AA	AA	AA	AA	AA	GG	AA	GG	AA	GG	AA	AA	AA	GG	AA	GG	GG	GG	AA	GG	GG	AA	AA	AA	AA	AA
Gm07_6986674_G_A-1_T_F_2179336576	A/G	7	6986674	NC	NC	NC	NC	NC	NC	NC	GG	GG	GG	GG	GG	GG	GG	GG	GG	GG	GG	GG	GG	AA	AA	AA	GG	GG	GG	GG	GG	GG	GG	GG	AA	AA	GG	AA	GG	GG	GG	AA	GG	GG	AA	AA	GG	GG	GG
Gm07_7032715_G_A-1_B_R_2179336579	T/C	7	7032715	NC	NC	NC	NC	NC	NC	NC	TT	TT	TT	TT	TT	TT	TT	TT	TT	CC	CC	CC	TT	CC	CC	CC	CC	CC	TT	TT	TT	CC	CC	CC	CC	CC	TT	CC	TT	TT	CC	CC	TT	TT	CC	TT	CC	CC	CC
Gm07_7096376_G_T-1_B_F_2179336580	T/G	7	7096376	NC	NC	NC	NC	NC	NC	NC	TT	TT	TT	TT	TT	TT	TT	TT	TT	GG	GG	GG	TT	TT	TT	TT	GG	GG	TT	TT	TT	GG	TT	GG	TT	TT	TT	TT	TT	TT	TT	TT	TT	TT	TT	TT	GG	GG	GG
Gm07_7160924_T_C-1_B_F_2179336582	T/C	7	7160924	NC	NC	NC	NC	NC	NC	NC	CC	CC	CC	CC	CC	CC	CC	CC	CC	TT	TT	TT	CC	CC	CC	CC	TT	TT	CC	CC	CC	TT	CC	TT	CC	CC	TT	CC	CC	TT	CC	CC	CC	TT	TT	CC	TT	TT	TT
Gm07_7207534_C_T-1_B_F_2179336584	T/C	7	7207534	NC	NC	NC	NC	NC	NC	NC	TT	TT	TT	TT	TT	TT	TT	TT	TT	CC	CC	CC	CC	CC	CC	CC	CC	CC	TT	CC	CC	CC	TT	CC	CC	CC	CC	CC	TT	CC	TT	TT	CC	CC	TT	TT	CC	CC	CC
Gm07_7284474_A_G-1_B_R_2179336587	T/C	7	7284474	NC	NC	NC	NC	NC	NC	NC	TT	TT	TT	TT	TT	TT	TT	TT	TT	TT	TT	TT	CC	CC	CC	CC	TT	TT	TT	CC	CC	TT	TT	TT	CC	CC	CC	CC	TT	CC	TT	TT	CC	CC	CC	TT	TT	TT	TT
[truncated: 5,190 more rows]
[truncated: 196 more columns]
